# Supplementary material for: Nitrogen and phosphorous acquisition strategies drive coexistence patterns among archaeal lineages in soil
Source: ISME J. 2023 Aug 18;17(11):1839–50. doi: 10.1038/s41396-023-01493-y (PMC10579303; doi:10.1038/s41396-023-01493-y)
Supplement: Supplementary file 2 — Supplemental Table S1 [file 41396_2023_1493_MOESM2_ESM.xlsx]

## Sheet: Table S1-Soil management
Table S1. Soil management history and crop rotations, including discing, rotation, fertilization, pest control, and harvest history
Plot 1		Plot 2		Plot 3		Plot 4		Plot 5
Undeveloped		Vegetable		Corn-Rice		Corn		Sugarcane
Date	Activity	Date	Activity	Date	Activity	Date	Activity	Date	Activity
CROP ROTATIONS 2012-2018
		2017-12-06	Planted 1201/1101/4725 cane hand plant	2017-12-07	Planted 1252 cane mech plant	2017-12-06	Planted 4725 cane hand plant	2017-12-01	Cane 3rd ratoon
		2017-05-01	Vegetable harvest	2017-10-01	Harvest rice	2017-05-01	Disced Fallow	2016-11-01	Cane 2nd ratoon
		2017-01-01	Planted vegetables	2017-05-01	Rice	2017-01-01	Corn	2015-11-01	Cane 1st ratoon
		Jan 2016-2017	Disced fallow	2017-01-01	Corn	2016-10-26	Cane 2nd ratoon harvest	2014-11-01	Plant 1762/1252 cane
		2015-11-27	Cane 2nd ratoon harvest	2016-10-24	Cane 3rd ratoon harvest	2015-11-01	Cane 1st ratoon	2013-11-01	Cane 2nd ratoon harvest
		2014-11-01	Cane 1st ratoon	2015-11-01	Cane 2nd ratoon	2014-11-01	Plant 4455 cane	2012-11-01	Cane 1st ratoon mix
		2013-11-01	Plant Mix cane	2014-11-01	Cane 1st ratoon	2013-11-01	Cane 2nd ratoon harvest
		2012-11-01	Cane 2nd ratoon mix harvest	2013-11-01	Plant Mix/1762 cane	2012-11-01	Cane 1st ratoon 4455
				2012-11-01	Cane 2nd ratoon mix harvest
FERTILIZER APPLICATION (N-P-K)
		2017-12-05	600 lbs/ac 0-0-30 + 200 lbs/ac STM5 + 2.5 lbs/ac Zn +2 lbs/ac Cu + 1lb/ac B (applied pre-plant, so date an est.)	2017-12-05	800 lbs/ac 0-5-31 + 200 lbs/ac STM5 + 2.5 lbs/ac Zn +2 lbs/ac Cu + 1lb/ac B (applied pre-plant, so date an est.)	2017-12-05	600 lbs/ac 0-0-30 (applied pre-plant, so date an est.)	2018-05-29	300 lbs/ac 0-7-50
		2015-03-27	250 lbs/ac 0-0-60	2016-05-05	400 lbs/ac 0-6-52	2016-05-05	350 lbs/ac 0-6-52	2017-04-20	300 lbs/ac 0-7-50
		2017-01-01	600 lbs/ac 11-37-0	2015-03-27	300 lbs/ac 0-7-50	2015-03-27	300 lbs/ac 0-7-50	2015-03-27	300 lbs/ac 0-7-50
		2017-02-17	900 lbs/ac 11-37-0
DISCING ETC.
		2018-01-01	Cultivate with 3-rew disc cultivator + chisel middle rows	2018-01-01	Cultivate with 3-rew disc cultivator + chisel middle rows	2018-01-01	Cultivate with 3-rew disc cultivator + chisel middle rows	2018-01-01	Chisel row middles	*Chisel row middle dates are estimates
		May - Dec 2017	Disced as needed (when weeds got big)	Oct - Dec. 2017	Disced as needed (when weeds got big)	May- Dec 2017	Disced as needed (when weeds got big)	2016-12-01	Chisel row middles
		2017-05-01	3-4 discing after veg harvest	2017-10-01	3-4 discing + mold board plow	2017-04-01	3-4 discing + mold board plow	2015-12-01	Chisel row middles
		Jan 2016-2017	Disced as needed (when weeds got big)	2017-04-01	3-4 discing + mold board plow	2016-11-01	3-4 discing + mold board plow
		2015-12-01	3-4 discings + mold board plow	2016-11-01	3-4 discing + mold board plow	2015-12-01	Chisel row middles
				2015-12-01	Chisel row middles
PESTICIDE APPLICATION
		2018-03-15	asulam 7.5 gal (cane weeds)	2018-04-02	asullox 15 gal, envoke 6 oz (cane weeds)	2018-04-20	priaxor (cane rust) 8 oz	2018-03-14	profine (cane weeds) 10 oz	*all application methods broadcast unless noted
		2018-02-05	asulam 9 qts, aim (carfebtrazibe) 1.5 oz (cane weeds)	2018-03-14	asullox 7.5 gal (cane weeds)	2018-02-24	armezon 4 oz (cane weeds)	2018-03-12	envoke 6 oz (cane weeds)
		2018-02-02	envoke 3 oz (cane weeds)	2018-03-12	envoke 6 oz (cane weeds)	2018-02-23	asulox 2.5 gal, aim (carfebtrazibe) 1.5 oz, (cane weeds)	2018-02-20	metribuzin 25 lbs, aim (carfebtrazibe) 16 oz, (cane weeds)
		2017-12-06	Thimet 20g (wireworm pesticide), appl rate 16 lbs/ac to soil	2018-02-19	atrazine 4 qts, callisto 12 oz (cane weeds)	2018-02-05	atrazine 2.5gal, callisto 15 oz (cane weeds)	2018-01-08	envoke 9 oz (cane weeds)
		2017-09-25	round up max 5 gal (fallow weeds)	2018-02-13	asulam 15gal, aim (carfebtrazibe) 10 oz	2018-01-22	atrazine 2.5gal (cane weeds)	2017-05-24	asulam 15 gal, aim (carfebtrazibe) 10 oz (cane weeds)
		2017-07-24	round up max 5 gal (fallow weeds)	2018-02-01	asulam 9 qts, atrazine 3 qts (cane weeds)	2018-01-09	metribuzin 20 lbs, callisto 60 oz (Cane weeds)	2017-04-17	Evik 10 lbs (cane weeds)
		2017-06-27	round up max 7.5 gal (fallow weeds)	2018-01-28	metribuzin 75 (20 lbs), callisto 90 oz (cane weeds)	2017-12-06	Thimet 20g (wireworm pesticide), appl rate 16lbs/ac to soil
		2017-03-24	manzate prostick 4.5 lbs (lettuce downy mildew)	2017-11-18	metriclude ext (3 lbs) (cane weeds)	2017-07-28	round up max 5 gal (fallow weeds)
		2017-03-16	triguard 5.32 oz (leafminers)	2017-11-01	round up max 5 gal (fallow weeds)	2017-06-22	round up max 10 gal (fallow weeds)
		2017-03-04	provo 3.8 oz (leaf aphids)	2017-10-11	round up max 5 gal (fallow weeds)	2017-05-20	round up max 5 gal (fallow weeds)
		2017-02-24	triguard 5.32 oz, coragen 6 oz (leafminers)	2017-05-11	round up max 5 gal (fallow weeds)
