# Supplementary material for: Nitrogen and phosphorous acquisition strategies drive coexistence patterns among archaeal lineages in soil
Source: ISME J. 2023 Aug 18;17(11):1839–50. doi: 10.1038/s41396-023-01493-y (PMC10579303; doi:10.1038/s41396-023-01493-y)
Supplement: Supplementary file 3 — Supplemental Table S2 [file 41396_2023_1493_MOESM3_ESM.xlsx]

## Sheet: Table S2
Table S2. Field meteorological record for the EAA study site
date	avg_temp_soil_10cm_C	min_temp_soil_10cm_C	max_temp_soil_10cm_C	avg_temp_air_60cm_C	min_temp_air_60cm_C	max_temp_air_60cm_C	avg_temp_air_2m_C	min_temp_air_2m_C	max_temp_air_2m_C	avg_temp_air_10m_C	min_temp_air_10m_C	max_temp_air_10m_C	avg_rh_2m_pct	avg_temp_dp_2m_C	min_temp_dp_2m_C	max_temp_dp_2m_C	sum_rain_2m_inches	avg_wind_speed_10m_mph	wind_speed_max_10m_mph	wind_direction_10m_deg	avg_rfd_2m_wm2	trf_2m_MJm2	ETo_grass_mm	num_observations
2017-01-01	20.667	20.25	21.27	19.854	11.78	28.38	19.616	12.16	27.25	20.674	14.67	27.17	87.517	17.234	12.11	20.55	0	6.766	12.363	118.685	140.034	12.099	1.67	96
2017-01-02	21.324	21.03	21.86	22.118	15.99	28.47	21.924	16.38	27.49	22.777	18.63	27.45	90.79	20.208	16.38	23.37	0	7.166	13.532	129.125	106.333	9.18713	1.721	96
2017-01-03	22.047	21.76	22.62	23.291	18	31.01	22.904	17.94	29.83	23.605	19.43	29.68	87.196	20.328	17.94	24.1	0	5.715	13.072	205.537	139.243	12.0306		96
2017-01-04	22.6	22.4	22.96	22.488	17.15	28.55	22.048	17.27	27.27	22.435	18.1	27	90.57	20.319	15.32	22.78	0.055	7.438	14.331	254.329	111.387	9.62383	1.741	96
2017-01-05	22.326	21.85	22.95	17.899	10.9	27.44	17.271	10.91	25.38	18.76	12.98	25.75	86.473	14.657	10.91	17.13	0	3.466	6.425	256.627	172.64	14.9161	1.47	96
2017-01-06	21.836	21.4	22.32	19.675	11.34	28.57	19.078	11.48	27.18	20.018	12.92	26.96	87.152	16.544	11.48	20.92	0	4.161	9.964	172.068	154.897	13.3831	1.601	96
2017-01-07	22.285	22.18	22.46	19.508	9.57	25.92	19.066	9.06	25.36	19.552	9.86	25.54	94.129	18.094	7.28	23.73	0.009	11.629	20.878	230.706	53.635	4.63405	1.867	96
2017-01-08	20.829	20.05	22.22	11.745	8.26	18.32	10.91	7.72	16.88	11.519	8.54	17.06	77.273	6.853	5.77	8.64	0	16.009	22.047	117.255	181.604	15.6906	1.285	96
2017-01-09	19.408	19	20.04	13.889	7.86	22.59	13.152	7.43	20.98	13.803	8.35	20.37	76.216	8.495	6.01	11.08	0	9.441	15.821	34.104	167.14	14.4409	1.388	96
2017-01-10	19.337	19.09	19.63	16.094	10.97	23.65	15.564	10.99	22.48	16.514	11.83	22.37	79.936	11.609	9.11	15.27	0.009	7.801	15.751	84.749	140.266	12.1189	1.505	96
2017-01-11	19.458	19.15	19.89	17.673	11.14	25.24	17.211	10.94	24.04	18.153	12.39	23.69	81.179	13.609	10.09	15.53	0	8.227	16.45	70.525	149.233	12.8937	1.593	96
2017-01-12	19.786	19.4	20.32	18.849	12.9	27.11	18.441	12.84	25.78	19.386	14.12	25.51	82.293	14.956	12.17	18.51	0	8.33	14.331	76.998	174.172	15.0485	1.741	96
2017-01-13	20.261	19.98	20.68	19.804	14.63	26.99	19.473	14.89	25.81	20.281	16.33	25.41	82.586	16.047	14.32	18.59	0	8.096	15.661	78.348	149.216	12.8923	1.78	96
2017-01-14	20.358	20.05	20.66	18.565	12.23	25.24	18.356	12.79	24.25	19.46	14.72	24.33	84.391	15.383	12.67	18.42	0	7.72	14.651	73.928	101.623	8.78021	1.61	96
2017-01-15	20.506	20.24	20.96	20.481	14.85	27.11	20.083	15.01	25.88	20.858	17.01	25.69	77.86	15.743	14.31	16.98	0	7.601	13.282	78.318	129.708	11.2068	1.749	96
2017-01-16	20.716	20.48	20.95	20.014	14.42	25.71	19.692	14.48	24.95	20.508	16.07	24.99	85.69	17.036	14.03	18.62	0	7.192	15.321	88.66	74.599	6.44532	1.593	96
2017-01-17	20.943	20.62	21.46	20.646	14.38	27.97	20.318	15.06	26.74	21.295	17.32	26.76	83.237	16.973	14.78	20.13	0	5.201	9.914	108.273	154.875	13.3812	1.835	96
2017-01-18	21.062	20.62	21.45	19.092	11.44	29.06	18.759	11.66	27	20.664	14.49	27.14	83.571	15.383	11.66	20.25	0	4.081	8.345	169.506	155.012	13.3931	1.75	96
2017-01-19	21.087	20.62	21.58	19.874	12.26	29.49	19.463	12.64	27.41	20.855	14.06	27.39	81.609	15.699	12.62	18.57	0	3.737	6.423	194.429	183.372	15.8434	1.848	96
2017-01-20	21.241	20.8	21.58	19.432	11.44	29.01	19.031	11.61	27.56	20.482	13.78	27.37	82.195	15.315	11.61	19.26	0	4.505	10.494	204.603	175.654	15.1765	1.863	96
2017-01-21	21.269	20.84	21.67	20.133	12.2	29.51	19.647	12.34	28.05	20.589	14.16	27.64	84.039	16.441	12.34	20.08	0	6.56	14.212	192.889	164.229	14.1894	1.996	96
2017-01-22	21.541	21.21	22.05	23.477	15.58	30.3	23.06	15.73	29.53	23.476	16.61	29.45	82.134	19.468	15.57	22.79	0	13.148	23.866	196.754	151.17	13.0611	2.352	96
2017-01-23	21.62	21.31	22.07	20.027	16.22	24.98	19.577	15.99	24.76	20.067	16.87	25.12	83.315	16.546	14.31	21.84	0.69	14.562	25.575	273.148	141.64	12.2377	2.042	96
2017-01-24	20.869	20.41	21.53	17.42	10.36	25.61	16.837	10.09	24.39	17.645	11.65	24.21	82.072	13.308	10.09	15.7	0	7.79	12.902	288.7	196.353	16.9649	1.919	96
2017-01-25	20.402	19.6	20.92	16.556	7.47	26.96	15.862	7.34	25.41	17.048	8.93	25.24	85.449	12.896	7.34	17.23	0.028	4.456	7.236	216.315	200.165	17.2942	1.821	96
2017-01-26	20.474	20.04	20.96	19.264	10.42	28.31	18.87	10.79	27.45	19.901	14.04	27.33	86.322	16.117	10.79	21.34	0	7.099	17.789	225.011	155.753	13.4571	2.085	96
2017-01-27	20.819	20.59	21.04	18.6	13.13	24.5	18.07	13.16	22.86	18.664	14.4	22.78	86.019	15.445	8.63	19.9	0	6.263	11.683	247.419	122.53	10.5866	1.787	96
2017-01-28	20.337	19.94	21.02	14.865	10.53	19.73	14.161	10.41	18.08	14.898	11.07	18.6	63.204	7.047	5.05	9.46	0	7.123	15.041	199.939	178.133	15.3907	1.705	96
2017-01-29	19.395	18.7	20.16	11.125	8.33	13.1	10.529	7.79	12.6	11.167	8.27	13.26	89.898	8.737	5.26	12.14	0.2	5.099	9.814	125.521	27.067	2.33858	1.114	96
2017-01-30	18.208	17.79	18.68	12.397	6.622	19.39	11.785	7.28	17.83	12.963	9.12	17.79	82.146	8.306	5.6	14.83	0	5.929	13.162	192.67	199.627	17.2478	1.7	96
2017-01-31	17.717	17.16	18.38	12.328	3.287	23.21	11.951	4.178	21.31	13.971	6.795	21.32	71.976	6.222	2.52	9.73	0	4.722	8.065	108.179	201.646	17.4222	1.786	96
2017-02-01	17.771	17.23	18.53	15.717	6.359	26.64	15.436	7.08	24.83	17.288	10.43	24.95	79.726	11.171	6.73	15.36	0	4.94	8.385	79.282	205.107	17.7213	2.052	96
2017-02-02	18.508	18	19.32	17.769	9.39	28.01	17.504	10.01	26.05	18.928	13.11	26.24	83.824	14.237	10.01	17.92	0	4.63	7.526	85.602	176.372	15.2386	2.155	96
2017-02-03	19.251	18.76	19.93	18.83	11.41	27.53	18.59	11.96	25.95	20.156	14.63	26.11	83.029	15.088	11.52	20.17	0	4.3	8.785	163.39	187.18	16.1723	2.256	96
2017-02-04	19.809	19.41	20.4	19.599	14.76	28.05	19.184	14.63	26.18	20.069	15.59	26.13	81.933	15.65	13.89	17.98	0	5.395	9.065	134.178	179.188	15.4818	2.375	96
2017-02-05	20.253	19.83	20.84	19.82	13.36	27.18	19.181	13.64	25.74	20.016	15.67	25.87	87.676	16.762	13.64	20.11	0	4.466	7.116	149.333	177.371	15.3249	2.315	96
2017-02-06	20.758	20.41	21.21	20.414	14.77	27.96	20.008	15.41	26.67	20.625	16.17	26.33	85.671	17.182	15.36	20.22	0	6.989	13.602	70.508	159.869	13.8127	2.399	96
2017-02-07	20.92	20.49	21.46	21.196	14.37	29.52	20.75	14.51	28.08	21.385	15.9	27.71	84.626	17.647	14.51	19.98	0	6.484	11.293	135.15	172.22	14.8798	2.534	96
2017-02-08	21.456	21.04	22.12	22.514	16.32	31.1	21.912	16.02	29.94	22.452	17.03	29.68	84.81	18.804	16.02	22.36	0	6.837	12.463	249.253	191.215	16.5209	2.831	96
2017-02-09	21.864	21.57	22.12	21.72	16.36	28.95	21.39	16.01	28.23	21.987	16.87	28.3	85.047	18.441	14.69	22.74	0	7.759	15.591	272.849	127.839	11.0453	2.375	96
2017-02-10	21.491	21.03	22.08	18.125	11.27	26.29	17.543	11.92	24.94	18.213	13.27	24.33	74.264	12.487	10.19	15.52	0	9.107	13.922	45.349	216.795	18.7311	2.622	96
2017-02-11	20.959	20.41	21.51	18.028	9.44	28.04	17.539	9.82	26.11	18.745	12.27	26.05	79.726	13.367	9.69	16.57	0	4.873	7.855	97.277	218.447	18.8738	2.537	96
2017-02-12	21.018	20.5	21.49	18.788	10.08	28.51	18.317	10.57	26.45	20.1	13.98	26.59	82.554	14.818	10.57	19.05	0	4.01	7.166	198.032	193.162	16.6892	2.484	96
2017-02-13	21.121	20.67	21.56	19.077	11.58	27.96	18.645	11.18	26.65	19.611	12.27	26.47	87.202	16.22	11.15	19.47	0	5.665	11.933	241.19	178.435	15.4167	2.518	96
2017-02-14	21.408	20.93	22.02	20.875	13.47	29.89	20.297	13.81	28.28	21.356	16.04	27.96	83.993	17.053	13.81	21.06	0	4.459	8.465	191.659	182.243	15.7458	2.68	96
2017-02-15	21.809	21.47	22.2	21.754	14.41	29.01	21.239	14.41	28.41	21.578	15	28.3	84.091	17.929	14.41	21.73	0	11.559	23.856	239.123	187.578	16.2068	2.939	96
2017-02-16	21.981	21.77	22.21	18.991	10.08	24.68	18.579	10.39	23.43	19.651	13.38	23.26	78.063	14.337	9.89	19.21	0	7.92	13.282	272.927	162.938	14.0779	2.345	96
2017-02-17	21.089	20.48	21.93	16.739	6.922	27.87	16.253	7.43	25.87	17.803	10.02	26.14	77.038	11.424	7.28	15.02	0	4.635	8.905	136.497	217.061	18.7541	2.547	96
2017-02-18	21.062	20.57	21.69	20.569	10.77	29.3	20.172	11.57	27.82	21.217	13.38	27.57	82.683	16.744	11.57	19.95	0	5.514	11.513	153.735	177.077	15.2995	2.632	96
2017-02-19	21.998	21.68	22.73	22.886	15.27	29.19	22.345	15.93	28.04	22.829	18.9	28.05	86.675	19.731	15.76	23.34	0	7.013	12.722	221.918	193.953	16.7575	2.907	96
2017-02-20	22.251	21.76	22.73	20.206	13.82	29.38	19.871	14.58	27.68	20.971	16.04	27.34	82.979	16.367	14.51	20.14	0	5.723	13.932	85.323	191.318	16.5298	2.8	96
2017-02-21	21.999	21.62	22.57	18.996	12.97	26.85	18.764	13.22	25.56	20.164	15.97	25.45	83.826	15.577	13.19	18.76	0	5.334	10.973	155.954	137.903	11.9148	2.328	96
2017-02-22	21.484	21.14	22.05	18.329	15.57	22.68	18.023	15.42	22.23	18.889	16.66	22.65	96.943	17.518	15.22	19.83	0.773	5.349	14.951	151.765	47.053	4.06539	1.522	96
2017-02-23	20.956	20.44	21.6	19.61	13.4	26.06	18.841	13.19	24.61	19.54	14.58	24.62	86.219	16.186	13.19	18.1	0	5.459	8.735	273.692	223.333	19.296	2.789	96
2017-02-24	21.628	21.19	22.44	21.714	17.35	29.13	21.091	17.34	27.42	21.646	18.31	27.34	89.042	19.011	16.97	20.66	0	6.181	10.104	184.401	212.293	18.3421	3.079	96
2017-02-25	22.237	21.67	22.98	22.099	14.4	30.8	21.332	14.49	28.96	22.125	16.3	29.23	83.397	17.956	14.49	21.45	0	4.205	6.951	250.605	216.709	18.7237	3.024	96
2017-02-26	22.58	22.09	22.98	20.658	14.3	29.33	20.059	14.54	27.74	20.62	15.84	27.11	84.085	16.92	14.38	19.23	0	7.932	16.46	94.8	232.053	20.0494	3.167	96
2017-02-27	22.58	22.14	23.05	22.306	16.09	29.78	21.867	16.04	28.55	22.465	17.53	28.18	83.124	18.396	15.82	21.35	0	7.87	14.152	99.509	220.062	19.0133	3.21	96
2017-02-28	22.738	22.44	23.04	22.105	17.13	29.18	21.837	17.28	28.23	22.627	19.09	28.15	88.082	19.52	17.14	22.22	0	7.317	14.281	103.525	134.979	11.6622	2.552	96
2017-03-01	22.578	22.07	23.1	22.036	14.26	30.04	21.716	14.71	28.6	22.593	16.83	28.41	86.427	19.042	14.71	22.08	0	6.022	10.953	133.95	181.837	15.7107	2.86	96
2017-03-02	22.924	22.45	23.59	23.693	16.49	31.48	23.125	16.59	29.9	23.955	18.09	29.84	82.755	19.624	16.59	23.61	0	6.118	15.541	223.303	189.992	16.4153	3.064	96
2017-03-03	23.188	22.94	23.59	20.278	14.67	25.33	19.771	14.4	24.26	20.198	15.34	23.79	77.157	15.487	11.89	19.37	0	12.344	20.118	32.664	144.955	12.5241	2.483	96
2017-03-04	22.151	21.72	22.93	18.243	13.07	25.04	17.695	12.82	23.79	18.303	13.9	23.04	70.279	11.817	10.57	13.17	0	11.563	20.168	49.96	209.864	18.1322	2.839	96
2017-03-05	21.519	21.23	22.07	18.536	12.71	23.64	18.097	12.86	22.69	18.887	15	22.55	69.395	12.059	9.2	13.95	0	13.511	25.285	80.524	182.983	15.8098	2.645	96
2017-03-06	21.129	20.76	21.49	18.707	11.95	25.52	18.251	12.08	24.25	19.002	14.26	23.33	71.27	12.485	10.37	14.82	0	11.43	20.997	93.546	229.461	19.8254	2.977	96
2017-03-07	21.152	20.88	21.45	19.746	14.31	24.82	19.327	14.33	23.86	19.985	15.68	23.74	82.324	16.075	13.06	18.01	0	8.933	17.1	96.869	133.682	11.5502	2.336	96
2017-03-08	21.429	21.07	21.94	20.782	14.68	27.81	20.397	15.12	26.18	21.187	16.88	25.9	80.592	16.47	15.08	18.91	0	6.527	12.333	109.164	160.327	13.8523	2.627	96
2017-03-09	21.733	21.22	22.34	20.668	13.27	27.89	20.159	13.87	26.35	21.258	16.38	26.31	82.365	16.666	13.87	19.58	0	5.012	12.133	167.37	180.476	15.5931	2.726	96
2017-03-10	22.205	21.75	22.84	22.044	15.51	30.19	21.556	15.64	28.77	22.354	17.04	28.37	74.046	15.906	12.73	18.89	0	6.75	12.203	283.828	236.052	20.3949	3.376	96
2017-03-11	22.595	22.19	23	21.976	15.05	30.24	21.587	15.41	28.33	22.21	17.08	28.2	74.207	16.217	14.08	17.95	0	8.639	15.601	142.774	194.622	16.8154	3.083	96
2017-03-12	22.399	21.98	22.94	20.766	14.13	30.51	20.36	14.52	28.74	21.393	16.88	28.52	82.802	16.877	13.57	19.66	0.52	5.456	11.643	123.354	163.304	14.1094	2.788	96
2017-03-13	22.209	21.75	22.66	22.325	15.9	29.18	21.806	15.77	28.18	22.279	16.85	28.06	83.917	18.554	15.77	21	0.301	8.423	16.81	145.829	184.401	15.9322	3.015	96
2017-03-14	22.381	22.12	22.66	20.017	14.46	24.87	19.446	14.35	23.62	19.829	15.27	23.4	77.195	15.047	10.05	20.12	0	14.695	19.129	294.692	224.837	19.4259	3.094	96
2017-03-15	21.231	20.69	22.29	14.096	8.23	19.01	13.302	8.31	17.22	13.904	9.66	17.42	72.253	8.109	5.92	9.65	0	10.766	17.769	249.565	268.57	23.2044	2.66	96
2017-03-16	20.044	19.42	20.98	12.746	5.642	20.87	11.994	5.541	19.14	12.713	6.812	19.14	65.305	4.789	0.66	7.64	0	9.652	15.691	69.001	282.96	24.4477	2.742	96
2017-03-17	19.558	18.97	20.13	15.053	7.32	24.32	14.566	7.44	22.37	15.428	8.84	21.92	68.097	8.3	3.52	11.3	0	9.66	14.961	52.679	223.583	19.3175	2.762	96
2017-03-18	19.725	19.14	20.54	17.865	10.03	27.47	17.261	10.22	25.05	18.388	11.83	25.32	69.857	11.122	8.27	13.38	0	6.725	9.764	105.756	237.716	20.5387	3.011	96
2017-03-19	20.32	19.73	21.05	18.342	9.02	28.06	17.741	8.63	26.87	18.547	10.57	26.59	77.343	13.019	8.59	17.21	0	9.379	17	228.896	278.169	24.0338	3.373	96
2017-03-20	20.696	20.14	21.21	17.857	10.97	26.26	17.506	11.63	24.23	18.488	13.62	23.92	69.385	11.239	9.78	12.88	0	7.641	11.393	63.748	247.248	21.3622	3.127	96
2017-03-21	20.864	20.2	21.75	19.297	10.58	28.83	18.548	10.56	26.52	19.649	12.73	26.77	73.69	12.938	10.06	17.46	0	5.163	10.044	164.408	272.715	23.5626	3.318	96
2017-03-22	21.537	20.94	22.28	20.262	11.35	29.32	19.629	11.19	27.97	20.411	12.84	27.86	74.122	14.041	11.17	17.78	0	6.654	11.173	270.882	278.358	24.0502	3.534	96
2017-03-23	22.039	21.63	22.42	20.512	14.78	28.64	19.87	14.43	27.12	20.333	15.3	26.52	87.028	17.407	14.04	20.23	0.009	9.487	23.486	118.788	205.574	17.7616	3.21	96
2017-03-24	22.05	21.64	22.41	20.802	15.43	27.02	20.283	15.73	25.46	20.773	16.92	24.73	78.106	16.014	14.59	17.61	0	12.414	21.507	81.818	268.162	23.1692	3.72	96
2017-03-25	22.013	21.57	22.42	20.64	14.05	27.89	20.237	14.07	26.17	20.94	15.8	25.88	77.342	15.583	13.66	17.61	0	9.694	20.328	89.52	236.253	20.4122	3.4	96
2017-03-26	22.269	21.95	22.68	21.252	15.14	27.57	20.848	15.33	26.03	21.507	17.41	25.65	82.136	17.31	14.71	19.53	0.009	7.478	14.841	118.706	186.725	16.133	2.994	96
2017-03-27	22.26	21.73	22.8	20.679	14.21	28.65	20.207	14.36	27.01	21.047	15.73	26.61	77.584	15.696	13.6	18	0	6.858	12.842	60.671	227.38	19.6456	3.358	96
2017-03-28	22.469	21.89	23.21	21.59	13.24	29.81	20.942	13.2	28.34	21.859	15.8	28.18	79.896	16.801	13.08	19.66	0	5.196	12.153	177.325	251.379	21.7191	3.542	96
2017-03-29	23.107	22.5	23.87	22.571	14.92	31.11	22.051	15.13	29.75	22.821	16.9	29.36	76.995	17.032	15.13	21.35	0	5.938	12.782	145.962	265.181	22.9117	3.877	96
2017-03-30	23.42	22.93	23.85	22.888	15.61	30.49	22.363	15.57	29.05	23.019	17.6	28.6	74.526	16.825	14.76	19.69	0	8.113	15.151	179.335	261.599	22.6022	3.903	96
2017-03-31	23.286	22.95	23.82	22.436	15.38	29.59	22.271	15.79	28.94	23.066	17.51	28.9	81.586	18.54	15.72	21.72	0	8.929	20.888	203.815	123.943	10.7087	2.741	96
2017-04-01	23.332	22.72	24.38	24.185	16.13	32.56	23.509	16.02	30.9	24.129	17.91	31.05	82.35	19.909	16.02	22	0	4.723	13.512	152.211	258.427	22.3281	3.954	96
2017-04-02	24.338	23.88	24.85	24.669	18.08	32.13	24.12	18.24	30.68	24.647	19.97	30.61	86.244	21.36	18.24	23.19	0.018	5.772	18.449	158.701	175.189	15.1364	3.277	96
2017-04-03	24.563	24.18	24.95	25.539	20.45	31.82	25.078	20.38	30.64	25.32	21.39	29.96	80.7	21.106	20.38	23.13	0	10.685	16.64	149.718	240.619	20.7895	4.185	96
2017-04-04	24.647	24.12	25.25	25.026	17.43	33.16	24.534	17.12	31.86	24.939	18.94	31.51	83.645	21.128	17.12	23.58	0.361	8.047	16.75	183.284	246.091	21.2623	4.105	96
2017-04-05	24.89	24.37	25.39	25.518	18.59	32.49	25.046	18.69	31.42	25.449	19.71	31.16	84.79	21.933	18.69	24.19	0.009	8.437	14.871	182.052	267.832	23.1407	4.413	96
2017-04-06	25.029	24.77	25.39	24.603	17.97	30.86	24.257	18.02	30.01	24.547	18.74	29.7	82.47	20.83	10.69	24.69	0.048	12.251	20.898	242.921	162.394	14.0308	3.294	96
2017-04-07	23.971	23.38	25.07	19.334	13.96	24.36	18.715	13.79	22.7	19.14	14.49	22.85	51.849	8.064	4.83	12.63	0	11.884	18.939	261.247	316.058	27.3074	4.014	96
2017-04-08	22.932	22.25	23.74	18.663	10.2	26.02	18.161	11.17	24.01	19.062	13.95	24.19	53.359	7.658	3.18	12.94	0	7.689	15.301	217.053	315.41	27.2514	3.875	96
2017-04-09	22.85	22.35	23.3	19.845	13.16	27.66	19.386	13.6	26.01	19.989	14.9	25.51	67.458	12.874	10.59	15.34	0	10.298	16.27	65.61	230.463	19.912	3.544	96
2017-04-10	22.736	22.27	23.2	20.789	13.41	28.08	20.357	13.49	26.5	20.974	15.43	25.97	75.739	15.544	11.89	18	0	10.862	18.289	71.32	218.972	18.9192	3.508	96
2017-04-11	22.837	22.25	23.47	20.64	12.89	28.75	20.18	12.98	27.13	20.895	14.72	26.59	75.768	15.312	11.94	17.72	0	9.707	17.16	73.123	272.219	23.5197	3.954	96
2017-04-12	22.936	22.59	23.45	20.796	14.67	25.81	20.393	14.73	24.77	21	16.78	24.8	86.596	18.01	13.19	21.42	0.018	10.189	18.059	51.733	150.785	13.0278	2.813	96
2017-04-13	22.928	22.53	23.47	21.752	15.73	28.51	21.244	15.85	27.08	21.705	17.14	26.47	76.424	16.496	14.34	18.65	0	9.643	16.41	66.388	257.505	22.2485	3.975	96
2017-04-14	23.078	22.52	23.64	21.625	14.25	29.07	21.089	14.43	27.75	21.6	16.44	27.1	75.152	16.01	13.28	19.06	0	10.473	20.788	64.489	287.128	24.8079	4.261	96
2017-04-15	23.364	22.92	23.82	23.056	16.72	28.71	22.489	16.58	27.39	22.782	17.67	26.8	74.202	17.316	15.83	19.26	0	14.383	22.956	90.985	298.98	25.8319	4.567	96
2017-04-16	23.582	23.1	24.11	22.572	15.2	29.1	22.029	15.46	27.69	22.513	16.98	27.12	73.944	16.684	14.68	18.38	0	10.452	16.55	90.049	290.291	50.1624	4.357	192
2017-04-17	23.691	23.35	24.09	21.991	15.72	27.9	21.592	15.86	26.66	22.208	17.55	26.64	81.292	17.935	15.48	19.63	0	7.863	15.541	88.608	137.937	11.9177	2.794	96
2017-04-18	23.505	23.17	23.9	23.237	17.17	28.45	22.752	17.33	27.26	23.186	18.42	27.02	77.692	18.248	16.77	20.13	0	8.513	13.802	96.389	197.113	17.0305	3.444	96
2017-04-19	23.762	23.43	24.05	22.523	18.12	29.28	22.041	17.99	27.62	22.439	18.93	27.15	81.423	18.468	17.12	20.17	0	8.567	19.428	86.426	177.334	15.3217	3.273	96
2017-04-20	23.815	23.42	24.28	22.279	15.17	28.76	21.825	15.91	27.21	22.397	17.54	26.75	78.481	17.488	15.09	20.05	0	9.589	15.95	82.254	258.833	22.3632	4.039	96
2017-04-21	23.81	23.3	24.27	21.796	15.05	29	21.397	15.37	27.58	22.206	17.25	26.95	74.678	16.082	14.58	18.74	0	9.728	18.329	105.46	302.281	26.117	4.458	96
2017-04-22	23.907	23.51	24.28	23.209	16.02	29.88	22.812	16.37	28.58	23.29	17.84	28.11	78.195	18.393	15.67	20.88	0	9.038	15.261	112.989	199.41	17.229	3.564	96
2017-04-23	23.768	23.53	24.27	21.984	20.27	25.61	21.583	19.91	24.33	21.99	20.37	24.29	96.045	20.9	19.8	21.83	0.952	8.883	15.041	68.228	99.247	8.57491	2.164	96
2017-04-24	23.561	23.02	24.23	22.876	16.04	30.28	22.262	15.71	29.4	22.751	16.76	29.19	83.145	18.916	15.03	22.36	0	10.053	20.848	271.399	262.049	22.641	4.239	96
2017-04-25	23.568	22.93	24.17	20.75	13.47	28.75	19.879	13.16	27.29	20.558	14.61	27.01	77.29	15.19	13.16	17.5	0	6.63	13.212	274.94	286.238	24.7309	4.102	96
2017-04-26	23.651	22.94	24.43	22.189	12.56	31.09	21.44	12.47	29.66	22.197	14.32	29.56	81.079	17.654	12.38	21.69	0	6.518	15.93	167.897	288.697	24.9434	4.245	96
2017-04-27	24.52	23.92	25.52	26.149	18.95	32.77	25.589	19.06	31.62	26.07	20.82	31.33	85.081	22.579	19.06	25.35	0	7.119	13.122	141.756	289.217	24.9883	4.823	96
2017-04-28	25.432	24.91	26.11	26.143	20.74	32.06	25.702	20.93	30.83	26.049	22.19	30.22	84.958	22.68	20.93	25.15	0	9.05	16.35	124.354	304.72	26.3278	5.156	96
2017-04-29	25.857	25.43	26.3	25.987	22.09	30.73	25.487	22.06	29.59	25.658	22.79	29.02	82.06	21.904	20.44	23.17	0	11.615	17.959	116.873	309.444	26.736	5.269	96
2017-04-30	25.823	25.47	26.26	25.305	20.81	30.81	24.888	20.96	29.49	25.161	21.99	28.99	84.701	21.942	20.6	23.45	0	11.197	18.459	123.849	233.953	20.2136	4.21	96
2017-05-01	25.777	25.39	26.12	25.094	22.36	31.35	24.609	22.16	30.02	24.865	22.67	29.43	89.214	22.568	21.75	23.98	0.203	9	18.789	149.214	211.755	18.2957	3.972	96
2017-05-02	25.643	25.24	26.19	24.178	19.33	32.73	23.644	19.12	31.18	24.133	19.83	30.92	89.717	21.601	19.1	24.32	2.45	6.216	25.685	176.275	182.781	15.7923	3.564	96
2017-05-03	24.787	23.99	25.73	23.942	18.08	30.95	23.229	17.8	29.28	23.821	18.81	29.13	88.544	21.017	17.8	23.15	0.009	6.061	14.661	112.242	278.886	24.0958	4.453	96
2017-05-04	25.459	24.83	26.25	24.985	19.44	31.73	24.306	19.2	30.2	24.704	20.19	30.02	87.427	21.828	19.2	23.84	0	6.223	12.403	142.874	264.925	22.8895	4.456	96
2017-05-05	25.114	24.44	26.22	22.372	16.02	27.14	21.942	15.76	26.14	22.365	16.65	26.26	90.207	20.152	14.37	22.84	1.813	9.841	21.757	244.985	137.032	11.8395	2.82	96
2017-05-06	23.955	23.27	24.78	20.661	15.37	27.62	19.951	15.24	26.28	20.352	16.31	26.31	67.685	13.272	10.48	15.79	0	10.536	20.088	297.323	334.143	28.8699		96
2017-05-07	23.751	22.98	24.5	20.627	11.87	28.27	19.952	13.27	26.92	20.892	15.4	26.99	68.18	13.066	7.46	17.59	0	6.436	10.294	268.024	341.775	29.5293		96
2017-05-08	24.205	23.42	25.3	22.627	14.63	31.59	21.777	14.35	29.6	22.641	15.84	29.99	73.826	15.877	11.24	19.43	0	5.356	9.025	212.763	332.035	28.6878	4.751	96
2017-05-09	25.041	24.25	26.11	23.548	15.05	31.49	22.689	15.18	29.79	23.484	17.51	30.02	77.62	17.907	15.02	20.23	0	4.49	9.904	151.482	321.126	27.7453	4.704	96
2017-05-10	25.813	25.08	26.74	24.695	17.56	31.95	23.916	17.4	30.54	24.543	18.62	30.54	78.853	19.431	17.25	21.51	0	5.578	8.325	181.895	323.761	27.9729	4.999	96
2017-05-11	26.399	25.61	27.39	25.703	17.13	34.88	24.862	16.94	32.8	25.399	17.93	33.22	74.842	19.178	15.88	22.4	0	5.151	12.363	223.39	324.646	28.0494	5.109	96
2017-05-12	27.029	26.34	27.76	25.927	18.77	33.12	25.197	18.67	31.94	25.609	20.03	31.88	73.837	19.462	17.95	21.87	0	5.804	10.144	233.734	300.925	25.9999	4.962	96
2017-05-13	27.063	26.45	27.71	25.362	18.14	33.37	24.907	18.23	32.53	25.333	19.97	32.12	76.757	19.773	17.55	23.14	0	8.723	17.639	210.621	285.928	24.7042	4.89	96
2017-05-14	27.12	26.54	27.86	26.098	21.11	33.12	25.422	21.22	31.88	25.691	22.07	31.81	80.456	21.247	16.04	23.29	0	7.087	13.772	236.889	283.013	24.4523	4.981	96
2017-05-15	27.472	26.74	28.27	25.158	18.24	33	24.464	17.84	31.85	24.936	19.27	31.72	82.003	20.494	15.12	23.72	0	5.93	16.51	164.498	322.41	27.8562	5.141	96
2017-05-16	27.713	27.15	28.23	26.175	20.54	31.75	25.622	20.42	30.69	25.853	21.16	30.44	83.421	22.265	20.42	24.58	0	8.545	18.309	79.465	283.714	24.5129	4.882	96
2017-05-17	27.691	27.17	28.17	26.416	20.91	31.45	25.99	21.01	30.52	26.245	21.99	30	82.847	22.574	20.98	24.42	0	10.529	17.899	101.837	293.846	25.3883	5.087	96
2017-05-18	27.706	27.25	28.14	26.257	21.51	31.81	25.733	21.4	30.73	25.824	22.1	30.01	85.235	22.841	21.12	24.16	0	11.353	18.929	88.078	265.017	22.8975	4.776	96
2017-05-19	27.789	27.3	28.33	26.872	22.38	31.97	26.375	22.28	30.97	26.501	22.9	30.52	85.504	23.508	22.12	25.38	0.046	10.233	16.74	114.77	296.845	25.6474	5.266	96
2017-05-20	27.961	27.38	28.59	26.671	21.65	32.43	26.184	21.59	31.23	26.443	22.29	30.65	81.78	22.431	20.91	24.57	0	8.469	14.521	108.551	319.119	27.5719	5.493	96
2017-05-21	28.057	27.5	28.56	25.872	20.58	31.87	25.378	20.58	30.81	25.79	21.33	30.29	82.398	21.796	20.57	24.1	0	7.002	13.872	114.893	259.021	22.3794	4.582	96
2017-05-22	28.003	27.32	28.71	26.108	19.5	33.08	25.495	19.65	31.72	25.951	20.62	31.42	79.322	21.12	18.34	22.8	0	5.918	13.392	138.973	302.359	26.1238	5.094	96
2017-05-23	28.178	27.66	28.68	26.224	20.29	33.62	25.809	19.96	32.65	26.283	21.16	32.52	80.988	21.814	19.51	23.56	0	7.11	13.732	205.552	219.58	18.9718	4.202	96
2017-05-24	28.024	27.65	28.46	26.308	20.78	33.55	25.935	20.42	32.99	26.142	21.03	32.68	84.266	22.679	19.53	25.45	0.375	14.015	25.185	211.749	228.242	19.7201	4.537	96
2017-05-25	27.127	26.77	27.99	24.984	21.25	29.71	24.58	20.85	28.82	25.051	21.29	28.87	94.63	23.627	20.8	26.59	0.222	7.772	19.458	246.892	127.706	11.0338	2.81	96
2017-05-26	26.911	26.29	27.74	25.713	20.36	31.6	24.896	20.02	30.04	25.291	20.6	30.22	81.864	21.312	18	24.38	0	5.229	12.203	146.268	321.101	27.7431	5.247	96
2017-05-27	27.644	26.96	28.65	27.903	22.54	34.63	27.137	22.58	32.87	27.633	23.32	32.89	80.933	23.187	21.59	25.94	0	4.236	7.685	216.343	320.643	27.7036	5.654	96
2017-05-28	28.114	27.39	28.86	27.064	18.99	35.59	26.221	18.72	33.77	26.772	19.76	33.99	75.671	21.03	18.25	25.27	0	4.808	7.965	258.812	334.157	28.8712	5.532	96
2017-05-29	28.445	27.83	29.04	27.185	21.42	34.05	26.401	21.43	32.53	26.783	22.15	32.82	82.905	22.846	20.96	24.58	0	4.332	10.734	179.718	276.769	23.9129	4.961	96
2017-05-30	28.506	28	28.99	26.546	21.22	33.55	25.901	21.01	31.83	26.634	22.18	32.1	86.831	23.292	21.01	25.21	0.18	3.399	11.453	171.458	206.512	17.8426	3.951	96
2017-05-31	28.23	27.58	28.87	27.475	21.63	33.91	26.817	21.76	32.45	27.351	22.92	32.28	83.136	23.321	21.76	25.84	0	4.798	11.943	125.345	289.495	25.0124	5.173	96
2017-06-01	28.346	27.85	28.81	26.03	20.73	33.52	25.463	20.52	32.22	25.948	21.48	32.12	88.326	23.131	19.47	26.41	0.304	5.001	16.37	107.561	214.461	18.5294	4.106	96
2017-06-02	27.855	27.42	28.41	25.118	21.75	31.79	24.572	21.42	30.23	24.844	21.86	29.91	91.542	22.963	21.16	26.25	0.036	5.786	11.733	122.15	188.816	16.3137	3.685	96
2017-06-03	27.478	27.24	28.01	24.434	22.21	29.54	23.894	21.93	28.31	24.212	22.28	28.45	96.018	23.177	21.88	25.82	0.055	3.789	11.163	117.338	116.767	10.0887	2.572	96
2017-06-04	27.073	26.85	27.36	24.493	22.56	29.69	23.994	22.24	28.15	24.333	22.63	28.36	97.244	23.511	22.24	25.36	0.128	4.165	14.891	101.447	113.205	9.78095	2.514	96
2017-06-05	26.775	26.63	27.09	24.176	22.64	26.64	23.825	22.29	25.91	24.288	22.56	26.23	97.652	23.418	21.68	25.66	0.871	4.789	11.463	135.382	78.134	6.75079	1.912	96
2017-06-06	26.04	25.61	26.7	22.611	21.93	23.95	22.192	21.52	23.41	22.521	21.8	23.69	100	22.192	21.52	23.41	3.106	6.638	12.113	192.501	32.963	2.84804	1.223	96
2017-06-07	25.475	25.19	25.75	22.937	21.49	28.3	22.548	21.11	27.37	22.93	21.62	27.17	96.254	21.866	20.66	23.53	1.893	12.695	23.286	203.202	122.01	10.5416	2.722	96
2017-06-08	25.565	25.03	26.57	27.08	22.17	32.14	26.6	21.95	31.32	26.831	22.43	31.17	87.707	24.192	21.95	25.93	0	11.131	20.018	230.891	304.607	26.318	5.476	96
2017-06-09	26.706	26.14	27.61	26.816	23.07	32.95	26.018	22.9	31.09	26.317	23.24	31.09	88.367	23.749	22.25	24.88	0.174	4.806	19.748	218.202	265.686	22.9553	4.873	96
2017-06-10	26.893	26.56	27.55	25.282	23.16	28.41	24.845	22.94	27.53	25.153	23.27	27.68	97.207	24.352	22.87	25.65	0.691	3.991	9.964	96.788	82.581	7.13504	2.035	96
2017-06-11	26.829	26.38	27.54	27.928	23.63	33.34	27.341	23.45	31.95	27.586	23.88	31.56	87.39	24.851	23.45	27.14	0	6.504	12.453	97.896	245.914	21.247	4.716	96
2017-06-12	27.396	27.09	27.69	27.241	23.68	32.36	26.757	23.68	30.97	26.97	24.29	30.49	88.913	24.618	22.93	26.67	0	6.588	12.513	80.533	192.245	16.6099	3.864	96
2017-06-13	27.284	27.03	27.64	26.29	23.02	31.82	25.857	23.11	30.46	26.264	23.89	30.09	90.873	24.125	23.11	26.13	0.027	5.584	12.363	106.383	157.605	13.617	3.306	96
2017-06-14	27.177	26.87	27.43	24.952	22.98	31.48	24.454	22.9	29.84	24.755	23.27	29.48	94.532	23.456	22.11	25.67	0.201	4.839	11.833	119.17	150.659	13.017	3.157	96
2017-06-15	27.132	26.65	27.71	25.293	21.02	32.56	24.68	20.57	31.15	24.985	20.97	30.98	92.34	23.169	20.57	26.46	0.977	5.246	23.096	136.817	173.647	15.0031	3.557	96
2017-06-16	27.329	26.71	28.61	25.495	21.26	32.66	24.73	21.11	31.08	25.174	21.99	30.9	91.585	23.077	21.11	25.3	1.404	4.344	16.83	162.116	255.689	22.0915	4.629	96
2017-06-17	27.253	26.86	27.68	25.913	21.59	31.86	25.231	21.6	30.03	25.696	22.39	29.99	91.889	23.729	21.6	26.35	0	4.818	12.323	122.978	199.693	17.2535	3.836	96
2017-06-18	27.42	27.03	27.82	26.326	22.52	32.5	25.853	22.56	31.25	26.277	23.4	30.9	91.579	24.247	22.54	26.56	0.196	5.811	14.261	132.184	198.372	17.1394	3.937	96
2017-06-19	27.464	27.26	27.8	25.542	23.28	30.57	25.177	23.08	29.9	25.522	23.58	29.96	95.341	24.341	22.73	25.84	0.162	7.374	17.51	113.264	144.101	12.4503	3.097	96
2017-06-20	27.344	27.05	27.74	27.795	24.27	31.82	27.354	24.18	30.9	27.646	24.74	30.71	85.316	24.464	23.88	25.69	0	9.473	15.93	131.916	268.623	23.209	5.071	96
2017-06-21	27.633	27.32	28.05	27.71	24.32	32.5	27.268	24.21	31.34	27.603	24.83	31.06	89.778	25.333	24.04	26.5	0	7.598	15.271	139.287	222.32	19.2085	4.372	96
2017-06-22	27.877	27.57	28.21	27.619	22.37	32.8	27.096	22.83	31.51	27.478	23.85	31.22	85.052	24.074	21.9	26.93	0	7.244	12.622	111.107	301.774	26.0733	5.448	96
2017-06-23	27.868	27.51	28.2	27.325	21.78	33.01	26.786	21.74	31.93	27.254	22.67	31.75	84.07	23.521	21.74	26.04	0	6.875	12.243	120.92	293.252	25.337	5.269	96
2017-06-24	27.988	27.64	28.4	27.792	22.67	33.64	27.219	22.77	32.46	27.665	23.6	32.25	83.384	23.766	22.46	26.81	0	5.714	11.133	119.943	292.551	25.2764	5.355	96
2017-06-25	28.082	27.76	28.38	27.059	22.19	33.58	26.478	22.27	32.05	27.015	23.14	32.12	88.184	24.159	22.27	26.37	0	4.91	9.175	93.827	221.434	19.1319	4.273	96
2017-06-26	27.991	27.64	28.3	27.566	22.05	34.47	26.835	22.21	32.75	27.444	23.19	32.64	86.329	24.108	22.21	26.56	0	4.563	15.241	144.657	260.962	22.5471	4.856	96
2017-06-27	28.04	27.85	28.29	27.49	22.8	34.88	26.79	22.75	33.02	27.273	23.1	33.1	86.075	23.948	21.51	26	0.957	3.813	19.199	204.23	259.517	22.4223	4.871	96
2017-06-28	27.74	27.48	27.97	27.135	22.75	35.48	26.35	22.76	33.32	26.704	23.79	33.22	90.59	24.398	22.76	26.85	0.437	3.441	18.039	130.201	255.374	22.0643	4.821	96
2017-06-29	27.889	27.68	28.3	26.976	23.84	33.23	26.4	23.65	31.69	26.756	23.94	31.47	91.677	24.781	23.08	26.67	1.25	4.239	12.982	103.102	209.71	18.1189	4.115	96
2017-06-30	27.816	27.55	28.17	27.659	23.73	33.78	27.121	23.54	32.12	27.611	24.47	31.91	88.395	24.853	23.54	27.31	0	4.868	9.544	118.295	228.073	19.7055	4.418	96
2017-07-01	28.031	27.79	28.2	26.467	23.42	33.82	25.967	23.41	32.05	26.431	24.39	32.08	92.724	24.584	22.83	27.05	0.212	5.415	19.009	133.399	175.397	15.1543	3.644	96
2017-07-02	27.987	27.64	28.46	27.636	22.71	33.86	27.045	22.56	32.42	27.46	23.15	32.26	86.227	24.281	22.56	26.14	0	4.824	8.575	107.525	287.865	24.8715	5.226	96
2017-07-03	28.259	27.95	28.59	28.081	22.57	33.65	27.41	22.58	32.24	27.82	23.29	32.47	85.073	24.389	22.58	26.48	0	4.648	11.023	114.647	278.15	24.0321	5.072	96
2017-07-04	28.415	28.15	28.62	27.239	22.88	33.8	26.625	22.75	32.25	27.055	23.3	32.14	88.649	24.411	22.75	26.3	0.288	4.829	12.043	97.228	185.926	16.064	3.78	96
2017-07-05	28.388	28.1	28.7	27.993	23.2	33.74	27.458	23.07	32.58	27.852	23.54	32.28	83.764	24.069	22.95	26.85	0	5.991	10.774	88.664	272.723	23.5633	5.078	96
2017-07-06	28.441	28.15	28.69	27.335	22.79	34.09	26.715	22.85	32.67	27.203	23.62	32.57	88.672	24.444	22.85	26.52	0.17	4.332	14.551	113.826	221.459	19.1341	4.3	96
2017-07-07	28.358	28.12	28.63	26.656	22.48	33.34	26.106	22.56	31.62	26.647	23.48	31.74	91.191	24.433	22.56	26.61	0	3.463	12.612	118.159	165.8	14.3251	3.422	96
2017-07-08	28.182	27.96	28.44	26.693	22.02	31.95	26.021	21.93	30.14	26.639	23.42	30.22	89.78	24.087	21.93	27.16	0	3.17	7.755	190.054	175.144	15.1325	3.446	96
2017-07-09	28.123	27.92	28.33	26.039	22.65	33.93	25.55	22.52	32.39	26	23.15	32.34	90.939	23.786	21.96	26.27	0.275	4.843	16.22	119.005	183.406	15.8463	3.739	96
2017-07-10	27.941	27.72	28.18	26.795	22.88	32.57	26.34	23.03	31.43	26.832	23.83	31.19	90.289	24.474	22.93	26.34	0.009	4.918	12.812	116.609	197.268	17.0439	3.886	96
2017-07-11	28.047	27.82	28.29	28.002	22.69	33.66	27.411	22.61	32.67	27.846	23.25	32.46	82.152	23.587	19.66	26.28	0	5.604	12.772	81.072	295.529	25.5337	5.343	96
2017-07-12	27.917	27.47	28.29	24.913	22.8	31.25	24.562	22.47	30.21	24.973	22.79	29.88	96.649	23.964	21.32	26.98	1.165	6.006	17.679	94.485	79.373	6.85786	2.177	96
2017-07-13	27.313	27.12	27.57	27.64	23.89	33.04	27.181	23.65	31.92	27.455	24.08	31.66	88.728	24.978	23.65	26.62	0.183	8.122	14.192	101.994	251.591	21.7375	4.785	96
2017-07-14	27.579	27.44	27.79	27.403	23.89	32.09	26.981	23.97	31.2	27.402	24.65	31.22	89.556	24.991	23.9	27.24	0.131	5.703	14.032	107.258	201.34	17.3958	3.964	96
2017-07-15	27.744	27.54	28	27.532	23.45	33.32	26.923	23.3	31.84	27.375	23.96	31.8	88.707	24.722	23.3	26.96	0.055	4.398	14.401	68.337	228.216	19.7179	4.345	96
2017-07-16	27.819	27.65	28	27.377	23.11	32.6	26.792	23.05	31.48	27.233	23.76	31.47	89.525	24.78	23.05	26.53	0.036	4.97	13.102	109.272	209.414	18.0934	4.05	96
2017-07-17	27.902	27.7	28.15	27.155	23.21	34.03	26.525	23.29	32.68	26.869	24.18	32.3	89.016	24.366	22.87	26.89	0	4.968	11.413	178.47	238.921	20.6427	4.558	96
2017-07-18	27.892	27.74	28.14	25.466	22.85	32.57	24.85	22.68	30.84	25.37	23.22	30.75	96.271	24.166	22.66	27.11	0.835	3.513	16.01	127.869	127.243	10.9938	2.821	96
2017-07-19	27.601	27.37	27.86	27.036	22.31	33.55	26.253	22.33	31.98	26.83	23.03	31.76	90.886	24.503	22.33	27.65	0.092	3.072	11.513	131.623	216.744	18.7267	4.106	96
2017-07-20	27.821	27.6	27.99	26.882	22.66	33.98	26.192	22.61	32.13	26.6	23.79	32.26	90.822	24.397	22.61	27.46	0.786	2.973	7.036	155.812	205.066	17.7177	3.962	96
2017-07-21	27.756	27.61	27.96	25.506	22.86	30.96	25.059	22.84	29.44	25.461	23.52	29.46	93.07	23.785	21.59	27.5	0	4.079	15.291	152.047	121.733	10.5178	2.664	96
2017-07-22	27.66	27.37	27.98	26.456	21.86	33.87	25.868	21.66	32.31	26.389	22.79	32.07	89.793	23.87	21.66	26.55	0	3.892	13.382	156.598	214.574	18.5392	4.075	96
2017-07-23	27.908	27.63	28.25	27.331	23.29	34.69	26.682	23.15	32.99	27.036	23.73	33.06	88.891	24.444	23.15	27.24	0.131	3.972	14.521	137.04	227.31	19.6396	4.363	96
2017-07-24	28.13	27.8	28.63	28.66	22.01	36	27.868	22.04	33.98	28.387	23.28	33.98	84.708	24.691	22.04	27.47	0	3.423	7.715	174.859	297.06	25.666	5.291	96
2017-07-25	28.603	28.33	28.97	28.94	23.57	36.35	28.156	23.36	34.6	28.65	24.26	34.67	85.639	25.137	23.02	27.88	0	3.621	10.284	166.553	275.424	23.7966	5.156	96
2017-07-26	28.866	28.07	29.25	28.315	24.1	35.58	27.507	24.13	33.23	28.059	24.89	33.54	88.814	25.317	21.68	28	0.103	3.723	12.952	135.534	247.189	21.3572	4.716	96
2017-07-27	29.01	28.62	29.39	27.41	22.68	36.32	26.667	22.82	34.16	27.241	23.7	34.3	88.059	24.207	22.72	26.89	0.128	4.101	17.53	137.485	245.953	21.2504	4.67	96
2017-07-28	29.141	28.71	29.71	28.645	22.32	35.36	27.773	22.11	33.98	28.199	22.9	33.79	83.354	24.313	22.11	26.92	0	3.874	9.474	193.377	309.594	26.7489	5.458	96
2017-07-29	29.414	29.2	29.71	27.376	23.16	32.98	26.777	23.15	32.05	27.182	24.53	31.83	90.133	24.887	22.01	27.74	0.036	5.442	13.152	214.059	205.021	17.7138	3.998	96
2017-07-30	29.195	28.95	29.44	27.412	24.4	33.41	26.876	24.14	32.44	27.103	24.39	32.22	90.434	25.021	23.16	27.17	0.018	6.597	12.702	229.124	187.574	16.2064	3.822	96
2017-07-31	28.668	27.64	29.32	24.65	22.61	27.16	24.329	22.2	26.68	24.736	22.57	26.95	97.009	23.805	22.17	24.94	1.94	9.067	18.969	209.508	67.636	5.84379	1.828	96
2017-08-01	27.536	27.26	27.99	25.891	22.78	30.67	25.335	22.52	29.38	25.534	22.87	29.02	92.081	23.923	22.07	26.07	0.194	8.183	17.15	235.926	200.429	17.3171	3.766	96
2017-08-02	27.976	27.58	28.62	27.011	21.37	34.54	26.253	21.12	33.13	26.473	21.69	32.72	86.99	23.665	21.12	26.14	0	5.141	12.183	156.335	272.414	23.5366	4.829	96
2017-08-03	28.584	28.18	29.27	28.815	22.69	35.02	28.032	22.54	33.59	28.347	23.16	33.42	85.07	24.956	22.42	27.96	0	5.182	11.613	129.685	303.318	26.2067	5.395	96
2017-08-04	29.153	28.82	29.58	28.643	23.34	34.23	28.018	23.21	33.03	28.415	23.76	32.79	84.854	24.897	23.21	27.45	0	5.458	10.334	128.801	279.308	24.1322	5.092	96
2017-08-05	29.434	29.06	29.9	28.876	23.4	35.38	28.145	23.55	33.64	28.579	24.59	33.34	84.477	24.944	23.55	27.53	0	5.101	9.624	135.373	295.18	25.5036	5.381	96
2017-08-06	29.562	29.24	29.9	28.307	22.99	34.31	27.756	23.05	32.99	28.141	24.08	32.56	85.919	24.92	23.05	26.5	0	6.774	14.681	111.788	272.103	23.5097	4.992	96
2017-08-07	29.572	29.28	29.88	28.636	24.25	33.8	27.99	24.05	32.55	28.322	24.94	32.17	84.334	24.805	23.55	26.48	0	6.745	12.762	111.478	292.723	25.2913	5.346	96
2017-08-08	29.645	29.35	29.93	28.587	23.53	34.31	27.937	23.59	33.01	28.311	24.41	32.78	84.374	24.741	23.59	26.54	0	5.922	10.174	122.702	273.067	23.593	5.029	96
2017-08-09	29.551	29.24	29.92	28.12	22.67	34.66	27.536	22.77	33.32	27.978	23.83	32.99	81.986	23.68	21.61	26.42	0	5.435	12.013	80.144	262.534	22.683	4.817	96
2017-08-10	28.621	27.63	29.67	24.396	22.96	27.54	24.167	22.68	26.81	24.736	23.05	27.09	98.82	23.965	22.68	25.63	4.021	5.582	15.421	212.603	49.448	4.27233	1.525	96
2017-08-11	27.673	27.37	28.28	26.569	23.19	34.53	25.862	22.86	32.71	26.054	23.3	32.58	90.068	23.882	22.73	25.74	0.036	4.922	13.572	201.386	258.024	22.2933	4.701	96
2017-08-12	28.275	27.91	28.82	27.189	22.34	35.45	26.339	22.11	33.46	26.697	23.03	33.46	87.836	23.893	21.92	25.94	0.401	3.255	17.829	144.405	271.714	23.4761	4.83	96
2017-08-13	28.575	28.18	29.11	28.601	22.23	36.14	27.591	22.07	33.97	27.978	22.91	33.88	83.377	24.107	22.07	26.55	0	3.088	8.965	179.576	302.584	26.1432	5.254	96
2017-08-14	28.993	28.64	29.42	27.691	22.09	35.91	26.85	21.84	34.03	27.171	22.86	34.07	86.714	24.146	21.84	26.36	0	3.523	10.544	207.458	263.551	22.7708	4.731	96
2017-08-15	29.2	28.84	29.59	28.371	22.63	35.68	27.487	22.41	33.94	27.932	23.16	33.86	84.768	24.343	22.41	26.87	0	3.511	15.9	218.353	276.98	23.9311	4.948	96
2017-08-16	29.356	29.07	29.58	27.107	23.19	36.14	26.303	22.85	34.09	26.8	22.89	33.97	90.86	24.435	22.45	27.47	0.74	3.138	19.089	182.943	215.194	18.5927	4.141	96
2017-08-17	29.097	28.74	29.42	28.294	22.6	35.31	27.494	22.45	33.44	27.974	23.65	33.56	84.467	24.311	22.45	27.15	0.009	4.394	12.243	112.186	283.747	24.5157	5.02	96
2017-08-18	29.221	28.92	29.53	28.177	22.99	34.86	27.389	22.84	33.44	27.791	23.46	33.29	83.968	24.095	22.64	26.33	0.009	4.007	15.351	113.758	266.876	23.0581	4.815	96
2017-08-19	29.255	28.92	29.53	27.753	21.43	34.39	27.002	21.55	32.68	27.537	22.47	32.56	85.937	24.176	21.53	26.53	0	4.429	8.875	139.078	255.739	22.0959	4.515	96
2017-08-20	29.11	28.87	29.49	26	23.89	30.41	25.6	23.92	29.09	25.945	24.4	28.73	95.696	24.827	23.86	26.51	0.045	5.104	13.122	80.751	96.739	8.35827	2.232	96
2017-08-21	28.646	28.41	28.86	28.001	22.38	34.17	27.433	22.49	32.73	27.713	23.66	32.18	84.674	24.304	22.49	26.42	0	6.728	13.572	74.316	236.772	20.4571	4.381	96
2017-08-22	28.761	28.53	29.04	28.278	24.57	34.88	27.726	24.47	33.47	27.977	24.8	32.87	87.638	25.252	24.06	26.81	0.476	6.197	12.373	70.336	237.747	20.5414	4.563	96
2017-08-23	28.82	28.62	29.03	26.316	23.65	32.59	25.78	23.72	31.09	26.132	24.29	30.77	94.434	24.715	23.65	26.88	0.501	4.845	13.002	90.505	185.996	16.07	3.597	96
2017-08-24	28.475	28.28	28.83	25.214	23.14	31.42	24.727	22.95	29.75	25.174	23.39	29.46	96.172	24.043	22.72	26.58	0.633	4.968	16.15	134.837	117.64	10.1641	2.569	96
2017-08-25	27.926	27.68	28.28	24.8	22.32	30.4	24.297	22.02	29.17	24.652	22.69	28.95	94.798	23.349	21.73	24.89	1.173	8.181	15.701	196.332	152.414	13.1685	3.036	96
2017-08-26	27.706	27.55	27.91	25.633	22.64	30.21	25.111	22.38	29.01	25.369	22.91	29.03	92.487	23.733	22.38	26.02	0.018	8.246	18.609	211.067	203.951	17.6214	3.692	96
2017-08-27	27.808	27.68	27.91	25.377	23.33	29.93	24.894	23.11	28.98	25.23	23.62	28.99	95.014	24.002	22.88	25.94	0.157	6.861	15.251	207.753	130.636	11.287	2.711	96
2017-08-28	27.866	27.64	28.23	27.29	22.9	33.09	26.808	22.86	32.24	27.156	23.74	32.2	87.858	24.407	22.69	26.18	0.009	6.899	14.271	216.943	230.231	19.8919	4.245	96
2017-08-29	28.081	27.78	28.5	28.408	21.47	36.23	27.512	21.32	33.79	28.005	22.3	33.96	84.13	24.191	21.32	27.15	0	3.393	6.509	181.811	282.872	24.4401	4.811	96
2017-08-30	28.514	28.24	28.96	28.813	22.53	36.91	28.028	22.5	34.83	28.402	23.67	35.06	83.989	24.722	22.5	26.86	0	3.989	12.862	93.961	257.566	22.2537	4.674	96
2017-08-31	28.838	28.57	29.15	28.796	22.9	35.56	28.086	22.92	33.9	28.577	23.9	33.58	85.87	25.228	22.92	27.63	0	4.563	9.894	139.745	258.357	22.322	4.672	96
2017-09-01	29.018	28.76	29.29	27.913	22.13	36.16	27.271	21.99	34.42	27.705	22.61	34.02	86.911	24.631	20.17	27.64	0.547	4.904	13.792	155.067	242.476	20.9499	4.423	96
2017-09-02	28.873	28.59	29.26	27.023	22.47	33.79	26.358	22.26	32.48	26.607	22.87	32.5	87.216	23.795	22.06	26.5	0.009	4.509	10.324	188.373	229.515	19.8301	4.14	96
2017-09-03	28.89	28.63	29.12	26.766	21.91	34.76	25.918	21.5	32.92	26.372	21.88	32.86	88.287	23.554	20.89	26.28	0.195	3.232	13.582	227.095	223.468	19.3077	4.007	96
2017-09-04	28.802	28.55	29.08	27.073	22.43	32.86	26.461	22.36	31.26	26.894	23.22	31.19	89.459	24.456	22.26	26.32	0.009	4.935	12.742	67.76	221.411	19.1299	3.965	96
2017-09-05	28.769	28.57	28.98	26.468	22.98	33.43	25.914	22.96	31.74	26.341	23.73	31.75	92.966	24.574	22.94	26.33	0.084	3.507	12.443	108.938	148.25	12.8088	3.033	96
2017-09-06	28.648	28.35	28.95	26.744	22.42	35.5	26.054	22.35	33.09	26.511	23.28	33.19	91.992	24.463	22.35	27.01	0.2	3.709	15.321	139.342	202.139	17.4648	3.793	96
2017-09-07	28.806	28.48	29.17	27.309	22.83	35.47	26.605	22.54	33.42	27.066	23.23	33.74	90.991	24.804	22.21	27.46	0.138	3.686	15.811	109.288	215.679	18.6347	3.993	96
2017-09-08	28.969	28.76	29.16	27.983	24.6	33.21	27.493	24.4	32.26	27.776	24.93	32.21	89.812	25.521	23.75	27.31	0.092	8.016	15.101	52.477	227.966	19.6962	4.287	96
2017-09-09	28.857	28.66	29.13	27.172	23.21	31.09	26.894	22.76	30.71	27.274	23.34	30.87	93.567	25.729	22.69	27.51	1.3	12.15	26.994	53.659	118.725	10.2579	2.72	96
2017-09-10	27.902	27.5	28.65	24.859	22.72	26.24	23.268	-18.98	26.05	25.347	22.55	26.63	93.067	22.349	-34.11	25.2	9.095	32.935	50.17	121.748	15.892	1.37311	4.632	96
2017-09-11	27.527	27.3	27.77	27.126	24.04	31.3	24.5	-12.51	30.88	27.052	24.43	30.51	79.194	21.085	-27.82	24.89	0	15.949	32.94	215.778	246.504	21.298	4.063	96
2017-09-12	27.68	27.34	28.2	27.44	22.82	32.92	24.613	4.307	30.46	27.282	23.77	31.56	92.168	23.164	-6.6	25.7	0	5.326	10.074	208.944	269.753	23.3067	3.401	96
2017-09-13	28.047	27.67	28.55	28.053	22.34	34.89	27.131	22.39	32.44	27.66	23.58	32.53	84.471	23.959	22.34	25.57	0	3.622	6.471	200.664	268.958	23.238	4.562	96
2017-09-14	28.458	28.17	28.83	28.492	23.61	34.48	27.679	23.6	32.6	28.183	24.83	32.63	85.193	24.694	23.44	26.34	0	4.076	8.815	125.076	251.232	21.7064	4.464	96
2017-09-15	28.698	28.46	28.9	27.754	23.79	33.25	27.118	23.65	32	27.519	24.21	32.01	84.716	24.007	22.65	25.87	0	5.596	11.473	86.903	251.916	21.7656	4.458	96
2017-09-16	28.551	28.3	28.87	27.302	23.31	32.83	26.724	23.09	31.55	27.163	23.78	31.44	85.162	23.732	22.62	25.52	0	7.133	12.782	53.234	257.984	22.2898	4.471	96
2017-09-17	28.31	28.03	28.65	26.581	21.82	32.08	26.035	21.98	30.94	26.715	23.33	30.97	83.916	22.813	20.61	24.65	0	6.521	11.783	188.692	265.43	22.9331	4.397	96
2017-09-18	28.041	27.75	28.41	25.995	20.65	31.91	25.309	20.47	30.42	25.886	21.53	30.36	88.502	23.113	20.32	24.96	0	6.706	13.702	206.886	254.674	22.0039	4.097	96
2017-09-19	28.026	27.84	28.19	26.676	22.63	32.93	25.923	22.39	31.12	26.288	22.88	31.16	89.162	23.83	22.31	25.23	0	5.353	12.902	97.232	190.914	16.4949	3.482	96
2017-09-20	28.015	27.77	28.22	26.892	21.89	34.09	26.17	21.82	32.1	26.667	22.67	32.13	87.002	23.58	21.82	25.84	0	4.734	13.952	87.124	205.94	17.7932	3.671	96
2017-09-21	27.974	27.8	28.21	26.571	22.31	31.94	26.015	22.27	30.78	26.507	23.04	30.66	85.55	23.176	21.98	25.35	0	6.464	13.482	34.912	195.653	16.9044	3.513	96
2017-09-22	27.796	27.61	27.98	26.295	22.55	33.35	25.575	22.34	31.46	26.014	23.12	31.49	89.693	23.594	21.59	25.75	0.978	5.248	15.861	65.876	200.654	17.3365	3.587	96
2017-09-23	27.588	27.39	27.82	26.456	22.65	31.89	25.838	22.59	30.66	26.23	23.43	30.7	89.46	23.811	22.49	25.5	0.018	6.974	14.961	46.664	246.265	21.2773	4.131	96
2017-09-24	27.66	27.47	27.9	26.959	23.32	33.2	26.404	23.16	31.58	26.898	23.74	31.62	88.289	24.117	22.99	26.09	0	5.023	10.034	84.277	207.115	17.8948	3.698	96
2017-09-25	27.78	27.58	28.02	27.407	22.73	33.91	26.723	22.56	32.24	27.354	23.2	32.47	84.171	23.503	21.33	25.26	0	3.682	8.325	137.532	228.198	19.7163	3.918	96
2017-09-26	27.969	27.82	28.14	26.907	23.98	34.26	26.331	23.73	32.51	26.813	24.35	32.52	88.733	24.096	23.43	25.27	0.009	3.971	8.375	193.746	175.304	15.1463	3.338	96
2017-09-27	27.988	27.84	28.13	26.131	21.73	33.99	25.409	21.4	32.16	25.973	22.23	31.88	89.259	23.347	19.65	25.62	0.883	4.454	12.652	178.86	201.48	17.4078	3.511	96
2017-09-28	27.619	27.44	27.99	25.34	20.7	34	24.604	20.4	32.02	25.309	21.78	32.14	90.248	22.697	20.35	25.41	0.484	3.778	9.804	159.443	174.555	15.0816	3.139	96
2017-09-29	27.305	27.15	27.52	24.932	23.05	29.48	24.383	22.92	27.61	24.899	23.72	28.03	97.345	23.923	22.37	25.68	0.91	3.64	11.483	136.165	87.253	7.53869	1.925	96
2017-09-30	27.255	27.12	27.46	25.952	22.35	33.23	25.099	22.06	31.34	25.53	22.71	31.27	92.486	23.664	22.04	25.65	0.192	3.859	12.592	188.5	198.198	17.1243	3.419	96
2017-10-01	27.235	27.09	27.45	25.668	21.62	30.32	25.096	21.65	29.2	25.645	22.61	29.37	92.614	23.75	21.49	26.08	0.577	6.506	14.431	91.601	180.77	15.6185	3.112	96
2017-10-02	27.058	26.96	27.2	25.786	21.97	30.4	25.362	21.76	29.46	25.808	22.37	29.52	89.49	23.405	21.11	25.32	0.416	10.024	19.129	66.867	170.361	14.7192	3.061	96
2017-10-03	26.788	26.67	27.01	24.765	21.92	29.13	24.395	21.71	28	24.862	22.36	28.07	94.835	23.496	21.21	25.58	0.517	11.571	22.027	64.765	104.299	9.0114	2.244	96
2017-10-04	26.484	26.38	26.67	25.395	22.53	30.08	24.949	22.43	28.98	25.409	23.14	29.02	86.906	22.518	21.21	23.93	0.11	11.312	21.307	64.805	182.944	15.8064	3.189	96
2017-10-05	26.105	25.86	26.46	23.826	22.09	25.06	23.413	21.77	24.5	23.855	22.19	24.92	97.982	23.075	21.39	24.06	2.671	7.414	13.842	69.739	40.159	3.46975	1.27	96
2017-10-06	26.047	25.86	26.46	27.363	24.11	32.6	26.798	23.82	31.26	27.181	24.31	31.2	90.156	24.937	23.55	26.8	0	6.327	12.592	103.369	172.408	14.896	3.179	96
2017-10-07	26.678	26.47	27.06	28.065	24.55	33.95	27.534	24.39	32.55	27.889	25.14	32.37	88.272	25.303	23.73	26.7	0	7.024	12.443	139.313	191.063	16.5079	3.532	96
2017-10-08	27.145	27.03	27.41	27.753	23.62	34.79	27.155	23.78	32.94	27.633	24.66	32.54	86.354	24.539	22.42	26.69	0	4.985	9.474	151.239	195.015	16.8493	3.513	96
2017-10-09	27.269	27.14	27.41	26.836	22.15	33.39	26.242	22.42	31.74	26.76	23.2	31.6	84.976	23.388	21.14	26.17	0.055	6.579	14.791	90.576	199.977	17.278	3.429	96
2017-10-10	27.187	27.08	27.32	26.457	22.73	32.22	25.937	22.64	30.86	26.391	23.26	30.72	82.098	22.52	20.39	25.69	0	7.908	15.141	73.077	224.367	19.3853	3.665	96
2017-10-11	26.927	26.81	27.18	25.627	21.83	31.03	25.201	21.65	29.88	25.627	22.32	29.87	79.823	21.366	19.21	23.82	0	8.266	16.74	50.624	205.24	17.7327	3.312	96
2017-10-12	26.479	26.28	26.81	24.205	20.73	28.88	23.964	20.7	28.4	24.348	21.42	28.43	82.632	20.822	18.09	24.47	0.673	7.985	18.639	39.839	117.091	10.1167	2.3	96
2017-10-13	26.315	26.21	26.52	26.369	22.53	31.91	25.909	22.37	30.6	26.174	22.76	30.55	77.306	21.611	18.79	24.98	0	7.37	12.393	75.574	196.28	16.9586	3.276	96
2017-10-14	26.52	26.44	26.6	25.323	21.63	31.59	25	21.94	30.26	25.4	22.61	30.24	75.276	20.317	17.01	24.7	0.246	6.369	15.141	67.092	163.453	14.1223	2.852	96
2017-10-15	26.482	26.35	26.63	26.021	21.43	32.43	25.49	21.43	30.68	25.976	22.13	30.66	71.603	19.977	16.31	24.41	0	4.032	6.64	92.38	170.475	14.729	2.873	96
2017-10-16	26.508	26.37	26.63	25.611	20.51	32.68	25.061	20.78	30.49	25.766	22.12	30.86	68.787	18.926	14.82	23.78	0	3.637	8.155	99.434	196.401	16.9691	3.058	96
2017-10-17	26.407	26.23	26.61	24.94	20.06	31.24	24.514	20.17	29.65	25.049	21.35	29.71	55.625	14.333	-1.43	22.65	0.019	5.071	11.583	68.365	171.172	14.7893	2.766	96
2017-10-18	26.404	26.29	26.49	25.153	22.32	30.22	24.793	22.19	29.08	24.945	22.52	28.78	27.632	1.569	-14.14	21.11	0.018	8.471	15.511	44.379	184.268	15.9208	3.007	96
2017-10-19	26.414	26.27	26.58	24.757	22	30.92	24.457	22.07	29.33	24.698	22.44	29.2	9.501	-14.015	-33.33	17.98	0.13	6.415	12.772	56.745	156.488	13.5206	2.689	96
2017-10-20	26.395	26.28	26.58	24.246	20.83	28.91	24.129	20.98	28.14	24.494	22	27.91	2.256	-31.941	-84.11	1.45	0.147	9.557	19.848	55.597	136.818	11.8211	2.434	96
2017-10-21	26.159	26.02	26.38	24.696	20.67	29.33	24.56	20.85	28.71	24.85	21.54	28.56	2.182	-17.131	-52.27	1.73	0.11	9.996	19.308	71.334	161.146	13.923	2.693	96
2017-10-22	26.201	26.07	26.4	25.493	21.45	31.16	25.388	21.96	30.22	25.744	22.97	30.04	7.483	-7.331	-65.19	13.01	0.084	7.304	15.031	105.253	173.646	15.003	2.899	96
2017-10-23	26.261	26.08	26.46	25.678	21.13	31.08	25.555	21.68	30.2	25.948	22.87	29.99	3.888	-16.028	-81.75	11.4	0.018	5.834	10.983	141.071	154.829	13.3773	2.665	96
2017-10-24	26.462	26.33	26.63	24.73	21.93	29.87	24.507	22.22	28.86	24.704	22.77	28.51	0				0.082	4.03	14.152	183.01	116.759	10.088	2.189	96
2017-10-25	26.251	25.65	26.62	19.462	10.65	23.27	19.301	11.51	23.21	20.074	13.61	23.07	27.263	-2.636	-53.42	11.36	0	9.722	22.467	286.936	178.376	15.4117	2.174	96
2017-10-26	24.749	24.37	25.63	17.501	8.97	24.8	17.201	9.76	23.46	17.809	10.72	23.35	52.549	5.864	-31.27	13.81	0.029	7.487	13.632	86.674	226.906	19.6047	2.206	96
2017-10-27	24.031	23.8	24.39	19.534	13.44	27.92	19.339	13.7	26.66	19.831	14.35	26.14	76.541	14.691	11.89	16.75	0	7.771	14.651	58.728	198.51	17.1513	2.43	96
2017-10-28	23.837	23.67	24.08	21.635	16.61	26.94	21.609	16.88	26.68	21.839	17.66	26.63	93.052	20.394	15.67	22.85	2.723	6.954	14.781	76.722	47.448	4.0995	1.657	96
2017-10-29	23.852	23.76	23.93	19.284	12.05	23.52	19.087	12.3	22.88	19.275	13.06	22.65	80.72	15.405	8.02	20.35	0.218	11.45	18.799	256.108	203.95	17.6212	2.234	96
2017-10-30	23.037	22.62	23.8	13.272	8.15	19.94	13.135	8.48	18.25	13.998	9.08	18.47	65.986	6.424	4.18	9.74	0	7.45	14.771	183.34	235.701	20.3646	1.859	96
2017-10-31	22.025	21.67	22.61	17.537	9.34	25.61	17.356	10.12	24.29	17.936	11.22	24.13	72.595	12.168	5.36	16.68	0	6.663	10.564	70.579	198.343	17.1368	2.085	96
2017-11-01	22.203	21.97	22.6	19.985	13.22	30.22	19.757	14.08	27.75	20.603	15.29	27.81	77.716	15.083	13.52	17.19	0	4.921	8.875	62.732	210.245	18.1652	2.393	96
2017-11-02	22.478	22.22	22.82	21.111	13.83	29.41	20.951	15.04	27.67	21.443	16.12	27.56	83.216	17.782	14.46	20.2	0	6.39	13.882	62.397	157.047	13.5688	2.24	96
2017-11-03	22.868	22.71	23.19	22.425	17.76	27.94	22.144	17.93	27.22	22.363	18.39	27.22	86.483	19.626	17.5	21.51	0	7.242	13.482	174.414	149.46	12.9134	2.253	96
2017-11-04	23.277	23.12	23.59	23.096	19.25	29.19	22.842	19.52	28.23	23.032	19.8	28.07	83.236	19.565	18.5	21.48	0	7.436	10.973	81.081	179.292	15.4908	2.564	96
2017-11-05	23.588	23.41	23.93	22.886	19.49	29.24	22.584	19.71	27.86	22.713	20.02	27.6	89.998	20.741	18.75	22.28	0	6.778	11.033	168.329	162.473	14.0377	2.406	96
2017-11-06	23.864	23.68	24.09	22.699	18.72	28.03	22.461	18.85	26.8	22.844	19.3	26.86	91.568	20.933	18.71	23.21	0.092	4.914	9.904	83.008	120.431	10.4052	1.992	96
2017-11-07	24.061	23.88	24.35	23.377	19.35	29.66	23.063	19.66	28.22	23.308	19.87	27.87	89.879	21.161	19.58	23.9	0	5.322	10.014	54.744	152.427	13.1697	2.304	96
2017-11-08	24.234	24.05	24.4	22.295	16.98	29.47	22.145	17.93	28.21	22.712	18.94	28.04	89.526	20.161	17.64	23.32	0	4.966	9.394	77.905	152.857	13.2068	2.224	96
2017-11-09	24.207	23.96	24.5	23.727	17.84	31.19	23.364	18.2	29.54	23.75	18.94	29.59	87.283	20.876	18.02	23.71	0	4.798	9.684	60.318	161.471	13.9511	2.335	96
2017-11-10	24.427	24.28	24.54	23.272	19.23	29.35	23.042	19.56	28.36	23.212	19.73	27.85	88.131	20.814	18.48	23.11	0	8.421	15.091	37.136	156.185	13.4944	2.355	96
2017-11-11	24.347	24.19	24.54	22.913	17.93	29.04	22.587	18.13	27.93	22.676	18.78	27.52	83.203	19.245	17.48	21.48	0.082	9.714	16.72	53.972	180.058	15.557	2.427	96
2017-11-12	24.313	24.17	24.48	23.901	20.01	29.56	23.648	20.11	28.36	23.725	20.55	27.72	88.998	21.592	19.77	23.28	0.009	10.703	20.148	62.598	167.927	14.5089	2.475	96
2017-11-13	24.447	24.38	24.49	23.273	20.92	26.4	23.174	20.99	25.93	23.297	21.16	25.83	92.126	21.772	20.54	23.82	0.495	9.759	17.619	44.384	85.361	7.37522	1.688	96
2017-11-14	24.372	24.24	24.48	23.121	19.57	28.87	22.792	19.53	27.83	22.909	19.9	27.55	86.86	20.313	18.5	22.2	0	9.707	14.381	24.936	169.881	14.6777	2.381	96
2017-11-15	24.263	24.14	24.45	22.291	19.17	27.68	21.951	19.14	26.72	22.12	19.5	26.42	86.832	19.523	18.35	20.92	0.009	9.728	16.14	59.037	151.349	13.0765	2.176	96
2017-11-16	24.057	23.93	24.27	20.754	18.04	26.68	20.325	17.96	25.36	20.496	18.28	25.22	90.762	18.673	17.37	19.91	0.036	9.285	14.411	42.735	124.529	10.7593	1.901	96
2017-11-17	23.812	23.67	24.02	20.31	15.86	27.02	20.064	16.22	25.95	20.44	17.18	25.64	84.321	17.127	14.56	19.48	0	7.444	12.073	34.194	132.258	11.4271	1.91	96
2017-11-18	23.445	23.21	23.77	20.04	12.94	28.79	19.858	13.82	26.95	20.956	15.96	26.7	79.501	15.778	13.18	18.28	0	4.21	7.615	111.14	150.129	12.9711	1.879	96
2017-11-19	23.228	23	23.51	20.324	13.02	28.86	20.07	13.32	27.62	21.338	15.07	27.59	80.578	16.017	13.17	19.29	0	4.835	9.155	292.269	175.282	15.1444	1.947	96
2017-11-20	23.191	23.09	23.31	21.569	17.97	27.69	21.25	17.88	26.28	21.418	18.19	25.69	75.619	16.568	13.96	20.13	0	9.687	16.55	46.067	141.629	12.2368	2.011	96
2017-11-21	23.174	23	23.46	22.412	17.49	29.7	22.079	17.82	28.14	22.725	19.16	28.23	84.782	19.1	17.21	21.87	0.346	5.401	11.543	131.524	162.157	14.0103	2.116	96
2017-11-22	23.341	23.17	23.5	21.603	15.56	28.51	21.246	15.76	27.06	22.259	17.81	27.02	87.458	18.825	15.7	22.01	0	4.087	9.834	168.252	171.352	14.8048	1.961	96
2017-11-23	23.443	23.29	23.67	22.215	17.72	29.18	22.013	18.02	27.92	22.589	19.06	27.54	89.555	20.08	17.92	22.86	0.027	6.319	13.662	169.356	131.778	11.3856	1.967	96
2017-11-24	23.634	23.56	23.69	20.969	16.07	26.39	20.605	16.11	25.27	20.847	16.71	24.99	89.107	18.623	15.65	19.8	0	6.648	11.473	252.176	144.877	12.5173	1.81	96
2017-11-25	23.404	23.28	23.67	19.043	13.2	24.94	18.582	14.1	23.42	19.305	15.78	23.63	85.172	15.786	13.39	17.47	0	4.395	8.155	193.492	172.035	14.8638	1.688	96
2017-11-26	22.948	22.78	23.31	19.015	12.93	25.9	18.681	13.92	24.45	19.309	16.03	24.34	77.402	14.236	12.5	15.84	0	5.96	12.213	48.583	173.667	15.0048	1.756	96
2017-11-27	22.563	22.37	22.84	19.653	13.74	27.81	19.297	13.68	26.02	19.717	14.41	25.52	79.908	15.509	11.87	18.13	0	7.217	11.753	49.513	152.297	13.1584	1.794	96
2017-11-28	22.596	22.48	22.81	22.428	17.09	28.86	22.065	17.12	27.52	22.299	17.71	27.11	82.508	18.633	16.36	20.74	0	8.817	17.809	70.726	157.637	13.6198	2.02	96
2017-11-29	22.911	22.81	23.12	23.146	19.49	28.35	22.797	19.45	27.2	22.964	20.05	26.78	86.933	20.348	19.14	22.45	0	8.76	18.459	51.654	135.294	11.6894	1.965	96
2017-11-30	23.042	22.96	23.12	21.976	17.69	28.5	21.655	17.73	27.44	21.917	18.37	26.98	83.101	18.345	17	20.39	0	7.921	13.402	36.423	140.742	12.1601	1.93	96
2017-12-01	22.952	22.85	23.08	20.982	16.26	28.34	20.72	16.57	26.86	21.16	17.41	26.66	84.972	17.847	15.52	20.61	0	7.122	13.252	78.17	128.685	11.1184	1.802	96
2017-12-02	22.762	22.64	22.97	20.468	15.32	28.57	20.25	15.75	26.97	20.985	16.72	26.67	80.812	16.437	15	19.18	0	6.119	10.244	56.193	139.513	12.0539	1.783	96
2017-12-03	22.544	22.4	22.75	20.469	14.91	28.1	20.307	15.08	26.51	21.09	16.21	26.46	82.966	16.973	14.66	19.7	0	4.262	7.126	48.806	136.091	11.7582	1.684	96
2017-12-04	22.463	22.33	22.61	20.522	14.95	28.19	20.261	14.95	26.72	20.949	16.22	26.27	86.085	17.603	14.75	20.91	0	6.033	12.253	63.937	127.671	11.0307	1.704	96
2017-12-05	22.49	22.39	22.57	20.091	15.54	27.74	20.097	16.3	26.45	21.055	17.59	26.39	89.078	18.069	15.98	20.67	0.009	5.267	8.995	91.871	89.183	7.70538	1.596	96
2017-12-06	22.441	22.28	22.6	21.388	14.73	29.8	21.156	15.8	28.25	22.182	17.33	28.05	85.491	18.269	15.74	22.2	0	5.011	8.615	132.466	155.117	13.4021	1.799	96
2017-12-07	22.574	22.42	22.82	22.541	14.76	30.48	22.336	15.49	28.95	23.18	17.65	28.69	87.13	19.806	15.35	22.6	0.009	4.625	8.075	156.725	141.148	12.1952	1.771	96
2017-12-08	22.968	22.82	23.25	23.669	18.42	29.99	23.43	18.67	28.99	23.873	19.28	29.03	89.278	21.359	18.61	24.65	0.009	6.32	11.623	187.426	131.358	11.3493	1.881	96
2017-12-09	22.934	22.48	23.31	18.662	10.72	24.26	18.522	10.91	24.25	18.802	11.43	24.54	91.448	17.088	6.65	23.71	1.651	10.334	16.14	283.335	47.661	4.11787	1.667	96
2017-12-10	21.579	20.84	22.47	9.501	4.16	14.4	9.27	4.586	13.17	9.982	5.115	13.44	69.085	3.709	1.66	6.35	0	9.266	15.801	183.872	192.236	16.6092	0.861	96
2017-12-11	20.071	19.68	20.83	8.407	1.011	17.31	8.433	1.925	15.8	10.431	2.956	16.07	76.255	3.789	0.95	6.55	0	4.857	9.384	200.746	190.097	16.4244	0.817	96
2017-12-12	19.153	18.85	19.67	11.982	1.448	22.79	11.93	2.274	22.14	13.266	4.849	22.07	82.574	8.626	2.02	13.73	0	6.826	17.18	263.622	159.242	13.7585	1.185	96
2017-12-13	18.98	18.84	19.15	11.553	2.803	17.54	11.612	4.632	16.38	13.032	8.33	16.79	68.958	5.669	3.13	12.8	0	7.584	12.932	248.521	187.612	16.2097	0.898	96
2017-12-14	18.416	18.12	18.87	11.034	0.659	24.06	10.955	1.348	21.83	12.905	3.138	21.97	75.751	6.023	1.12	12.23	0	4.315	7.506	209.773	178.016	15.3806	0.956	96
2017-12-15	18.291	18.05	18.57	14.644	5.165	26.44	14.714	5.894	25.01	16.721	7.74	24.97	80.211	10.762	5.24	15.19	0	4.104	8.825	230.268	168.839	14.5877	1.158	96
2017-12-16	18.592	18.4	18.95	16.548	7.97	26	16.287	8.43	24.77	17.416	10.36	24.8	84.332	13.136	8.31	17.35	0	4.956	11.353	96.979	162.762	14.0627	1.266	96
2017-12-17	19.181	18.96	19.7	20.004	13.61	28.6	19.704	13.58	27.11	20.214	14.49	26.98	88.135	17.471	13.33	20.62	0	6.158	10.484	81.61	140.364	24.2549	1.578	192
2017-12-18	19.898	19.71	20.4	21.572	14.65	29.67	21.259	15.05	27.73	21.961	16.3	27.89	88.439	19.03	15.05	23.54	0.019	4.171	7.985	102.282	134.717	11.6395	1.604	96
2017-12-19	20.531	20.38	20.86	20.31	14.59	29.4	20.233	14.78	27.47	21.675	16.68	28.05	90.207	18.385	14.78	22.43	0	3.128	7.805	166.422	143.668	12.4129	1.568	96
2017-12-20	20.726	20.54	20.91	19.741	12.85	28.83	19.441	12.97	27.18	20.574	14.88	26.82	86.404	16.75	12.97	21.75	0	4.299	10.664	207.662	149.375	12.906	1.531	96
2017-12-21	20.85	20.67	21.07	20.105	14.13	29.08	19.889	14.27	27.63	20.925	15.56	27.7	88.934	17.734	14.27	22.47	0	4.641	7.725	243.004	157.115	13.5747	1.612	96
2017-12-22	21.103	20.96	21.45	21.331	16.5	29.33	20.95	16.7	27.72	21.335	17.02	27.59	89.243	18.821	16.37	23.38	0.009	3.982	6.476	182.881	140.197	12.113	1.688	96
2017-12-23	21.406	21.24	21.6	20.496	15.11	29.41	20.37	15.83	27.47	21.499	16.91	27.4	86.384	17.634	15.49	21.67	0	3.813	7.545	110.617	143.745	12.4196	1.652	96
2017-12-24	21.339	21.13	21.59	19.345	12.89	28.46	19.433	13.69	26.71	20.889	16.57	26.5	83.487	16.124	13.66	20.25	0	3.534	6.928	194.094	142.322	12.2966	1.544	96
2017-12-25	21.17	20.97	21.43	18.733	12.6	26.7	18.529	12.87	25.19	19.386	14.05	25.05	87.294	16.192	12.78	19.96	0	5.865	11.793	220.715	162.899	14.0744	1.515	96
2017-12-26	21.171	21.03	21.35	20.083	15.13	27.54	19.808	15.2	25.99	20.047	15.63	25.7	85.819	17.189	14.6	19.55	0	7.252	12.862	46.532	130.298	11.2577	1.639	96
2017-12-27	21.276	21.12	21.42	20.612	15.02	28.06	20.315	15.27	26.75	20.779	16	26.71	83.31	16.968	15.05	19.88	0	6.1	10.434	115.459	169.209	14.6197	1.711	96
2017-12-28	21.371	21.26	21.53	20.836	16.4	27.63	20.466	16.32	26.2	20.658	16.7	26.12	88.805	18.392	16.26	20.47	0	6.604	10.993	48.511	123.759	10.6928	1.657	96
2017-12-29	21.455	21.35	21.55	17.291	13.93	20.8	16.893	13.83	19.62	17.036	14.11	19.46	92.844	15.692	13.09	16.91	0	8.106	13.192	189.206	83.268	7.19439	1.276	96
2017-12-30	21.07	20.84	21.35	14.659	9.2	19.82	14.517	9.85	18.95	15.104	11.6	18.94	90.918	12.916	9.41	14.97	0	6.978	11.243	284.076	88.588	7.65403	1.282	96
2017-12-31	20.259	19.97	20.83	13.616	5.268	23.38	13.679	6.308	21.97	14.96	8.42	21.96	82.172	10.162	6.29	12.98	0	5.438	12.842	112.574	174.891	15.1105	1.22	96
2018-01-01	19.863	19.71	20.02	16.499	10.16	25.11	16.214	10.84	24.08	16.821	12.6	23.79	87.659	13.892	10.49	18.11	0	7.256	16.28	227.417	99.162	8.56759	1.546	96
2018-01-02	19.856	19.74	20.03	15.39	12.83	19.02	15.097	12.58	18.76	15.291	12.85	18.89	96.342	14.502	12.33	17.02	0.081	13.996	19.049	75.098	64.738	5.5934	1.312	96
2018-01-03	19.706	19.46	19.78	13.095	7.27	16.57	12.893	7.55	16.33	13.203	8.48	16.54	89.767	11.143	1.29	16.33	0.027	12.687	26.414	260.219	80.778	6.9792	1.287	96
2018-01-04	18.716	18.15	19.45	8.398	1.676	14.24	8.141	1.925	13.31	8.533	2.605	13.29	60.921	0.792	-4.79	5.1	0	11.657	18.209	305.171	191.006	16.5029	0.962	96
2018-01-05	17.67	17.36	18.15	8.201	0.946	14.69	7.883	1.588	13.11	8.292	2.136	13.19	62.642	0.485	-4.4	5.2	0	8.728	14.331	148.391	187.062	16.1621	0.922	96
2018-01-06	17.066	16.9	17.36	9.815	3.819	18.64	9.528	4.101	17.54	9.944	4.93	17.39	63.615	2.35	-0.93	5.61	0	10.191	16.51	25.867	179.737	15.5293	1.166	96
2018-01-07	16.873	16.74	17.11	13.687	6.756	22.97	13.322	6.748	21.43	13.597	7.15	21	81.974	9.951	5.43	13.72	0	9.908	19.898	32.168	154.101	13.3143	1.422	96
2018-01-08	17.337	17.12	17.78	17.543	9.59	24.5	17.432	9.93	23.93	17.989	11.77	23.85	87.892	15.205	9.61	18.58	0	7.243	15.631	80.742	91.981	7.94717	1.582	96
2018-01-09	18.245	17.79	18.79	19.898	15.69	25.97	19.681	16.27	24.56	20.003	17.18	24.39	93.549	18.537	16.11	20.4	0.018	6.148	12.642	78.281	95.515	8.25246	1.55	96
2018-01-10	18.985	18.79	19.42	20.391	16.3	26.85	20.154	16.18	25.69	20.428	16.48	25.7	91.994	18.675	16.18	22.1	0	4.203	9.025	86.91	87.86	7.59107	1.555	96
2018-01-11	19.685	19.43	20.08	22.147	16.04	28.99	21.89	17.18	27.73	22.191	18.12	27.28	86.475	19.233	17.13	20.8	0	6.139	11.233	135.032	143.062	12.3605	1.879	96
2018-01-12	20.206	20.08	20.54	21.619	16.72	28.92	21.448	17.08	28.06	21.753	17.91	27.62	93.248	20.184	17.08	23.11	0.31	9.622	20.638	189.64	114.003	9.84985	1.879	96
2018-01-13	20.468	20.31	20.6	16.724	10.66	21.61	16.47	10.73	20.28	16.941	11.1	20.01	86.572	14.087	9.18	18.44	0.009	7.947	14.102	304.666	143.462	12.3952	1.417	96
2018-01-14	19.667	19.26	20.3	12.972	8.13	19.28	12.555	8.16	17.95	12.789	8.54	18.03	83.661	9.721	6.95	12.52	0	11.841	16.85	169.09	182.017	15.7263	1.328	96
2018-01-15	18.928	18.75	19.25	14.936	9.52	22.09	14.47	9.47	21.12	14.657	9.82	21.05	85.315	11.924	8.83	15.35	0	12.544	18.409	75.303	166.168	14.357	1.537	96
2018-01-16	18.759	18.64	18.87	15.968	10.85	23.61	15.645	10.9	22.17	16.027	11.46	22.03	79.021	11.649	10.19	14.26	0	8.778	13.242	36.676	148.388	12.8207	1.557	96
2018-01-17	18.685	18.59	18.82	15.442	10.43	21.7	15.264	10.57	20.83	15.663	11	20.84	78.603	11.202	1.85	14.25	0	8.732	16.33	293.234	135	11.664	1.511	96
2018-01-18	18.162	17.7	18.71	8.295	2.228	14.89	7.749	2.415	13.48	7.973	2.755	13.65	75.167	3.501	-2.14	6.88	0	10.41	16.56	98.135	200.123	17.2907	1.118	96
2018-01-19	17.421	17.25	17.7	12.501	5.872	21.6	12.161	5.939	19.94	12.574	6.386	20.07	82.132	8.953	4.28	12.12	0	7.142	9.884	48.142	130.134	11.2436	1.473	96
2018-01-20	17.539	17.43	17.81	15.917	9.29	23.05	15.676	9.61	21.98	16.102	10.32	21.97	84.478	12.864	9.05	15.27	0	6.658	12.992	51.647	95.862	8.2825	1.583	96
2018-01-21	18.086	17.82	18.51	18.721	14.51	25.09	18.626	15.03	24.14	19.111	15.37	23.97	88.16	16.516	14.28	19.14	0	8.102	15.081	82.245	99.612	8.60648	1.701	96
2018-01-22	18.635	18.51	19	20.394	13.73	27.75	20.269	14.41	26.63	20.987	16.22	26.49	84.242	17.124	14.41	21.67	0	7.222	12.103	107.894	161.524	13.9557	2.024	96
2018-01-23	19.3	19.01	19.78	21.846	17.28	28.64	21.718	17.82	27.49	22.136	18.77	27.18	91.419	20.142	17.34	22.55	0.018	5.598	13.082	171.35	106.133	9.16992	1.889	96
2018-01-24	19.902	19.79	20	19.697	16.27	24.2	19.336	16.07	23.14	19.573	16.27	23.15	82.817	16.226	13.16	20.03	0	7.257	12.592	149.683	92.759	8.01434	1.642	96
2018-01-25	19.791	19.65	20.01	18.023	12.4	24.08	17.707	12.35	23.01	18.024	12.84	22.78	74.695	12.938	10.51	14.71	0	12.504	19.658	39.391	169.115	14.6115	1.991	96
2018-01-26	19.532	19.45	19.65	19.155	15.49	23.6	19.054	15.58	22.76	19.541	16.61	22.74	71.269	13.608	12.24	15.31	0	14.772	24.565	83.921	158.882	13.7274	2.051	96
2018-01-27	19.539	19.46	19.7	20.203	14.78	24.3	20.148	15.27	23.54	20.655	16.73	23.5	76.525	15.826	12.25	18.04	0	12.392	23.436	102.234	110.914	9.58301	1.874	96
2018-01-28	19.801	19.7	20.07	21.33	15.33	27.65	21.226	15.77	26.73	21.791	17.33	26.34	83.826	18.171	15.36	20.32	0	9.955	19.448	123.111	123.768	10.6935	2.108	96
2018-01-29	20.324	20.07	20.67	22.204	18.15	26.75	21.938	17.94	25.67	22.175	18.13	25.35	87.62	19.696	16.47	22.57	0.279	9.868	15.701	240.362	121.286	10.4791	2.043	96
2018-01-30	20.336	19.8	20.68	15.039	10.16	19.73	14.607	10.14	18.48	14.924	10.65	18.37	67.3	7.992	2.57	16.64	0	13.957	20.078	66.101	212.915	18.3958	1.953	96
2018-01-31	19.223	18.99	19.78	13.978	7.67	21.98	13.716	7.75	20.52	14.355	8.36	20.3	76.286	9.284	6.03	11.75	0	9.698	16.12	46.675	183.481	15.8528	1.915	96
2018-02-01	18.842	18.71	19	16.698	9.17	24.81	16.6	9.56	23.61	17.47	11.49	23.59	80.888	13.032	8.63	15.82	0	6.641	10.604	78.831	136.731	11.8136	1.962	96
2018-02-02	19.027	18.93	19.24	19.051	11.3	25.78	18.733	12.14	24.59	19.684	14.42	24.71	79.2	14.604	11.79	18.32	0	6.145	12.203	186.532	203.085	17.5466	2.269	96
2018-02-03	19.321	19.25	19.42	18.146	14.08	23.53	17.986	14.44	22.47	18.466	15.31	22.2	83.477	15.029	13.72	16.13	0	10.318	19.918	54.479	69.859	6.03581	1.691	96
2018-02-04	19.406	19.28	19.69	20.397	12.76	28.43	20.224	13.42	27.22	21.038	15.39	26.82	83.017	16.878	12.99	20.45	0.064	7.967	15.491	147.333	173.302	14.9733	2.432	96
2018-02-05	19.924	19.69	20.16	19.751	13.67	25.47	19.295	13.75	24.29	19.609	14.6	24.28	91.479	17.766	13.31	20.11	0.127	6.778	12.513	132.081	138.481	11.9648	2.107	96
2018-02-06	20.019	19.89	20.16	18.851	11.87	27.21	18.587	12.1	26.14	19.275	13.19	26.01	84.819	15.589	11.95	19.67	0	7.524	12.253	81.895	207.106	17.894	2.512	96
2018-02-07	20.111	19.99	20.36	20.786	14.39	28.47	20.639	14.89	27.28	21.373	16.28	27.08	87.629	18.279	14.83	21.09	0	7.222	13.532	113.474	147.091	12.7086	2.379	96
2018-02-08	20.468	20.35	20.77	21.798	15.6	30.16	21.363	15.64	28.5	22.113	16.84	28.4	87.021	18.801	15.59	23.05	0	4.769	11.923	91.738	189.272	16.3531	2.67	96
2018-02-09	20.847	20.77	21.05	21.79	17.08	28.85	21.442	17.08	27.58	21.978	17.97	27.38	86.51	18.787	17.02	22.05	0	7.608	13.742	79.516	122.652	10.5971	2.295	96
2018-02-10	21.017	20.92	21.15	21.758	15.98	29.17	21.52	16.36	28.1	22.241	17.8	27.85	84.799	18.465	16.25	22.11	0	8.336	14.861	115.549	129.424	11.1822	2.405	96
2018-02-11	21.165	21.05	21.39	22.8	15.84	29.91	22.585	16.45	28.9	23.27	18.67	28.74	85.374	19.699	16.43	23.11	0	9.103	16.6	136.534	132.409	11.4401	2.51	96
2018-02-12	21.424	21.32	21.63	22.963	16.81	31.06	22.737	17.19	29.69	23.403	18.86	29.3	85.131	19.718	17.19	23.31	0	6.859	12.552	120.064	156.235	13.4987	2.696	96
2018-02-13	21.586	21.49	21.7	21.719	15.82	28.32	21.472	16.33	27.14	22.109	17.37	26.88	87.686	19.101	16.33	22.96	0	7.294	16.22	79.589	127.414	11.0086	2.352	96
2018-02-14	21.649	21.56	21.75	21.947	17.33	29.62	21.56	17.43	27.94	21.976	18.14	27.85	84.77	18.536	17.35	21.63	0	6.389	10.664	73.281	144.046	12.4455	2.524	96
2018-02-15	21.68	21.6	21.76	21.182	15.31	29.06	20.776	15.87	27.37	21.343	16.54	27.42	82.554	17.213	15.15	21.49	0	5.081	7.266	92.315	146.097	12.6228	2.465	96
2018-02-16	21.567	21.37	21.75	20.947	12.46	29.89	20.719	13.41	28.27	21.845	16.91	28.44	77.665	15.962	13.32	19.77	0	4.92	8.225	215.015	185.483	16.0257	2.713	96
2018-02-17	21.548	21.33	21.73	21.487	12.3	30.28	21.06	12.73	28.82	21.936	15.58	28.67	77.517	16.287	12.48	19.15	0	5.406	10.004	188.532	179.568	15.5147	2.715	96
2018-02-18	21.652	21.46	21.85	21.397	13.57	30.12	21.19	14.49	28.62	22.324	17.75	28.45	77.627	16.662	14.11	18.61	0	5.653	12.612	124.458	177.992	15.3785	2.751	96
2018-02-19	21.693	21.53	21.85	21.747	15.45	28.53	21.565	16.14	27.22	22.098	17.18	26.68	84.129	18.561	15.75	20.67	0	9.538	18.269	92.612	132.038	11.4081	2.476	96
2018-02-20	21.925	21.82	22.22	24.292	20.5	29.29	24.001	20.57	28.28	24.294	21.33	27.93	81.98	20.55	19.59	21.24	0	9.903	15.441	116.528	146.696	12.6745	2.69	96
2018-02-21	22.217	22.09	22.41	23.3	18.2	28.9	23.045	18.51	27.82	23.527	20.1	27.47	82.426	19.602	18.16	21.72	0	8.906	16.75	102.917	164.706	14.2306	2.787	96
2018-02-22	22.357	22.24	22.49	22.545	18.51	28.32	22.253	18.5	27	22.666	19.2	26.68	83.542	19.1	17.95	21.3	0	8.302	14.321	85.442	129.413	11.1813	2.421	96
2018-02-23	22.434	22.3	22.63	23.178	18.94	29.29	22.792	18.93	28.07	23.14	19.79	27.66	80.342	18.836	16.75	21.42	0.009	8.512	15.801	89.502	186.85	16.1439	3.015	96
2018-02-24	22.571	22.45	22.72	22.784	18.35	29.03	22.467	18.4	27.91	22.832	19.09	27.57	82.741	19.074	17.91	21.6	0.045	7.712	14.002	106.954	166.806	14.4121	2.801	96
2018-02-25	22.576	22.41	22.73	22.563	16.47	30.08	22.228	17.14	28.65	22.849	18.36	28.43	82.265	18.674	16.82	21.18	0	6.122	11.703	126.397	145.021	12.5298	2.617	96
2018-02-26	22.574	22.36	22.81	22.442	16.22	31.92	22.027	16.2	30.01	22.814	17.58	30.19	84.356	18.778	16.2	22.48	0	4.905	10.953	171.811	175.526	15.1655	2.889	96
2018-02-27	22.729	22.6	22.83	22.619	17.47	29.34	22.374	17.52	28.15	22.829	18.36	27.92	82.513	18.925	17.12	21	0	8.095	16.65	118.521	144.556	12.4897	2.638	96
2018-02-28	22.666	22.49	22.82	21.678	16.13	29.25	21.333	16.54	27.53	21.953	17.61	27.31	81.316	17.641	16.13	20.13	0	5.907	10.624	91.196	171.474	14.8154	2.759	96
2018-03-01	22.615	22.35	22.89	22.275	13.77	31.11	21.972	14.15	29.75	22.872	16.66	29.53	78.426	17.448	14.03	23.17	0.019	5.566	13.042	235.721	199.233	17.2138	3.014	96
2018-03-02	22.804	22.51	23.22	21.595	12.72	29.02	21.343	13.86	27.92	21.968	17.81	27.66	79.889	17.308	11.02	22.28	0	7.9	14.531	243.41	189.463	16.3696	2.906	96
2018-03-03	22.515	22.06	23.19	17.314	9.55	25.46	17.006	9.74	24.28	17.722	10.74	24.16	61.037	8.994	4.27	11.83	0	9.576	14.471	84.969	250.533	21.646	2.935	96
2018-03-04	21.827	21.35	22.51	16.53	7.59	24.72	16.166	9.02	23.4	16.838	10.66	23.22	63.281	8.558	5.46	11.34	0	9.592	14.771	32.566	245.444	21.2064	2.845	96
2018-03-05	21.536	21.1	21.93	17.021	9.83	25.91	16.512	10.09	23.94	17.331	11.09	24.19	70.594	10.27	8.5	13.27	0	5.819	8.065	65.805	235.197	20.321	2.778	96
2018-03-06	21.442	21.02	21.92	18.259	7.26	27.29	17.995	8.3	25.88	19.118	11.58	25.87	72.572	12.052	8.17	15.07	0	6.395	12.293	204.916	229.791	19.854	2.827	96
2018-03-07	21.533	21.33	21.74	19.76	15.42	24.44	19.466	15.63	23.81	19.914	16.34	23.79	71.48	13.638	6.79	20.06	0.036	10.076	17.44	277.113	176.893	15.2836	2.662	96
2018-03-08	21.294	20.97	21.73	16.406	13	21.42	15.9	12.92	19.95	16.187	13.47	19.64	56.951	7.079	4.57	9.3	0	12.186	18.189	326.62	261.935	22.6312	2.942	96
2018-03-09	20.88	20.49	21.29	15.062	8.95	22.77	14.428	9.46	21.04	14.9	10.77	21.09	53.967	4.285	-1.5	8.98	0	8.578	13.892	108.708	251.173	21.7014	2.753	96
2018-03-10	20.576	20.2	21.14	16.434	7.25	25.41	16.108	7.67	24.15	16.729	9.25	23.9	83.379	12.927	6.72	17.49	0.162	7.202	13.572	108.393	143.263	12.3779	2.405	96
2018-03-11	20.865	20.55	21.63	22.738	17.53	30.11	22.202	17.44	28.97	22.481	18	28.57	84.031	19.05	16.48	21.84	0.009	6.926	14.871	199.966	202.456	17.4922	3.216	96
2018-03-12	21.691	21.57	21.91	21.085	12.93	26.38	20.751	13.02	25.63	21.024	13.62	25.66	76.467	15.923	3.52	21.41	0	12.363	22.726	276.506	164.053	14.1742	2.756	96
2018-03-13	21.215	20.75	21.85	13.619	7.18	20.74	13.281	7.55	19.1	14.321	8.9	19.42	59.734	4.807	-2.21	8.88	0	8.388	15.561	167.849	270.619	23.3815	2.701	96
2018-03-14	20.647	20.24	21.26	14.542	6.161	21.53	14.182	6.918	20.08	14.963	8.59	20.13	61.4	5.854	1.95	9.6	0	9.793	16.95	273.958	277.65	23.989	2.805	96
2018-03-15	20.209	19.74	20.74	13.902	4.887	22.89	13.678	5.605	21.33	14.782	7.29	21.45	55.92	3.614	-0.63	6.37	0	7.515	13.452	208.554	277.12	23.9432	2.781	96
2018-03-16	19.985	19.47	20.52	16.466	5.326	28.09	16.169	6.103	26.16	17.373	7.93	26.28	64.912	8.502	3.23	13.23	0	5.162	8.665	130.486	268.976	23.2395	2.977	96
2018-03-17	20.402	20.01	21	19.875	9.96	29.18	19.252	10.96	27.64	20.083	12.76	27.39	73.578	13.528	10.69	16.25	0	5.57	10.774	211.663	256.08	22.1253	3.241	96
2018-03-18	20.973	20.56	21.64	20.512	10.16	29.67	20.046	11.29	28.42	20.883	13.11	28.31	74.24	14.431	11	18.18	0	6.049	10.244	257.216	265.04	22.8995	3.388	96
2018-03-19	21.63	21.27	22.25	22.644	14.17	30.66	22.078	13.88	29.41	22.48	15	29.25	81.924	18.421	13.65	21.07	0	6.219	11.173	253.125	217.89	18.8257	3.283	96
2018-03-20	22.212	21.96	22.62	24	17.02	31.46	23.656	17.29	30.64	23.986	18	30.36	80.553	19.625	17.04	23.75	0	11.594	23.726	222.052	221.239	19.1151	3.693	96
2018-03-21	22.449	22.24	22.62	20.17	10.94	25.82	19.629	10.87	24.46	19.742	11.66	23.81	64.963	12.257	7.03	18.39	0	13.501	20.408	306.144	263.911	22.8019	3.375	96
2018-03-22	21.873	21.48	22.51	15.779	9.59	21.62	15.331	10.8	20.11	15.898	11.51	20.06	51.512	4.772	0.27	9.72	0	10.38	17.56	251.311	288.394	24.9172	3.174	96
2018-03-23	21.238	20.77	21.83	15.512	7.07	24.24	15.138	7.34	22.54	16.011	8.62	22.65	51.931	3.906	-0.93	7.27	0	7.685	13.102	156.659	289.108	24.979	3.131	96
2018-03-24	20.993	20.54	21.46	18.049	7.74	26.84	17.66	9.92	24.77	18.683	12.57	24.61	66.304	10.822	6.12	13.28	0	7.696	12.842	94.317	258.192	22.3078	3.239	96
2018-03-25	21.162	20.76	21.7	20.943	10.68	30.38	20.46	11.38	28.91	21.35	13.39	28.91	71.31	14.149	11.14	17.23	0	5.593	12.033	229.814	266.86	23.0567	3.551	96
2018-03-26	21.665	21.31	22.19	21.565	13.71	29.11	20.934	14.02	27.73	21.33	15.32	27.15	79.583	16.851	13.63	19.37	0	10.298	19.119	176.026	229.593	19.8368	3.487	96
2018-03-27	22.037	21.8	22.22	20.409	13.6	26.07	19.922	14.04	24.43	20.32	15.55	23.67	67.551	13.338	10.95	16.89	0	13.544	23.336	83.155	261.974	22.6345	3.577	96
2018-03-28	21.774	21.49	22.19	19.583	12.75	27.09	19.06	12.84	25.45	19.715	14.41	25.02	73.089	13.66	11.16	15.61	0	11.214	19.718	100.693	243.789	21.0633	3.442	96
2018-03-29	21.668	21.45	21.91	21.477	13.99	28.91	21.02	14.66	27.24	21.712	16.77	26.85	73.381	15.581	13.8	16.48	0	10.239	19.278	141.919	219.153	18.9349	3.428	96
2018-03-30	21.799	21.51	22.21	22.611	14.83	31.27	22.024	15.18	29.44	22.719	17.02	29.46	75.778	16.94	14.63	19.25	0	7.556	14.251	144.444	234.203	20.2352	3.663	96
2018-03-31	22.247	22.02	22.62	22.139	16.23	29.39	21.761	17.03	27.73	22.3	18.08	27.29	84.651	18.86	16.68	20.89	0	5.386	13.732	116.947	142.711	12.3302	2.739	96
2018-04-01	22.534	22.22	22.98	22.695	16.96	30.92	22.188	17.07	28.84	22.684	18.03	28.29	76.85	17.383	16.06	19.91	0	7.587	15.071	80.525	258.546	22.3384	3.965	96
2018-04-02	22.757	22.45	23.05	22.579	15.9	31.03	22.16	16.11	29.4	22.92	17.42	29.08	77.424	17.461	15.62	20.2	0	6.115	12.263	113.123	217.626	18.8029	3.552	96
2018-04-03	22.806	22.51	23.07	22.605	14.57	30.48	22.158	15.23	28.85	22.853	16.64	28.56	77.533	17.37	15.14	21.45	0	7.472	13.442	117.278	245.802	21.2373	3.779	96
2018-04-04	22.933	22.6	23.43	23.749	15.67	31.37	23.329	15.61	29.91	24.03	17.02	29.93	75.805	18.197	15.37	21.8	0	5.965	11.253	263.165	252.38	21.8056	3.895	96
2018-04-05	23.312	23.06	23.59	23.194	16.86	29.92	22.841	17.14	28.25	23.22	18.25	27.87	73.922	17.613	14.83	19.13	0	9.925	16.36	93.253	218.199	18.8524	3.643	96
2018-04-06	23.222	22.87	23.57	22.24	14.07	30.98	21.724	14.83	29.13	22.352	16.14	28.55	72.648	15.903	13.39	19.47	0	7.573	12.962	93.67	276.186	23.8625	4.084	96
2018-04-07	23.199	22.94	23.5	23.824	15.43	32.49	23.493	15.85	31.13	23.955	17.29	30.7	76.714	18.503	15.68	20.8	0	10.992	22.876	207.274	244.724	21.1441	4.115	96
2018-04-08	23.355	23.12	23.8	24.089	19.53	30.88	23.516	19.69	29.1	23.885	20.43	29.13	83.909	20.402	18.21	22.62	0.072	4.983	13.292	194.571	193.9	16.7529	3.45	96
2018-04-09	23.663	23.44	23.92	25.42	17.77	34.49	25.006	18.78	33.02	25.462	20.02	32.39	78.649	20.334	18.68	23.5	0	8.527	16.91	220.433	241.274	20.8461	4.298	96
2018-04-10	23.724	23.5	23.92	22.703	17.52	33.26	22.223	18.17	31.64	22.737	19.51	31.16	86.419	19.462	17.54	23.66	0.674	7.19	29.922	190.301	202.466	17.4931	3.735	96
2018-04-11	23.486	23.31	23.75	21.145	16.5	26.35	20.575	16.51	24.83	20.899	17.15	24.77	85.393	17.868	15.17	20.79	0.027	9.677	16.97	148.003	207.772	17.9515	3.337	96
2018-04-12	23.274	22.93	23.59	21.119	13.96	29.29	20.539	13.94	27.57	20.969	14.87	27.7	76.388	15.697	13.12	17.96	0	7.985	15.111	68.065	279.816	24.1761	4.062	96
2018-04-13	23.304	23.01	23.57	22.031	15.72	29.44	21.518	15.75	27.8	22.121	16.76	27.6	75.103	16.27	14.54	18.56	0	7.74	12.982	95.898	283.523	24.4964	4.224	96
2018-04-14	23.354	23.11	23.64	24.524	17.3	31.89	23.998	17.27	30.67	24.326	18.19	30.18	78.051	19.385	16.84	21.51	0	9.108	16.65	113.917	266.783	23.05	4.398	96
2018-04-15	23.646	23.49	23.86	25.295	19.49	32.57	24.911	20.02	31.36	25.077	21.03	30.73	82.711	21.33	19.66	24.06	0.807	13.255	25.285	183.621	212.147	18.3295	4.073	96
2018-04-16	23.499	23.25	23.79	19.49	13.65	24.4	18.916	13.7	23.07	19.421	14.81	23.1	71.02	13.199	9.81	19.05	0.009	10.692	17.43	305.099	314.935	27.2103	4.106	96
2018-04-17	23.035	22.65	23.54	17.852	11.08	26.7	17.423	11.08	24.79	18.509	12.68	25.15	69.63	11.03	8.48	13.63	0	7.073	14.761	209.392	326.262	28.1891	4.113	96
2018-04-18	22.745	22.3	23.22	19.753	9.38	29.74	19.384	10.32	28.53	20.66	12.69	28.34	76.2	14.149	10.12	19.17	0	5.183	10.464	171.53	315.718	27.278	4.18	96
2018-04-19	22.85	22.51	23.27	22.461	13.01	32.17	21.959	14.08	30.48	22.995	16.47	30.86	73.74	16.042	11.56	19.18	0	4.483	8.635	213.562	310.64	26.8393	4.488	96
2018-04-20	23.241	22.91	23.81	23.013	14.37	31.1	22.48	15.1	29.43	23.102	16.92	29.55	78.037	17.952	14.84	20.23	0	5.673	10.943	145.105	292.44	25.2668	4.366	96
2018-04-21	23.717	23.5	24.02	23.717	18.23	29.04	23.378	18.91	27.97	23.696	19.85	27.63	84.576	20.408	18.41	22.08	0	9.649	17.789	78.109	208.747	18.0358	3.683	96
2018-04-22	23.828	23.59	24.02	23.353	19.34	29.44	23.022	19.38	28.2	23.391	20.14	27.85	89.928	21.18	18.36	23.07	0.529	8.862	20.358	105.388	190.517	16.4606	3.489	96
2018-04-23	23.954	23.8	24.07	23.629	19.78	30.88	23.301	19.97	29.44	23.61	20.91	28.68	90.47	21.523	19.73	23.74	0.91	8.308	17.25	148.566	184.552	15.9453	3.508	96
2018-04-24	23.99	23.8	24.29	24.533	20.25	31.32	24.115	20.24	30.12	24.384	20.74	29.73	86.425	21.511	18.05	24.23	0.109	8.893	19.918	252.868	231.122	19.9689	4.136	96
2018-04-25	24.123	23.86	24.41	22.544	15.56	29.6	21.876	15.57	27.97	22.217	16.3	28.32	76.413	17.215	15.1	18.66	0	6.557	10.424	293.207	316.34	27.3318	4.571	96
2018-04-26	24.112	23.84	24.42	22.271	14.04	30.23	21.648	14.03	28.98	22.113	15.18	28.77	76.275	16.849	13.67	18.79	0	7.262	16.1	276.829	301.344	26.0361	4.418	96
2018-04-27	24.01	23.77	24.17	22.469	16.05	30.72	21.966	16.99	29.01	22.415	18.31	29	87.945	19.689	16.5	21.62	1.024	5.206	12.992	210.822	195.808	16.9178	3.489	96
2018-04-28	24.064	23.83	24.36	22.764	18.46	28.41	22.271	18.56	27.32	22.652	19.07	27.6	77.326	17.7	14.16	20.87	0	8.099	15.181	251.622	322.008	27.8215	4.871	96
2018-04-29	24.186	23.88	24.6	22.917	17.22	29.96	22.487	17.62	28.4	23.065	18.42	28.34	77.817	17.843	14.65	20.3	0	5.916	12.243	63.895	295.961	25.5711	4.549	96
2018-04-30	24.383	24.1	24.65	22.424	16.02	28.69	22.138	16.7	27.73	22.691	18.17	27.39	75.559	17.088	15.25	19.92	0	9.072	16.64	59.042	304.955	26.3481	4.601	96
2018-05-01	24.245	23.94	24.64	21.531	15.27	28.41	21.231	15.89	27.22	21.661	17.13	26.72	79.65	17.341	14.44	20.52	0	10.168	16.45	64.103	249.363	21.545	3.993	96
2018-05-02	24.179	23.92	24.43	22.465	17.63	28.29	22.046	17.67	27.16	22.274	18.29	26.69	78.903	17.984	16.02	20.51	0	10.644	17.07	62.019	278.718	24.0812	4.384	96
2018-05-03	24.163	23.92	24.42	22.982	17.26	28.75	22.618	17.23	27.69	22.867	17.92	27.2	81.501	19.12	15.6	20.9	0	10.671	17.2	65.883	237.807	20.5465	3.975	96
2018-05-04	24.219	23.99	24.53	23.533	18.34	29.37	23.093	18.45	28.28	23.322	19.49	27.73	78.677	18.804	17.14	21.83	0	9.929	16.3	59.657	316.237	27.3229	4.925	96
2018-05-05	24.391	24.18	24.73	24.846	20.13	30.62	24.386	19.96	29.56	24.577	20.17	29.47	84.754	21.475	18.41	23.55	0.21	8.611	16.28	83.821	234.458	20.2572	4.143	96
2018-05-06	24.652	24.51	24.78	24.043	18.67	31.09	23.717	19.31	29.85	24.145	20.6	29.4	89.692	21.796	19.21	24.26	0.1	6.134	16.45	144.121	188.449	16.282	3.55	96
2018-05-07	24.698	24.48	25.03	25.126	19.45	32.18	24.598	19.76	30.53	24.973	20.31	30.73	79.713	20.309	16.54	23.45	0	5.239	11.483	184.18	260.539	22.5106	4.447	96
2018-05-08	24.973	24.79	25.18	24.736	19.9	30.34	24.325	20.08	29.29	24.635	20.85	28.85	72.856	18.467	15.84	21.6	0	8.401	15.211	43.419	326.387	28.1999	5.238	96
2018-05-09	24.935	24.7	25.17	24.091	18.22	30.93	23.572	18.24	29.82	23.842	18.79	29.34	74.392	18.071	16.07	20.18	0	8.385	14.142	43.173	335.538	28.9904	5.219	96
2018-05-10	24.868	24.64	25.11	23.525	17.73	30.69	23.143	17.83	29.29	23.598	18.97	28.91	74.355	17.885	16.14	19.52	0	7.477	12.363	60.069	268.181	23.1709	4.393	96
2018-05-11	24.759	24.54	24.97	24.012	18.15	31.35	23.731	18.5	30.34	24.317	19.54	30.09	73.545	17.956	13.78	20.82	0	7.036	14.341	77.634	269.495	23.2843	4.513	96
2018-05-12	24.676	24.54	24.9	23.333	19.32	28.24	23.131	19.9	27.22	23.551	20.64	26.96	80.54	19.425	18.82	20.51	0	6.901	11.893	66.241	130.344	11.2617	2.718	96
2018-05-13	24.5	24.41	24.67	22.228	20.49	25.55	21.912	20.38	24.94	22.148	20.99	24.95	94.16	20.92	18.74	22.98	0.833	7.603	13.392	67.259	75.474	6.52094	1.906	96
2018-05-14	24.363	24.25	24.49	23.246	21.08	29.64	22.847	20.83	28.75	23.047	20.89	28.52	94.959	21.957	20.08	24.7	0.986	7.357	20.917	126.644	139.993	12.0954	2.933	96
2018-05-15	24.519	24.39	24.69	23.752	20.41	32.15	23.396	20.43	30.66	23.572	21.24	30.36	90.231	21.522	20.07	23.35	0.499	6.711	13.962	165.39	189.937	16.4105	3.674	96
2018-05-16	24.601	24.46	24.7	23.65	19.58	30.76	23.288	19.8	29.49	23.51	20.58	29.21	92.071	21.82	19.65	24.38	0.881	6.637	17.15	147.297	178.127	15.3902	3.441	96
2018-05-17	24.654	24.55	24.8	23.554	20.24	28.66	23.285	19.98	27.66	23.432	19.91	27.45	95.241	22.442	19.44	24.98	1.198	5.829	12.003	144.205	116.167	10.0368	2.565	96
2018-05-18	24.664	24.46	25.04	24.978	20.46	31.68	24.455	20.61	29.74	24.72	21.24	30.05	87.488	22.036	20.5	23.53	0	4.507	11.933	155.236	233.361	20.1624	4.127	96
2018-05-19	25.013	24.97	25.07	22.945	21.13	25.41	22.797	20.99	25.06	22.99	21.15	25.08	95.175	21.971	20.51	23.63	0.45	6.784	16.09	126.599	88.108	7.61249	2.043	96
2018-05-20	24.722	24.57	24.97	23.239	21.21	27.77	23.073	21.12	26.94	23.201	21.27	26.88	94.632	22.125	20.62	23.94	1.393	7.821	16.06	144.948	102.531	8.85872	2.35	96
2018-05-21	24.639	24.59	24.74	24.532	21.8	27.85	24.393	21.75	27.32	24.637	21.98	27.33	88.876	22.35	21.25	23.96	0	7.496	13.822	123.272	108.396	9.36539	2.429	96
2018-05-22	24.773	24.73	24.87	24.38	20.63	27.33	24.232	20.79	26.8	24.603	21.93	26.8	88.113	22.036	20.38	23.36	0	8.006	15.041	110.447	128.917	11.1385	2.692	96
2018-05-23	24.814	24.64	25.09	25.051	20.04	31.5	24.649	20.13	30.23	24.997	21.14	29.78	86.053	21.905	19.97	23.79	0	6.542	12.453	114.558	238.305	20.5896	4.258	96
2018-05-24	25.029	24.95	25.11	24.259	20.85	28.38	24.049	21	27.43	24.409	21.6	27.59	93.235	22.84	20.85	24.82	0.109	5.177	11.473	72.532	108.972	9.41522	2.441	96
2018-05-25	25.09	25.02	25.15	23.779	22.15	29.28	23.459	21.94	27.79	23.676	22.08	27.3	95.459	22.665	21.37	24.68	0.246	6.266	13.832	110.627	132.98	11.4895	2.774	96
2018-05-26	25.049	24.91	25.14	22.771	21.08	25.61	22.597	20.92	25.18	22.861	21.12	25.27	96.353	21.979	19.3	23.93	0.566	7.853	15.681	102.529	72.747	6.28538	1.876	96
