# Supplementary material for: Nitrogen and phosphorous acquisition strategies drive coexistence patterns among archaeal lineages in soil
Source: ISME J. 2023 Aug 18;17(11):1839–50. doi: 10.1038/s41396-023-01493-y (PMC10579303; doi:10.1038/s41396-023-01493-y)
Supplement: Supplementary file 4 — Supplemental Table S3 [file 41396_2023_1493_MOESM4_ESM.xlsx]

## Sheet: Table S3
Table S3. Shotgun metagenome and metatranscriptome sequencing summary
Sample Name	IMG Genome ID	Sequencing Information								Assembly information
		Read Count	Filtered Read Count	Percent of Reads>=Q30	Average Base Quality Score	Insert Size	Read GC	Pair end merged read number	Pair end merged read mapped	Contig Count	Total Length (bp)	N50	Max Contig Length	L50	L90	Ratio of reads mapped to contigs	Ratio of reads mapped to contigs>=10kb
EAA2017_July_plot1_rep1_metagenome	3300036857	401862644	397662662	0.96	36:30±3:67	240:3±35:0	66:17±7:81%	96119406	57917033	5239872	3700848716	865089	1105475	870	679	0.742	0.165
EAA2017_July_plot1_rep2_metagenome	3300037153	629329534	618575672	0.9572	36:24±3:86	241:2±35:6	66:26±7:78%	138561215	82316084	8354531	5676293859	1418540	613184	809	1275	0.718	0.149
EAA2017_July_plot1_rep3_metagenome	3300036835	398250266	390211246	0.9557	36:21±3:95	239:6±36:5	65:93±7:68%	92697073	54993119	5004365	3572388234	800442	1242232	878	643	0.758	0.197
EAA2017_Dec_plot1_rep1_metagenome	3300036826	308029048	304943818	0.9321	35.79±4.83	240.8±35.4	65.50±7.92%	69334205	40457191	4382909	2936383087	793142	359913	782	431	0.626	0.105
EAA2017_Dec_plot1_rep2_metagenome	3300036759	270651986	266488442	0.9294	35.73±4.96	239.7±36.4	65.58±8.17%	60115671	35378604	3610639	2196609249	745246	376453	661	304	0.502	0.056
EAA2017_Dec_plot1_rep3_metagenome	3300036841	356778718	353081732	0.9318	35.78±4.87	240.5±36.2	65.59±8.10%	78128142	46430864	5140714	3182638958	1017393	903551	678	447	0.557	0.068
EAA2017_July_plot3_rep1_metagenome	3300036836	381897420	377602480	0.9583	36:26±3:81	238:7±37:6	65:55±8:18%	88812624	50090882	5887092	3212693329	1433074	224821	555	406	0.437	0.023
EAA2017_July_plot3_rep2_metagenome	3300036847	323734730	316685990	0.9254	35:64±5:17	240:0±37:2	65:39±7:96%	70760351	39566458	4844958	2714367801	1150387	234668	578	345	0.439	0.022
EAA2017_July_plot3_rep3_metagenome	3300036837	420929356	413940808	0.9264	35:67±5:09	240:4±36:8	65:36±8:12%	91014096	51410620	6403075	3765739256	1407076	204695	626	532	0.507	0.036
EAA2017_Dec_plot3_rep1_metagenome	3300036842	295529666	292976220	0.9509	36:15±4:06	239:4±37:1	65:26±7:99%	66640188	37136773	4348503	2393969347	1043956	254108	562	298	0.411	0.021
EAA2017_Dec_plot3_rep2_metagenome	3300036848	342113222	338938950	0.9314	35.77±4.88	240.3±36.6	65.34±8.06%	74776382	42023165	5102777	2853557612	1199903	221358	577	363	0.443	0.025
EAA2017_Dec_plot3_rep3_metagenome	3300036858	320657782	313689936	0.9553	36:20±4:00	239:6±37:5	65:59±7:92%	70014507	38884606	4844433	2639297704	1173421	194875	552	328	0.417	0.023
EAA2017_July_plot5_rep1_metagenome	3300036838	334882072	328199784	0.9245	35:62±5:18	238:7±37:6	65:64±8:02%	78265877	43956436	5144531	2810561106	1256625	79966	555	353	0.453	0.023
EAA2017_July_plot5_rep2_metagenome	3300036839	393297782	384080614	0.927	35.67±5.09	238.2±37.8	65.54±8.06%	93118010	52308146	6251706	3417783070	1525836	117005	557	435	0.475	0.024
EAA2017_July_plot5_rep3_metagenome	3300036840	340477434	338048172	0.9324	35:80±4:81	242:1±34:9	65:52±7:99%	74111068	41891111	5196658	2699446951	1359230	91124	515	330	0.405	0.012
EAA2017_Dec_plot5_rep1_metagenome	3300036843	304915070	298424596	0.9416	35:97±4:46	239:2±37:5	65:66±7:88%	68333379	37802390	4538856	2371164986	1174746	98847	519	294	0.398	0.016
EAA2017_Dec_plot5_rep2_metagenome	3300036849	392244702	386704276	0.9401	35.94±4.51	242.7±35.7	65.47±8.00%	80098524	44398821	6121113	3218896186	1572691	115931	525	396	0.422	0.019
EAA2017_Dec_plot5_rep3_metagenome	3300036844	302688396	286112922	0.9271	35:64±5:19	244:1±36:1	65:17±8:23%	51053973	28204843	3835937	1990246596	1008328	97356	514	293	0.344	0.011
EAA2017_July_plot1_rep1_metatranscriptome	3300036536	79428452	52562868	0.958	36:30±3:60	198:4±47:9	62:91±7:63%	14653642	3716391	354373	178328350	116723	15046	492	329	0.658
EAA2017_July_plot1_rep2_metatranscriptome	3300036537	89407802	62635736	0.9566	36:27±3:67	203:5±45:3	62:32±7:66%	17999930	4232787	419079	218888980	133324	16579	515	331	0.705
EAA2017_July_plot1_rep3_metatranscriptome	3300036890	154587262	115897512	0.9577	36:30±3:62	196:6±48:4	62:15±7:58%	31765576	6669512	685633	345664495	227244	10183	495	329	0.727
EAA2017_Dec_plot1_rep1_metatranscriptome	3300035566	158063970	114303624	0.9599	36:32±3:56	200:2±48:0	61:79±7:36%	30998476	5741118	556043	291309227	174031	14321	517	330	0.759
EAA2017_Dec_plot1_rep2_metatranscriptome	3300036460	107427642	58290920	0.9541	36:23±3:81	196:3±48:5	61:64±7:45%	15697451	2285749	233536	113952873	78723	11229	476	326	0.748
EAA2017_Dec_plot1_rep3_metatranscriptome	3300036572	60893890	42412608	0.9605	36:34±3:48	200:6±48:6	61:44±7:32%	10803728	1857677	173759	84330825	58223	10740	476	324	0.706
EAA2017_July_plot3_rep2_metatranscriptome	3300037701	236444488	129192580	0.9565	36:27±3:67	191:1±49:4	60:87±7:22%	35547589	6065890	548837	282264966	173566	12802	505	327	0.776
EAA2017_July_plot3_rep3_metatranscriptome	3300037680	199736414	127265964	0.9572	36:28±3:65	190:2±49:8	60:73±7:63%	35266425	6830819	601920	307287419	192383	14534	500	327	0.75
EAA2017_Dec_plot3_rep1_metatranscriptome	3300035567	283984058	201746440	0.9599	36:33±3:52	201:2±49:1	62:87±6:79%	50585331	9783266	1097387	572516285	345520	19624	516	329	0.727
EAA2017_Dec_plot3_rep2_metatranscriptome	3300035568	218192850	167848908	0.9606	36:34±3:50	202:6±48:8	62:95±6:56%	42804023	8373852	892451	452153248	289595	18086	498	327	0.71
EAA2017_Dec_plot3_rep3_metatranscriptome	3300036588	104115164	72841434	0.9494	36:14±4:03	199:0±48:6	62:97±7:01%	18806521	4103190	460533	226385277	154466	15033	481	326	0.636
EAA2017_July_plot5_rep1_metatranscriptome	3300037702	129694702	84518104	0.9523	36:19±3:90	183:8±48:4	59:98±7:95%	24853497	5533321	408225	190971127	142160	10983	452	321	0.653
EAA2017_July_plot5_rep2_metatranscriptome	3300037681	107255302	61605968	0.9578	36:30±3:60	190:1±49:9	59:96±7:66%	17190193	3982678	363479	175279943	124218	10376	470	324	0.641
EAA2017_July_plot5_rep3_metatranscriptome	3300037703	132174662	84187942	0.9568	36:28±3:65	190:6±50:1	59:37±8:04%	23459731	6453548	575182	278860981	195958	13959	473	325	0.609
EAA2017_Dec_plot5_rep1_metatranscriptome	3300036788	113772750	83123110	0.9498	36:15±4:01	210:6±47:0	62:27±7:21%	20954739	3567889	407902	201850648	135709	13556	490	326	0.704
EAA2017_Dec_plot5_rep2_metatranscriptome	3300036538	113433330	80969458	0.9498	36:15±3:99	216:7±45:8	62:26±7:16%	19229684	3386862	389485	192069543	130484	12873	488	326	0.699
EAA2017_Dec_plot5_rep3_metatranscriptome	3300036461	97044170	65210716	0.9546	36:24±3:76	207:7±48:2	61:87±7:10%	16606493	2981569	314488	153253635	105741	12922	481	325	0.672
