# Supplementary material for: Nitrogen and phosphorous acquisition strategies drive coexistence patterns among archaeal lineages in soil
Source: ISME J. 2023 Aug 18;17(11):1839–50. doi: 10.1038/s41396-023-01493-y (PMC10579303; doi:10.1038/s41396-023-01493-y)
Supplement: Supplementary file 5 — Supplemental Table S4 [file 41396_2023_1493_MOESM5_ESM.xlsx]

## Sheet: Table S4
Table S4. List of genomes and MAGs from NCBI and IMG databases used in this study
Strain/genome/ID name	Genome (MAG, culture)	Genome size (Mb)	GC-content (%)	Genome completeness (%)	Genome contamination (%)	Gene number	Environmental context	Family-level lineage classification
Ca. Nitrosopelagicus brevis CN25	culture	1.23	33.2	99.5	0	1494	marine	f_Nitrosopelagicaceae
Nitrosopelagicus sp. REDSEA-S31_B2	MAG	1.01	34.05	92.64	1.05	1276	marine	f_Nitrosopelagicaceae
Thaumarchaeota archaeon CSP1-1	MAG	1.36	34.42	99.03	0	1644	river sediment	f_NP-delta
NPMR_NP_delta_1	MAG	1.17	34	86.2	5.4	1467	marine sediment	f_NP-delta
NPMR_NP_theta_1	MAG	1.52	35	99.5	2.9	2000	marine sediment	f_NP-theta
NPMR_NP_theta_2	MAG	1.2	35	93.7	4	1671	marine sediment	f_NP-theta
YK1312_12N_NP_theta	MAG	1.22	34	88.8	5.3	1695	marine sediment	f_NP-theta
NPMR_NP_theta_3	MAG	1.07	34.4	83.6	3.9	1706	marine sediment	f_NP-theta
Ca. Nitrosarchaeum limnium BG20	culture	1.86	32.5	99.03	5.83	2346	marine sediment	f_Nitrosopumilaceae
Nitrosarchaeum koreense MY1	culture	1.61	32.7	100	0	1938	soil	f_Nitrosopumilaceae
Nitrosarchaeum sp. AC2	MAG	1.72	32.8	100	0	2142	sediment	f_Nitrosopumilaceae
Ca. Nitrosomarinus catalina SPOT01	culture	1.36	31.4	100	0	1699	marine	f_Nitrosopumilaceae
Nitrosopumilus maritimus SCM1	culture	1.65	34.2	100	0.97	1959	marine	f_Nitrosopumilaceae
Ca. Nitrosopumilus salaria BD31	culture	1.57	33.8	98.54	0	1974	marine sediment	f_Nitrosopumilaceae
Ca. Nitrosopumilus koreensis AR1	culture	1.63	34.2	94.7	0	1999	marine	f_Nitrosopumilaceae
Nitrosopumilus cobalaminigenes HCA1	culture	1.56	33	98.54	0	1924	coastal waters	f_Nitrosopumilaceae
Nitrosopumilus oxyclinae HCE1	culture	1.59	33.1	99.51	0	1901	coastal waters	f_Nitrosopumilaceae
Nitrosopumilus sp. AR	MAG	3.44	33.7	100	100	4229	marine sediment	f_Nitrosopumilaceae
Nitrosopumilus sp. SJ	MAG	1.65	34.2	96.12	0	2046	marine sediment	f_Nitrosopumilaceae
Nitrosopumilus ureiphilus PS0	culture	2.17	33.4	100	0	2593	marine surface sediment	f_Nitrosopumilaceae
Nitrosopumilus zosterae NBM25	culture	1.76	33.8	100	0	2111	eelgrass sediment	f_Nitrosopumilaceae
Nitrosopumilus sediminis AR2	culture	1.69	33.6	97.1	0	2079	marine sediment	f_Nitrosopumilaceae
Nitrosopumilus piranensis D3C	culture	1.71	33.8	100	0.97	2135	marine	f_Nitrosopumilaceae
Nitrosopumilus adriaticus NF5	culture	1.8	33.4	100	0	2201	marine	f_Nitrosopumilaceae
Ca. Nitrosopumilus sp. Nsub	culture	1.38	31.4	100	0	1724	marine	f_Nitrosopumilaceae
Ca. Nitrosopumilus sp. SW	culture	1.5	33.8	100	0.97	1845	marine	f_Nitrosopumilaceae
Ca. Nitrosotenuis chungbukensis MY2	culture	1.76	41.7	99.03	0.97	2051	soil	f_Nitrosotenuaceae
Ca. Nitrosotenuis cloacae SAT1	culture	1.62	41	100	1.94	1913	wastewater	f_Nitrosotenuaceae
Ca. Nitrosotenuis uzonensis N4	culture	1.64	42.2	100	0.97	1949	hot spring	f_Nitrosotenuaceae
Ca. Nitrosotenuis aquarius AQ6f	culture	1.7	42.2	99.676	1.942	2023	freshwater	f_Nitrosotenuaceae
Ca. Nitrosotenuis sp. DW1	MAG	1.83	41.3	99.03	0.97	2141	lake sediment	f_Nitrosotenuaceae
Ca. Nitrosotalea sinensis Nd2	culture	1.6	37.4	99.515	0.97	1910	soil	f_Nitrosotaleaceae
Ca. Nitrosotalea bavarica SbT1	culture	1.55	36	97.57	1.94	1855	soil	f_Nitrosotaleaceae
Ca. Nitrosotalea devanaterra NDEV1	culture	1.81	37.1	98.5	0	2144	soil	f_Nitrosotaleaceae
Ca. Nitrosotalea okcheonensis CS	culture	1.92	37.5	99.5	0	2319	soil	f_Nitrosotaleaceae
Ca. Nitrosotalea sp. FS	MAG	1.82	38.8	88.03	0	2486	soil	f_Nitrosotaleaceae
Ca. Nitrosotalea sp. TS	MAG	1.54	40.1	81.55	0	2004	soil	f_Nitrosotaleaceae
NPMR_NP_iota_1	MAG	1.12	35.8	98.5	1	1402	marine sediment	f_NP-iota
YK1309_1N_NP_iota	MAG	1.3	35.8	96.6	3.2	1700	marine sediment	f_NP-iota
Ca. Nitrosocosmicus franklandus C13	culture	2.84	34.1	98.06	1.94	2780	soil	f_NS-zeta
Ca. Nitrosocosmicus arcticus Kfb	culture	2.64	34	98	1.94	2742	soil	f_NS-zeta
Ca. Nitrosocosmicus hydrocola G61	culture	2.99	33.9	99	2.91	3046	wastewater	f_NS-zeta
Ca. Nitrosocosmicus oleophilus MY3	culture	3.43	34.1	98.06	0.97	3326	contaminated sediment	f_NS-zeta
Ca. Nitrosocosmicus sp. SS	MAG	3.22	33.4	96.12	2.91	3136	vegetable soil	f_NS-zeta
Nitrososphaerales archaeon TH1173	MAG	3.18	33.57	95.15	9.06	3506	river sediment	f_NS-zeta
Nitrososphaerales archaeon TH1177	MAG	2.68	28.08	90.78	7.77	2915	river sediment	f_NS-epsilon
Nitrososphaerales archaeon TH5894	MAG	2.36	28.84	89.16	1.94	2445	river sediment	f_NS-epsilon
IMG3300031228_12	MAG	2.12	34.6595	85.44	1.94	2521	soil	f_NS-epsilon
Nitrososphaerales archaeon TH5896	MAG	2.74	38.93	89.48	1.94	3172	river sediment	f_NS-beta
Nitrososphaerales archaeon TH1917	MAG	3.52	38.63	83.5	5.66	4223	river sediment	f_NS-beta
Nitrososphaerales archaeon TH526	MAG	4.9	38.85	94.9	2.91	6131	river sediment	f_NS-beta
Nitrososphaerales archaeon TH5895	MAG	3.88	38.99	94.17	7.28	4627	river sediment	f_NS-beta
Ca. Nitrososphaera sp. AFS	MAG	2.34	38.9	93	2.91	2420	soil	f_NS-gamma
Thaumarchaeota archaeon bin19	MAG	3.97	38.89	98.06	3.88	5225	soil	f_NS-gamma
IMG3300012019_6	MAG	2.07	40.324	89.32	2.43	2340	soil	f_NS-gamma
IMG3300013763_3	MAG	2.37	39.8989	87.95	0.97	2755	soil	f_NS-gamma
Nitrososphaerales archaeon TH703	MAG	1.95	35.01	94.17	7.77	2219	river sediment	f_NS-delta
Nitrososphaerales archaeon TH4187	MAG	1.99	35.96	91.83	9.12	2333	river sediment	f_NS-delta
IMG3300027032_1	MAG	1.86	35.9069	96.6	4.37	2192	groundwater	f_NS-delta
IMG3300027068_1	MAG	2.37	36.1272	87.86	6.15	2721	groundwater	f_NS-delta
IMG3300027187_1	MAG	2.01	36.0498	93.2	0.97	2365	groundwater	f_NS-delta
IMG3300027273_1	MAG	2.28	36.2532	90.94	3.24	2575	groundwater	f_NS-delta
IMG3300027384_1	MAG	2.17	36.2259	87.38	0.97	2501	groundwater	f_NS-delta
IMG3300027947_1	MAG	1.93	36.0762	90.22	1.78	2291	groundwater	f_NS-delta
IMG3300027378_2	MAG	1.6	37.2839	90.33	1.94	1886	soil	f_NS-delta
IMG3300005289_32	MAG	1.89	37.3288	89.32	8	2383	soil	f_NS-delta
IMG3300025315_14	MAG	2.13	36.8002	100	1.05	2459	soil	f_NS-delta
IMG3300025942_30	MAG	1.51	36.6282	88.76	0.97	1751	soil	f_NS-delta
IMG3300027471_3	MAG	1.63	37.3665	95.08	4.21	1935	soil	f_NS-delta
IMG3300027526_4	MAG	1.65	37.1502	92.23	2.83	1944	soil	f_NS-delta
IMG3300027821_8	MAG	2.3	36.786	97.57	0.97	2669	soil	f_NS-delta
IMG3300028878_7	MAG	1.75	36.3621	85.2	4.53	2199	soil	f_NS-delta
Nitrososphaera viennensis EN76	culture	2.53	52.7	100	0.97	2970	soil	f_Nitrososphaeraceae
Ca. Nitrososphaera gargensis Ga9.2	culture	2.83	48.3	100	2.91	3572	hot spring	f_Nitrososphaeraceae
Ca. Nitrososphaera evergladensis SR1	culture	2.95	50.1	100	2.91	3348	soil	f_Nitrososphaeraceae
IMG3300009095_122	MAG	2.05	48.3462	95.15	1.94	2531	soil	f_Nitrososphaeraceae
IMG3300009147_53	MAG	2.11	42.8232	88.2	3.88	2450	soil	f_Nitrososphaeraceae
IMG3300010041_15	MAG	1.88	51.0064	96.76	2.99	2499	soil	f_Nitrososphaeraceae
IMG3300033417_25	MAG	1.37	55.1447	92.72	0.97	1770	soil	f_Nitrososphaeraceae
Ca. Nitrosocaldus islandicus 3F	culture	1.62	41.5	99.03	0	1753	hot spring	o_Nitrosocaldales
Nitrosocaldus cavascurensis SCU2	culture	1.58	41.6	99.03	0	1716	hot spring	o_Nitrosocaldales
