# Supplementary material for: Nitrogen and phosphorous acquisition strategies drive coexistence patterns among archaeal lineages in soil
Source: ISME J. 2023 Aug 18;17(11):1839–50. doi: 10.1038/s41396-023-01493-y (PMC10579303; doi:10.1038/s41396-023-01493-y)
Supplement: Supplementary file 6 — Supplemental Table S6 [file 41396_2023_1493_MOESM6_ESM.xlsx]

## Sheet: Table S6
Table S6. Soil physiochemical properties and greenhouse fluxes year around
Sample name	Sample Date	Plot	Replicate	pH	water content (proportion to fresh soil)	OM	DOC	Total P	Available P	Nitrite-N concentration	Nitrate-N concentration	Ammonium-N concentration	Urea-N concentration	CO2 flux	CH4 flux	N2O flux
	(y/m/d)					(g kg-1 dry soil)	(mg kg-1 dry soil)	(mg kg-1 dry soil)	(mg kg-1 dry soil)	(mg kg-1 dry soil)	(mg kg-1 dry soil)	(mg kg-1 dry soil)	(mg kg-1 dry soil)	(mg h-1 m-2)	(mg h-1 m-2)	(mg h-1 m-2)
Mar-17	2017-03-28	1	R1	5.46328	0.37822	786.914	10824.9	1668.49	29	0.37	150.68	23.17	0.431906	133.821	0	0
Mar-17	2017-03-28	1	R2	5.34463	0.42771	812.11	10341.5	1557.62	19	0.525	134.425	6.34	0.42546	181.261	0	0
Mar-17	2017-03-28	1	R3	5.20904	0.4183	811.204	12231.7	1323.59	21	0.435	164.615	11.695	0.646926	126.3	0	-0.0636918
Mar-17	2017-03-29	2	R1	6.88701	0.32975	691.246	6507.97	2448.69	111	0.155	140.695	1.095	0.280455	28.3281	0	-0.13278
Mar-17	2017-03-29	2	R2	6.90395	0.32456	682.466	6189.4	2640.09	179	0.375	351.975	5.715	0.239154	84.9111	0	0
Mar-17	2017-03-29	2	R3	7.0226	0.35671	690.623	5821.59	2036.28	103	0.06	165.99	0.62	0.169918	57.5864	0	0
Mar-17	2017-03-29	3	R1	7.48023	0.50347	751.823	7622.7	2087.51	212	0.505	463.245	3	0.494784	92.3073	0	0.0528415
Mar-17	2017-03-29	3	R2	7.31073	0.52429	772.511	7442.09	1538.84	36	0.31	130.34	2.455	0.631032	47.4183	0	0.0954921
Mar-17	2017-03-29	3	R3	7.29379	0.50748	780.566	7661.02	2086.41	134	0.875	326.375	9.2	0.608292	108.633	0	0
Mar-17	2017-03-29	4	R1	6.64972	0.47059	737.738	7386.59	2026.95	92	0.83	382.52	18.075	0.664643	113.838	0	-0.0938359
Mar-17	2017-03-29	4	R2	6.44633	0.50378	725.367	6912.75	2207.18	169	0.105	263.045	1.73	0.603494	122.702	0	0
Mar-17	2017-03-29	4	R3	6.58192	0.44738	724.074	6580.55	1799.31	141	1.05	479.1	38.635	0.344956	157.739	0	0.0663622
Mar-17	2017-03-28	5	R1	6.63277	0.53159	723.346	8239.14	2087.89	59	0.09	58.06	0.785	0.583818	196.129	0	0.150235
Mar-17	2017-03-28	5	R2	6.68362	0.52164	720.413	7683.71	2045.01	69	0.085	149.165	1.385	0.965337	110.793	0	0
Mar-17	2017-03-28	5	R3	6.59887	0.52684	735.824	6131.83	2057.96	60	0.105	144.545	0.965	0.691609	105.172	0	0
Apr-17	2017-05-02	1	R1	5.05764	0.373	810.925	6838.68	1714.54	21	0.07	225.13	18.78	-	267.164	0	0
Apr-17	2017-05-02	1	R2	5.07493	0.404	821.477	7302.98	1443.86	26	0.1	257.7	23.77	-	347.154	0	0.0815255
Apr-17	2017-05-02	1	R3	5.04035	0.322	824.198	7615.1	1556.37	22	0.09	244.51	43.65	-	267.067	0	0
Apr-17	2017-05-01	2	R1	6.2853	0.354	688.5	3254.57	2527.78	97	0.09	153.31	4.49	-	50.804	0	0
Apr-17	2017-05-01	2	R2	6.4755	0.391	689.546	3026.34	2264.59	84	0.09	48.51	3.62	-	109.66	0	0
Apr-17	2017-05-01	2	R3	6.42363	0.384	676.792	3085.03	2517.15	83	0.08	144.72	4.38	-	82.377	0	0
Apr-17	2017-05-01	3	R1	6.99424	0.518	737.122	4752.81	2115.03	54	0.17	305.43	3.58	-	99.82	0	-0.07146
Apr-17	2017-05-01	3	R2	6.90778	0.514	751.486	4242.87	1476.51	64	0.16	571.84	3.14	-	126.11	0	0.0846
Apr-17	2017-05-01	3	R3	6.92507	0.51071	741.966	3889.61	1703.35	52	0.18	635.02	3.56	-	233.33	0	0.2474
Apr-17	2017-05-01	4	R1	7.11527	0.469	720.521	4128.97	2009.43	108	0.19	295.21	3.3	-	327.824	0	0.184832
Apr-17	2017-05-01	4	R2	7.21902	0.499	708.914	4973.57	2342.81	118	0.27	233.33	3.36	-	101.827	0	0
Apr-17	2017-05-01	4	R3	7.28818	0.5	696.752	4651.56	2296.07	122	0.2	303.4	3.67	-	346.387	0	-0.0825265
Apr-17	2017-05-02	5	R1	7.35735	0.54966	726.571	5221.98	2214.94	85	0.19	76.21	3.31	-	253.049	-0.34296	-0.320758
Apr-17	2017-05-02	5	R2	7.40922	0.54136	698.206	4573.07	2323.38	78	0.24	214.76	2.89	-	44.5735	0	0.0947772
Apr-17	2017-05-02	5	R3	7.30548	0.54131	726.084	4152.81	2126.12	66	0.17	174.03	2.53	-	220.489	0	0.182422
May-17	2017-05-28	1	R1	5.53251	0.3705	802.256	6141.99	1381.67	27	0.18	247.02	15.38	-	188.81	0	0
May-17	2017-05-28	1	R2	5.19814	0.37452	827.219	7320.79	1406.38	34	0.15	260.45	17.45	-	253.239	0	-0.151939
May-17	2017-05-28	1	R3	4.97523	0.36312	835.937	7425.5	1131.75	22	0.13	193.27	31.32	-	270.414	0	-0.102208
May-17	2017-05-28	2	R1	6.73994	0.495	701.574	3235.06	1761.36	111	0.25	107.15	2.25	-	88.3505	0	0.073663
May-17	2017-05-28	2	R2	6.83282	0.484	454.256	3076.78	3017.4	95	0.21	62.99	3.05	-	193.908	0	0.148653
May-17	2017-05-28	2	R3	6.68421	0.49	679.73	2938.99	2059.72	118	0.39	80.01	3.77	-	108.119	0	0.0850275
May-17	2017-05-28	3	R1	6.9257	0.597	776.942	3074.88	1192.55	38	1.42	96.58	5.41	-	844.7	0	7.684
May-17	2017-05-28	3	R2	6.81424	0.595	797.286	3954.12	1362.17	73	0.53	71.27	6.98	-	142.65	0	5.837
May-17	2017-05-28	3	R3	7.18576	0.568	753.53	3708.09	1454.91	53	0.29	114.31	3.9	-	146.34	0	2.709
May-17	2017-05-28	4	R1	7.11146	0.554	730.884	4279.97	1828.79	85	0.22	95.78	3.42	-	90.847	0	2.308
May-17	2017-05-28	4	R2	7.27864	0.556	733.564	4410.87	1482.53	95	0.22	90.58	2.71	-	118.55	0.235684	0.3118
May-17	2017-05-28	4	R3	7.40867	0.531	720.18	4685.9	1698.02	116	0.21	81.39	3.35	-	184.55	0.233846	0.077
May-17	2017-05-28	5	R1	7.63158	0.582	693.432	4744.46	1803.73	98	0.67	29.75	5.14	-	32.249	0	-0.0938662
May-17	2017-05-28	5	R2	7.55728	0.576	698.963	4939.42	1605.34	85	0.21	1.85	3.37	-	76.9226	0	2.17504
May-17	2017-05-28	5	R3	7.33437	0.602	729.05	3970.53	1559.85	69	0.63	18.85	3.59	-	49.2193	0	0.197237
June-17	2017-06-19	1	R1	5.63953	0.511	817.326	7432.46	1434.34	29	0.08	10.71	3.48	0.557886	241.808	0	-0.11885
June-17	2017-06-19	1	R2	5.58721	0.512	830.387	7172.88	1484.03	29	0.07	17.88	3.28	0.503938	283.416	0	0
June-17	2017-06-19	1	R3	5.63953	0.503	823.338	7337.94	1305.2	25	0.07	35.03	19.08	0.277884	430.799	0	0
June-17	2017-06-19	2	R1	7.2093	0.546	709.156	3820.48	2225.25	128	0.1	19.21	3	0.246217	218.262	0	0.214017
June-17	2017-06-19	2	R2	7.2093	0.54	698.251	3475.18	2211.59	126	0.09	4.99	2.07	0.360249	81.5515	0	0.112607
June-17	2017-06-19	2	R3	7.22674	0.531	711.532	3178.85	1621.99	114	0.09	6.17	2.2	1.10072	197.173	0	0
June-17	2017-06-19	3	R1	7.31395	0.588	723.589	4504.22	1748.06	95	0.14	46.55	2.64	0.404481	68.1625	-0.416746	0.348495
June-17	2017-06-19	3	R2	7.36628	0.6	771.028	4998.62	1359.99	80	0.13	20.97	2.8	0.417197	76.0817	0	-0.149543
June-17	2017-06-19	3	R3	7.34884	0.564	673.432	5124.07	1909.68	61	0.14	62.96	2.33	0.44326	213.001	0	0.127181
June-17	2017-06-19	4	R1	7.34884	0.601	733.169	5651.84	2070.91	109	0.34	8.68	4.28	0.963619	34.1705	-0.488092	0.191171
June-17	2017-06-19	4	R2	7.43605	0.611	725.687	6122.43	1732.08	122	0.12	2.48	2.25	0.569542	58.7274	0	-0.249119
June-17	2017-06-19	4	R3	7.57558	0.584	736.503	5418.99	2255.67	141	0.1	2.23	2.2	0.596158	548.896	0	-0.101704
June-17	2017-06-19	5	R1	7.57558	0.628	731.489	5987.79	1763.78	95	0.15	27.76	3.56	0.45006	33.9877	0	0
June-17	2017-06-19	5	R2	7.59302	0.623	715.853	5305.45	2058.34	92	0.13	0.85	4.56	0.443833	73.1897	0	-0.121935
June-17	2017-06-19	5	R3	7.61047	0.612	734.177	4760.5	1969.79	73	0.1	1.61	2.89	0.4307	147.648	0.474237	0
July-17	2017-07-17	1	R1	5.50146	0.44	807.274	7087.33	1363.77	25	0	62.99	5.96	0.324053	328.87	0	0
July-17	2017-07-17	1	R2	5.53644	0.449	833.328	8375.33	1213.63	27	0	34.32	4.66	0.374318	401.732	0	0
July-17	2017-07-17	1	R3	5.44898	0.395	839.173	7897.78	1232.09	24	0	27.2	5.73	0.621377	463.56	-0.407488	0.0626299
July-17	2017-07-17	2	R1	7.25073	0.516	712.999	3601.98	2238.56	88	0	19.32	2.37	0.429514	451.849	0	0.0684759
July-17	2017-07-17	2	R2	7.16327	0.51	707.221	3782.54	2179.79	110	0	16.4	1.78	0.171267	371.789	0	0.0956465
July-17	2017-07-17	2	R3	7.16327	0.505	679.591	3131.89	2407.22	105	0	13.71	1.68	0.369429	337.014	0	0.0609656
July-17	2017-07-17	3	R1	7.3207	0.639	786.523	4096.47	1416.53	64	0	0.71	2.09	0.444902	11.531	0	0
July-17	2017-07-17	3	R2	7.3207	0.679	785.742	3255.33	1402.63	54	0	0.26	1.85	0.423981	14.322	0	-0.133
July-17	2017-07-17	3	R3	7.30321	0.674	775.449	3040.62	1267.31	62	0	0.23	2.42	0.339812	16.957	0	0.1582
July-17	2017-07-17	4	R1	7.53061	0.549	741.337	5620.81	1472.03	96	0	4.57	2.07	0.517888	238.677	0	0.493805
July-17	2017-07-17	4	R2	7.53061	0.562	733.789	4710.44	1748.22	110	0	2.05	2.07	0.53407	480.662	0	0.216078
July-17	2017-07-17	4	R3	7.5656	0.549	736.547	4640.3	1726.34	90	0	10.81	2.08	0.297249	267.862	0	0
July-17	2017-07-17	5	R1	7.74052	0.559	672.243	5734.72	2212.96	120	0	0.91	3.09	0.304345	441.638	0	-0.060876
July-17	2017-07-17	5	R2	7.70554	0.565	674.381	4754.17	1814.23	80	0	1.14	2.63	0.42335	118.492	0	0
July-17	2017-07-17	5	R3	7.77551	0.551	685.341	5629.9	2681.43	109	0	0.9	2.87	0.298643	234.6	0	0
Aug-17	2017-08-21	1	R1	5.48256	0.441	833.067	6158.04	1203.89	22	0	27.34	5.25	0.19285	411.995	0	-0.18433
Aug-17	2017-08-21	1	R2	5.51744	0.445	846.08	6571.04	1369.15	23	0	16.71	5.09	0.105776	420.314	0	-0.10635
Aug-17	2017-08-21	1	R3	5.36047	0.392	857.946	6143.66	1102.9	20	0	10	4.64	0.095949	556.209	0	0.247
Aug-17	2017-08-21	2	R1	7	0.518	735.985	3304.86	1931.6	119	0	33.73	1.71	0.174273	184.849	0	-0.563448
Aug-17	2017-08-21	2	R2	7	0.511	725.174	3278.27	1818.18	123	0	30.42	2.33	0.222284	194.137	0	-0.503239
Aug-17	2017-08-21	2	R3	7.01744	0.49	710.538	2877.83	2166.21	116	0	25.73	1.64	0.261047	106.992	0	-0.427113
Aug-17	2017-08-21	3	R1	7.17442	0.694	816.868	3807.43	1340.57	65	0	1.94	2.31	0.197504	105.565	0	0
Aug-17	2017-08-21	3	R2	7.06977	0.683	814.577	3834.99	1246.1	71	0	0.34	3.44	0.509235	81.608	-0.3909	0
Aug-17	2017-08-21	3	R3	7.34884	0.612	794.067	3409.79	1163.49	45	0.02	0.6	2.43	0.412649	0	0.7359	0
Aug-17	2017-08-21	4	R1	7.55814	0.548	777.548	4655.2	1514.21	116	0	8.55	2.37	0.0764322	669.177	0	0
Aug-17	2017-08-21	4	R2	7.55814	0.56	770.126	4116.22	1628.27	96	0	9.39	1.98	0.19185	666.059	-0.1666	-0.11876
Aug-17	2017-08-21	4	R3	7.57558	0.549	768.384	4605.78	1491.69	139	0	15.2	2.48	0.517888	120.803	-0.29588	-0.61149
Aug-17	2017-08-21	5	R1	7.66279	0.558	746.465	4928.71	1549.81	90	0	1.76	2.51	0.698015	574.434	-0.431082	-0.239747
Aug-17	2017-08-21	5	R2	7.64535	0.563	691.355	4979.71	1601.01	95	0	0.99	3.74	0.250254	332.552	-0.400714	-0.0889479
Aug-17	2017-08-21	5	R3	7.64535	0.55	735.619	5157.97	1604.76	84	0	0.45	2.97	0.297945	432.295	-0.485133	0
Sep-17	2017-09-19	1	R1	5.57817	0.522	823.17	8239.91	1391.79	29	0.09	35.59	4.39	0.383332	176.33	0	-0.1611
Sep-17	2017-09-19	1	R2	5.61357	0.514	830.871	8769.93	1269.94	25	0.06	30.27	3.46	0.376668	469.54	0	-0.214
Sep-17	2017-09-19	1	R3	5.43658	0.512	836.009	8556.05	1148.69	20	0.02	25.91	4.12	0.273523	437.18	0	0.0848
Sep-17	2017-09-19	2	R1	7.18879	0.561	698.911	4796.19	2190.44	124	0.05	8.63	1.94	1.04351	160.205	0	0
Sep-17	2017-09-19	2	R2	7.18879	0.52	687.274	4626.04	2020.49	122	0.04	7.79	1.96	0.381645	155.553	0	0
Sep-17	2017-09-19	2	R3	7.13569	0.568	818.317	4621.47	1094.93	121	0.05	6.96	1.78	0.195585	157.136	0	0
Sep-17	2017-09-19	3	R1	7.13569	0.603	781.486	5950.67	1388.42	58	0.13	1.36	3.89	0.528989	227.97	0	0
Sep-17	2017-09-19	3	R2	7.29499	0.604	775.626	5345.73	1429.74	52	0.05	0	2.49	0.467161	188.36	0	-0.172
Sep-17	2017-09-19	3	R3	7.33038	0.596	767.663	5471.94	1289.1	56	0.04	0	2.59	0.147909	224.23	0	-0.218
Sep-17	2017-09-19	4	R1	7.48968	0.55	734.789	5874.57	1863.57	129	0.08	3.74	1.9	0.408522	273.702	0	-0.0831395
Sep-17	2017-09-19	4	R2	7.66667	0.55	727.097	6428.8	1639.18	120	0.06	3.45	2.15	0.353233	378.891	0	-0.101419
Sep-17	2017-09-19	4	R3	7.63127	0.557	715.423	5476.71	1790.57	130	0.05	4.62	2.92	0.3029	216.375	0	-0.122228
Sep-17	2017-09-19	5	R1	7.75516	0.554	690.36	7068.3	1968.62	140	0.09	0.66	3.1	0.300757	701.585	0	0
Sep-17	2017-09-19	5	R2	7.80826	0.562	688.613	7543.9	1798.61	95	0.1	0.78	3.59	0.36342	336.603	0	0
Sep-17	2017-09-19	5	R3	7.75516	0.552	710.634	7059.7	1265.98	91	0.19	0.77	7.3	0.799281	387.197	0	0
Oct-17	2017-10-18	1	R1	5.64516	0.502	807.466	5587.85	1575.72	27	0.08	34.53	11.39	1.75809	340.3	0	0.0786077
Oct-17	2017-10-18	1	R2	5.68035	0.495	828.073	6198.87	1293.55	25	0.03	11.75	4.37	0.116937	510.222	0	0.0886791
Oct-17	2017-10-18	1	R3	5.5044	0.491	826.369	6260.31	1080.68	20	0.01	17.02	4.46	0.164506	381.546	0	0
Oct-17	2017-10-18	2	R1	7.24633	0.48	699.238	3343.18	2074.32	122	0.24	16.54	2.22	0.350634	171.641	0	0
Oct-17	2017-10-18	2	R2	7.24633	0.476	683.903	3278.24	1814.64	115	0.24	15.93	2.26	0.159514	189.788	0	0
Oct-17	2017-10-18	2	R3	7.19355	0.474	670.293	2979.98	2073.97	122	0.22	13.58	2.25	0.15887	186.67	0	0
Oct-17	2017-10-18	3	R1	7.19355	0.597	780.745	4329.2	1512.61	60	0.3	2.05	2.91	0.0862168	125.73	0	0
Oct-17	2017-10-18	3	R2	7.35191	0.578	776.939	3873.71	1367.63	44	0.22	1.09	3.1	0.0821531	154.3	0	0.085
Oct-17	2017-10-18	3	R3	7.3871	0.698	775.807	3533.58	1240.36	44	0.23	1.02	3.95	0.0325927	68.93	0	-0.181
Oct-17	2017-10-18	4	R1	7.54545	0.534	732.834	3961.28	1772.03	109	0.27	17.84	2.47	0.180595	119.21	0	-0.0583627
Oct-17	2017-10-18	4	R2	7.72141	0.531	724.156	3977.72	1692.2	118	0.27	13.72	2.53	0.232308	186.881	0	-0.104309
Oct-17	2017-10-18	4	R3	7.68622	0.516	715.652	3758.46	1674.58	116	0.27	15.83	2.49	0.173512	166.163	0	0
Oct-17	2017-10-18	5	R1	7.80938	0.561	704.305	5326.97	1682.32	80	0.26	0.78	3.72	0.249056	340.3	0	-0.721972
Oct-17	2017-10-18	5	R2	7.86217	0.558	689.856	5639.7	1731.33	96	0.23	0.6	3.94	0.528989	510.222	0	-0.240141
Oct-17	2017-10-18	5	R3	7.80938	0.558	693.531	5709.47	1724.66	93	0.27	1.23	3.79	0.247279	381.546	0	0
Dec-17	2017-12-05	1	R1	5.61947	0.402	820.603	6062.88	1545.38	25	0.12	21.87	4.56	0.139348	218.345	0	0.0728195
Dec-17	2017-12-05	1	R2	5.79646	0.374	821.158	5663.1	1246.34	23	0.09	23.78	5.63	0.132671	399.645	0	0.08392
Dec-17	2017-12-05	1	R3	5.44248	0.388	839.744	5890.07	1083.14	18	0.04	34.99	5.59	0.656025	242.733	0	0
Dec-17	2017-12-05	2	R1	6.9646	0.296	714.147	3035.48	2075.02	127	0.39	48.61	3.37	0.228665	104.417	0	0
Dec-17	2017-12-05	2	R2	6.9823	0.31	687.638	2770.22	1949.19	114	0.37	44.13	3.29	0.233698	65.866	0	0
Dec-17	2017-12-05	2	R3	7.0531	0.349	702.642	2930.21	1768.01	112	0.39	140.81	6.07	2.15495	69.3449	0	0
Dec-17	2017-12-05	3	R1	7.37168	0.509	767.028	3812.34	1190.68	44	0.37	31.53	3.07	0.171876	118.9	0	0
Dec-17	2017-12-05	3	R2	7.35398	0.462	775.033	3608.83	1285.76	46	0.35	39.75	2.96	0.106257	204.54	0	0
Dec-17	2017-12-05	3	R3	7.51327	0.454	780.146	4412.68	1118.16	45	0.35	39.35	2.86	0.00667667	125.96	0	0
Dec-17	2017-12-05	4	R1	7.53097	0.417	745.807	4235.51	1297.96	106	0.45	44.75	2.9	0.554076	78.47	0	0
Dec-17	2017-12-05	4	R2	7.65487	0.406	742.383	4035.46	1617.4	114	0.88	51.12	3.8	0.0956026	90.85	0	0
Dec-17	2017-12-05	4	R3	7.70796	0.397	735.372	3849.6	1656.98	121	0.94	47.26	4.19	0.0940749	111.61	0	0
Dec-17	2017-12-05	5	R1	7.70796	0.464	717.194	4687.17	1755.84	89	0.34	1.9	3.6	0.206548	402.838	0	0.14048
Dec-17	2017-12-05	5	R2	7.61947	0.477	725.743	4778.95	1625.94	83	0.33	1.23	5.36	0.365771	208.942	0	0
Dec-17	2017-12-05	5	R3	7.72566	0.471	673.165	4886.32	1801.56	86	0.33	1.63	4.1	0.158817	209.914	0	0
Jan-18	2018-01-24	1	R1	5.24047	0.416	821.229	7271.54	1319.64	24	0	89.9	4.63	0.689773	136.538	0	0
Jan-18	2018-01-24	1	R2	5.46921	0.382	823.977	7492.76	1356.04	23	0	81.2	9.35	0.263186	126.927	0	0
Jan-18	2018-01-24	1	R3	5.15249	0.427	838.126	7668.17	1187.45	21	0	92.8	4.34	0.0528479	156.949	0	0.0575044
Jan-18	2018-01-24	2	R1	6.84164	0.415	793.652	3427.23	1105.29	115	0.04	125.16	3.7	0	68.2218	0	0
Jan-18	2018-01-24	2	R2	6.89443	0.42	684.102	3278.17	1889.73	136	0.04	139.46	3.01	0.14398	62.7454	0	-0.085704
Jan-18	2018-01-24	2	R3	6.70088	0.445	717.679	4114	2185.09	151	0.04	170.16	11.99	0.00656141	114.115	0	0
Jan-18	2018-01-24	3	R1	7.19355	0.571	771.387	5118.66	1330.61	54	0.03	126.17	2.42	0.198149	243.03	0	-0.097
Jan-18	2018-01-24	3	R2	7.03519	0.515	777.225	4374.52	1194.23	48	0.03	163.87	3.03	0.229643	82.99	0	0.159
Jan-18	2018-01-24	3	R3	7.12317	0.535	773.457	4329.29	1045.96	53	0.02	105.98	2.45	1.80722	79.85	0	-0.154
Jan-18	2018-01-24	4	R1	7.43988	0.565	730.91	4919.6	1563.34	123	0.02	52.88	2.49	0.257542	126.96	0	0.295
Jan-18	2018-01-24	4	R2	7.47507	0.566	716.377	5652.55	1628.02	119	0.01	78.69	2.17	1.00713	195.25	0	0
Jan-18	2018-01-24	4	R3	7.47507	0.488	714.022	4985.43	1731.71	140	0.03	78.27	2.27	1.42259	86.55	0	0
Jan-18	2018-01-24	5	R1	7.80938	0.522	694.21	6218.81	1675.78	121	0.05	23.56	3.94	2.37554	107.686	0	0
Jan-18	2018-01-24	5	R2	7.68622	0.546	695.281	6628.11	1812.77	102	0.05	21.69	3.74	4.11534	159.998	0	0
Jan-18	2018-01-24	5	R3	7.79179	0.56	691.248	6343.91	1776.47	141	0.03	10.95	3.25	0.931182	71.1474	0	0
Feb-18	2018-02-28	1	R1	5.17291	0.341	817.926	6939.6	968.254	25	-	-	4.39	-	190.856	0	0
Feb-18	2018-02-28	1	R2	5.31124	0.35	817.531	11414.3	1217.32	29	-	-	3.46	-	187.229	0	0
Feb-18	2018-02-28	1	R3	4.98271	0.35	830.013	11169.4	1002.59	17	-	-	4.12	-	231.399	0	0
Feb-18	2018-02-28	2	R1	6.71182	0.298	676.411	6724.84	2213.98	123	-	-	1.94	-	88.675	0	0
Feb-18	2018-02-28	2	R2	6.79827	0.316	669.591	7129.46	1789.19	126	-	-	1.96	-	73.1746	0	-0.0973017
Feb-18	2018-02-28	2	R3	6.67723	0.32	676.385	6013.63	2236.84	147	-	-	1.78	-	110.113	0	-0.0624431
Feb-18	2018-02-28	3	R1	7.07493	0.531	698.098	6880.78	1951.9	156	-	-	3.89	-	272.32	0	0.211
Feb-18	2018-02-28	3	R2	7.04035	0.462	737.532	7805.77	962.952	54	-	-	2.49	-	130.74	0	-0.159
Feb-18	2018-02-28	3	R3	6.90202	0.575	774.652	4766.51	123.257	65	-	-	2.59	-	199.39	0	-0.202
Feb-18	2018-02-28	4	R1	7.24784	0.461	723.16	7298.37	159.3	116	-	-	1.9	-	225.851	0	-0.287
Feb-18	2018-02-28	4	R2	7.43804	0.441	710.257	8664.81	1520.57	127	-	-	2.15	-	358.911	0	0
Feb-18	2018-02-28	4	R3	7.38617	0.318	689.545	7926.12	1587.31	128	-	-	2.92	-	122.007	0	0
Feb-18	2018-02-28	5	R1	7.80115	0.465	654.279	11444.7	1993.94	105	-	-	3.1	-	188.444	0	0.0704814
Feb-18	2018-02-28	5	R2	7.69741	0.463	709.754	10853.9	1466.35	95	-	-	3.59	-	258.199	0	-0.0776108
Feb-18	2018-02-28	5	R3	7.73199	0.501	725.324	10650	1884.25	121	-	-	7.3	-	162.867	0	0.0853461
Apr-18	2018-04-12	1	R1	5.71137	0.4	804.578	8527.93	1459.65	27	-	-	-	-	410.692	0.455933	-0.0637858
Apr-18	2018-04-12	1	R2	5.13411	0.302	819.856	7062.81	1213.3	20	-	-	-	-	325.637	0	0.175703
Apr-18	2018-04-12	1	R3	5.46647	0.351	811.594	6656.31	1032.93	18	-	-	-	-	368.431	0	0.23648
Apr-18	2018-04-12	2	R1	6.53353	0.469	682.129	3931.57	1881.56	118	-	-	-	-	217.378	-0.426926	-0.204433
Apr-18	2018-04-12	2	R2	6.65598	0.457	684.594	3851.85	2009.84	111	-	-	-	-	256.958	0	-0.127353
Apr-18	2018-04-12	2	R3	6.6035	0.465	689.294	3701.63	2071.58	136	-	-	-	-	201.926	0	0
Apr-18	2018-04-12	3	R1	6.95335	0.449	757.398	5907.98	1239.31	55	-	-	-	-	238.143	0	0.273129
Apr-18	2018-04-12	3	R2	7.02332	0.535	747.471	4631.01	1208.67	48	-	-	-	-	112.517	0	0
Apr-18	2018-04-12	3	R3	6.86589	0.543	761.715	4775.96	1209.1	59	-	-	-	-	164.061	0	0.127971
Apr-18	2018-04-12	4	R1	7.28571	0.545	720.389	5102.32	1503.87	121	-	-	-	-	84.9709	-0.330553	0.469547
Apr-18	2018-04-12	4	R2	7.28571	0.549	708.311	5337.62	1626.56	118	-	-	-	-	197.072	0	0
Apr-18	2018-04-12	4	R3	7.33819	0.551	705.531	4503.56	1616.32	127	-	-	-	-	176.959	0	0.088961
Apr-18	2018-04-12	5	R1	7.65306	0.534	694.429	6783.45	1766.54	147	-	-	-	-	246.333	0	0.344102
Apr-18	2018-04-12	5	R2	7.65306	0.514	675.999	6582.58	1803.79	96	-	-	-	-	89.9809	0	0
Apr-18	2018-04-12	5	R3	7.65306	0.527	710.652	6243.25	1632.73	130	-	-	-	-	265.835	0	0.0833718
