# Supplementary material for: Nitrogen and phosphorous acquisition strategies drive coexistence patterns among archaeal lineages in soil
Source: ISME J. 2023 Aug 18;17(11):1839–50. doi: 10.1038/s41396-023-01493-y (PMC10579303; doi:10.1038/s41396-023-01493-y)
Supplement: Supplementary file 7 — Supplemental Table S7 [file 41396_2023_1493_MOESM7_ESM.xlsx]

## Sheet: Table S7
Table S7. Information of MAGs assembled in this study
Bin ID	GTDBTK lineage	Bin Completeness	Bin Contamination	Total Number of Bases	5S rRNA	16S rRNA	23S rRNA	tRNA genes	Gene Count	Scaffold Count	Family assignment
EAA AOA bin (IMG3300043331_1378)	Archaea; Thermoproteota; Nitrososphaeria; Nitrososphaerales; Nitrososphaeraceae; Nitrososphaera	82.34	1.94	2550526	1	1	0	41	2943	228	Nitrososphaeraceae
EAA AOA bin (IMG3300043331_689)	Archaea; Thermoproteota; Nitrososphaeria; Nitrososphaerales; Nitrososphaeraceae; Nitrososphaera	87.7	0	1474087	1	1	1	37	1889	37	Nitrososphaeraceae
EAA AOA bin (IMG3300043331_743)	Archaea; Thermoproteota; Nitrososphaeria; Nitrososphaerales; Nitrososphaeraceae; Nitrososphaera	79.77	1.21	1403213	0	0	0	32	1775	133	Nitrososphaeraceae
EAA AOA bin (IMG3300043331_864)	Archaea; Thermoproteota; Nitrososphaeria; Nitrososphaerales; Nitrososphaeraceae; Nitrososphaera	88.35	1.94	1785034	1	0	0	36	2134	89	Nitrososphaeraceae
EAA2017_July_plot3_rep3_bin_15 (NCBI JARBAV000000000)	Archaea; Thermoproteota; Nitrososphaeria; Nitrososphaerales; Nitrososphaeraceae; TH5896	83.23	2.43	2338188	0	0	0	20	2600	511	NS-beta
EAA2017_July_plot1_rep1_bin_13 (NCBI JARBAU000000000)	Archaea; Thermoproteota; Nitrososphaeria; Nitrososphaerales; Nitrososphaeraceae; TH5896	97.25	2.91	3708533	1	0	0	22	4204	400	NS-beta-associated
EAA AOA bin (IMG3300043331_1529)	Archaea; Thermoproteota; Nitrososphaeria; Nitrososphaerales; Nitrososphaeraceae	93.2	1.94	3035140	1	1	2	49	3368	166	NS-delta
EAA AOA bin (IMG3300043331_179)	Archaea; Thermoproteota; Nitrososphaeria; Nitrososphaerales; Nitrososphaeraceae; TA-21	84.79	0.97	1436874	1	0	1	32	1686	160	NS-delta
EAA2017_July_plot3_rep3_bin_8 (NCBI JARBAW000000000)	Archaea; Thermoproteota; Nitrososphaeria; Nitrososphaerales; Nitrososphaeraceae; TA-21	98.33	2.91	1743247	1	1	1	19	2005	189	NS-delta
EAA AOA bin (IMG3300043331_1240)	Archaea; Thermoproteota; Nitrososphaeria; Nitrososphaerales; Nitrososphaeraceae	98.54	4.37	3162912	1	1	1	42	3463	227	NS-epsilon
