# Supplementary material for: Nitrogen and phosphorous acquisition strategies drive coexistence patterns among archaeal lineages in soil
Source: ISME J. 2023 Aug 18;17(11):1839–50. doi: 10.1038/s41396-023-01493-y (PMC10579303; doi:10.1038/s41396-023-01493-y)
Supplement: Supplementary file 8 — Supplemental Table S8 [file 41396_2023_1493_MOESM8_ESM.xlsx]

## Sheet: Table S8
Table S8. The normalized abundance of different AOA phylotypes based on amoA read abundance in each metagenome or metatranscriptome dataset. The abundance is nomalized to reads per kilobase per million reads mapped (RPKM) (Table S8A) and further normalized to percentage value relative to all amoA read abundance as 100% (Table S8B). Table S8A was used to generate heat map in Fig. 2.
Table S8A		Metagenome																			Metagtranscriptome
		Plot 1						Plot 3						Plot 5							Plot 1						Plot 3					Plot 5
		July			December			July			December			July			December				July			December			July		December			July			December
Phylotype	Family affiliation	R1	R2	R3	R1	R2	R3	R1	R2	R3	R1	R2	R3	R1	R2	R3	R1	R2	R3		R1	R2	R3	R1	R2	R3	R2	R3	R1	R2	R3	R1	R2	R3	R1	R2	R3
Agricultural soil Thaumarchaeota bin (IMG3300009095_122)	f_Nitrososphaeraceae	0	0	0	0	0	0	0	0	0	0	0	0.0793738	0	0.0295023	0	0	0	0		0	0	0	0	0	0	0.763223	0.225919	0.15774	0	0	0	0.38748	0.239126	0	0	0
Rhizosphere Thaumarchaeota bin (IMG3300009147_53)	f_Nitrososphaeraceae	0	0	0	0	0	0	0	0	0.0300173	0	0.0367228	0	0	0	0	0	0	0		0	0	0	0	0	0	0	0	0	0.368578	0	0.278894	0.38748	1.43475	0	0.911292	0
soil Thaumarchaeota bin (IMG3300010041_15)	f_Nitrososphaeraceae	0	0	0	0	0	0	0	0	0	0	0	0	0	0	0	0	0	0		0	0	0	0	0	0	0	0	0.630959	0	0	0.278894	1.16244	1.43475	0.865055	0	0.517583
Contaminated soil Thaumarchaeota bin (IMG3300033417_25)	f_Nitrososphaeraceae	0	0	0	0	0	0	0	0	0	0	0	0	0	0	0	0	0	0		0	0	0	0	0	0	0	0	0	0	0	0	0	0	0	0	0
Ga0374518_048447_54_704	f_Nitrososphaeraceae	0.133226	0.0749895	0	0.0762885	0.0436199	0.0332367	0	0.039003	0.0300173	0.0415548	0	0.0396869	0	0	0.110516	0	0	0		54.397	12.3959	4.39627	21.7728	17.5537	9.13792	5.85138	4.97021	8.99117	7.18728	4.5132	4.18341	3.48732	6.93465	1.29758	2.27823	0.517583
Ga0374523_0186018_23_655	f_Nitrososphaeraceae	0	0	0	0	0	0	0	0.039003	0.0300173	0	0	0.0396869	0.0351077	0	0	0	0	0		0	0	0	0	0	0	2.03526	0	0.315479	0.184289	6.7698	0	1.16244	0	0	0	0
Ga0374524_148223_18_638	f_Nitrososphaeraceae	0	0	0	0	0	0	0.0308082	0.039003	0.0300173	0	0.0367228	0	0	0	0	0	0	0.0547144		0	0	0	0	0.675144	0	1.52645	2.48511	4.57445	4.23865	0.7522	4.7412	6.19969	3.34776	2.59516	1.82258	6.72858
Ga0374524_151087_12_632	f_Nitrososphaeraceae	0	0	0	0	0	0	0.0308082	0.078006	0	0	0	0	0	0.0295023	0	0	0	0.0547144		0	0	0	0	0	0	0.508816	0	1.10418	4.05436	1.8805	1.11558	1.16244	1.67388	0.432527	1.82258	0.517583
Ga0374525_070886_2_628	f_Nitrososphaeraceae	0	0	0	0	0	0	0	0	0.0300173	0	0.0367228	0	0	0	0	0	0.0347579	0		0	0	0	0	0.675144	0	0.254408	1.12959	1.5774	0.921446	2.2566	3.34673	3.48732	2.15213	0.865055	0.911292	0.517583
Ga0374525_075463_3_614	f_Nitrososphaeraceae	0	0	0	0	0	0	0	0	0	0	0	0	0	0	0	0	0	0		0	0	0	0	0	0	0	0	0	0.184289	0	0	0	0	0	0	0
EAA AOA bin (IMG3300043331_689)	f_Nitrososphaeraceae	0.0266452	0	0	0	0.13086	0	0.246466	0.273021	0.45026	0.166219	0.0734457	0.198435	0.105323	0.0590046	0.184193	0.0816462	0.104274	0		4.56769	1.09375	0.462765	0.806399	2.02543	1.66144	9.6675	19.8808	11.3573	11.0573	4.5132	6.13567	9.68701	7.17377	4.32527	1.82258	1.55275
Ga0376029_0317645_319_969	f_Nitrososphaeraceae	0	0	0	0	0	0	0	0.156012	0.0300173	0.0415548	0	0	0	0.0885069	0.0736772	0	0	0		0	0	0	0	0	0	6.3602	8.13307	2.83932	2.58005	3.761	3.62562	1.9374	2.63038	0	0.911292	0
Ga0376030_0648333_218_868	f_Nitrososphaeraceae	0	0	0	0.0381443	0.0436199	0	0.184849	0.429033	0.390225	0.290883	0.183614	0.436556	0.210646	0.38353	0.25787	0.163292	0.312821	0.109429		0.415244	0.364585	0	1.0752	1.35029	0	10.1763	12.8774	26.0271	25.2476	30.4641	41.8341	56.9596	31.0864	21.6264	17.7702	23.2912
Ga0376030_1245262_2_652	f_Nitrososphaeraceae	0	0	0	0	0	0	0	0.039003	0.120069	0.0415548	0.0367228	0	0.0351077	0.0295023	0	0	0	0		0	0	0	0	0	0	1.01763	1.35551	2.05062	4.05436	0.7522	0.836682	4.26228	2.63038	1.29758	1.36694	1.03517
Ga0376031_0573412_109_759	f_Nitrososphaeraceae	0	0	0	0	0	0	0	0	0	0	0.0367228	0	0.0351077	0	0	0.0408231	0	0.0547144		0	0	0	0	0	0	0.508816	0.677756	1.41966	0.737157	0	2.51005	7.36213	7.89115	0.432527	1.36694	0
Ga0376032_0579728_279_929	f_Nitrososphaeraceae	0	0	0	0	0	0	0.0308082	0.039003	0	0	0.0734457	0	0.0351077	0.177014	0.0368386	0	0	0		0	0	0.462765	0.537599	0	0	2.28967	4.29246	4.25897	2.94863	1.1283	2.23115	5.81221	2.86951	0.432527	0.455646	1.55275
EAA AOA bin (IMG3300043331_864)	f_Nitrososphaeraceae	0	0	0	0	0	0	0	0	0	0.0415548	0.0734457	0.0793738	0.0351077	0.177014	0	0	0.0347579	0		0	0	0	0	0	0	0	0.451837	2.3661	3.50149	7.1459	10.8769	8.91205	4.54339	3.89275	5.9234	3.1055
Ga0376033_0252158_178_828	f_Nitrososphaeraceae	0.0266452	0	0.0280619	0	0.0436199	0	0	0.078006	0	0	0.0367228	0.0396869	0.140431	0.236018	0.221032	0.0408231	0.139032	0.109429		0.830488	1.09375	1.15691	0.537599	1.35029	0	4.07053	4.06654	3.78575	3.87007	6.3937	42.9497	60.8344	60.738	15.1385	9.56856	13.9747
Ga0376037_0645425_63_713	f_Nitrososphaeraceae	0	0	0	0	0	0	0	0	0.0300173	0.0415548	0.110169	0	0.0702154	0	0.0368386	0	0	0		0	0	0.231383	0	0.675144	0	1.27204	0.903675	6.46733	2.39576	1.8805	4.4623	3.8748	5.73902	5.62286	1.82258	1.55275
Ga0376038_0048362_834_1484	f_Nitrososphaeraceae	0	0	0.0280619	0	0	0	0.184849	0.351027	0.480277	0.332438	0.403951	0.277808	0.4564	0.38353	0.478902	0.5307	0.382337	0.437715		0.415244	0.72917	3.93351	0.537599	0	3.32288	0.508816	5.42205	37.0688	28.9334	16.9245	42.113	79.046	42.5644	38.0624	45.1089	31.055
Ga0376038_0074614_1075_1725	f_Nitrososphaeraceae	0	0	0	0	0	0	0.123233	0.039003	0.0600347	0.207774	0.0734457	0.119061	0.0702154	0.0295023	0.0736772	0	0	0.0547144		0	0	0	0	0	0	6.10579	9.26267	12.4614	9.03017	7.522	7.53014	11.6244	5.02164	4.32527	4.10081	3.62308
Ga0376040_0070424_1332_1982	f_Nitrososphaeraceae	0	0	0	0	0	0	0.0616164	0	0.0300173	0.0415548	0	0	0.0351077	0.0295023	0	0.0816462	0	0		0	0	0	0	0	0	3.56171	4.51837	2.3661	0.921446	1.1283	14.7814	22.0864	19.1301	2.59516	0.455646	3.1055
Ga0376042_0002651_1947_2597	f_Nitrososphaeraceae	0	0	0	0	0	0	0.0308082	0.039003	0.0300173	0	0	0	0.140431	0.206516	0.331547	0.163292	0.208547	0.164143		0	0	0	0	0	0	0	1.12959	4.41671	2.76434	2.6327	12.2713	11.6244	12.1954	8.65055	5.46775	13.4572
Ga0401871_102243_3_620	f_Nitrososphaeraceae	0	0	0	0	0	0	0	0	0	0	0	0	0	0	0	0	0	0		0	0	0	0	0	0	1.52645	0	1.10418	3.68578	7.1459	0	0	0.478252	0	0	0
Ga0401873_037082_22_642	f_Nitrososphaeraceae	0	0	0	0	0	0	0	0	0.0600347	0	0	0	0	0	0.0368386	0.0408231	0	0.109429		0	0	0	0	0	0	1.01763	1.12959	1.41966	0.921446	1.1283	4.4623	16.2742	16.2606	1.29758	1.82258	2.58792
Nitrososphaera viennensis EN76 (WP_075055648.1)	f_Nitrososphaeraceae	0	0	0	0	0	0	0	0	0	0	0	0	0	0	0	0	0	0		0	0	0	0	0	0	0	0	0	0	0	0.278894	0	0	0	0	0
Ca. Nitrososphaera gargensis Ga9.2 (WP_148681392.1)	f_Nitrososphaeraceae	0	0	0	0	0	0	0	0	0	0.0415548	0	0	0	0	0	0	0	0		0	0	0	0	0	0	0.254408	0.677756	0	0.184289	0.3761	0	0	0	0	0	0.517583
Ca. Nitrososphaera evergladensis SR1 (WP_148699883.1)	f_Nitrososphaeraceae	0	0	0	0	0	0	0	0	0	0	0	0	0	0	0	0	0	0		0	0	0	0	0	0	0	0	0	0	0	0	0	0	0	0	0
Permafrost Thaumarchaeota bin (IMG3300012019_6)	f_NS-gamma	0	0	0	0	0	0	0	0	0	0	0	0	0	0	0	0	0	0		0	0	0	0	0	0	0	0	0	0	0	0	0	0	0	0	0
Permafrost Thaumarchaeota bin (IMG3300013763_3)	f_NS-gamma	0	0	0	0	0	0	0	0	0	0	0	0	0	0	0	0	0	0		0	0	0.231383	0	0	1.66144	0	0	0	0	0	0	0	0	0	0	0
Thaumarchaeota archaeon bin19 (IMG2698536741)	f_NS-gamma	0	0	0	0	0	0	0	0	0	0	0	0	0	0	0	0	0	0		0	0	0	0	0	0	0	0	0	0	0	0	0	0	0	0	0
Ga0374519_102360_2_646	f_NS-gamma	0	0	0	0	0	0	0	0	0	0	0	0	0	0	0	0	0	0		1.24573	5.10419	21.75	1.6128	2.02543	18.2758	0	0	0.15774	0.184289	0	0	0	0	0	0.455646	0
Ga0376026_0779860_185_835	f_NS-gamma	0.0266452	0.0937368	0.364804	0.0381443	0.0436199	0.0664735	0	0	0	0	0	0	0	0	0	0	0	0		4.98293	72.917	137.21	51.0719	13.5029	132.915	0	0	0.473219	0	0	0	0	0	0	0	0
Ca. Nitrososphaera sp. AFS (WP_162477288.1)	f_NS-gamma	0	0	0.0561237	0	0	0	0	0	0	0	0	0	0	0	0	0	0	0		0	0	0	0	0	0	0	0	0	0	0	0	0	0	0	0	0
Ga0374520_113563_2_610	f_NS-gamma	0	0	0	0.0381443	0	0	0	0	0	0	0	0	0	0	0	0	0	0		0	0.364585	0	0.2688	0	0	0	0	0.15774	0	0	0	0	0	0	0	0
Ga0401872_092061_17_637	f_NS-gamma	0.0266452	0.0187474	0	0	0	0	0	0.078006	0	0	0.0734457	0	0	0	0	0	0	0		1.66098	1.45834	1.3883	0.537599	2.70058	0	0.254408	0.677756	1.10418	1.6586	1.8805	0	0.38748	0	0	0	0
TH5896 (JAATVP000000000)	f_NS-beta	0	0	0	0	0	0	0	0	0	0	0	0	0	0	0	0	0	0		0	0	0	0	0	0	0	0	0	0	0	0	0	0	0	0	0
TH1917 (JAATVQ000000000)	f_NS-beta	0	0	0	0	0	0	0	0	0	0	0	0	0	0	0	0	0	0		0	0	0	0	0	0	0	0	0	0	0	0	0	0	0	0	0
TH526 (JAATVR000000000)	f_NS-beta	0	0	0	0	0	0	0	0	0	0	0	0	0	0	0	0	0	0		0	0	0	0	0	0	0	0	0	0	0	0	0	0	0	0	0
TH5895 (JAATVS000000000)	f_NS-beta	0	0	0	0	0	0	0	0	0	0	0	0	0	0	0	0	0	0		0.415244	0	0	0	0	0	0	0	0	0	0.3761	0	0	0	0.432527	0.455646	0
EAA2017_July_plot3_rep3_bin_15	f_NS-beta	0.0266452	0.0187474	0.112247	0.26701	0.0436199	0.0332367	0.523739	0.546042	0.870503	0.664876	0.918071	0.436556	0.596831	0.413032	0.294709	0.285762	0.312821	0.328286		9.55062	8.38545	4.85904	24.4608	18.904	4.98432	86.4987	161.758	170.043	160.884	117.719	175.703	189.478	263.278	81.3152	62.4235	65.7331
EAA2017_July_plot1_rep1_bin_13	f_NS-beta-associated	2.15826	1.79975	1.23472	1.52577	1.78841	0.731208	0	0.039003	0	0	0	0	0	0	0	0	0	0		787.303	653.701	504.414	745.65	945.877	704.451	0	0	0.788699	0.184289	1.1283	0	0	0	0	0	0
Rhizosphere Thaumarchaeota bin (IMG3300005289_32)	f_NS-delta	0	0	0	0	0	0	0	0	0	0	0	0	0	0	0	0	0	0		0	0	0	0	0	0	0	0	0	0	0	0	0	0	0	0	0
Rhizosphere Thaumarchaeota bin (IMG3300025315_14)	f_NS-delta	0	0	0	0	0	0	0	0	0	0	0	0	0	0	0	0	0	0		0	0.72917	0	0.806399	0	0	0	0	0	0	0	0	0	0	0	0	0
Rhizosphere Thaumarchaeota bin (IMG3300025942_30)	f_NS-delta	0	0	0	0	0	0	0	0	0	0	0	0	0	0	0	0	0	0		0	0	0	0	0	0	0	0	0	0	0	0	0	0	0	0	0
Rhizosphere Thaumarchaeota bin (IMG3300027378_2)	f_NS-delta	0	0	0	0	0	0	0	0	0	0	0	0	0	0	0	0	0	0		0	0	0	0	0	0	0	0	0	0	0	0	0	0	0	0	0
Rhizosphere Thaumarchaeota bin (IMG3300027471_3)	f_NS-delta	0	0	0	0	0	0	0	0	0	0	0	0	0	0	0	0	0	0		0	0	0	0	0	0	0	0	0	0	0	0	0	0	0	0	0
Rhizosphere Thaumarchaeota bin (IMG3300027526_4)	f_NS-delta	0	0	0	0	0	0	0	0	0	0	0	0	0	0	0	0	0	0		0	0	0	0	0	0	0	0	0	0	0	0	0	0	0	0	0
Coalmine soil Thaumarchaeota bin (IMG3300027821_8)	f_NS-delta	0	0	0	0	0	0	0	0	0	0	0	0	0	0	0	0	0	0		0	0	0	0	0	0	0	0	0	0	0	0	0	0	0	0	0
TH4187 (JAATVO000000000)	f_NS-delta	0	0	0	0	0	0	0	0	0	0	0	0	0	0	0	0	0	0		0	0	0	0	0	0	0	0	0	0	0	0	0	0	0	0	0
Ga0374523_0179941_31_666	f_NS-delta	0	0	0	0	0	0	0.0308082	0	0.120069	0.0831095	0.0734457	0.0793738	0.0702154	0.0295023	0	0.163292	0	0.109429		0.415244	0	0	0.2688	0	0	4.32493	6.55164	13.4079	13.2688	10.1547	10.8769	14.3368	14.5867	6.48791	3.64517	8.79891
Ga0374527_050105_2_616	f_NS-delta	0	0	0	0	0	0	0	0	0	0	0	0	0	0	0	0	0	0		0	0	0.231383	0	0	0	0	0	0	0	0	0	0	0	0	0	0
EAA AOA bin (IMG3300043331_1529)	f_NS-delta	0.133226	0.468684	0.112247	0.190721	0.174479	0.0664735	0.123233	0.117009	0.270156	0.0415548	0.110169	0	0.0351077	0.0590046	0	0	0.0347579	0		38.2025	11.3021	6.47872	32.7935	39.1584	8.3072	6.86901	11.2959	21.2949	24.5105	15.7962	6.41456	5.81221	11.7172	6.92044	3.18952	4.14067
Ga0376025_0875091_58_708	f_NS-delta	0.0799355	0.0374947	0.140309	0.0381443	0.0872397	0	0	0.117009	0.0300173	0	0	0	0	0.0295023	0	0	0	0		6.22866	14.5834	5.78457	4.03199	4.05086	0.83072	1.01763	1.58143	1.10418	0.737157	1.1283	1.11558	3.8748	3.58689	0.865055	2.73388	0.517583
Ga0376027_0022692_3819_4469	f_NS-delta	0	0.0374947	0.0280619	0	0.0436199	0	0	0	0	0	0	0	0	0	0	0	0	0		0.415244	4.37502	2.08244	0.806399	0.675144	0	0	0	0	0	0	0	1.54992	0.956503	0	0	0
EAA AOA bin (IMG3300043331_179)	f_NS-delta	0.266452	0.131232	0.140309	0.26701	0.218099	0.299131	0.893438	1.98915	2.34135	1.2882	1.35875	0.674677	2.10646	2.50769	1.47354	1.46963	1.52935	1.25843		26.5756	13.4896	11.1064	14.5152	29.0312	19.1066	20.8614	21.6882	90.7004	87.7216	78.2288	84.7838	111.594	100.194	113.755	93.4074	95.2353
EAA2017_July_plot3_rep3_bin_8	f_NS-delta	0.879291	0.599916	0.44899	0.572164	0.392579	0.132947	0.893438	1.67713	1.95113	0.498657	1.17513	0.317495	0.947908	1.59312	0.810449	0.857285	0.799432	0.766001		1.24573	0.364585	1.85106	0.537599	4.05086	0.83072	12.2116	8.13307	38.3308	40.9122	18.805	35.6984	40.6854	38.9775	23.3565	22.3267	13.4572
Ga0401871_038032_26_922	f_NS-delta	0	0	0	0	0	0	0	0	0.0300173	0	0	0	0	0	0	0	0	0		0	0	0	0	0	0	0	0	0	0	0.3761	0	0	0	0	0	0
Ga0401874_050417_22_642	f_NS-delta	0	0	0	0	0	0	0	0	0	0.124664	0	0	0.0351077	0.0885069	0	0.0816462	0.0695158	0		0.415244	0	0	0	0.675144	0	0	0.677756	3.15479	2.21147	2.2566	8.36682	8.13709	7.65203	3.89275	0.911292	2.07033
Soil Thaumarchaeota bin (IMG3300028878_7)	f_NS-delta	0	0	0	0	0	0	0	0	0	0	0	0	0	0	0	0	0	0		0	0	0	0	0	0	0	0	0	0	0.3761	0	0	0.239126	0	0	0
TH703 (JAATVL000000000)	f_NS-delta	0	0	0	0	0	0	0	0	0	0	0	0	0	0	0	0	0	0		0	0	0	0	0	0	0	0	0	0	0	0	0	0	0	0	0
Ga0376034_0019215_5622_6272	f_NS-delta	0.106581	0.243716	0.308681	0.381443	0.174479	0	0.308082	0.351027	0.720416	0.457102	0.440674	0.198435	0.315969	0.442534	0.368386	0.285762	0.17379	0.328286		14.9488	22.9688	6.7101	19.8912	13.5029	4.98432	1.78085	1.58143	20.5062	22.1147	12.0352	15.3392	22.8613	19.1301	20.7613	18.2258	21.2209
Groundwater Thaumarchaeota bin (IMG3300027032_1)	f_NS-delta	0	0	0	0	0	0	0	0	0	0	0	0	0	0	0	0	0	0		0	0	0	0	0	0	0	0	0	0	0.3761	0	0	0	0	0	0
Groundwater Thaumarchaeota bin (IMG3300027068_1)	f_NS-delta	0	0	0	0	0	0	0	0	0	0	0	0	0	0	0	0	0	0		0	0	0	0	0	0	0	0	0	0	0	0	0	0	0	0	0
Groundwater Thaumarchaeota bin (IMG3300027187_1)	f_NS-delta	0	0	0	0	0	0	0	0	0	0	0	0	0	0	0	0	0	0		0	0	0	0	0	0	0	0	0	0	0	0	0	0	0	0	0
Groundwater Thaumarchaeota bin (IMG3300027273_1)	f_NS-delta	0	0	0	0	0	0	0	0	0	0	0	0	0	0	0	0	0	0		0	0	0	0	0	0	0	0	0	0	0	0	0	0	0	0	0
Groundwater Thaumarchaeota bin (IMG3300027384_1)	f_NS-delta	0	0	0	0	0	0	0	0	0	0	0	0	0	0	0	0	0	0		0	0	0	0	0	0	0	0	0	0	0	0	0	0	0	0	0
Groundwater Thaumarchaeota bin (IMG3300027947_1)	f_NS-delta	0	0	0	0	0	0	0	0	0	0	0	0	0	0	0	0	0	0		0	0	0	0	0	0	0	0	0	0	0	0	0	0	0	0	0
Contaminated soil Thaumarchaeota bin (IMG3300031228_12)	f_NS-epsilon	0	0	0	0	0	0	0	0	0	0	0	0	0	0	0	0	0	0		0	0	0	0	0	0	0	0	0	0	0	0	0	0	0	0	0
TH1177 (JAATVJ000000000)	f_NS-epsilon	0	0	0	0	0	0	0	0	0	0	0	0	0	0	0	0	0	0		0	0	0	0	0	0	0	0	0	0	0	0	0	0	0	0	0
Ga0374527_049261_44_685	f_NS-epsilon	0	0	0	0	0	0	0.0308082	0.039003	0.0300173	0.0831095	0	0.0396869	0.0351077	0.0295023	0	0.0816462	0	0.109429		1.24573	1.45834	3.00798	0.537599	0.675144	0	8.90427	10.3923	15.3008	15.296	17.6767	21.7537	31.3859	46.3904	9.94813	9.11292	10.3517
Ga0376026_0142262_2444_3094	f_NS-epsilon	0.746065	0.468684	0.364804	0.381443	0.479818	0.19942	0.400507	0.234018	0.510295	0.332438	0.220337	0.119061	0.351077	0.590046	0.51574	0.204115	0.17379	0.273572		433.515	361.668	249.662	373.363	494.205	311.52	62.3299	113.411	170.043	157.751	163.604	275.268	265.037	381.167	129.758	83.8389	94.2001
Ga0376041_0033423_1685_2335	f_NS-epsilon	0	0	0	0	0	0	0.0924246	0.039003	0	0.0415548	0.110169	0.158748	0.386185	0.354027	0.442063	0.326585	0.104274	0.547144		0	0.72917	0	0.2688	0	0	8.64987	6.77756	21.1371	18.0603	22.1899	87.0149	94.9327	136.78	16.0035	33.2622	27.9495
Ga0401873_039123_89_694	f_NS-epsilon	0	0	0	0	0	0	0	0	0	0	0	0	0	0	0	0.122469	0	0.0547144		0	0	0	0.537599	0	0	2.79849	3.6147	3.94349	3.3172	4.5132	7.80903	12.3994	22.2387	5.62286	5.46775	3.62308
Ga0401873_048274_31_642	f_NS-epsilon	0	0	0	0	0	0	0.0308082	0	0.0600347	0	0.0367228	0	0.0351077	0	0.0368386	0	0.0347579	0		0	0	0	0	0	0	0.508816	0	0.473219	0.368578	0	0.278894	0.38748	0.478252	0	0	0
TH1173 (JAATVI000000000)	f_NS-zeta	0	0	0	0	0	0	0	0	0	0	0	0	0	0	0	0	0	0		0	0.364585	0	0	1.35029	0	0	0	0	0	0	0	0	0.239126	0	0	0
Ga0374517_059674_2_616	f_NS-zeta	0	0	0	0	0	0	0	0	0	0	0	0	0	0	0	0	0	0		0	0	0.462765	0	1.35029	0	0	0	0	0	0	0	0	0	0	0	0
Ga0374519_074436_12_632	f_NS-zeta	0	0	0	0	0	0	0	0	0	0	0	0.0396869	0	0	0	0	0	0		0.415244	0	1.3883	0.2688	0.675144	0	0	0	0	0.368578	0.7522	0	0	0	0	0	0.517583
Ga0374519_095388_42_674	f_NS-zeta	0.0266452	0	0	0	0.0436199	0	0.0308082	0.039003	0.0300173	0	0	0	0	0.0295023	0.184193	0	0.0347579	0.0547144		5.39817	1.45834	3.00798	1.8816	3.37572	1.66144	1.52645	1.80735	1.89288	2.39576	1.8805	4.18341	3.8748	8.84765	2.16264	0.911292	1.03517
Ga0374522_026700_12_626	f_NS-zeta	0	0	0	0	0.0436199	0	0	0	0	0	0	0	0	0	0	0	0	0		7.88964	2.55209	13.883	0	1.35029	5.81504	0	0	0	0	0	0	0	0	0	0	0
Ga0374525_063657_3_635	f_NS-zeta	0	0.0187474	0.0280619	0	0	0	0.0616164	0	0	0	0.0367228	0	0.0351077	0.0295023	0	0	0.0347579	0.109429		4.98293	0.364585	1.3883	1.8816	8.10173	0	2.79849	2.25919	5.20541	3.3172	4.8893	2.51005	4.26228	12.4345	2.16264	1.82258	2.07033
Ca. Nitrosocosmicus franklandus C13 (WP_134482982.1)	f_NS-zeta	0	0	0	0	0	0	0	0	0	0	0	0	0	0	0	0	0	0		0	0	0	0	0	0	0	0	0	0	0	0	0	0	0	0	0
Ca. Nitrosocosmicus arcticus Kfb (WP_144731401.1)	f_NS-zeta	0	0	0	0	0	0	0	0	0	0	0	0	0	0	0	0	0	0		0	0	0	0	0	0	0	0	0	0.184289	0	0	0	0	0	0	0
Ca. Nitrosotalea sinensis Nd2 (WP_101009425.1)	f_Nitrosotaleaceae	0	0	0	0	0	0	0	0	0	0	0	0	0	0	0	0	0	0		0	0	0	0	0	0	0	0	0	0	0	0	0	0	0	0	0
Ca. Nitrosotalea bavarica SbT1 (WP_101477696.1)	f_Nitrosotaleaceae	0	0	0	0	0	0.0664735	0	0	0	0	0	0	0	0	0	0	0	0		0	0	0	0	0	9.96864	0	0	0	0	0	0	0	0	0	0	0
Ca. Nitrosotalea devanaterra NDEV1 (WP_148694491.1)	f_Nitrosotaleaceae	0	0	0	0	0	0.0332367	0	0	0	0	0	0	0	0	0	0	0	0		0	0	0	0	0	13.2915	0	0	0	0	0	0	0	0	0	0	0
Ca. Nitrosotalea okcheonensis CS (WP_157927234.1)	f_Nitrosotaleaceae	0	0	0	0	0	0	0	0	0	0	0	0	0	0	0	0	0	0		0	0	0	0	0	0	0	0	0	0	0	0	0	0	0	0	0
Ca. Nitrosotalea okcheonensis CS (WP_157927655.1)	f_Nitrosotaleaceae	0	0	0	0	0	0	0	0	0	0	0	0	0	0	0	0	0	0		0	0	0	0	0	0	0	0	0	0.184289	0	0	0	0	0	0	0
Ca. Nitrosotalea sp. FS (WP_166288412.1)	f_Nitrosotaleaceae	0	0	0	0	0	0	0	0	0	0	0	0	0	0	0	0	0	0		0	0	0	0	0	0	0	0	0	0	0	0	0	0	0	0	0
Ca. Nitrosotalea sp. TS (WP_166391113.1)	f_Nitrosotaleaceae	0	0	0	0	0	0	0	0	0	0	0	0	0	0	0	0	0	0		0	0	0	0	0	0.83072	0	0	0	0	0	0	0	0	0	0	0
Ga0374522_022932_19_639	f_Nitrosotenuaceae	0	0	0	0	0	0	0	0	0	0	0	0	0	0	0	0	0	0		0	0	0	0.2688	0.675144	5.81504	0	0	0	0	0	0	0	0	0	0	0
Ga0374524_150090_2_628	f_Nitrosotenuaceae	0	0	0	0	0	0	0	0	0	0	0	0	0	0	0	0	0	0		0	0	0	0	0	0	0	0	0	0	0.7522	0	0	0	0	0	0
Ga0374525_058916_19_639	f_Nitrosotenuaceae	0	0	0	0	0	0	0	0	0	0.0415548	0.0367228	0	0	0.0295023	0	0	0	0		0	0	0	0	0	0.83072	1.27204	0.225919	2.52384	6.45012	13.5396	0.557788	0.38748	0	0	0	0
Ga0374525_067194_18_638	f_Nitrosotenuaceae	0	0	0	0	0	0.0664735	0	0	0	0.124664	0.0367228	0	0	0.0295023	0	0.0408231	0.0347579	0		0	0	0	0.2688	0.675144	33.2288	0.763223	0	8.36021	1.6586	5.2654	1.11558	3.48732	0.717377	0	0	0
Ga0376031_0538051_95_745	f_Nitrosotenuaceae	0	0	0	0	0	0	0.154041	0.507039	0.0600347	0.290883	0.25706	0.476243	0.351077	0.354027	0.0736772	0.0816462	0.695158	0.383001		0	0	0	0	0	0.83072	7.88664	3.84062	45.1136	31.882	60.9282	71.118	58.5095	31.3255	45.4154	23.6936	17.5978
Ga0376032_0844433_99_749	f_Nitrosotenuaceae	0	0	0	0	0	0.0332367	0	0	0	0	0	0	0	0.147511	0.0368386	0	0	0.109429		0	0	0	0	0	12.4608	0.508816	0.451837	0.946438	0.368578	2.2566	5.29899	9.29953	5.26077	4.7578	9.11292	9.83408
Ga0376037_0266032_282_932	f_Nitrosotenuaceae	0	0	0	0	0	0	0	0.078006	0	0	0	0.0396869	0	0	0	0	0	0		0	0	0	0	0	2.49216	0.763223	0.677756	2.68158	1.84289	7.1459	0	0	0.478252	0	0	0
Ga0401872_091760_35_655	f_Nitrosotenuaceae	0	0	0	0	0	0	0.0308082	0	0	0.0415548	0	0.0396869	0	0	0	0	0	0.0547144		0	0	0	0	0	0	0.508816	0.451837	4.41671	5.34438	5.6415	0.557788	2.71236	2.39126	1.73011	1.36694	1.03517
Ga0401873_045304_1_639	f_Nitrosotenuaceae	0	0	0	0	0	0	0	0	0	0	0	0	0	0	0	0.122469	0.0695158	0		0	0	0	0	0	0	0.254408	0	2.83932	1.6586	3.3849	9.4824	12.7869	11.2389	10.3807	16.4033	16.5627
Ga0401875_076793_20_640	f_Nitrosotenuaceae	0	0	0	0	0	0	0	0	0	0	0	0	0	0.0295023	0	0	0.0347579	0		0	0	0	0	0	0	0	0	0.315479	0.368578	2.2566	3.34673	3.48732	5.73902	2.59516	4.10081	5.17583
Ca. Nitrosotenuis chungbukensis MY2 (WP_042683557.1)	f_Nitrosotenuaceae	0	0	0	0	0	0	0	0	0	0	0	0	0	0.0295023	0	0	0	0		0	0	0	0	0	0	0	0	0	0	1.5044	2.23115	0	0	0	0	0
Ca. Nitrosotenuis cloacae SAT1 (WP_048187072.1)	f_Nitrosotenuaceae	0	0	0	0	0	0	0	0	0	0	0	0	0	0	0	0	0	0		0	0	0	0	0	0	0	0	0	0	0	0	0	0	0	0	0
Ca. Nitrosotenuis uzonensis N4 (WP_048196554.1)	f_Nitrosotenuaceae	0	0	0	0	0	0	0	0	0	0	0	0	0	0	0	0.0408231	0	0		0	0	0	0	0	0	0	0	0	0	0.7522	0.836682	1.54992	0.717377	0	0	0
Ca. Nitrosotenuis aquarius AQ6f (WP_100183317.1)	f_Nitrosotenuaceae	0	0	0	0	0	0	0	0	0	0	0	0	0	0	0.0368386	0	0	0.109429		0	0	0	0	0	0	0	0	0.473219	0.184289	0.3761	1.67336	1.16244	2.15213	3.02769	1.82258	3.1055
CSP1-1 (LDXL00000000)	f_NP-delta	0	0	0	0	0	0	0	0	0	0	0	0	0	0	0	0	0	0		0	0	0	0	0	0	0	0	0	0	0.3761	0	0	0	0	0	0
Ga0376038_0047651_2165_2815	f_NP-delta	0	0	0	0	0	0	0.708589	0.546042	0.240139	0.332438	0.367228	0.992173	0.351077	0.265521	0.25787	0.244938	0.938463	0.164143		0.415244	0	0	0	0	0	8.39546	2.71102	19.2442	14.9274	59.0477	36.5351	34.0983	31.5646	19.8963	27.3388	27.4319
Nitrosopelagicus sp. REDSEA-S31_B2 (IMG2651870209)	f_Nitrosopelagicaceae	0	0	0	0	0	0	0	0	0	0	0	0	0	0	0	0	0	0		0	0	0	0	0	0	0	0	0	0.368578	0	0	0	0	0	0	0
Ga0374524_158226_1_600	f_Nitrosopelagicaceae	0	0	0	0	0	0	0	0	0	0	0	0	0	0	0	0	0	0		0	0	0	0	0	0	0	0	0	2.02718	0.3761	0	0	0	0	0	0
Ca. Nitrosopelagicus brevis CN25 (WP_048104634.1)	f_Nitrosopelagicaceae	0	0	0	0	0	0	0	0	0	0	0	0.0396869	0	0	0	0	0	0		0	0	0	0	0	0	0	0	0	0	0	0	0	0	0	0	0
Ga0401873_050411_9_629	f_Nitrosopumilaceae	0	0	0	0	0	0	0	0	0	0	0	0	0.0351077	0	0	0	0	0		0	0	0	0	0	0	0	0	0	0	0.7522	5.57788	2.71236	4.78252	0.432527	0	1.03517
Ca. Nitrosarchaeum limnium BG20 (WP_007402980.1)	f_Nitrosopumilaceae	0	0	0	0	0	0	0	0	0	0	0	0	0	0	0	0	0	0		0	0	0	0	0	0	0	0	0	0	0	0	0	0	0	0	0
Ca. Nitrosopumilus salaria BD31 (WP_008296640.1)	f_Nitrosopumilaceae	0	0	0	0	0	0	0	0	0	0	0	0	0	0	0	0	0	0		0	0	0	0	0	0	0	0	0	0	0	0	0	0	0	0	0
Nitrosopumilus maritimus SCM1 (WP_012215883.1)	f_Nitrosopumilaceae	0	0	0	0	0	0	0	0	0	0	0	0	0	0	0	0	0	0		0	0	0	0	0	0	0	0	0	0	0	0	0	0	0	0	0
Ca. Nitrosopumilus koreensis AR1 (WP_039774008.1)	f_Nitrosopumilaceae	0	0	0	0	0	0	0	0	0	0	0	0	0	0	0	0	0	0		0	0	0	0	0	0	0	0	0	0	0	0	0	0	0	0	0
Ca. Nitrosopumilus sediminis AR2 (WP_048103518.1)	f_Nitrosopumilaceae	0	0	0	0	0	0	0	0	0	0	0	0	0	0	0	0	0	0		0	0	0	0	0	0	0	0	0	0	0	0	0	0	0	0	0
Nitrosarchaeum koreense MY1 (WP_048110034.1)	f_Nitrosopumilaceae	0	0	0	0	0	0	0	0	0	0	0	0	0	0	0	0	0	0		0	0	0	0	0	0	0	0	0	0	0	1.39447	0.38748	1.19563	0	0	0.517583
Nitrosopumilus adriaticus NF5 (WP_048115108.1)	f_Nitrosopumilaceae	0	0	0	0	0	0	0	0	0	0	0	0	0	0	0	0	0	0		0	0	0	0	0	0	0	0	0	0	0	0	0	0	0	0	0
Ca. Nitrosopumilus sp. Nsub (WP_067959013.1)	f_Nitrosopumilaceae	0	0	0	0	0	0	0	0	0	0	0	0	0	0	0	0	0	0		0	0	0	0	0	0	0	0	0	0	0	0	0	0	0	0	0
Ca. Nitrosomarinus catalina SPOT01 (WP_086907103.1)	f_Nitrosopumilaceae	0	0	0	0	0	0	0	0	0	0	0	0	0	0	0	0	0	0		0	0	0	0	0	0	0	0	0	0	0	0	0	0	0	0	0
Ca. Nitrosopumilus sp. NM25 (WP_109876996.1)	f_Nitrosopumilaceae	0	0	0	0	0	0	0	0	0	0	0	0	0	0	0	0	0	0		0	0	0	0	0	0	0	0	0	0	0	0	0	0	0	0	0
Ca. Nitrosopumilus sp. SW (WP_141977518.1)	f_Nitrosopumilaceae	0	0	0	0	0	0	0	0	0	0	0	0	0	0	0	0	0	0		0	0	0	0	0	0	0	0	0	0	0	0	0	0	0	0	0
Table S8B		Metagenome																			Metagtranscriptome
		Plot 1						Plot 3						Plot 5							Plot 1						Plot 3					Plot 5
		July			December			July			December			July			December				July			December			July		December			July			December
Phylotype	Family affiliation	R1	R2	R3	R1	R2	R3	R1	R2	R3	R1	R2	R3	R1	R2	R3	R1	R2	R3		R1	R2	R3	R1	R2	R3	R2	R3	R1	R2	R3	R1	R2	R3	R1	R2	R3
Agricultural soil Thaumarchaeota bin (IMG3300009095_122)	f_Nitrososphaeraceae	0	0	0	0	0	0	0	0	0	0	0	0.016	0	0.00330033	0	0	0	0		0	0	0	0	0	0	0.00253593	0.000508647	0.000196464	0	0	0	0.000307692	0.000170242	0	0	0
Rhizosphere Thaumarchaeota bin (IMG3300009147_53)	f_Nitrososphaeraceae	0	0	0	0	0	0	0	0	0.00330033	0	0.00568182	0	0	0	0	0	0	0		0	0	0	0	0	0	0	0	0	0.000496278	0	0.00025641	0.000307692	0.00102145	0	0.0017138	0
soil Thaumarchaeota bin (IMG3300010041_15)	f_Nitrososphaeraceae	0	0	0	0	0	0	0	0	0	0	0	0	0	0	0	0	0	0		0	0	0	0	0	0	0	0	0.000785855	0	0	0.00025641	0.000923077	0.00102145	0.00138313	0	0.000954198
Contaminated soil Thaumarchaeota bin (IMG3300033417_25)	f_Nitrososphaeraceae	0	0	0	0	0	0	0	0	0	0	0	0	0	0	0	0	0	0		0	0	0	0	0	0	0	0	0	0	0	0	0	0	0	0	0
Ga0374518_048447_54_704	f_Nitrososphaeraceae	0.0285714	0.0186916	0	0.02	0.0114943	0.0188679	0	0.00485437	0.00330033	0.00724638	0	0.008	0	0	0.017341	0	0	0		0.0386317	0.0103817	0.00445173	0.0167252	0.0108969	0.0069797	0.0194421	0.0111902	0.0111984	0.00967742	0.00602107	0.00384615	0.00276923	0.00493701	0.00207469	0.00428449	0.000954198
Ga0374523_0186018_23_655	f_Nitrososphaeraceae	0	0	0	0	0	0	0	0.00485437	0.00330033	0	0	0.008	0.0049505	0	0	0	0	0		0	0	0	0	0	0	0.00676247	0	0.000392927	0.000248139	0.00903161	0	0.000923077	0	0	0	0
Ga0374524_148223_18_638	f_Nitrososphaeraceae	0	0	0	0	0	0	0.00588235	0.00485437	0.00330033	0	0.00568182	0	0	0	0	0	0	0.00925926		0	0	0	0	0.000419111	0	0.00507185	0.00559512	0.00569745	0.0057072	0.00100351	0.00435897	0.00492308	0.00238338	0.00414938	0.00342759	0.0124046
Ga0374524_151087_12_632	f_Nitrososphaeraceae	0	0	0	0	0	0	0.00588235	0.00970874	0	0	0	0	0	0.00330033	0	0	0	0.00925926		0	0	0	0	0	0	0.00169062	0	0.00137525	0.00545906	0.00250878	0.00102564	0.000923077	0.00119169	0.000691563	0.00342759	0.000954198
Ga0374525_070886_2_628	f_Nitrososphaeraceae	0	0	0	0	0	0	0	0	0.00330033	0	0.00568182	0	0	0	0	0	0.00552486	0		0	0	0	0	0.000419111	0	0.000845309	0.00254323	0.00196464	0.00124069	0.00301054	0.00307692	0.00276923	0.00153218	0.00138313	0.0017138	0.000954198
Ga0374525_075463_3_614	f_Nitrososphaeraceae	0	0	0	0	0	0	0	0	0	0	0	0	0	0	0	0	0	0		0	0	0	0	0	0	0	0	0	0.000248139	0	0	0	0	0	0	0
EAA AOA bin (IMG3300043331_689)	f_Nitrososphaeraceae	0.00571429	0	0	0	0.0344828	0	0.0470588	0.0339806	0.049505	0.0289855	0.0113636	0.04	0.0148515	0.00660066	0.0289017	0.0147059	0.0165746	0		0.00324388	0.000916031	0.000468604	0.000619451	0.00125733	0.00126904	0.0321217	0.0447609	0.0141454	0.0148883	0.00602107	0.00564103	0.00769231	0.00510725	0.00691563	0.00342759	0.0028626
Ga0376029_0317645_319_969	f_Nitrososphaeraceae	0	0	0	0	0	0	0	0.0194175	0.00330033	0.00724638	0	0	0	0.00990099	0.0115607	0	0	0		0	0	0	0	0	0	0.0211327	0.0183113	0.00353635	0.00347395	0.00501756	0.00333333	0.00153846	0.00187266	0	0.0017138	0
Ga0376030_0648333_218_868	f_Nitrososphaeraceae	0	0	0	0.01	0.0114943	0	0.0352941	0.0533981	0.0429043	0.0507246	0.0284091	0.088	0.029703	0.0429043	0.0404624	0.0294118	0.0497238	0.0185185		0.000294898	0.000305344	0	0.000825934	0.000838223	0	0.0338123	0.0289929	0.0324165	0.033995	0.0406422	0.0384615	0.0452308	0.0221314	0.0345781	0.033419	0.0429389
Ga0376030_1245262_2_652	f_Nitrososphaeraceae	0	0	0	0	0	0	0	0.00485437	0.0132013	0.00724638	0.00568182	0	0.0049505	0.00330033	0	0	0	0		0	0	0	0	0	0	0.00338123	0.00305188	0.00255403	0.00545906	0.00100351	0.000769231	0.00338462	0.00187266	0.00207469	0.00257069	0.0019084
Ga0376031_0573412_109_759	f_Nitrososphaeraceae	0	0	0	0	0	0	0	0	0	0	0.00568182	0	0.0049505	0	0	0.00735294	0	0.00925926		0	0	0	0	0	0	0.00169062	0.00152594	0.00176817	0.000992556	0	0.00230769	0.00584615	0.00561798	0.000691563	0.00257069	0
Ga0376032_0579728_279_929	f_Nitrososphaeraceae	0	0	0	0	0	0	0.00588235	0.00485437	0	0	0.0113636	0	0.0049505	0.019802	0.00578035	0	0	0		0	0	0.000468604	0.000412967	0	0	0.00760778	0.00966429	0.00530452	0.00397022	0.00150527	0.00205128	0.00461538	0.0020429	0.000691563	0.000856898	0.0028626
EAA AOA bin (IMG3300043331_864)	f_Nitrososphaeraceae	0	0	0	0	0	0	0	0	0	0.00724638	0.0113636	0.016	0.0049505	0.019802	0	0	0.00552486	0		0	0	0	0	0	0	0	0.00101729	0.00294695	0.00471464	0.00953337	0.01	0.00707692	0.00323459	0.00622407	0.0111397	0.00572519
Ga0376033_0252158_178_828	f_Nitrososphaeraceae	0.00571429	0	0.00826446	0	0.0114943	0	0	0.00970874	0	0	0.00568182	0.008	0.019802	0.0264026	0.0346821	0.00735294	0.0220994	0.0185185		0.000589797	0.000916031	0.00117151	0.000412967	0.000838223	0	0.0135249	0.00915565	0.00471513	0.00521092	0.00852985	0.0394872	0.0483077	0.0432414	0.0242047	0.0179949	0.0257634
Ga0376037_0645425_63_713	f_Nitrososphaeraceae	0	0	0	0	0	0	0	0	0.00330033	0.00724638	0.0170455	0	0.00990099	0	0.00578035	0	0	0		0	0	0.000234302	0	0.000419111	0	0.00422654	0.00203459	0.00805501	0.00322581	0.00250878	0.00410256	0.00307692	0.0040858	0.00899032	0.00342759	0.0028626
Ga0376038_0048362_834_1484	f_Nitrososphaeraceae	0	0	0.00826446	0	0	0	0.0352941	0.0436893	0.0528053	0.057971	0.0625	0.056	0.0643564	0.0429043	0.0751445	0.0955882	0.0607735	0.0740741		0.000294898	0.000610687	0.00398313	0.000412967	0	0.00253807	0.00169062	0.0122075	0.046169	0.0389578	0.022579	0.0387179	0.0627692	0.030303	0.0608575	0.0848329	0.0572519
Ga0376038_0074614_1075_1725	f_Nitrososphaeraceae	0	0	0	0	0	0	0.0235294	0.00485437	0.00660066	0.0362319	0.0113636	0.024	0.00990099	0.00330033	0.0115607	0	0	0.00925926		0	0	0	0	0	0	0.0202874	0.0208545	0.0155206	0.0121588	0.0100351	0.00692308	0.00923077	0.00357508	0.00691563	0.00771208	0.00667939
Ga0376040_0070424_1332_1982	f_Nitrososphaeraceae	0	0	0	0	0	0	0.0117647	0	0.00330033	0.00724638	0	0	0.0049505	0.00330033	0	0.0147059	0	0		0	0	0	0	0	0	0.0118343	0.0101729	0.00294695	0.00124069	0.00150527	0.0135897	0.0175385	0.0136193	0.00414938	0.000856898	0.00572519
Ga0376042_0002651_1947_2597	f_Nitrososphaeraceae	0	0	0	0	0	0	0.00588235	0.00485437	0.00330033	0	0	0	0.019802	0.0231023	0.0520231	0.0294118	0.0331492	0.0277778		0	0	0	0	0	0	0	0.00254323	0.00550098	0.00372208	0.00351229	0.0112821	0.00923077	0.00868233	0.0138313	0.0102828	0.0248092
Ga0401871_102243_3_620	f_Nitrososphaeraceae	0	0	0	0	0	0	0	0	0	0	0	0	0	0	0	0	0	0		0	0	0	0	0	0	0.00507185	0	0.00137525	0.00496278	0.00953337	0	0	0.000340483	0	0	0
Ga0401873_037082_22_642	f_Nitrososphaeraceae	0	0	0	0	0	0	0	0	0.00660066	0	0	0	0	0	0.00578035	0.00735294	0	0.0185185		0	0	0	0	0	0	0.00338123	0.00254323	0.00176817	0.00124069	0.00150527	0.00410256	0.0129231	0.0115764	0.00207469	0.00342759	0.00477099
Nitrososphaera viennensis EN76 (WP_075055648.1)	f_Nitrososphaeraceae	0	0	0	0	0	0	0	0	0	0	0	0	0	0	0	0	0	0		0	0	0	0	0	0	0	0	0	0	0	0.00025641	0	0	0	0	0
Ca. Nitrososphaera gargensis Ga9.2 (WP_148681392.1)	f_Nitrososphaeraceae	0	0	0	0	0	0	0	0	0	0.00724638	0	0	0	0	0	0	0	0		0	0	0	0	0	0	0.000845309	0.00152594	0	0.000248139	0.000501756	0	0	0	0	0	0.000954198
Ca. Nitrososphaera evergladensis SR1 (WP_148699883.1)	f_Nitrososphaeraceae	0	0	0	0	0	0	0	0	0	0	0	0	0	0	0	0	0	0		0	0	0	0	0	0	0	0	0	0	0	0	0	0	0	0	0
Permafrost Thaumarchaeota bin (IMG3300012019_6)	f_NS-gamma	0	0	0	0	0	0	0	0	0	0	0	0	0	0	0	0	0	0		0	0	0	0	0	0	0	0	0	0	0	0	0	0	0	0	0
Permafrost Thaumarchaeota bin (IMG3300013763_3)	f_NS-gamma	0	0	0	0	0	0	0	0	0	0	0	0	0	0	0	0	0	0		0	0	0.000234302	0	0	0.00126904	0	0	0	0	0	0	0	0	0	0	0
Thaumarchaeota archaeon bin19 (IMG2698536741)	f_NS-gamma	0	0	0	0	0	0	0	0	0	0	0	0	0	0	0	0	0	0		0	0	0	0	0	0	0	0	0	0	0	0	0	0	0	0	0
Ga0374519_102360_2_646	f_NS-gamma	0	0	0	0	0	0	0	0	0	0	0	0	0	0	0	0	0	0		0.000884695	0.00427481	0.0220244	0.0012389	0.00125733	0.0139594	0	0	0.000196464	0.000248139	0	0	0	0	0	0.000856898	0
Ga0376026_0779860_185_835	f_NS-gamma	0.00571429	0.0233645	0.107438	0.01	0.0114943	0.0377358	0	0	0	0	0	0	0	0	0	0	0	0		0.00353878	0.0610687	0.138941	0.0392319	0.00838223	0.101523	0	0	0.000589391	0	0	0	0	0	0	0	0
Ca. Nitrososphaera sp. AFS (WP_162477288.1)	f_NS-gamma	0	0	0.0165289	0	0	0	0	0	0	0	0	0	0	0	0	0	0	0		0	0	0	0	0	0	0	0	0	0	0	0	0	0	0	0	0
Ga0374520_113563_2_610	f_NS-gamma	0	0	0	0.01	0	0	0	0	0	0	0	0	0	0	0	0	0	0		0	0.000305344	0	0.000206484	0	0	0	0	0.000196464	0	0	0	0	0	0	0	0
Ga0401872_092061_17_637	f_NS-gamma	0.00571429	0.0046729	0	0	0	0	0	0.00970874	0	0	0.0113636	0	0	0	0	0	0	0		0.00117959	0.00122137	0.00140581	0.000412967	0.00167645	0	0.000845309	0.00152594	0.00137525	0.00223325	0.00250878	0	0.000307692	0	0	0	0
TH5896 (JAATVP000000000)	f_NS-beta	0	0	0	0	0	0	0	0	0	0	0	0	0	0	0	0	0	0		0	0	0	0	0	0	0	0	0	0	0	0	0	0	0	0	0
TH1917 (JAATVQ000000000)	f_NS-beta	0	0	0	0	0	0	0	0	0	0	0	0	0	0	0	0	0	0		0	0	0	0	0	0	0	0	0	0	0	0	0	0	0	0	0
TH526 (JAATVR000000000)	f_NS-beta	0	0	0	0	0	0	0	0	0	0	0	0	0	0	0	0	0	0		0	0	0	0	0	0	0	0	0	0	0	0	0	0	0	0	0
TH5895 (JAATVS000000000)	f_NS-beta	0	0	0	0	0	0	0	0	0	0	0	0	0	0	0	0	0	0		0.000294898	0	0	0	0	0	0	0	0	0	0.000501756	0	0	0	0.000691563	0.000856898	0
EAA2017_July_plot3_rep3_bin_15	f_NS-beta	0.00571429	0.0046729	0.0330579	0.07	0.0114943	0.0188679	0.1	0.0679612	0.0957096	0.115942	0.142045	0.088	0.0841584	0.0462046	0.0462428	0.0514706	0.0497238	0.0555556		0.00678266	0.0070229	0.00492034	0.01879	0.0117351	0.00380711	0.287405	0.364191	0.211788	0.216625	0.15705	0.161538	0.150462	0.187436	0.130014	0.117395	0.121183
EAA2017_July_plot1_rep1_bin_13	f_NS-beta-associated	0.462857	0.448598	0.363636	0.4	0.471264	0.415094	0	0.00485437	0	0	0	0	0	0	0	0	0	0		0.559127	0.547481	0.510778	0.572785	0.587175	0.538071	0	0	0.000982318	0.000248139	0.00150527	0	0	0	0	0	0
Rhizosphere Thaumarchaeota bin (IMG3300005289_32)	f_NS-delta	0	0	0	0	0	0	0	0	0	0	0	0	0	0	0	0	0	0		0	0	0	0	0	0	0	0	0	0	0	0	0	0	0	0	0
Rhizosphere Thaumarchaeota bin (IMG3300025315_14)	f_NS-delta	0	0	0	0	0	0	0	0	0	0	0	0	0	0	0	0	0	0		0	0.000610687	0	0.000619451	0	0	0	0	0	0	0	0	0	0	0	0	0
Rhizosphere Thaumarchaeota bin (IMG3300025942_30)	f_NS-delta	0	0	0	0	0	0	0	0	0	0	0	0	0	0	0	0	0	0		0	0	0	0	0	0	0	0	0	0	0	0	0	0	0	0	0
Rhizosphere Thaumarchaeota bin (IMG3300027378_2)	f_NS-delta	0	0	0	0	0	0	0	0	0	0	0	0	0	0	0	0	0	0		0	0	0	0	0	0	0	0	0	0	0	0	0	0	0	0	0
Rhizosphere Thaumarchaeota bin (IMG3300027471_3)	f_NS-delta	0	0	0	0	0	0	0	0	0	0	0	0	0	0	0	0	0	0		0	0	0	0	0	0	0	0	0	0	0	0	0	0	0	0	0
Rhizosphere Thaumarchaeota bin (IMG3300027526_4)	f_NS-delta	0	0	0	0	0	0	0	0	0	0	0	0	0	0	0	0	0	0		0	0	0	0	0	0	0	0	0	0	0	0	0	0	0	0	0
Coalmine soil Thaumarchaeota bin (IMG3300027821_8)	f_NS-delta	0	0	0	0	0	0	0	0	0	0	0	0	0	0	0	0	0	0		0	0	0	0	0	0	0	0	0	0	0	0	0	0	0	0	0
TH4187 (JAATVO000000000)	f_NS-delta	0	0	0	0	0	0	0	0	0	0	0	0	0	0	0	0	0	0		0	0	0	0	0	0	0	0	0	0	0	0	0	0	0	0	0
Ga0374523_0179941_31_666	f_NS-delta	0	0	0	0	0	0	0.00588235	0	0.0132013	0.0144928	0.0113636	0.016	0.00990099	0.00330033	0	0.0294118	0	0.0185185		0.000294898	0	0	0.000206484	0	0	0.0143702	0.0147508	0.0166994	0.017866	0.0135474	0.01	0.0113846	0.0103847	0.0103734	0.00685518	0.0162214
Ga0374527_050105_2_616	f_NS-delta	0	0	0	0	0	0	0	0	0	0	0	0	0	0	0	0	0	0		0	0	0.000234302	0	0	0	0	0	0	0	0	0	0	0	0	0	0
EAA AOA bin (IMG3300043331_1529)	f_NS-delta	0.0285714	0.116822	0.0330579	0.05	0.045977	0.0377358	0.0235294	0.0145631	0.029703	0.00724638	0.0170455	0	0.0049505	0.00660066	0	0	0.00552486	0		0.0271306	0.00946565	0.00656045	0.025191	0.0243085	0.00634518	0.0228233	0.0254323	0.0265226	0.0330025	0.0210738	0.00589744	0.00461538	0.00834185	0.011065	0.00599829	0.00763359
Ga0376025_0875091_58_708	f_NS-delta	0.0171429	0.00934579	0.0413223	0.01	0.0229885	0	0	0.0145631	0.00330033	0	0	0	0	0.00330033	0	0	0	0		0.00442347	0.0122137	0.00585754	0.00309725	0.00251467	0.000634518	0.00338123	0.00356053	0.00137525	0.000992556	0.00150527	0.00102564	0.00307692	0.00255363	0.00138313	0.00514139	0.000954198
Ga0376027_0022692_3819_4469	f_NS-delta	0	0.00934579	0.00826446	0	0.0114943	0	0	0	0	0	0	0	0	0	0	0	0	0		0.000294898	0.00366412	0.00210872	0.000619451	0.000419111	0	0	0	0	0	0	0	0.00123077	0.000680967	0	0	0
EAA AOA bin (IMG3300043331_179)	f_NS-delta	0.0571429	0.0327103	0.0413223	0.07	0.0574713	0.169811	0.170588	0.247573	0.257426	0.224638	0.210227	0.136	0.29703	0.280528	0.231214	0.264706	0.243094	0.212963		0.0188735	0.0112977	0.0112465	0.0111501	0.0180218	0.0145939	0.0693153	0.0488301	0.112967	0.118114	0.104365	0.0779487	0.0886154	0.0713313	0.181881	0.175664	0.175573
EAA2017_July_plot3_rep3_bin_8	f_NS-delta	0.188571	0.149533	0.132231	0.15	0.103448	0.0754717	0.170588	0.208738	0.214521	0.0869565	0.181818	0.064	0.133663	0.178218	0.127168	0.154412	0.127072	0.12963		0.000884695	0.000305344	0.00187441	0.000412967	0.00251467	0.000634518	0.0405748	0.0183113	0.0477407	0.0550868	0.0250878	0.0328205	0.0323077	0.0277494	0.0373444	0.041988	0.0248092
Ga0401871_038032_26_922	f_NS-delta	0	0	0	0	0	0	0	0	0.00330033	0	0	0	0	0	0	0	0	0		0	0	0	0	0	0	0	0	0	0	0.000501756	0	0	0	0	0	0
Ga0401874_050417_22_642	f_NS-delta	0	0	0	0	0	0	0	0	0	0.0217391	0	0	0.0049505	0.00990099	0	0.0147059	0.0110497	0		0.000294898	0	0	0	0.000419111	0	0	0.00152594	0.00392927	0.00297767	0.00301054	0.00769231	0.00646154	0.00544774	0.00622407	0.0017138	0.00381679
Soil Thaumarchaeota bin (IMG3300028878_7)	f_NS-delta	0	0	0	0	0	0	0	0	0	0	0	0	0	0	0	0	0	0		0	0	0	0	0	0	0	0	0	0	0.000501756	0	0	0.000170242	0	0	0
TH703 (JAATVL000000000)	f_NS-delta	0	0	0	0	0	0	0	0	0	0	0	0	0	0	0	0	0	0		0	0	0	0	0	0	0	0	0	0	0	0	0	0	0	0	0
Ga0376034_0019215_5622_6272	f_NS-delta	0.0228571	0.0607477	0.0909091	0.1	0.045977	0	0.0588235	0.0436893	0.0792079	0.0797101	0.0681818	0.04	0.0445545	0.049505	0.0578035	0.0514706	0.0276243	0.0555556		0.0106163	0.0192366	0.00679475	0.0152798	0.00838223	0.00380711	0.00591716	0.00356053	0.0255403	0.0297767	0.0160562	0.0141026	0.0181538	0.0136193	0.033195	0.0342759	0.0391221
Groundwater Thaumarchaeota bin (IMG3300027032_1)	f_NS-delta	0	0	0	0	0	0	0	0	0	0	0	0	0	0	0	0	0	0		0	0	0	0	0	0	0	0	0	0	0.000501756	0	0	0	0	0	0
Groundwater Thaumarchaeota bin (IMG3300027068_1)	f_NS-delta	0	0	0	0	0	0	0	0	0	0	0	0	0	0	0	0	0	0		0	0	0	0	0	0	0	0	0	0	0	0	0	0	0	0	0
Groundwater Thaumarchaeota bin (IMG3300027187_1)	f_NS-delta	0	0	0	0	0	0	0	0	0	0	0	0	0	0	0	0	0	0		0	0	0	0	0	0	0	0	0	0	0	0	0	0	0	0	0
Groundwater Thaumarchaeota bin (IMG3300027273_1)	f_NS-delta	0	0	0	0	0	0	0	0	0	0	0	0	0	0	0	0	0	0		0	0	0	0	0	0	0	0	0	0	0	0	0	0	0	0	0
Groundwater Thaumarchaeota bin (IMG3300027384_1)	f_NS-delta	0	0	0	0	0	0	0	0	0	0	0	0	0	0	0	0	0	0		0	0	0	0	0	0	0	0	0	0	0	0	0	0	0	0	0
Groundwater Thaumarchaeota bin (IMG3300027947_1)	f_NS-delta	0	0	0	0	0	0	0	0	0	0	0	0	0	0	0	0	0	0		0	0	0	0	0	0	0	0	0	0	0	0	0	0	0	0	0
Contaminated soil Thaumarchaeota bin (IMG3300031228_12)	f_NS-epsilon	0	0	0	0	0	0	0	0	0	0	0	0	0	0	0	0	0	0		0	0	0	0	0	0	0	0	0	0	0	0	0	0	0	0	0
TH1177 (JAATVJ000000000)	f_NS-epsilon	0	0	0	0	0	0	0	0	0	0	0	0	0	0	0	0	0	0		0	0	0	0	0	0	0	0	0	0	0	0	0	0	0	0	0
Ga0374527_049261_44_685	f_NS-epsilon	0	0	0	0	0	0	0.00588235	0.00485437	0.00330033	0.0144928	0	0.008	0.0049505	0.00330033	0	0.0147059	0	0.0185185		0.000884695	0.00122137	0.00304592	0.000412967	0.000419111	0	0.0295858	0.0233978	0.019057	0.0205955	0.0235825	0.02	0.0249231	0.0330269	0.0159059	0.017138	0.019084
Ga0376026_0142262_2444_3094	f_NS-epsilon	0.16	0.116822	0.107438	0.1	0.126437	0.113208	0.0764706	0.0291262	0.0561056	0.057971	0.0340909	0.024	0.049505	0.0660066	0.0809249	0.0367647	0.0276243	0.0462963		0.307874	0.302901	0.252812	0.286806	0.30679	0.237944	0.207101	0.255341	0.211788	0.212407	0.218264	0.253077	0.210462	0.271365	0.207469	0.157669	0.173664
Ga0376041_0033423_1685_2335	f_NS-epsilon	0	0	0	0	0	0	0.0176471	0.00485437	0	0.00724638	0.0170455	0.032	0.0544554	0.039604	0.0693642	0.0588235	0.0165746	0.0925926		0	0.000610687	0	0.000206484	0	0	0.0287405	0.0152594	0.0263261	0.0243176	0.0296036	0.08	0.0753846	0.0973783	0.0255878	0.0625536	0.0515267
Ga0401873_039123_89_694	f_NS-epsilon	0	0	0	0	0	0	0	0	0	0	0	0	0	0	0	0.0220588	0	0.00925926		0	0	0	0.000412967	0	0	0.00929839	0.00813835	0.00491159	0.0044665	0.00602107	0.00717949	0.00984615	0.0158325	0.00899032	0.0102828	0.00667939
Ga0401873_048274_31_642	f_NS-epsilon	0	0	0	0	0	0	0.00588235	0	0.00660066	0	0.00568182	0	0.0049505	0	0.00578035	0	0.00552486	0		0	0	0	0	0	0	0.00169062	0	0.000589391	0.000496278	0	0.00025641	0.000307692	0.000340483	0	0	0
TH1173 (JAATVI000000000)	f_NS-zeta	0	0	0	0	0	0	0	0	0	0	0	0	0	0	0	0	0	0		0	0.000305344	0	0	0.000838223	0	0	0	0	0	0	0	0	0.000170242	0	0	0
Ga0374517_059674_2_616	f_NS-zeta	0	0	0	0	0	0	0	0	0	0	0	0	0	0	0	0	0	0		0	0	0.000468604	0	0.000838223	0	0	0	0	0	0	0	0	0	0	0	0
Ga0374519_074436_12_632	f_NS-zeta	0	0	0	0	0	0	0	0	0	0	0	0.008	0	0	0	0	0	0		0.000294898	0	0.00140581	0.000206484	0.000419111	0	0	0	0	0.000496278	0.00100351	0	0	0	0	0	0.000954198
Ga0374519_095388_42_674	f_NS-zeta	0.00571429	0	0	0	0.0114943	0	0.00588235	0.00485437	0.00330033	0	0	0	0	0.00330033	0.0289017	0	0.00552486	0.00925926		0.00383368	0.00122137	0.00304592	0.00144539	0.00209556	0.00126904	0.00507185	0.00406918	0.00235756	0.00322581	0.00250878	0.00384615	0.00307692	0.00629894	0.00345781	0.0017138	0.0019084
Ga0374522_026700_12_626	f_NS-zeta	0	0	0	0	0.0114943	0	0	0	0	0	0	0	0	0	0	0	0	0		0.00560307	0.0021374	0.0140581	0	0.000838223	0.00444162	0	0	0	0	0	0	0	0	0	0	0
Ga0374525_063657_3_635	f_NS-zeta	0	0.0046729	0.00826446	0	0	0	0.0117647	0	0	0	0.00568182	0	0.0049505	0.00330033	0	0	0.00552486	0.0185185		0.00353878	0.000305344	0.00140581	0.00144539	0.00502934	0	0.00929839	0.00508647	0.0064833	0.0044665	0.00652283	0.00230769	0.00338462	0.00885257	0.00345781	0.00342759	0.00381679
Ca. Nitrosocosmicus franklandus C13 (WP_134482982.1)	f_NS-zeta	0	0	0	0	0	0	0	0	0	0	0	0	0	0	0	0	0	0		0	0	0	0	0	0	0	0	0	0	0	0	0	0	0	0	0
Ca. Nitrosocosmicus arcticus Kfb (WP_144731401.1)	f_NS-zeta	0	0	0	0	0	0	0	0	0	0	0	0	0	0	0	0	0	0		0	0	0	0	0	0	0	0	0	0.000248139	0	0	0	0	0	0	0
Ca. Nitrosotalea sinensis Nd2 (WP_101009425.1)	f_Nitrosotaleaceae	0	0	0	0	0	0	0	0	0	0	0	0	0	0	0	0	0	0		0	0	0	0	0	0	0	0	0	0	0	0	0	0	0	0	0
Ca. Nitrosotalea bavarica SbT1 (WP_101477696.1)	f_Nitrosotaleaceae	0	0	0	0	0	0.0377358	0	0	0	0	0	0	0	0	0	0	0	0		0	0	0	0	0	0.00761421	0	0	0	0	0	0	0	0	0	0	0
Ca. Nitrosotalea devanaterra NDEV1 (WP_148694491.1)	f_Nitrosotaleaceae	0	0	0	0	0	0.0188679	0	0	0	0	0	0	0	0	0	0	0	0		0	0	0	0	0	0.0101523	0	0	0	0	0	0	0	0	0	0	0
Ca. Nitrosotalea okcheonensis CS (WP_157927234.1)	f_Nitrosotaleaceae	0	0	0	0	0	0	0	0	0	0	0	0	0	0	0	0	0	0		0	0	0	0	0	0	0	0	0	0	0	0	0	0	0	0	0
Ca. Nitrosotalea okcheonensis CS (WP_157927655.1)	f_Nitrosotaleaceae	0	0	0	0	0	0	0	0	0	0	0	0	0	0	0	0	0	0		0	0	0	0	0	0	0	0	0	0.000248139	0	0	0	0	0	0	0
Ca. Nitrosotalea sp. FS (WP_166288412.1)	f_Nitrosotaleaceae	0	0	0	0	0	0	0	0	0	0	0	0	0	0	0	0	0	0		0	0	0	0	0	0	0	0	0	0	0	0	0	0	0	0	0
Ca. Nitrosotalea sp. TS (WP_166391113.1)	f_Nitrosotaleaceae	0	0	0	0	0	0	0	0	0	0	0	0	0	0	0	0	0	0		0	0	0	0	0	0.000634518	0	0	0	0	0	0	0	0	0	0	0
Ga0374522_022932_19_639	f_Nitrosotenuaceae	0	0	0	0	0	0	0	0	0	0	0	0	0	0	0	0	0	0		0	0	0	0.000206484	0.000419111	0.00444162	0	0	0	0	0	0	0	0	0	0	0
Ga0374524_150090_2_628	f_Nitrosotenuaceae	0	0	0	0	0	0	0	0	0	0	0	0	0	0	0	0	0	0		0	0	0	0	0	0	0	0	0	0	0.00100351	0	0	0	0	0	0
Ga0374525_058916_19_639	f_Nitrosotenuaceae	0	0	0	0	0	0	0	0	0	0.00724638	0.00568182	0	0	0.00330033	0	0	0	0		0	0	0	0	0	0.000634518	0.00422654	0.000508647	0.00314342	0.00868486	0.0180632	0.000512821	0.000307692	0	0	0	0
Ga0374525_067194_18_638	f_Nitrosotenuaceae	0	0	0	0	0	0.0377358	0	0	0	0.0217391	0.00568182	0	0	0.00330033	0	0.00735294	0.00552486	0		0	0	0	0.000206484	0.000419111	0.0253807	0.00253593	0	0.0104126	0.00223325	0.00702459	0.00102564	0.00276923	0.000510725	0	0	0
Ga0376031_0538051_95_745	f_Nitrosotenuaceae	0	0	0	0	0	0	0.0294118	0.0631068	0.00660066	0.0507246	0.0397727	0.096	0.049505	0.039604	0.0115607	0.0147059	0.110497	0.0648148		0	0	0	0	0	0.000634518	0.0262046	0.008647	0.0561886	0.042928	0.0812845	0.0653846	0.0464615	0.0223017	0.0726141	0.0445587	0.0324427
Ga0376032_0844433_99_749	f_Nitrosotenuaceae	0	0	0	0	0	0.0188679	0	0	0	0	0	0	0	0.0165017	0.00578035	0	0	0.0185185		0	0	0	0	0	0.00951777	0.00169062	0.00101729	0.00117878	0.000496278	0.00301054	0.00487179	0.00738462	0.00374532	0.00760719	0.017138	0.0181298
Ga0376037_0266032_282_932	f_Nitrosotenuaceae	0	0	0	0	0	0	0	0.00970874	0	0	0	0.008	0	0	0	0	0	0		0	0	0	0	0	0.00190355	0.00253593	0.00152594	0.00333988	0.00248139	0.00953337	0	0	0.000340483	0	0	0
Ga0401872_091760_35_655	f_Nitrosotenuaceae	0	0	0	0	0	0	0.00588235	0	0	0.00724638	0	0.008	0	0	0	0	0	0.00925926		0	0	0	0	0	0	0.00169062	0.00101729	0.00550098	0.00719603	0.00752634	0.000512821	0.00215385	0.00170242	0.00276625	0.00257069	0.0019084
Ga0401873_045304_1_639	f_Nitrosotenuaceae	0	0	0	0	0	0	0	0	0	0	0	0	0	0	0	0.0220588	0.0110497	0		0	0	0	0	0	0	0.000845309	0	0.00353635	0.00223325	0.00451581	0.00871795	0.0101538	0.00800136	0.0165975	0.0308483	0.0305344
Ga0401875_076793_20_640	f_Nitrosotenuaceae	0	0	0	0	0	0	0	0	0	0	0	0	0	0.00330033	0	0	0.00552486	0		0	0	0	0	0	0	0	0	0.000392927	0.000496278	0.00301054	0.00307692	0.00276923	0.0040858	0.00414938	0.00771208	0.00954198
Ca. Nitrosotenuis chungbukensis MY2 (WP_042683557.1)	f_Nitrosotenuaceae	0	0	0	0	0	0	0	0	0	0	0	0	0	0.00330033	0	0	0	0		0	0	0	0	0	0	0	0	0	0	0.00200702	0.00205128	0	0	0	0	0
Ca. Nitrosotenuis cloacae SAT1 (WP_048187072.1)	f_Nitrosotenuaceae	0	0	0	0	0	0	0	0	0	0	0	0	0	0	0	0	0	0		0	0	0	0	0	0	0	0	0	0	0	0	0	0	0	0	0
Ca. Nitrosotenuis uzonensis N4 (WP_048196554.1)	f_Nitrosotenuaceae	0	0	0	0	0	0	0	0	0	0	0	0	0	0	0	0.00735294	0	0		0	0	0	0	0	0	0	0	0	0	0.00100351	0.000769231	0.00123077	0.000510725	0	0	0
Ca. Nitrosotenuis aquarius AQ6f (WP_100183317.1)	f_Nitrosotenuaceae	0	0	0	0	0	0	0	0	0	0	0	0	0	0	0.00578035	0	0	0.0185185		0	0	0	0	0	0	0	0	0.000589391	0.000248139	0.000501756	0.00153846	0.000923077	0.00153218	0.00484094	0.00342759	0.00572519
CSP1-1 (LDXL00000000)	f_NP-delta	0	0	0	0	0	0	0	0	0	0	0	0	0	0	0	0	0	0		0	0	0	0	0	0	0	0	0	0	0.000501756	0	0	0	0	0	0
Ga0376038_0047651_2165_2815	f_NP-delta	0	0	0	0	0	0	0.135294	0.0679612	0.0264026	0.057971	0.0568182	0.2	0.049505	0.029703	0.0404624	0.0441176	0.149171	0.0277778		0.000294898	0	0	0	0	0	0.0278952	0.00610376	0.0239686	0.0200993	0.0787757	0.0335897	0.0270769	0.0224719	0.0318119	0.0514139	0.0505725
Nitrosopelagicus sp. REDSEA-S31_B2 (IMG2651870209)	f_Nitrosopelagicaceae	0	0	0	0	0	0	0	0	0	0	0	0	0	0	0	0	0	0		0	0	0	0	0	0	0	0	0	0.000496278	0	0	0	0	0	0	0
Ga0374524_158226_1_600	f_Nitrosopelagicaceae	0	0	0	0	0	0	0	0	0	0	0	0	0	0	0	0	0	0		0	0	0	0	0	0	0	0	0	0.00272953	0.000501756	0	0	0	0	0	0
Ca. Nitrosopelagicus brevis CN25 (WP_048104634.1)	f_Nitrosopelagicaceae	0	0	0	0	0	0	0	0	0	0	0	0.008	0	0	0	0	0	0		0	0	0	0	0	0	0	0	0	0	0	0	0	0	0	0	0
Ga0401873_050411_9_629	f_Nitrosopumilaceae	0	0	0	0	0	0	0	0	0	0	0	0	0.0049505	0	0	0	0	0		0	0	0	0	0	0	0	0	0	0	0.00100351	0.00512821	0.00215385	0.00340483	0.000691563	0	0.0019084
Ca. Nitrosarchaeum limnium BG20 (WP_007402980.1)	f_Nitrosopumilaceae	0	0	0	0	0	0	0	0	0	0	0	0	0	0	0	0	0	0		0	0	0	0	0	0	0	0	0	0	0	0	0	0	0	0	0
Ca. Nitrosopumilus salaria BD31 (WP_008296640.1)	f_Nitrosopumilaceae	0	0	0	0	0	0	0	0	0	0	0	0	0	0	0	0	0	0		0	0	0	0	0	0	0	0	0	0	0	0	0	0	0	0	0
Nitrosopumilus maritimus SCM1 (WP_012215883.1)	f_Nitrosopumilaceae	0	0	0	0	0	0	0	0	0	0	0	0	0	0	0	0	0	0		0	0	0	0	0	0	0	0	0	0	0	0	0	0	0	0	0
Ca. Nitrosopumilus koreensis AR1 (WP_039774008.1)	f_Nitrosopumilaceae	0	0	0	0	0	0	0	0	0	0	0	0	0	0	0	0	0	0		0	0	0	0	0	0	0	0	0	0	0	0	0	0	0	0	0
Ca. Nitrosopumilus sediminis AR2 (WP_048103518.1)	f_Nitrosopumilaceae	0	0	0	0	0	0	0	0	0	0	0	0	0	0	0	0	0	0		0	0	0	0	0	0	0	0	0	0	0	0	0	0	0	0	0
Nitrosarchaeum koreense MY1 (WP_048110034.1)	f_Nitrosopumilaceae	0	0	0	0	0	0	0	0	0	0	0	0	0	0	0	0	0	0		0	0	0	0	0	0	0	0	0	0	0	0.00128205	0.000307692	0.000851209	0	0	0.000954198
Nitrosopumilus adriaticus NF5 (WP_048115108.1)	f_Nitrosopumilaceae	0	0	0	0	0	0	0	0	0	0	0	0	0	0	0	0	0	0		0	0	0	0	0	0	0	0	0	0	0	0	0	0	0	0	0
Ca. Nitrosopumilus sp. Nsub (WP_067959013.1)	f_Nitrosopumilaceae	0	0	0	0	0	0	0	0	0	0	0	0	0	0	0	0	0	0		0	0	0	0	0	0	0	0	0	0	0	0	0	0	0	0	0
Ca. Nitrosomarinus catalina SPOT01 (WP_086907103.1)	f_Nitrosopumilaceae	0	0	0	0	0	0	0	0	0	0	0	0	0	0	0	0	0	0		0	0	0	0	0	0	0	0	0	0	0	0	0	0	0	0	0
Ca. Nitrosopumilus sp. NM25 (WP_109876996.1)	f_Nitrosopumilaceae	0	0	0	0	0	0	0	0	0	0	0	0	0	0	0	0	0	0		0	0	0	0	0	0	0	0	0	0	0	0	0	0	0	0	0
Ca. Nitrosopumilus sp. SW (WP_141977518.1)	f_Nitrosopumilaceae	0	0	0	0	0	0	0	0	0	0	0	0	0	0	0	0	0	0		0	0	0	0	0	0	0	0	0	0	0	0	0	0	0	0	0
