# Supplementary material for: Nitrogen and phosphorous acquisition strategies drive coexistence patterns among archaeal lineages in soil
Source: ISME J. 2023 Aug 18;17(11):1839–50. doi: 10.1038/s41396-023-01493-y (PMC10579303; doi:10.1038/s41396-023-01493-y)
Supplement: Supplementary file 9 — Supplemental Table S9 [file 41396_2023_1493_MOESM9_ESM.xlsx]

## Sheet: Table S9
Table S9. The normalized abundance (reads per kilobase per million reads mapped, RPKM) of the key metabolisms genes within different AOA lineages in soil metagenomes
Protein	Lineage	Metagenome
		Plot 1						Plot 3						Plot 5
		July			December			July			December			July			December
		R1	R2	R3	R1	R2	R3	R1	R2	R3	R1	R2	R3	R1	R2	R3	R1	R2	R3
RpoB	f_Nitrososphaeraceae	0.314867	0.152535	0.0163086	0.147788	0.177453	0.0579482	1.45625	1.87382	2.29112	2.07692	1.72871	1.16092	1.59147	1.90889	1.57715	1.49467	1.75068	1.33552
	f_NS-gamma	0.0258088	0.098058	0.505567	0.0738938	0.0169003	0.0708255	0.00596823	0.0226672	0.0348901	0.0161001	0.014228	0.00768823	0.0680114	0.00571524	0.0142729	0.00790833	0.00673337	0
	f_NS-beta	0.0464558	0.0907944	0.0597982	0.23646	0.118302	0.0257547	0.668441	0.664905	1.12811	1.14311	0.981735	0.676564	0.89775	1.02303	0.820691	0.790833	0.592537	0.67836
	f_NS-beta-associated	3.31385	2.95627	2.35931	2.44589	1.90973	1.37788	0.0477458	0.0604459	0.0523352	0.00805007	0.0497981	0.0307529	0.0884148	0.0971591	0.0428187	0.023725	0.0202001	0.0741956
	f_NS-delta	0.991057	1.006	0.706706	1.02712	0.802762	0.238231	2.19034	3.14319	4.16937	2.44722	2.61796	1.29931	2.9789	3.69776	2.51917	2.2776	2.10754	2.59685
	f_NS-epsilon	0.1755	0.214275	0.108724	0.0886726	0.202803	0.0837029	0.322284	0.234228	0.325641	0.346153	0.320131	0.222959	0.890949	0.834425	0.856374	0.680116	0.686804	0.826751
	f_NS-zeta	0.0309705	0.0690038	0.0054362	0.0221681	0.0845013	0.0579482	0.053714	0.0302229	0.0523352	0.0644006	0.0213421	0.0307529	0.0476079	0.0914439	0.0428187	0.0711749	0.00673337	0.0635962
	f_Nitrosotaleaceae	0	0	0	0	0	0.103019	0.00596823	0	0.00581502	0	0	0	0	0	0	0	0	0
	f_Nitrosotenuaceae	0	0.00363178	0	0	0	0.0837029	0.43568	0.483567	0.203526	0.370303	0.355701	0.60737	0.448875	0.388636	0.292594	0.52195	0.632937	0.370978
	f_NP-delta	0.00516176	0	0	0	0	0.0128774	0.614727	0.763129	0.296566	0.491054	0.362815	0.914899	0.23804	0.302908	0.235503	0.197708	0.606003	0.296782
	f_Nitrosopelagicaceae	0	0	0	0	0	0	0.00596823	0.00755573	0.00581502	0.0161001	0	0.0153765	0.00680114	0	0.00713645	0.00790833	0.00673337	0.0105994
	f_Nitrosopumilaceae	0	0	0	0	0	0	0.0358094	0.00755573	0	0.00805007	0.0213421	0.069194	0.0340057	0.0400067	0.0428187	0.023725	0.0134667	0
	sum	4.90367	4.59057	3.76185	4.04199	3.31245	2.11189	5.84289	7.29128	8.56552	6.98746	6.47376	5.03579	7.29082	8.38997	6.45135	6.09732	6.43037	6.25363
AmoA	f_Nitrososphaeraceae	0.186516	0.0749895	0.0561237	0.114433	0.261719	0.0332367	0.924246	1.63813	1.83106	1.2882	1.21185	1.30967	1.40431	1.85864	1.84193	1.14305	1.21653	1.149
	f_NS-gamma	0.0532904	0.112484	0.420928	0.0762885	0.0436199	0.0664735	0	0.078006	0	0	0.0734457	0	0	0	0	0	0	0
	f_NS-beta	0.0266452	0.0187474	0.112247	0.26701	0.0436199	0.0332367	0.523739	0.546042	0.870503	0.664876	0.918071	0.436556	0.596831	0.413032	0.294709	0.285762	0.312821	0.328286
	f_NS-beta-associated	2.15826	1.79975	1.23472	1.52577	1.78841	0.731208	0	0.039003	0	0	0	0	0	0	0	0	0	0
	f_NS-delta	1.46549	1.51854	1.1786	1.44948	1.0905	0.498551	2.249	4.25133	5.46316	2.49329	3.15816	1.26998	3.51077	4.74987	2.65238	2.85762	2.60684	2.46215
	f_NS-epsilon	0.746065	0.468684	0.364804	0.381443	0.479818	0.19942	0.554548	0.312024	0.600347	0.457102	0.367228	0.317495	0.807477	0.973575	0.994642	0.734815	0.312821	0.984858
	f_NS-zeta	0.0266452	0.0187474	0.0280619	0	0.0872397	0	0.0924246	0.039003	0.0300173	0	0.0367228	0.0396869	0.0351077	0.0590046	0.184193	0	0.0695158	0.164143
	f_Nitrosotaleaceae	0	0	0	0	0	0.0997102	0	0	0	0	0	0	0	0	0	0	0	0
	f_Nitrosotenuaceae	0	0	0	0	0	0.0997102	0.184849	0.585045	0.0600347	0.498657	0.330506	0.555617	0.351077	0.619548	0.147354	0.285762	0.83419	0.656572
	f_NP-delta	0	0	0	0	0	0	0.708589	0.546042	0.240139	0.332438	0.367228	0.992173	0.351077	0.265521	0.25787	0.244938	0.938463	0.164143
	f_Nitrosopelagicaceae	0	0	0	0	0	0	0	0	0	0	0	0.0396869	0	0	0	0	0	0
	f_Nitrosopumilaceae	0	0	0	0	0	0	0	0	0	0	0	0.0396869	0.0351077	0	0	0	0	0
	sum	4.66291	4.01194	3.39549	3.81443	3.79493	1.76155	5.23739	8.03461	9.09525	5.73456	6.46322	5.00055	7.09176	8.93919	6.37308	5.55194	6.29118	5.90915
AmoB	f_Nitrososphaeraceae	0.189737	0.177997	0.0333042	0.0905402	0.103537	0.0788916	1.09691	1.34239	1.95937	2.16998	1.91766	1.13042	1.12499	1.47058	1.35534	1.64728	1.56754	1.68833
	f_NS-gamma	0	0.0222496	0.499563	0.0452701	0	0.0394458	0	0	0	0	0	0	0	0	0	0	0	0
	f_NS-beta	0	0.0444992	0.0666084	0.316891	0.207075	0	0.731272	0.64805	1.06875	0.739766	1.046	0.98912	0.999991	0.875343	0.961852	0.823639	0.412511	0.584421
	f_NS-beta-associated	3.25715	2.89245	2.83086	2.67094	1.96721	1.49894	0.0365636	0.0462893	0.0712499	0.0986355	0	0	0.0416663	0	0.0874411	0.0484494	0	0.0649357
	f_NS-delta	0.727326	1.04573	0.566171	1.40337	0.931835	0.315566	2.8154	3.65685	6.12749	3.00838	3.70457	1.78984	4.37496	4.65682	3.10416	2.66472	2.18631	3.44159
	f_NS-epsilon	0.0316229	0.177997	0.0333042	0.0452701	0.0517686	0.0394458	0.402199	0.277736	0.285	0.295906	0.130749	0.141303	1.08332	0.805315	0.961852	0.532943	0.577516	0.389614
	f_NS-zeta	0.0948686	0.0444992	0	0	0.0517686	0.157783	0.109691	0.0462893	0.106875	0	0.130749	0	0.0416663	0	0	0	0	0
	f_Nitrosotaleaceae	0	0	0	0	0	0.0788916	0	0	0	0	0	0	0	0	0	0	0	0
	f_Nitrosotenuaceae	0	0	0	0	0	0.0394458	0.402199	0.64805	0.21375	0.591813	0.261499	0.894918	0.33333	0.420164	0.349764	0.581392	0.701269	0.259743
	f_NP-delta	0	0	0	0	0	0	0.182818	0.972074	0.1425	0.44386	0.479415	1.13042	0.249998	0.245096	0.349764	0.0968987	0.74252	0.259743
	f_Nitrosopelagicaceae	0	0	0	0	0	0	0	0	0	0	0	0	0	0	0	0	0	0
	f_Nitrosopumilaceae	0	0	0	0	0	0	0.0365636	0	0	0	0	0	0.0833326	0	0.0437205	0	0	0
	sum	4.30071	4.40543	4.02981	4.57228	3.31319	2.24841	5.81361	7.63773	9.97499	7.34834	7.67063	6.07602	8.33326	8.47332	7.21389	6.39532	6.18767	6.68838
AmoC	f_Nitrososphaeraceae	0.892542	0.606332	0.680688	0.616836	0.45346	0.537475	1.31668	1.57681	2.11502	1.72797	1.23012	1.19188	2.59534	2.45358	2.93606	2.07477	1.64607	2.59118
	f_NS-gamma	2.00053	1.27763	2.23655	1.01337	0.90692	0.959777	0.676133	0.405464	0.970828	0.959982	0.636267	0.779307	0.851597	0.920093	0.851031	0.754463	0.44163	0.758394
	f_NS-beta	0.738656	0.692951	0.551033	0.660895	0.45346	0.191955	0.925234	1.26144	1.87231	1.43997	1.56946	1.37525	1.37878	1.60164	1.3191	0.613001	0.923408	1.20079
	f_NS-beta-associated	7.78666	7.16771	6.41792	6.91737	4.38345	3.41681	0.106758	0.0901031	0.208035	0.143997	0.127253	0.0458416	0.121657	0.068155	0.0851031	0.141462	0.0802963	0.0631995
	f_NS-delta	3.07773	3.03166	2.17172	3.1723	2.41845	1.07495	2.91805	3.10856	6.76112	3.79193	4.2842	2.15455	3.81191	3.98707	3.23392	2.64062	2.77022	3.41277
	f_NS-epsilon	0.092332	0.151583	0.0648274	0.132179	0.100769	0	0.106758	0.135155	0.208035	0.239995	0.212089	0.183366	0.405522	0.340775	0.425515	0.377231	0.281037	0.568795
	f_NS-zeta	0.80021	0.41144	0.291723	0.440597	0.352691	0.34552	0.142344	0.0901031	0.104017	0.0959982	0.127253	0.229208	0.0405522	0.13631	0.255309	0.23577	0.0802963	0.126399
	f_Nitrosotaleaceae	0	0	0	0.0440597	0	0.0767822	0	0	0	0	0	0	0	0	0	0	0	0
	f_Nitrosotenuaceae	0	0	0	0	0	0.0383911	1.03199	1.03619	0.554759	0.719986	0.848356	1.19188	0.770492	0.579318	0.510618	0.565847	1.32489	0.758394
	f_NP-delta	0	0	0	0	0	0	0	0	0	0	0	0	0	0	0	0	0	0
	f_Nitrosopelagicaceae	0	0	0	0	0	0	0	0	0	0	0	0	0	0	0	0	0	0
	f_Nitrosopumilaceae	0	0	0	0	0	0	0.0711719	0.0450516	0.0346724	0.0479991	0.212089	0.137525	0.202761	0.102233	0.0851031	0.0943079	0.160593	0.0631995
	sum	15.3887	13.3393	12.4145	12.9976	9.0692	6.64166	7.29512	7.74887	12.8288	9.16783	9.24709	7.28881	10.1786	10.1892	9.70175	7.49747	7.70845	9.54312
AmoX	f_Nitrososphaeraceae	0.451401	0.277902	0	0.0807761	0.0923715	0.0703837	2.15295	1.65189	2.60621	2.55195	1.24426	0.5883	1.63561	2.06169	1.63823	1.90188	1.84012	0.926926
	f_NS-gamma	0	0.0397003	0.475401	0	0	0.0703837	0	0	0	0	0	0	0	0	0	0	0	0
	f_NS-beta	0.0564251	0.0397003	0	0.40388	0.277114	0	0.978613	0.90854	1.08062	0.791985	1.24426	0.336171	1.33822	1.06208	1.63823	0.77804	0.809655	0.579328
	f_NS-beta-associated	1.74918	2.26292	1.01023	1.85785	2.12454	0.844604	0	0	0	0	0	0	0	0.0624754	0	0	0	0
	f_NS-delta	0.902801	1.23071	0.534826	0.969313	1.01609	0.0703837	2.08771	3.13859	4.1318	2.55195	2.64404	1.93299	4.31205	4.93556	2.88641	3.80375	2.35536	2.66491
	f_NS-epsilon	0	0.158801	0	0.0807761	0	0	0.195723	0.0825946	0.254264	0.175997	0.155532	0.0840429	0.669112	0.124951	0.858123	0.605142	0.662445	0.926926
	f_NS-zeta	0	0	0	0	0	0.0703837	0.0652409	0	0.0635661	0	0	0	0.0743457	0.124951	0	0.172898	0	0
	f_Nitrosotaleaceae	0	0	0	0	0	0.0703837	0	0	0	0	0	0	0	0	0	0	0	0
	f_Nitrosotenuaceae	0	0	0	0	0	0.0703837	0.782891	0.825946	0.317831	0.879983	0.544362	0.756386	0.223037	0.749705	0.7021	1.38318	0.956865	0.115866
	f_NP-delta	0	0	0	0	0	0	0.587168	0.991135	0.444963	0.439992	0.622128	0.840429	0.371729	0.437328	0.0780112	0.259347	0.956865	0.115866
	f_Nitrosopelagicaceae	0	0	0	0	0	0	0	0	0	0	0	0	0	0	0	0	0	0
	f_Nitrosopumilaceae	0	0	0	0	0	0	0	0	0	0	0	0	0	0	0	0	0	0
	sum	3.15981	4.00973	2.02045	3.3926	3.51012	1.26691	6.85029	7.5987	8.89926	7.39186	6.45458	4.53831	8.62411	9.55874	7.80112	8.90423	7.58131	5.32982
AmoY	f_Nitrososphaeraceae	0.35971	0.151854	0.0757671	0	0.235547	0	1.58046	1.57962	1.53989	1.68297	1.18982	0.964392	1.61144	1.2745	1.19357	1.10222	1.31385	1.62502
	f_NS-gamma	0.287768	0.253089	0.909205	0.514948	0.471095	0.807652	0	0	0	0	0	0	0	0	0.0994642	0	0	0
	f_NS-beta	0.071942	0.253089	0.227301	0.720927	0.117774	0.0897392	0.748639	0.52654	0.648374	0.560989	1.09067	0.750083	0.947908	0.796562	0.795714	0.881778	0.750771	0.443186
	f_NS-beta-associated	2.7338	3.03707	1.66688	2.67773	2.47325	1.34609	0	0	0	0	0.0991517	0	0.189582	0	0	0.110222	0	0
	f_NS-delta	0.575536	1.01236	0.378835	0.823916	1.05996	0.358957	1.66364	3.05393	4.37653	2.24396	1.68558	1.28586	3.60205	3.98281	2.18821	2.53511	1.78308	0.738644
	f_NS-epsilon	0.287768	0.101236	0	0	0.117774	0	0.166364	0.105308	0.0810468	0.673187	0.396607	0	1.13749	1.2745	1.19357	0.551112	1.31385	0.738644
	f_NS-zeta	0	0	0	0	0.117774	0	0	0	0	0	0	0	0	0	0	0	0	0
	f_Nitrosotaleaceae	0	0	0	0	0	0	0	0	0	0	0	0	0	0	0	0	0	0
	f_Nitrosotenuaceae	0	0	0	0	0	0.269217	1.16455	0.737156	0.486281	0.448791	0.694062	0.964392	0.189582	0.557593	0.596785	0.220445	1.12616	0.295458
	f_NP-delta	0	0	0	0	0	0	0	0	0	0	0	0	0	0	0	0	0	0
	f_Nitrosopelagicaceae	0	0	0	0	0	0	0	0	0	0	0	0	0	0	0	0	0	0
	f_Nitrosopumilaceae	0	0	0	0	0	0	0	0	0	0	0	0	0	0	0	0	0	0
	sum	4.31652	4.8087	3.25798	4.73752	4.59317	2.87165	5.32366	6.00256	7.13212	5.60989	5.15589	3.96472	7.67806	7.88596	6.06732	5.40089	6.2877	3.84095
AmoZ	f_Nitrososphaeraceae	0.36625	0.257691	0	0.0749015	0.0856536	0.0652648	2.23836	3.14009	1.94512	3.10074	2.95652	1.09103	2.55073	2.60693	1.80844	2.24453	2.73008	2.14878
	f_NS-gamma	0	0.257691	0.49593	0	0	0.13053	0	0	0	0	0	0	0	0	0	0	0	0
	f_NS-beta	0.104643	0.036813	0.0551033	0.374507	0.256961	0	0.362977	0.842464	1.53252	1.22398	1.44221	0.779307	0.896204	1.15864	0.506363	0.641293	0.819023	1.07439
	f_NS-beta-associated	7.325	5.11701	5.0144	4.19448	3.5118	3.58957	0	0	0.176829	0	0	0.0779307	0	0	0	0	0.0682519	0.107439
	f_NS-delta	0.7325	0.846699	0.440827	1.04862	0.942189	0.13053	2.35935	3.14009	4.06708	1.71357	1.87487	1.32482	3.44694	5.50352	1.95312	3.52711	1.7063	1.82646
	f_NS-epsilon	0	0.147252	0	0	0.0856536	0.0652648	0.120992	0.0765877	0.235773	0.163197	0.144221	0.311723	0.55151	0.289659	0.28935	0.641293	0.546015	0.752074
	f_NS-zeta	0	0.036813	0	0	0	0	0.0604961	0	0	0	0	0	0	0	0	0	0	0
	f_Nitrosotaleaceae	0	0	0	0	0	0.0652648	0.0604961	0	0.176829	0	0	0	0	0.0579318	0.0723376	0	0.0682519	0.107439
	f_Nitrosotenuaceae	0	0	0	0	0	0	0.181488	0.229763	0	0.163197	0.144221	0.779307	0.413633	0.347591	0.434026	0.561132	1.02378	0.322317
	f_NP-delta	0	0	0	0	0	0	0	0	0	0	0	0	0	0	0	0	0	0
	f_Nitrosopelagicaceae	0	0	0	0	0	0	0	0	0	0	0	0	0	0	0	0	0	0
	f_Nitrosopumilaceae	0	0	0	0	0	0	0.483969	0.842464	0.294716	0.489591	0.721103	0.935168	0.344694	0.173795	0.144675	0.240485	0.477763	0.322317
	sum	8.5284	6.69997	6.00626	5.69251	4.88225	4.04642	5.86812	8.27147	8.42887	6.85427	7.28314	5.29928	8.20371	10.1381	5.20831	7.85584	7.43945	6.66122
NirK	f_Nitrososphaeraceae	0.181748	0.0639384	0	0.043364	0.0991778	0.0566774	1.57608	1.59625	2.03044	1.70068	1.98303	0.879796	2.23507	2.85085	1.96834	1.50831	1.81766	1.86605
	f_NS-gamma	0.0605827	0.127877	0.845401	0.086728	0	0.188925	0	0	0	0	0	0	0	0	0	0	0	0
	f_NS-beta	0.0302914	0.0852512	0.0638038	0.303548	0.0991778	0.0188925	1.0157	0.886805	1.31381	1.36999	1.46118	0.631649	1.25723	1.35835	0.900413	1.06742	0.987856	1.05743
	f_NS-beta-associated	2.71108	2.31244	1.83436	2.14652	1.36369	1.0013	0.0525361	0.110851	0.0853124	0.0236206	0	0.0451178	0.019956	0	0.0209398	0.0232047	0.0197571	0
	f_NS-delta	1.45399	1.52386	1.26013	1.73456	1.51246	0.188925	3.81762	5.80857	7.50749	3.96826	4.19568	2.25589	5.3482	7.32837	4.37643	4.13044	4.34657	3.9809
	f_NS-epsilon	0.0605827	0.14919	0	0.065046	0.0991778	0.0566774	0.280192	0.288212	0.665437	0.354309	0.271362	0.20303	0.93793	0.687559	1.08887	1.04421	0.651985	0.839721
	f_NS-zeta	0.045437	0.0213128	0.0638038	0	0.0743833	0	0.0700481	0.0443402	0.1365	0.0708618	0.0626221	0.0225589	0.019956	0.0670789	0.0418797	0.0232047	0.0592714	0.0933024
	f_Nitrosotaleaceae	0	0	0	0	0	0.0377849	0	0	0	0	0	0	0	0	0	0	0	0
	f_Nitrosotenuaceae	0	0	0	0	0	0.0755698	0.420289	0.354722	0.119437	0.496033	0.459229	0.518854	0.458987	0.368934	0.314098	0.371275	0.632228	0.40431
	f_NP-delta	0	0	0	0	0	0	0	0	0.0170625	0.0708618	0	0.20303	0.0798238	0.0503092	0.0209398	0.0464094	0.118543	0.0311008
	f_Nitrosopelagicaceae	0	0	0	0	0	0	0	0	0	0	0	0	0	0	0	0	0	0
	f_Nitrosopumilaceae	0	0	0	0	0	0	0.823065	0.908975	0.358312	0.37793	0.417481	0.586531	0.279383	0.218006	0.272218	0.208842	0.592714	0.435411
	sum	4.5437	4.28387	4.06749	4.37976	3.24807	1.62475	8.05553	9.99872	12.2338	8.43256	8.85059	5.34645	10.6365	12.9295	9.00413	8.4233	9.22658	8.70822
4HBD	f_Nitrososphaeraceae	0.3067	0.111892	0.0717793	0.0487845	0.241746	0.0566774	1.53668	1.99531	1.95792	2.00185	1.37769	0.99823	1.90081	2.20103	1.49196	1.39228	1.46697	1.79607
	f_NS-gamma	0.0227185	0.0639384	0.586198	0.113831	0	0.141693	0.0394021	0.0498828	0.0511875	0.0177155	0.0782776	0	0.014967	0.0125773	0	0.0522106	0	0.0233256
	f_NS-beta	0.0567963	0.0959076	0.0239264	0.276446	0.260342	0.0283387	0.735505	0.748241	0.998155	1.09836	1.15851	0.490656	1.12252	0.867833	0.942293	0.539509	0.681621	0.513163
	f_NS-beta-associated	3.1238	2.91719	2.05767	2.66689	1.91537	1.37443	0.0394021	0.0332552	0.0127969	0.0177155	0	0.0169192	0	0.0251546	0.0157049	0	0	0.0233256
	f_NS-delta	0.681556	1.01502	0.753683	0.878121	0.985579	0.085016	2.29845	3.45854	4.73484	2.76361	2.31702	1.53964	2.85869	3.79834	2.96822	2.62793	2.4894	1.86605
	f_NS-epsilon	0.0681556	0.079923	0	0.113831	0.0557875	0	0.315217	0.0997655	0.255937	0.106293	0.328766	0.20303	0.957886	0.867833	0.785244	0.904983	0.770528	1.04965
	f_NS-zeta	0.0340778	0.0959076	0	0.0162615	0.0185958	0.0708467	0.0788041	0.0332552	0	0.0531464	0.0626221	0.0507575	0.014967	0.0377319	0.0785244	0.0522106	0.0444535	0
	f_Nitrosotaleaceae	0	0	0	0	0	0.0708467	0	0.0166276	0	0	0	0	0	0	0	0	0	0
	f_Nitrosotenuaceae	0	0	0	0	0	0.155863	0.26268	0.282669	0.153562	0.407455	0.187866	0.507575	0.419075	0.339587	0.172754	0.435088	0.400082	0.536489
	f_NP-delta	0	0	0	0	0	0	0.643567	0.781497	0.345515	0.425171	0.438355	0.981311	0.239472	0.264123	0.266983	0.191439	0.666803	0.20993
	f_Nitrosopelagicaceae	0	0	0	0	0	0	0	0	0	0	0	0	0	0	0	0	0	0
	f_Nitrosopumilaceae	0	0	0	0	0	0	0.026268	0	0	0	0	0.0169192	0.0299339	0.0125773	0.0314098	0	0	0
	sum	4.2938	4.37978	3.49326	4.11416	3.47742	1.98371	5.97598	7.49904	8.50991	6.89131	5.9491	4.80504	7.55832	8.42678	6.7531	6.19565	6.51985	6.018
Msr	f_Nitrososphaeraceae	0.329925	0.116067	0.0193037	0.104957	0.180036	0.045727	1.56827	1.44882	1.69321	1.80088	1.38939	1.11932	1.66639	2.39476	1.44445	1.46027	1.50632	1.24205
	f_NS-gamma	0.0366583	0.0386888	0.482593	0.104957	0	0.114317	0	0	0	0	0	0	0.0241505	0	0	0	0	0
	f_NS-beta	0.0183292	0.0386888	0.115822	0.104957	0.030006	0	0.80533	0.831732	1.19763	1.05766	1.08625	0.327607	0.845268	0.953845	0.810918	0.870546	0.478198	0.978585
	f_NS-beta-associated	3.04264	3.15959	1.98828	1.96795	2.0104	1.50899	0.0211929	0.0268301	0.0206489	0	0.0252616	0	0.0483011	0	0	0	0.0239099	0
	f_NS-delta	0.843142	1.17356	1.0424	1.02334	1.14023	0.160044	2.71269	3.5684	5.24481	2.9443	3.08191	1.50153	3.67088	4.58657	2.53412	3.1452	2.05625	2.63465
	f_NS-epsilon	0.0183292	0.0902739	0	0.0262394	0.120024	0.045727	0.254315	0.16098	0.268435	0.142927	0.378924	0.191104	1.15923	0.750899	0.912283	0.898628	0.621657	1.05386
	f_NS-zeta	0	0	0	0.0262394	0.060012	0.0228635	0.14835	0	0.0412977	0	0.101046	0	0	0.0608837	0.152047	0.0842463	0.0717297	0.112914
	f_Nitrosotaleaceae	0	0	0	0	0	0.0685904	0.0211929	0.0268301	0.0206489	0	0	0	0	0	0	0.0280821	0	0
	f_Nitrosotenuaceae	0	0	0	0.0262394	0	0.228635	0.190736	0.187811	0.18584	0.228684	0.151569	0.573312	0.313957	0.202946	0.228071	0.561642	0.597747	0.225827
	f_NP-delta	0	0	0	0	0	0	0.572208	0.885393	0.268435	0.257269	0.404185	0.791716	0.241505	0.182651	0.152047	0.140411	0.717297	0.225827
	f_Nitrosopelagicaceae	0	0	0	0	0	0	0	0	0	0	0	0	0	0	0	0	0	0
	f_Nitrosopumilaceae	0	0	0	0	0	0	0	0	0	0	0	0	0.0483011	0	0	0.0280821	0.119549	0.0376379
	sum	4.28903	4.61687	3.6484	3.38488	3.54071	2.19489	6.29429	7.1368	8.94096	6.43172	6.61853	4.50459	8.01798	9.13255	6.23394	7.2171	6.19266	6.51136
AccB	f_Nitrososphaeraceae	0.2356	0.102617	0.0354466	0.144547	0.110198	0.0419832	1.47879	2.00352	2.42666	1.95964	1.73177	0.969196	1.7443	2.23596	1.52008	1.822	1.74155	1.24403
	f_NS-gamma	0	0.118404	0.44899	0.064243	0.0183663	0.167933	0.0129719	0	0	0.0174967	0.0154622	0	0.0147822	0	0	0	0.0146349	0
	f_NS-beta	0.011219	0.0552554	0.0472621	0.192729	0.128564	0.0839665	0.791284	0.919649	1.06167	1.11979	1.32975	0.852224	1.16779	1.03103	0.635951	0.464094	0.468317	0.783279
	f_NS-beta-associated	3.4779	2.81013	2.30403	2.50548	1.72643	1.14754	0.0259437	0.0328446	0.0252778	0	0	0.0167103	0.0443466	0.037266	0.015511	0.0171887	0.0146349	0
	f_NS-delta	0.740456	1.23141	0.638038	1.02789	1.12034	0.265894	2.15333	3.07097	4.36041	2.02962	2.5822	1.55406	3.66598	3.92536	2.12501	2.50954	2.25378	2.07339
	f_NS-epsilon	0.0785332	0.063149	0	0.0160607	0.0367325	0.0279888	0.337269	0.295602	0.429722	0.192464	0.355632	0.200523	0.620852	0.695633	0.868615	0.498471	0.643936	0.783279
	f_NS-zeta	0.0336571	0.0868299	0	0.064243	0.0918313	0.0559776	0.0259437	0.0328446	0	0	0.061849	0.0334206	0.0443466	0.0496881	0.062044	0.0343773	0.0439047	0.138226
	f_Nitrosotaleaceae	0	0	0	0	0	0.111955	0	0	0	0	0	0	0	0	0	0	0.0146349	0
	f_Nitrosotenuaceae	0	0	0	0.0321215	0	0.0699721	0.233494	0.197068	0.176944	0.402425	0.324707	0.751963	0.251297	0.173908	0.15511	0.223453	0.453682	0.414677
	f_NP-delta	0	0	0	0	0	0.0139944	0.648594	0.771848	0.278055	0.402425	0.402018	1.01933	0.354773	0.18633	0.279198	0.120321	0.629301	0.322527
	f_Nitrosopelagicaceae	0	0	0	0	0	0	0.0129719	0	0	0.0174967	0	0.0167103	0	0.012422	0.015511	0	0.0146349	0
	f_Nitrosopumilaceae	0	0	0	0	0	0	0.0389156	0.0164223	0	0	0	0.0167103	0.0147822	0	0.031022	0.0343773	0.0146349	0.0230376
	sum	4.57736	4.46779	3.47376	4.04731	3.23246	1.98721	5.75951	7.34077	8.75874	6.14136	6.80339	5.43084	7.92326	8.34759	5.70804	5.72383	6.30764	5.78244
Amt-1	f_Nitrososphaeraceae	0.336571	0.165766	0.0708932	0.192729	0.14693	0.0419832	1.42691	1.47801	2.07278	1.55721	1.93278	1.11959	1.41909	1.99994	1.53559	1.16883	1.30251	1.56656
	f_NS-gamma	0.022438	0.0789363	0.496252	0.064243	0.0183663	0.0839665	0	0	0	0	0	0	0	0	0	0	0	0
	f_NS-beta	0.022438	0.063149	0.0118155	0.273033	0.0550988	0.0279888	0.843172	0.903227	1.3018	0.962321	0.989584	0.401047	0.842585	0.857119	0.682484	0.635981	0.424412	0.622016
	f_NS-beta-associated	3.88178	3.26007	2.68212	3.26033	2.47944	1.52539	0.0648594	0.0328446	0.0758333	0.069987	0.0463867	0.0334206	0.0295644	0.037266	0	0.0171887	0.0292698	0.0230376
	f_NS-delta	0.80777	0.765682	0.708932	1.14031	1.12034	0.139944	2.24413	2.74253	4.095	2.32707	2.70589	1.43708	2.95644	4.26075	2.72993	2.50954	2.41476	1.98124
	f_NS-epsilon	0	0	0	0	0	0	0	0	0	0	0	0	0	0	0	0	0	0
	f_NS-zeta	0	0	0	0	0	0	0	0	0	0	0	0	0	0	0	0	0	0
	f_Nitrosotaleaceae	0	0	0	0	0	0.111955	0	0	0	0	0	0	0	0	0	0	0	0
	f_Nitrosotenuaceae	0	0	0	0	0	0.279888	0.505903	0.541936	0.139028	0.594889	0.525716	0.868934	0.813021	0.385082	0.372264	0.687547	0.848825	0.668091
	f_NP-delta	0	0	0	0	0	0	0.570762	0.821115	0.328611	0.454915	0.27832	0.868934	0.236515	0.18633	0.139599	0.25783	0.848825	0.276451
	f_Nitrosopelagicaceae	0	0	0	0	0	0	0	0	0	0	0	0	0	0	0	0	0	0
	f_Nitrosopumilaceae	0	0	0	0	0	0	0.0648594	0	0	0	0	0.0167103	0.0591288	0.037266	0.046533	0.0171887	0.0146349	0
	sum	5.071	4.3336	3.97002	4.93065	3.82018	2.21112	5.7206	6.51966	8.01305	5.96639	6.47868	4.74572	6.35634	7.76376	5.5064	5.29411	5.88323	5.13739
Amt-2	f_Nitrososphaeraceae	0.285053	0.17191	0.10007	0.155456	0.133329	0.0846596	0.533621	0.755039	0.99397	0.910285	0.729607	0.404357	1.03733	1.09715	0.994642	0.68629	0.548913	1.14281
	f_NS-gamma	0.013574	0.133708	0.600418	0.038864	0	0.152387	0	0	0	0	0	0	0	0	0	0	0	0
	f_NS-beta	0.108592	0.17191	0.10007	0.505232	0.399986	0.0507958	1.31836	1.45047	2.38553	1.82057	1.72112	0.748061	1.60966	2.10413	1.38875	1.60134	1.18636	1.70027
	f_NS-beta-associated	6.55622	5.65392	4.14574	5.05232	3.91097	2.99695	0.109863	0.0993472	0.122335	0.148186	0.112247	0.0808714	0.196736	0.135265	0.131368	0.12478	0.0354137	0.111493
	f_NS-delta	0.773716	1.03146	0.557531	1.28251	1.06663	0.372502	2.54255	3.51689	4.4958	2.87904	2.82489	1.53656	3.70221	4.16316	2.89009	2.80755	2.10712	2.64797
	f_NS-epsilon	0.0950177	0.133708	0	0.0777279	0.111107	0.0338638	0.360979	0.258303	0.397588	0.296372	0.579944	0.202179	1.0731	0.85668	0.656839	0.790273	0.584326	0.919821
	f_NS-zeta	0.0407219	0.0191011	0	0.019432	0.0222214	0.0677277	0.109863	0.0397389	0.0917511	0.0423388	0.0187079	0	0.10731	0.0601179	0.0563005	0	0.0531206	0.0557467
	f_Nitrosotaleaceae	0	0	0	0	0	0.101592	0	0	0	0	0	0	0	0	0	0	0	0
	f_Nitrosotenuaceae	0.013574	0	0	0	0	0.0846596	1.16141	1.27164	1.33039	1.39718	1.10376	1.37481	1.10887	1.26248	0.638072	1.33099	1.5582	0.891947
	f_NP-delta	0	0	0	0	0	0	0	0	0	0	0	0	0	0	0	0	0	0
	f_Nitrosopelagicaceae	0	0	0	0	0	0	0	0	0	0	0	0	0	0	0	0	0	0
	f_Nitrosopumilaceae	0	0	0	0	0	0	0.0470842	0.0397389	0.0152919	0	0	0.181961	0.0357701	0.0450884	0.0938342	0.0207967	0.194775	0.0278734
	sum	7.88647	7.31572	5.50383	7.13154	5.64425	3.94514	6.18373	7.43117	9.83266	7.49397	7.09028	4.5288	8.87099	9.72406	6.84989	7.36202	6.26823	7.49793
AtpA	f_Nitrososphaeraceae	0.299859	0.088475	0.061123	0.0969313	0.0791756	0.0482631	1.5546	1.45838	1.91788	1.50854	1.35979	0.936478	1.42744	1.98136	1.45769	1.25968	1.51416	1.27121
	f_NS-gamma	0.0386915	0.0952807	0.590856	0.0553893	0.0158351	0.144789	0.0111842	0	0	0	0	0.0144073	0	0	0	0	0	0.0198627
	f_NS-beta	0.193457	0.231396	0.183369	0.318489	0.237527	0.0723946	0.693417	0.722112	1.31854	0.965467	1.15982	0.677145	0.764699	0.921066	0.84252	0.859549	0.542574	0.754782
	f_NS-beta-associated	3.60798	3.07621	2.3838	2.36789	1.91605	1.36343	0.0894732	0.0991135	0.163456	0.0905126	0.119982	0.115259	0.038235	0.0963907	0.08024	0.103739	0.050472	0.0993135
	f_NS-delta	1.05434	1.11615	0.947407	1.21857	0.601734	0.22925	3.01972	3.29906	4.92547	2.2779	3.23951	1.70007	3.40291	3.91989	2.78165	2.65275	2.44789	2.22462
	f_NS-epsilon	0.193457	0.17695	0.0203743	0.0692367	0.126681	0.0603288	0.503287	0.481408	0.828176	0.422392	0.626572	0.417813	1.42744	1.83142	1.56468	1.31896	1.38798	1.68833
	f_NS-zeta	0.0193457	0.0272231	0	0.0138473	0.0475053	0.0241315	0.0671049	0.0424772	0.0435882	0.0301709	0.0399939	0.0576294	0.038235	0.0321302	0.0534934	0.0296396	0.037854	0.0595881
	f_Nitrosotaleaceae	0	0	0.0101872	0	0.0316702	0.0120658	0.0223683	0.0141591	0.010897	0	0	0	0	0	0	0	0	0
	f_Nitrosotenuaceae	0.00967287	0	0	0	0	0.0965262	0.335525	0.438931	0.196147	0.407307	0.373277	0.850034	0.586269	0.224912	0.294213	0.400135	0.731844	0.436979
	f_NP-delta	0	0	0	0	0	0	0.59276	0.792908	0.250632	0.407307	0.573247	0.734775	0.20392	0.289172	0.2006	0.237117	0.643518	0.377391
	f_Nitrosopelagicaceae	0	0	0	0	0	0	0.0111842	0	0	0	0	0	0.012745	0	0	0.0148198	0	0
	f_Nitrosopumilaceae	0	0	0	0	0	0	0.0223683	0	0	0	0	0.0144073	0.02549	0.0428403	0.0133733	0.0148198	0	0.0198627
	sum	5.41681	4.81168	4.19711	4.14035	3.05618	2.05118	6.92299	7.34856	9.65479	6.1096	7.4922	5.51801	7.92738	9.33918	7.28847	6.89121	7.35629	6.95194
CoxA	f_Nitrososphaeraceae	0.0794626	0.0638964	0	0.0650032	0.111502	0.0424801	1.49629	1.36257	1.95663	1.8589	1.6271	0.676321	1.40597	2.07389	1.7421	1.84356	1.36235	1.51517
	f_NS-gamma	0	0.151754	1.02816	0.146257	0.0743344	0.16992	0	0	0	0	0	0	0.0149571	0	0	0	0	0
	f_NS-beta	0.056759	0.0159741	0.0358661	0.243762	0.148669	0.01416	0.708771	0.830833	1.29163	0.849783	0.782262	0.371977	0.912385	0.76671	0.957368	0.660899	0.636748	0.536136
	f_NS-beta-associated	3.45095	3.34657	2.82146	2.45387	2.11853	1.47264	0.0393762	0.0664666	0.0127885	0	0.0625809	0	0.0598285	0.012569	0.0156946	0	0.0296162	0.0233103
	f_NS-delta	1.13518	1.12617	0.932518	1.44632	1.28227	0.311521	2.49382	3.90491	5.00028	2.35461	3.1134	1.62317	3.73928	4.91449	2.38557	3.16536	2.57661	3.12357
	f_NS-epsilon	0.0908143	0.191689	0.0358661	0.0650032	0.223003	0.0566401	0.367511	0.132933	0.370865	0.336372	0.35984	0.287437	0.717942	0.992953	1.17709	0.939172	0.695981	0.88579
	f_NS-zeta	0.0794626	0.0638964	0.0119554	0.0162508	0.0557508	0	0.131254	0.04985	0.0255769	0.0177038	0	0.101448	0.0149571	0.0502761	0.0470837	0.0869604	0.0444243	0.0233103
	f_Nitrosotaleaceae	0	0	0	0	0	0.11328	0	0	0	0	0	0	0	0	0	0	0	0
	f_Nitrosotenuaceae	0	0.00798704	0	0	0	0.0991202	0.446263	0.564966	0.191827	0.424891	0.453712	0.557965	0.403843	0.427347	0.282502	0.556547	0.814446	0.372964
	f_NP-delta	0	0	0	0	0	0	0.826899	0.731133	0.319711	0.601929	0.375486	1.25119	0.344014	0.326795	0.204029	0.191313	0.636748	0.256413
	f_Nitrosopelagicaceae	0	0	0	0	0	0	0	0	0	0	0	0	0	0	0	0	0.0148081	0
	f_Nitrosopumilaceae	0	0	0	0	0	0	0.0525015	0	0	0	0.0156452	0.118356	0	0.0377071	0.0156946	0.0347842	0.0148081	0
	sum	4.89262	4.96794	4.86583	4.43647	4.01406	2.27976	6.56269	7.64366	9.16932	6.44419	6.79003	4.98787	7.61318	9.60273	6.82713	7.47859	6.82653	6.73666
UreC	f_Nitrososphaeraceae	0.470438	0.119722	0.084332	0.214935	0.163859	0.112369	0.775402	0.717926	0.958467	0.842947	0.841496	0.58143	0.883615	0.831195	0.941018	0.55207	0.652844	0.493286
	f_NS-gamma	0.0600559	0.176062	0.695739	0.0573159	0.0819295	0.199767	0	0	0	0.0780507	0	0	0.0131883	0.0110826	0	0	0	0
	f_NS-beta	0.0700652	0.0774674	0.042166	0.114632	0.131087	0.0124854	0.775402	0.732578	1.28547	1.12393	1.04842	0.58143	0.936368	0.775782	0.761118	0.720758	0.456991	0.801589
	f_NS-beta-associated	3.46322	2.62685	2.47725	2.37861	1.67136	1.76045	0.0231463	0.0146516	0.0338282	0.0156101	0.013795	0.0149085	0.0131883	0	0.0138385	0	0.0130569	0
	f_NS-delta	0.560522	0.774674	0.579783	0.730778	0.753751	0.149825	2.53452	3.12078	4.93892	2.80982	2.67623	1.2374	3.45533	4.38871	2.53245	3.1284	2.20661	3.00082
	f_NS-epsilon	0.100093	0.119722	0.0105415	0.114632	0.147473	0.124854	0.335622	0.336986	0.541252	0.359033	0.262105	0.208719	0.764921	0.698204	0.968695	0.81277	0.900925	0.986571
	f_NS-zeta	0.0500466	0.0352124	0	0.0859739	0.114701	0.0873981	0.173598	0	0.0789325	0.0312203	0.02759	0.119268	0.0131883	0.0664956	0.110708	0.0460058	0.0913982	0.0616607
	f_Nitrosotaleaceae	0	0	0	0	0	0	0.0347195	0.0146516	0	0.0312203	0.013795	0	0	0.055413	0.027677	0.0306706	0.0261138	0
	f_Nitrosotenuaceae	0	0	0	0	0	0	0.0578658	0.0439547	0.0451043	0.0624406	0.11036	0.0894508	0.092318	0.0886608	0.124547	0.199359	0.221967	0.184982
	f_NP-delta	0	0	0	0	0	0	0	0	0	0	0	0	0	0	0	0	0	0
	f_Nitrosopelagicaceae	0	0	0	0	0	0	0.0115732	0	0	0.0468304	0.013795	0.0596339	0.0395649	0	0.0138385	0.0153353	0	0
	f_Nitrosopumilaceae	0	0	0	0	0	0	0	0	0	0	0	0	0.0131883	0	0	0	0	0.0205536
	sum	4.77445	3.92971	3.88981	3.69688	3.06416	2.44715	4.72185	4.98153	7.88198	5.40111	5.00759	2.89224	6.22487	6.91554	5.49388	5.50536	4.56991	5.54946
Ut	f_Nitrososphaeraceae	0.215441	0.0433094	0.0162069	0.154209	0.125961	0.0383911	0.106758	0.112629	0.208035	0.311994	0.106045	0.160445	0.324418	0.306698	0.255309	0.330077	0.200741	0.157999
	f_NS-gamma	0	0.0108274	0.0324137	0	0	0	0	0	0	0	0	0	0	0	0	0	0	0
	f_NS-beta	0	0.0324821	0.0810343	0.176239	0.251922	0	0.676133	0.788403	1.07485	1.24798	1.33616	0.57302	1.11519	1.26087	0.616997	0.77804	0.742741	1.07439
	f_NS-beta-associated	3.47784	3.12911	2.51206	2.35719	1.91461	1.07495	0.017793	0	0.0173362	0	0	0.0229208	0.0405522	0.0511163	0	0	0.0200741	0
	f_NS-delta	0	0	0	0	0	0	0	0	0	0	0	0	0	0	0	0	0	0
	f_NS-epsilon	0.0307773	0.0649641	0	0.0660895	0.0755767	0.0767822	0.266895	0.247784	0.312052	0.167997	0.19088	0.114604	0.831321	0.95417	0.872307	0.848771	1.02378	0.568795
	f_NS-zeta	0.0769433	0.0216547	0	0.0440597	0.0251922	0.0575866	0.142344	0.0901031	0.0866811	0.0719986	0.0424178	0.0458416	0.0202761	0.102233	0.127655	0.023577	0.0200741	0.0315997
	f_Nitrosotaleaceae	0	0	0	0	0	0	0	0	0	0	0	0	0	0	0	0	0	0
	f_Nitrosotenuaceae	0	0	0	0	0	0	0	0	0	0	0	0	0	0	0	0	0	0
	f_NP-delta	0	0	0	0	0	0	0	0	0	0	0	0	0	0	0	0	0	0
	f_Nitrosopelagicaceae	0	0	0	0	0	0	0	0	0	0	0	0	0	0	0	0	0	0
	f_Nitrosopumilaceae	0	0	0	0	0	0	0	0	0	0	0	0	0	0	0	0	0	0
	sum	3.801	3.30234	2.64172	2.79779	2.39326	1.24771	1.20992	1.23892	1.69895	1.79997	1.6755	0.916831	2.33175	2.67508	1.87227	1.98046	2.00741	1.83278
SSS-type 1	f_Nitrososphaeraceae	0.0819003	0.0372274	0.0595639	0.0223365	0.163801	0.0819003	0.982804	0.893458	1.72735	0.953022	1.00514	0.431838	0.796667	1.28807	1.16894	0.37972	0.684985	0.573302
	f_NS-gamma	0.647757	0.781776	0.595639	0.446729	0.23081	0.193583	0.416947	0.416947	0.744548	0.394611	0.498847	0.193583	0.424393	0.588193	0.424393	0.327601	0.297819	0.23081
	f_NS-beta	0.00744548	0	0	0	0	0	0.268037	0.506293	0.84134	0.372274	0.37972	0.119128	0.201028	0.476511	0.134019	0.208474	0.186137	0.141464
	f_NS-beta-associated	0	0	0	0	0	0	0	0	0	0	0	0	0	0	0	0	0	0
	f_NS-delta	0	0	0	0	0	0	0	0	0	0	0	0	0	0	0	0	0	0
	f_NS-epsilon	0	0	0	0	0	0	0	0	0	0	0	0	0	0	0	0	0	0
	f_NS-zeta	0.0297819	0.0446729	0	0.00744548	0.00744548	0.00744548	0.0372274	0.0372274	0.00744548	0.0223365	0.0223365	0.00744548	0.014891	0.0372274	0.00744548	0.0223365	0.0223365	0.0223365
	f_Nitrosotaleaceae	0.134516	0.797487	2.19069	0.22099	0.105691	0.490022	0.00960828	0	0	0	0	0.00960828	0	0	0	0.00960828	0	0.00960828
	f_Nitrosotenuaceae	0	0	0	0	0	0	0	0	0	0	0	0	0	0	0	0	0	0
	f_NP-delta	0	0	0	0	0	0	0	0	0	0	0	0	0	0	0	0	0	0
	f_Nitrosopelagicaceae	0	0	0	0	0	0	0	0	0	0	0	0	0	0	0	0	0	0
	f_Nitrosopumilaceae	0	0	0	0	0	0	0	0	0	0	0	0	0	0	0	0	0	0
	sum	0.901401	1.66116	2.84589	0.697501	0.507747	0.772951	1.71462	1.85393	3.32069	1.74224	1.90604	0.761602	1.43698	2.39	1.7348	0.947739	1.19128	0.977521
SSS-type2	f_Nitrososphaeraceae	0.0340554	0.0340554	0	0	0	0.0113518	0.647052	0.703811	1.43033	0.703811	0.862736	0.420016	0.874088	1.43033	0.771922	0.647052	0.817329	0.44272
	f_NS-gamma	0.0454072	0.227036	0.749218	0.0113518	0.0113518	0.0681108	0	0	0	0	0.0113518	0	0	0	0	0	0	0
	f_NS-beta	0.0681108	0.0908143	0.0794626	0.283795	0.12487	0.0227036	0.658404	0.533534	1.12383	0.726515	0.953551	0.283795	0.692459	0.88544	0.669756	0.488127	0.385961	0.44272
	f_NS-beta-associated	4.41585	5.78941	2.8493	2.49739	1.86169	1.70277	0.0227036	0	0.0113518	0	0	0.0113518	0	0.0113518	0.0227036	0.0340554	0	0
	f_NS-delta	0.919495	1.43033	0.681108	0.669756	0.6357	0.170277	2.03197	2.16819	4.30233	1.62331	2.12279	1.19194	2.46334	3.72339	1.81629	1.87305	2.04332	1.39627
	f_NS-epsilon	0	0	0	0	0	0	0	0	0	0	0	0	0	0	0	0	0	0
	f_NS-zeta	0.0113518	0.0227036	0	0.0113518	0.0113518	0	0.0227036	0.0113518	0	0	0.0227036	0.0227036	0.0227036	0	0	0.0113518	0.0113518	0
	f_Nitrosotaleaceae	0	0.0113518	0	0	0	0	0	0	0	0	0	0	0	0	0	0	0	0
	f_Nitrosotenuaceae	0	0	0	0	0	0.0113518	0.0227036	0.0340554	0.0113518	0.056759	0.0227036	0.0113518	0.056759	0.056759	0.0227036	0.0340554	0.0908143	0.0340554
	f_NP-delta	0	0	0	0	0	0	0	0	0	0	0	0	0	0	0	0	0	0
	f_Nitrosopelagicaceae	0	0	0	0	0	0	0	0	0	0	0	0	0	0	0	0	0	0
	f_Nitrosopumilaceae	0	0	0	0	0	0	0	0	0	0	0	0	0	0	0	0	0	0
	sum	5.49427	7.6057	4.35909	3.47365	2.64497	1.98656	3.40554	3.45095	6.87919	3.11039	3.99583	1.94116	4.10935	6.10726	3.30337	3.08769	3.34878	2.31577
PstA	f_Nitrososphaeraceae	0.0571724	0.0268174	0.0200707	0.054564	0.0311983	0.023772	0.66105	0.502131	1.00906	1.15913	0.551572	0.454165	0.929076	1.85689	0.658703	1.08032	1.3673	1.2914
	f_NS-gamma	0	0.0134087	0.140495	0	0	0.023772	0	0	0	0	0	0	0	0	0	0	0	0
	f_NS-beta	0.0762299	0.093861	0.080283	0.381948	0.155992	0.0950879	0.859365	0.641612	1.24522	1.18885	0.971818	0.454165	0.853745	0.991746	0.632355	0.583959	0.571779	1.0566
	f_NS-beta-associated	0.362092	0.388853	0.301061	0.463794	0.18719	0.142632	0.110175	0.223169	0.515264	0.326934	0.341449	0.141927	0.251102	0.0633029	0.105393	0.0583959	0.19888	0.156534
	f_NS-delta	0.438322	0.496122	0.582052	0.627486	0.499173	0.142632	1.82891	2.78962	3.90742	1.96161	2.23255	1.22057	3.28943	3.35505	2.23959	2.36503	2.21254	1.44794
	f_NS-epsilon	0.0952874	0.093861	0	0.054564	0.0311983	0.0475439	0.22035	0.502131	0.32204	0.356655	0.262653	0.227083	0.703084	0.907342	0.948533	0.729949	0.596639	0.508735
	f_NS-zeta	0.0571724	0.0268174	0	0.027282	0.0623966	0.023772	0.110175	0.111585	0.0214694	0	0	0.0567707	0.0753305	0.0633029	0.0526963	0	0	0.0391334
	f_Nitrosotaleaceae	0	0	0	0	0	0.0950879	0	0	0	0	0	0	0	0	0	0	0	0
	f_Nitrosotenuaceae	0	0	0	0	0	0.0950879	0.154245	0.195273	0.0214694	0.0891639	0.078796	0.113541	0.0753305	0.147707	0.0790444	0.233584	0.323179	0.313068
	f_NP-delta	0	0	0	0	0	0	0	0	0	0	0	0	0	0	0	0	0	0
	f_Nitrosopelagicaceae	0	0	0	0	0	0	0	0	0	0	0	0	0	0	0	0	0	0
	f_Nitrosopumilaceae	0	0	0	0	0	0	0.022035	0	0	0.0594426	0	0	0	0.021101	0	0	0.02486	0
	sum	1.08628	1.13974	1.12396	1.60964	0.967148	0.689387	3.9663	4.96552	7.04195	5.14178	4.43884	2.66822	6.1771	7.40644	4.71632	5.05125	5.29517	4.81341
PstB	f_Nitrososphaeraceae	0.196951	0.153971	0.023047	0.156638	0.0358247	0.0818912	1.0374	1.05708	1.47918	1.02386	1.29689	0.880053	1.87419	1.96263	1.54302	1.34111	1.34168	1.30316
	f_NS-gamma	0.0656505	0.292544	0.829692	0.0313276	0	0.272971	0	0	0.024653	0	0	0	0	0	0	0	0.0285464	0
	f_NS-beta	0.043767	0.10778	0.046094	0.375931	0.143299	0	0.9868	0.800822	1.33126	1.02386	1.17625	0.35854	0.836178	0.872281	1.17996	0.637026	0.685114	1.12341
	f_NS-beta-associated	3.26064	3.21799	2.90392	3.44604	2.11366	1.80161	0	0	0	0.0341286	0	0	0.0288337	0	0	0	0	0
	f_NS-delta	0.87534	0.908428	0.737504	1.12779	1.00309	0.163782	2.78328	2.37043	4.43754	2.389	3.01602	1.53194	3.17171	4.09487	2.51119	3.05102	1.82697	1.97721
	f_NS-epsilon	0.0218835	0.0307942	0	0.0313276	0	0	0.177118	0.416427	0.295836	0.170643	0.422243	0.293351	0.980346	0.993431	1.24047	0.502915	0.485289	0.943667
	f_NS-zeta	0.0656505	0.0461912	0	0	0.107474	0.0818912	0.0253026	0	0.024653	0	0.0603204	0.0977837	0.0865011	0.04846	0.0302553	0	0.0285464	0
	f_Nitrosotaleaceae	0	0	0	0	0	0.136485	0	0	0	0	0	0	0	0	0	0	0	0
	f_Nitrosotenuaceae	0	0	0	0.0313276	0	0.218377	0.278328	0.512526	0.419101	0.273029	0.241282	0.684486	0.23067	0.2423	0.242042	0.167638	0.39965	0.13481
	f_NP-delta	0	0	0	0	0	0	0.506051	0.480493	0.24653	0.375415	0.180961	0.651891	0.0865011	0.26653	0.151276	0.301749	0.770753	0.269619
	f_Nitrosopelagicaceae	0	0	0	0	0	0	0	0	0	0	0	0	0	0	0	0	0	0
	f_Nitrosopumilaceae	0	0	0	0	0	0	0	0	0	0	0	0	0.0288337	0	0.0302553	0	0	0
	sum	4.52988	4.7577	4.54026	5.20038	3.40334	2.75701	5.79428	5.63778	8.25876	5.28994	6.39396	4.49805	7.32376	8.4805	6.92846	6.00146	5.56655	5.75187
PstC	f_Nitrososphaeraceae	0	0	0	0	0	0	0.701536	0.60901	0.663998	1.2166	0.597299	0.593869	0.890805	1.53554	0.886789	1.08894	1.17591	0.889932
	f_NS-gamma	0.398715	0.390307	0.675514	0.645236	0.539205	0.129743	0.180395	0.253754	0.527292	0.243321	0.143352	0.180743	0.251253	0.076777	0.0479346	0.0796788	0.0678407	0.0355973
	f_NS-beta	0.0520063	0.0121971	0.0912856	0.297801	0.113517	0.0216239	0.461009	0.837389	0.820233	0.919211	1.09903	0.490588	0.890805	0.748576	0.862822	0.557751	0.701021	0.569557
	f_NS-beta-associated	3.43241	3.01268	2.28214	2.20869	2.41223	1.38393	0.0200439	0	0.0390587	0.0270356	0	0	0.0228412	0.0383885	0	0	0	0
	f_NS-delta	0.260031	0.390307	0.438171	0.521152	0.454067	0.172991	2.06452	2.41067	3.5934	2.10878	2.9626	1.29102	2.51253	2.97511	2.44466	2.09821	1.40204	1.60188
	f_NS-epsilon	0.121348	0.0609854	0	0.0248168	0.0283792	0.0432478	0.200439	0.228379	0.31247	0.351463	0.143352	0.258204	0.936488	0.998101	0.575215	0.557751	0.723634	0.854335
	f_NS-zeta	0	0	0	0	0.0567584	0	0.0801756	0.0253754	0.0195294	0.0270356	0.023892	0.0516408	0.0456823	0.0383885	0	0.0265596	0.0226136	0
	f_Nitrosotaleaceae	0	0	0	0	0	0.0216239	0	0	0	0	0	0	0	0	0	0	0	0
	f_Nitrosotenuaceae	0	0	0	0	0	0.129743	0.220483	0.203003	0.0585881	0.243321	0.0955679	0.413126	0.319776	0.172748	0.0719018	0.159358	0.384431	0.427168
	f_NP-delta	0	0	0	0	0	0	0.581273	0.406007	0.136705	0.243321	0.286704	0.722971	0.182729	0.115166	0.191738	0.0796788	0.63318	0.142389
	f_Nitrosopelagicaceae	0	0	0	0	0	0	0	0	0	0	0	0	0	0	0	0	0	0
	f_Nitrosopumilaceae	0	0	0	0	0	0	0.0200439	0	0	0	0	0.0258204	0	0.0191943	0.0239673	0	0	0.0355973
	sum	4.26451	3.86648	3.48711	3.6977	3.60416	1.9029	4.52992	4.97359	6.17128	5.38009	5.3518	4.02798	6.05291	6.71799	5.10503	4.64793	5.11067	4.55645
GlnB	f_Nitrososphaeraceae	1.0602	0.674905	1.11657	0.578187	0.991778	0.377849	3.32729	5.91203	5.17562	6.37756	4.59229	2.63187	4.05771	6.76379	4.81616	4.33154	5.07099	4.66512
	f_NS-gamma	1.81748	1.63398	4.30676	1.30092	1.40502	1.32247	0.0583734	0	0.056875	0.157471	0	0	0.0665199	0.0558991	0.0697995	0	0	0
	f_NS-beta	1.81748	1.38533	1.70144	2.24047	1.07443	1.13355	3.61915	3.32552	5.63062	4.40918	5.91431	2.93265	4.45683	5.36631	3.97857	2.70721	2.89771	4.0431
	f_NS-beta-associated	15.6505	11.8996	10.0491	11.4192	8.18217	7.05318	0.233494	0.221701	0.455	0.157471	0.20874	0	0.13304	0.111798	0.348997	0.309396	0.0658571	0
	f_NS-delta	1.46408	1.31429	0.744378	0.795007	1.23972	0.188925	4.43638	4.95133	7.56437	4.25171	4.59229	1.87991	5.58767	6.70789	3.14098	5.33708	4.08314	4.0431
	f_NS-epsilon	0	0	0	0	0	0	0	0	0	0	0	0	0	0	0	0	0	0
	f_NS-zeta	0	0	0	0	0	0	0.0583734	0.0739004	0.056875	0	0	0	0.0665199	0	0.0697995	0.077349	0	0.103669
	f_Nitrosotaleaceae	0	0	0	0	0	0.0629748	0	0	0	0	0	0	0	0	0	0	0	0
	f_Nitrosotenuaceae	0	0	0	0	0	0.440824	0.350241	1.33021	1.1375	1.18103	1.32202	1.35353	0.798238	1.00618	0.558396	1.00554	1.25128	0.622016
	f_NP-delta	0	0	0	0	0	0	0	0	0	0	0	0	0	0	0	0	0	0
	f_Nitrosopelagicaceae	0	0	0	0	0	0	0	0	0	0	0	0	0	0	0	0	0	0
	f_Nitrosopumilaceae	0	0	0	0	0	0	0	0	0	0	0	0	0.266079	0.111798	0	0	0	0
	sum	21.8098	16.9082	17.9182	16.3338	12.8931	10.5798	12.0833	15.8147	20.0769	16.5344	16.6296	8.79796	15.4326	20.1237	12.9827	13.7681	13.369	13.477
PiT	f_Nitrososphaeraceae	0	0.061355	0	0.0249672	0.0571024	0.0217549	1.0486	1.30199	1.55217	1.55037	1.27395	0.779307	1.03408	1.68002	1.1574	0.93522	1.18303	1.3609
	f_NS-gamma	0	0.073626	0.238781	0.0499343	0	0.0652648	0	0	0	0	0	0	0	0	0	0	0	0
	f_NS-beta	0	0	0.0367355	0.149803	0.0571024	0	0.604961	0.459526	1.06098	0.897583	0.769177	0.545515	0.827265	0.772423	0.578701	0.374088	0.409511	0.644635
	f_NS-beta-associated	2.82536	1.88973	1.41432	2.54665	2.02713	0.935463	0	0.0510585	0.0196477	0	0	0	0	0.0579318	0	0	0	0
	f_NS-delta	1.06387	1.10439	0.697975	1.87254	0.799433	0.152285	2.60133	3.39539	4.77439	2.55675	2.66808	1.42873	4.06739	4.53799	2.77294	2.61861	2.36607	2.36366
	f_NS-epsilon	0.0872024	0.085897	0	0.0249672	0.114205	0.13053	0.241984	0.178705	0.275068	0.353593	0.216331	0.363676	1.05706	0.811045	1.08506	0.45425	0.955526	0.859513
	f_NS-zeta	0.034881	0.049084	0	0	0.114205	0.0652648	0.100827	0.102117	0.0785908	0.0815984	0.0480735	0.0259769	0	0.0386212	0.0241125	0	0.0910025	0.107439
	f_Nitrosotaleaceae	0	0	0	0	0	0.108775	0	0	0	0	0	0	0	0	0	0	0	0
	f_Nitrosotenuaceae	0	0	0	0	0	0.0652648	0.0201654	0.127646	0.0589431	0.0271995	0.120184	0.0519538	0.0919184	0.115864	0.0964502	0.213764	0.318509	0.143252
	f_NP-delta	0	0	0	0	0	0	0.161323	0.306351	0.0982386	0.135997	0.0240368	0.181838	0.0919184	0.173795	0.0723376	0.160323	0.455013	0.107439
	f_Nitrosopelagicaceae	0	0	0	0	0	0	0	0	0	0	0	0	0	0	0	0	0	0
	f_Nitrosopumilaceae	0	0	0	0	0	0	0	0	0	0	0	0	0	0.0193106	0	0	0	0
	sum	4.01131	3.26409	2.38781	4.66886	3.16918	1.5446	4.77919	5.92278	7.91803	5.60309	5.11983	3.377	7.16963	8.207	5.78701	4.75626	5.77866	5.58683
PetB	f_Nitrososphaeraceae	0.532099	0.412584	0.240167	0.279821	0.213326	0.149001	1.36858	1.27164	1.90842	1.45646	1.45173	0.67932	1.53096	1.51497	1.20108	1.28107	1.20407	1.04804
	f_NS-gamma	0.0217183	0.0611235	0.537517	0.0155456	0	0.135455	0	0	0	0	0	0	0	0	0	0	0	0
	f_NS-beta	0.0325775	0.122247	0.114365	0.171001	0.142217	0.0135455	0.853794	0.635822	1.10101	0.897583	1.1524	0.517577	0.944331	1.10617	0.720646	0.648856	0.538288	0.780454
	f_NS-beta-associated	3.11658	2.54427	2.07001	2.4562	1.77772	1.23264	0.0251116	0.0158956	0.024467	0	0	0.0161743	0.014308	0.0240471	0.0300269	0	0	0
	f_NS-delta	0.857874	1.05438	0.720502	1.32137	0.906635	0.189637	2.41071	2.68635	3.97588	2.30323	2.81366	1.58508	2.89023	4.08801	2.35711	2.67861	2.29481	2.34136
	f_NS-epsilon	0.0434367	0.106966	0.0114365	0.0777279	0.0533315	0.0541821	0.38923	0.206642	0.305837	0.237097	0.359191	0.291137	0.758327	0.913792	0.960862	0.865141	0.552454	0.981142
	f_NS-zeta	0.0542958	0.0458426	0	0	0	0	0.0376674	0.0158956	0.0489339	0.0338711	0.0149663	0.0646972	0.0429241	0.0721414	0.0600539	0.0166373	0.0566619	0.0222987
	f_Nitrosotaleaceae	0	0	0	0	0	0.0541821	0	0	0	0	0	0	0	0	0	0	0	0
	f_Nitrosotenuaceae	0	0	0	0	0	0.149001	0.351562	0.317911	0.183502	0.270968	0.52382	0.630797	0.486474	0.360707	0.120108	0.465845	0.566619	0.379078
	f_NP-delta	0	0	0	0	0	0	0.376674	0.333807	0.183502	0.270968	0.194562	0.372009	0.128772	0.108212	0.0900808	0.099824	0.325806	0.200688
	f_Nitrosopelagicaceae	0	0	0	0	0	0	0.0376674	0.0158956	0	0.0169355	0.0149663	0.0161743	0	0	0	0.0166373	0.0141655	0
	f_Nitrosopumilaceae	0	0	0	0	0	0	0.0376674	0.0635822	0.0367004	0.0338711	0.0299326	0.0161743	0	0.0240471	0	0.0166373	0.0141655	0
	sum	4.65858	4.34741	3.694	4.32167	3.09322	1.97765	5.88867	5.56344	7.76826	5.52098	6.55523	4.18914	6.79632	8.2121	5.53997	6.08926	5.56704	5.75306
FlaB	f_Nitrososphaeraceae	0	0	0.0252557	0	0	0	0.332729	0.245719	0.405234	0.299194	0.264404	0.178591	0.442357	0.637249	0.530476	0.514371	0.43795	0.492429
	f_NS-gamma	0	0	0	0	0	0	0	0	0	0	0	0	0	0	0	0	0	0
	f_NS-beta	0	0	0	0	0	0	0	0	0	0	0	0	0	0	0	0	0	0
	f_NS-beta-associated	0	0	0	0	0	0	0	0	0	0	0	0	0	0	0	0	0	0
	f_NS-delta	0	0	0	0	0	0	0	0	0	0	0	0	0	0	0	0	0	0
	f_NS-epsilon	0	0	0	0	0	0	0	0	0	0	0	0	0	0	0	0	0	0
	f_NS-zeta	0	0	0	0	0	0	0	0	0	0	0	0	0	0	0	0	0	0
	f_Nitrosotaleaceae	0	0	0	0	0	0.358957	0	0	0	0	0	0	0	0	0	0	0	0
	f_Nitrosotenuaceae	0	0	0	0.0343298	0	0.448696	3.52138	3.51027	1.5669	2.13176	2.7432	4.14331	2.18019	1.9914	1.72405	2.02074	4.16052	2.85609
	f_NP-delta	0	0	0	0	0	0	0	0	0	0	0	0	0	0	0	0	0	0
	f_Nitrosopelagicaceae	0	0	0	0	0	0	0	0	0	0	0	0	0	0	0	0	0	0
	f_Nitrosopumilaceae	0	0	0	0	0	0	0.0554548	0.0351027	0.0270156	0.112198	0.132202	0.0714364	0	0.0265521	0	0.0367408	0	0.0984858
	sum	0	0	0.0252557	0.0343298	0	0.807652	3.90956	3.79109	1.99915	2.54315	3.1398	4.39334	2.62255	2.65521	2.25452	2.57185	4.59847	3.447
