# Supplementary material for: Nitrogen and phosphorous acquisition strategies drive coexistence patterns among archaeal lineages in soil
Source: ISME J. 2023 Aug 18;17(11):1839–50. doi: 10.1038/s41396-023-01493-y (PMC10579303; doi:10.1038/s41396-023-01493-y)
Supplement: Supplementary file 11 — Supplemental Table S11 [file 41396_2023_1493_MOESM11_ESM.xlsx]

## Sheet: Table S11
Table S11. The protein clusters uniquely present in genomes or MAGs of each of the five major lineages in the soil (Nitrososphaeraceae, NS-beta, NS-beta-associated, NS-delta, and NS-epsilon). Each protein cluster is annotated by three databases, including aCOGs, UniRef and RefSeq. The cluster ID is the same as in Table S10.
Lineage	Unique protein cluster (same cluster ID as in Table S10)	Number of genomes/MAGs containing the target protein cluster	arCOGs				UniRef50	RefSeq
			arCOG-ID	Protein annotation	Major proetein funactional categories	Functional classes	Protein annotation	Protein annotation
f_Nitrososphaeraceae	cluster-20018	11					Uncharacterized protein	hypothetical protein
f_Nitrososphaeraceae	cluster-23120	11	arCOG10518	Uncharacterized membrane protein	POORLY CHARACTERIZED	Function unknown	Uncharacterized protein	hypothetical protein
f_Nitrososphaeraceae	cluster-24030	11	arCOG04060	Predicted transcriptional regulator	INFORMATION STORAGE AND PROCESSING	Transcription	HTH cro/C1-type domain-containing protein	helix-turn-helix domain-containing protein
f_Nitrososphaeraceae	cluster-25863	11	arCOG03842	TlpA/TrxA-like family protein	POORLY CHARACTERIZED	General function prediction only	Uncharacterized protein	DUF929 family protein
f_Nitrososphaeraceae	cluster-79	10	arCOG01783	SAM-dependent methyltransferase	METABOLISM	Secondary metabolites biosynthesis, transport and catabolism	Methyltranfer_dom domain-containing protein	methyltransferase domain-containing protein
f_Nitrososphaeraceae	cluster-372	10	arCOG08774	Uncharacterized protein	POORLY CHARACTERIZED	Function unknown	Uncharacterized protein	hypothetical protein
f_Nitrososphaeraceae	cluster-527	10					Uncharacterized protein	hypothetical protein
f_Nitrososphaeraceae	cluster-535	10
f_Nitrososphaeraceae	cluster-646	10	arCOG00603	Dihydroorotate dehydrogenase	METABOLISM	Nucleotide transport and metabolism	DHO_dh domain-containing protein (Fragment)	hypothetical protein
f_Nitrososphaeraceae	cluster-19858	10					Uncharacterized protein	hypothetical protein
f_Nitrososphaeraceae	cluster-32	9					Uncharacterized protein	hypothetical protein
f_Nitrososphaeraceae	cluster-157	9	arCOG04994	Zn-dependent protease	METABOLISM	Amino acid transport and metabolism	Peptidase_M10 domain-containing protein	hypothetical protein
f_Nitrososphaeraceae	cluster-280	9					Uncharacterized protein	hypothetical protein
f_Nitrososphaeraceae	cluster-579	9					Uncharacterized protein	hypothetical protein
f_Nitrososphaeraceae	cluster-638	9	arCOG08812	Predicted S-layer protein with Ig-like domain	CELLULAR PROCESSES AND SIGNALING	Cell wall/membrane/envelope biogenesis	Uncharacterized protein	hypothetical protein
f_Nitrososphaeraceae	cluster-645	9					Uncharacterized protein	hypothetical protein
f_Nitrososphaeraceae	cluster-13576	9
f_Nitrososphaeraceae	cluster-19855	9					Uncharacterized protein	hypothetical protein
f_Nitrososphaeraceae	cluster-19963	9					Uncharacterized protein	hypothetical protein
f_Nitrososphaeraceae	cluster-20069	9					Uncharacterized protein	hypothetical protein
f_Nitrososphaeraceae	cluster-20196	9					Uncharacterized protein	hypothetical protein
f_Nitrososphaeraceae	cluster-22822	9					Uncharacterized protein	hypothetical protein
f_Nitrososphaeraceae	cluster-22856	9					Uncharacterized protein	hypothetical protein
f_Nitrososphaeraceae	cluster-22968	9					Uncharacterized protein	hypothetical protein
f_Nitrososphaeraceae	cluster-23063	9					Uncharacterized protein	hypothetical protein
f_Nitrososphaeraceae	cluster-24066	9					Uncharacterized protein
f_Nitrososphaeraceae	cluster-25937	9					Uncharacterized protein	hypothetical protein
f_Nitrososphaeraceae	cluster-54	8					Uncharacterized protein	hypothetical protein
f_Nitrososphaeraceae	cluster-75	8					Uncharacterized protein	hypothetical protein
f_Nitrososphaeraceae	cluster-107	8	arCOG04219	Possible nuclease of RNase H fold, RuvC/YqgF family	INFORMATION STORAGE AND PROCESSING	Replication, recombination and repair	Uncharacterized protein	hypothetical protein
f_Nitrososphaeraceae	cluster-140	8	arCOG08710	Uncharacterized protein	POORLY CHARACTERIZED	Function unknown	Uncharacterized protein	hypothetical protein
f_Nitrososphaeraceae	cluster-307	8	arCOG06353	Probable cobalt transporter subunit, CbtA	METABOLISM	Inorganic ion transport and metabolism	Uncharacterized protein	CbtA family protein
f_Nitrososphaeraceae	cluster-391	8					Uncharacterized protein	hypothetical protein
f_Nitrososphaeraceae	cluster-490	8	arCOG01569	Small-conductance mechanosensitive channel	CELLULAR PROCESSES AND SIGNALING	Cell wall/membrane/envelope biogenesis	Putative mechanosensitive ion channel	mechanosensitive ion channel
f_Nitrososphaeraceae	cluster-494	8					hypothetical protein	hypothetical protein
f_Nitrososphaeraceae	cluster-509	8	arCOG03744	Predicted aspartyl protease	METABOLISM	Amino acid transport and metabolism	Uncharacterized protein	hypothetical protein
f_Nitrososphaeraceae	cluster-624	8	arCOG03145	Intein/homing endonuclease	INFORMATION STORAGE AND PROCESSING	Replication, recombination and repair	DOD-type homing endonuclease domain-containing protein	phosphoribosylamine--glycine ligase
f_Nitrososphaeraceae	cluster-676	8	arCOG08637	Uncharacterized protein	POORLY CHARACTERIZED	Function unknown	Uncharacterized protein	hypothetical protein
f_Nitrososphaeraceae	cluster-19772	8					Zinc finger C2H2 domain-containing protein	zinc finger C2H2 domain-containing protein
f_Nitrososphaeraceae	cluster-19822	8	arCOG01753	Archaeal DNA-binding protein Alba	INFORMATION STORAGE AND PROCESSING	Transcription	Archaeal DNA-binding protein	hypothetical protein
f_Nitrososphaeraceae	cluster-19997	8					Uncharacterized protein	hypothetical protein
f_Nitrososphaeraceae	cluster-22877	8					Uncharacterized protein	hypothetical protein
f_Nitrososphaeraceae	cluster-23014	8					Uncharacterized protein	hypothetical protein
f_Nitrososphaeraceae	cluster-23015	8					Uncharacterized protein	hypothetical protein
f_Nitrososphaeraceae	cluster-23072	8					Uncharacterized protein	hypothetical protein
f_Nitrososphaeraceae	cluster-23102	8	arCOG11830	Uncharacterized protein	POORLY CHARACTERIZED	Function unknown	Uncharacterized protein	hypothetical protein
f_Nitrososphaeraceae	cluster-23126	8					Uncharacterized protein	hypothetical protein
f_Nitrososphaeraceae	cluster-23135	8	arCOG05122	3-methyladenine DNA glycosylase AlkD	INFORMATION STORAGE AND PROCESSING	Replication, recombination and repair	DNA alkylation repair enzyme	DNA alkylation repair protein
f_Nitrososphaeraceae	cluster-23159	8
f_Nitrososphaeraceae	cluster-26531	8	arCOG01264	Short-chain alcohol dehydrogenase	METABOLISM	Lipid transport and metabolism	Glucose/ribitol dehydrogenase family protein	SDR family oxidoreductase
f_Nitrososphaeraceae	cluster-57	7	arCOG06113	Zn finger protein, C2C2 type	POORLY CHARACTERIZED	Function unknown	Uncharacterized protein	hypothetical protein
f_Nitrososphaeraceae	cluster-102	7
f_Nitrososphaeraceae	cluster-166	7					Uncharacterized protein	hypothetical protein
f_Nitrososphaeraceae	cluster-398	7	arCOG08730	Uncharacterized conserved Zn-binding protein	POORLY CHARACTERIZED	Function unknown	Uncharacterized protein	hypothetical protein
f_Nitrososphaeraceae	cluster-446	7					Uncharacterized protein	hypothetical protein
f_Nitrososphaeraceae	cluster-675	7					hypothetical protein
f_Nitrososphaeraceae	cluster-17425	7					Uncharacterized protein (Fragment)	PD40 domain-containing protein
f_Nitrososphaeraceae	cluster-17431	7	arCOG02037	Sugar-specific transcriptional regulator TrmB	INFORMATION STORAGE AND PROCESSING	Transcription	Transcriptional regulator, TrmB-like protein	hypothetical protein
f_Nitrososphaeraceae	cluster-19918	7					Uncharacterized protein	hypothetical protein
f_Nitrososphaeraceae	cluster-19933	7	arCOG06678	Alanine dehydrogenase	METABOLISM	Amino acid transport and metabolism	Alanine dehydrogenase	hypothetical protein
f_Nitrososphaeraceae	cluster-19974	7					Uncharacterized protein
f_Nitrososphaeraceae	cluster-19993	7					Uncharacterized protein	hypothetical protein
f_Nitrososphaeraceae	cluster-20007	7	arCOG00038	tRNA S(4)U 4-thiouridine synthase	INFORMATION STORAGE AND PROCESSING	Translation, ribosomal structure and biogenesis	Uncharacterized protein	hypothetical protein
f_Nitrososphaeraceae	cluster-22002	7					Uncharacterized protein	hypothetical protein
f_Nitrososphaeraceae	cluster-23127	7	arCOG01349	Archaeal fructose-1,6-bisphosphatase or related enzyme of inositol monophosphatase family	METABOLISM	Carbohydrate transport and metabolism	Putative Inositol-1-monophosphatase	inositol monophosphatase
f_Nitrososphaeraceae	cluster-25873	7					Uncharacterized protein	hypothetical protein
f_Nitrososphaeraceae	cluster-25941	7
f_Nitrososphaeraceae	cluster-53	6					Uncharacterized protein	hypothetical protein
f_Nitrososphaeraceae	cluster-164	6
f_Nitrososphaeraceae	cluster-331	6					Uncharacterized protein	hypothetical protein
f_Nitrososphaeraceae	cluster-392	6					Uncharacterized protein	hypothetical protein
f_Nitrososphaeraceae	cluster-408	6					MEDS domain-containing protein	MEDS domain-containing protein
f_Nitrososphaeraceae	cluster-440	6						hypothetical protein
f_Nitrososphaeraceae	cluster-19783	6					Uncharacterized protein	hypothetical protein
f_Nitrososphaeraceae	cluster-19978	6					Uncharacterized protein	hypothetical protein
f_Nitrososphaeraceae	cluster-20040	6					Uncharacterized protein	hypothetical protein
f_Nitrososphaeraceae	cluster-20076	6					Uncharacterized protein	hypothetical protein
f_Nitrososphaeraceae	cluster-20121	6
f_Nitrososphaeraceae	cluster-20141	6					Uncharacterized protein	hypothetical protein
f_Nitrososphaeraceae	cluster-22044	6	arCOG01693	KaiC family ATPase implicated in signal transduction fused to 4VR domain	CELLULAR PROCESSES AND SIGNALING	Signal transduction mechanisms	V4R domain-containing protein	hypothetical protein
f_Nitrososphaeraceae	cluster-22103	6					bPH_3 domain-containing protein	PH domain-containing protein
f_Nitrososphaeraceae	cluster-22130	6					Uncharacterized protein	hypothetical protein
f_Nitrososphaeraceae	cluster-22760	6					Uncharacterized protein
f_Nitrososphaeraceae	cluster-23114	6
f_Nitrososphaeraceae	cluster-23134	6	arCOG00213	ABC-type phosphate transport system, periplasmic component	METABOLISM	Inorganic ion transport and metabolism	Phosphate-binding protein	hypothetical protein
f_Nitrososphaeraceae	cluster-24089	6					Uncharacterized protein	hypothetical protein
f_Nitrososphaeraceae	cluster-26567	6					Uncharacterized protein	hypothetical protein
f_Nitrososphaeraceae	cluster-26966	6					Uncharacterized protein
f_Nitrososphaeraceae	cluster-27017	6					Uncharacterized protein
f_Nitrososphaeraceae	cluster-27020	6					Uncharacterized protein
f_Nitrososphaeraceae	cluster-43	5	arCOG05161	Acetyltransferase (GNAT) family	INFORMATION STORAGE AND PROCESSING	Transcription	GCN5-related N-acetyltransferase	GNAT family N-acetyltransferase
f_Nitrososphaeraceae	cluster-254	5					Uncharacterized protein
f_Nitrososphaeraceae	cluster-359	5	arCOG08035	Uncharacterized secreted protein	POORLY CHARACTERIZED	Function unknown	Uncharacterized protein	hypothetical protein
f_Nitrososphaeraceae	cluster-482	5
f_Nitrososphaeraceae	cluster-510	5					Uncharacterized protein	hypothetical protein
f_Nitrososphaeraceae	cluster-620	5
f_Nitrososphaeraceae	cluster-640	5					Uncharacterized protein	hypothetical protein
f_Nitrososphaeraceae	cluster-642	5	arCOG00770	Rad3-related DNA helicase	INFORMATION STORAGE AND PROCESSING	Transcription	LEA_2 domain-containing protein	LEA type 2 family protein
f_Nitrososphaeraceae	cluster-643	5					Uncharacterized protein	hypothetical protein
f_Nitrososphaeraceae	cluster-19837	5					Uncharacterized protein	hypothetical protein
f_Nitrososphaeraceae	cluster-19840	5					Uncharacterized protein	hypothetical protein
f_Nitrososphaeraceae	cluster-20020	5
f_Nitrososphaeraceae	cluster-20047	5					Uncharacterized protein
f_Nitrososphaeraceae	cluster-20077	5
f_Nitrososphaeraceae	cluster-20092	5					Uncharacterized protein	hypothetical protein
f_Nitrososphaeraceae	cluster-20167	5	arCOG06880	DnaJ type Zn finger domain	CELLULAR PROCESSES AND SIGNALING	Posttranslational modification, protein turnover, chaperones	Uncharacterized protein	hypothetical protein
f_Nitrososphaeraceae	cluster-20176	5					Sulfotransferase domain-containing protein	sulfotransferase
f_Nitrososphaeraceae	cluster-20199	5					Uncharacterized protein	hypothetical protein
f_Nitrososphaeraceae	cluster-22006	5					Uncharacterized protein	hypothetical protein
f_Nitrososphaeraceae	cluster-22021	5
f_Nitrososphaeraceae	cluster-22026	5					Uncharacterized protein	hypothetical protein
f_Nitrososphaeraceae	cluster-22037	5
f_Nitrososphaeraceae	cluster-22062	5	arCOG00134	MFS family permease	METABOLISM	Carbohydrate transport and metabolism	Putative major facilitator superfamily MFS_1	MFS transporter
f_Nitrososphaeraceae	cluster-22064	5					Uncharacterized protein	hypothetical protein
f_Nitrososphaeraceae	cluster-22120	5					Uncharacterized protein	hypothetical protein
f_Nitrososphaeraceae	cluster-22148	5					Uncharacterized protein	hypothetical protein
f_Nitrososphaeraceae	cluster-22174	5	arCOG01895	Sugar phosphate isomerase/epimerase	METABOLISM	Carbohydrate transport and metabolism	Xylose isomerase domain-containing protein, TIM barrel	TIM barrel protein
f_Nitrososphaeraceae	cluster-22775	5
f_Nitrososphaeraceae	cluster-22955	5					DUF11 domain-containing protein	hypothetical protein
f_Nitrososphaeraceae	cluster-22958	5	arCOG02542	Cell surface protein containing PGF C-terminal sorting motif	CELLULAR PROCESSES AND SIGNALING	Cell wall/membrane/envelope biogenesis	Putative cell wall surface anchor family protein	hypothetical protein
f_Nitrososphaeraceae	cluster-23056	5					NitrOD5 domain-containing protein	hypothetical protein
f_Nitrososphaeraceae	cluster-23111	5					Uncharacterized protein	hypothetical protein
f_Nitrososphaeraceae	cluster-24040	5					Uncharacterized protein	hypothetical protein
f_Nitrososphaeraceae	cluster-24076	5					Conserved repeat protein	hypothetical protein
f_Nitrososphaeraceae	cluster-24077	5					Uncharacterized protein	hypothetical protein
f_Nitrososphaeraceae	cluster-24105	5						hypothetical protein
f_Nitrososphaeraceae	cluster-25862	5					hypothetical protein
f_Nitrososphaeraceae	cluster-25899	5					Uncharacterized protein
f_Nitrososphaeraceae	cluster-25912	5
f_Nitrososphaeraceae	cluster-25913	5	arCOG01488	tRNA(Arg) A34 adenosine deaminase TadA	INFORMATION STORAGE AND PROCESSING	Translation, ribosomal structure and biogenesis	Putative cytosine/adenosine deaminase	cytosine/adenosine deaminase
f_Nitrososphaeraceae	cluster-25921	5	arCOG10414	Uncharacterized protein	POORLY CHARACTERIZED	Function unknown	Uncharacterized protein	hypothetical protein
f_Nitrososphaeraceae	cluster-25931	5					Uncharacterized protein
f_Nitrososphaeraceae	cluster-25935	5						hypothetical protein
f_Nitrososphaeraceae	cluster-25943	5					Uncharacterized protein
f_Nitrososphaeraceae	cluster-26560	5	arCOG00131	MFS family permease	METABOLISM	Carbohydrate transport and metabolism	MFS domain-containing protein	MFS transporter
f_Nitrososphaeraceae	cluster-26570	5					Uncharacterized protein	hypothetical protein
f_Nitrososphaeraceae	cluster-133	4					Uncharacterized protein	hypothetical protein
f_Nitrososphaeraceae	cluster-134	4					Uncharacterized protein	hypothetical protein
f_Nitrososphaeraceae	cluster-144	4					Uncharacterized protein	hypothetical protein
f_Nitrososphaeraceae	cluster-177	4					Uncharacterized protein	hypothetical protein
f_Nitrososphaeraceae	cluster-237	4					Uncharacterized protein
f_Nitrososphaeraceae	cluster-252	4					Uncharacterized protein	hypothetical protein
f_Nitrososphaeraceae	cluster-284	4	arCOG10414	Uncharacterized protein	POORLY CHARACTERIZED	Function unknown	Uncharacterized protein	hypothetical protein
f_Nitrososphaeraceae	cluster-416	4	arCOG01688	Predicted transcriptional regulator, contains HTH and 4VR domain	POORLY CHARACTERIZED	General function prediction only	V4R domain-containing protein	hypothetical protein
f_Nitrososphaeraceae	cluster-424	4					Uncharacterized protein	hypothetical protein
f_Nitrososphaeraceae	cluster-457	4					Uncharacterized protein
f_Nitrososphaeraceae	cluster-530	4					Zinc-binding protein	neutral zinc metallopeptidase
f_Nitrososphaeraceae	cluster-686	4					Uncharacterized protein	hypothetical protein
f_Nitrososphaeraceae	cluster-689	4					Uncharacterized protein	hypothetical protein
f_Nitrososphaeraceae	cluster-691	4
f_Nitrososphaeraceae	cluster-13044	4					Uncharacterized protein
f_Nitrososphaeraceae	cluster-13334	4
f_Nitrososphaeraceae	cluster-13565	4
f_Nitrososphaeraceae	cluster-19758	4					Uncharacterized protein
f_Nitrososphaeraceae	cluster-19762	4
f_Nitrososphaeraceae	cluster-19824	4					Uncharacterized protein	hypothetical protein
f_Nitrososphaeraceae	cluster-19896	4
f_Nitrososphaeraceae	cluster-19907	4					Uncharacterized protein	hypothetical protein
f_Nitrososphaeraceae	cluster-19923	4	arCOG11442	Uncharacterized protein	POORLY CHARACTERIZED	Function unknown	Uncharacterized protein	hypothetical protein
f_Nitrososphaeraceae	cluster-19938	4
f_Nitrososphaeraceae	cluster-19994	4					Uncharacterized protein	hypothetical protein
f_Nitrososphaeraceae	cluster-20070	4					Uncharacterized protein	hypothetical protein
f_Nitrososphaeraceae	cluster-20084	4					Uncharacterized protein	hypothetical protein
f_Nitrososphaeraceae	cluster-20120	4	arCOG12810	Spherulation-specific family 4 protein	POORLY CHARACTERIZED	Function unknown	Uncharacterized protein	hypothetical protein
f_Nitrososphaeraceae	cluster-20153	4					Uncharacterized protein	hypothetical protein
f_Nitrososphaeraceae	cluster-20158	4
f_Nitrososphaeraceae	cluster-20187	4	arCOG08770	Uncharacterized protein	POORLY CHARACTERIZED	Function unknown	Uncharacterized protein	hypothetical protein
f_Nitrososphaeraceae	cluster-22063	4					Uncharacterized protein	hypothetical protein
f_Nitrososphaeraceae	cluster-22068	4	arCOG06357	Uncharacterized membrane protein	POORLY CHARACTERIZED	Function unknown	Uncharacterized protein	hypothetical protein
f_Nitrososphaeraceae	cluster-22083	4					Uncharacterized protein
f_Nitrososphaeraceae	cluster-22126	4
f_Nitrososphaeraceae	cluster-22128	4	arCOG03383	Periplasmic component of the Tol biopolymer transport system	CELLULAR PROCESSES AND SIGNALING	Intracellular trafficking, secretion, and vesicular transport	hypothetical protein	hypothetical protein
f_Nitrososphaeraceae	cluster-22749	4
f_Nitrososphaeraceae	cluster-22757	4
f_Nitrososphaeraceae	cluster-22765	4					DNA helicase	UvrD-helicase domain-containing protein
f_Nitrososphaeraceae	cluster-22795	4					Uncharacterized protein	hypothetical protein
f_Nitrososphaeraceae	cluster-22818	4	arCOG01117	Lrp/AsnC family C-terminal domain	INFORMATION STORAGE AND PROCESSING	Transcription	AsnC_trans_reg domain-containing protein	hypothetical protein
f_Nitrososphaeraceae	cluster-22845	4					Uncharacterized protein	hypothetical protein
f_Nitrososphaeraceae	cluster-22957	4					Uncharacterized protein	hypothetical protein
f_Nitrososphaeraceae	cluster-22981	4					Uncharacterized protein	hypothetical protein
f_Nitrososphaeraceae	cluster-22994	4	arCOG07088	Uncharacterized protein	POORLY CHARACTERIZED	Function unknown	Uncharacterized protein	hypothetical protein
f_Nitrososphaeraceae	cluster-23024	4	arCOG01799	ABC-type amino acid transport/signal transduction system, periplasmic component/domain	METABOLISM	Amino acid transport and metabolism	Amino acid ABC transporter substrate binding protein	amino acid ABC transporter substrate-binding protein
f_Nitrososphaeraceae	cluster-23025	4					Uncharacterized protein	hypothetical protein
f_Nitrososphaeraceae	cluster-23043	4
f_Nitrososphaeraceae	cluster-23049	4					Putative membrane-associated heat shock protein	META domain-containing protein
f_Nitrososphaeraceae	cluster-25867	4
f_Nitrososphaeraceae	cluster-25897	4
f_Nitrososphaeraceae	cluster-25904	4	arCOG01910	Membrane-bound serine protease S46, ClpP class	CELLULAR PROCESSES AND SIGNALING	Posttranslational modification, protein turnover, chaperones	Putative integral membrane ClpP-type serine endoprotease	nodulation protein NfeD
f_Nitrososphaeraceae	cluster-26576	4	arCOG03567	MEDS sensory domain, inactived KaiC-like ATPase	CELLULAR PROCESSES AND SIGNALING	Signal transduction mechanisms	MEDS domain-containing protein	MEDS domain-containing protein
f_Nitrososphaeraceae	cluster-9	3					Uncharacterized protein	hypothetical protein
f_Nitrososphaeraceae	cluster-16	3					Uncharacterized protein	hypothetical protein
f_Nitrososphaeraceae	cluster-17	3					Uncharacterized protein	hypothetical protein
f_Nitrososphaeraceae	cluster-30	3					Uncharacterized protein	DUF3574 domain-containing protein
f_Nitrososphaeraceae	cluster-51	3					C2H2-type domain-containing protein	hypothetical protein
f_Nitrososphaeraceae	cluster-59	3
f_Nitrososphaeraceae	cluster-136	3					Uncharacterized protein	hypothetical protein
f_Nitrososphaeraceae	cluster-148	3					Uncharacterized protein	hypothetical protein
f_Nitrososphaeraceae	cluster-208	3	arCOG02222	PIN domain containing protein	CELLULAR PROCESSES AND SIGNALING	Defense mechanisms	PINc domain-containing protein	PIN domain-containing protein
f_Nitrososphaeraceae	cluster-265	3	arCOG03547	Chagasin family peptidase inhibitor I42 homolog	POORLY CHARACTERIZED	General function prediction only	Uncharacterized protein	hypothetical protein
f_Nitrososphaeraceae	cluster-281	3	arCOG02274	Transcriptional regulator, contains HTH domain	INFORMATION STORAGE AND PROCESSING	Transcription	HTH_10 domain-containing protein	helix-turn-helix domain-containing protein
f_Nitrososphaeraceae	cluster-305	3					Peptidase propeptide domain-containing protein	PepSY domain-containing protein
f_Nitrososphaeraceae	cluster-325	3					Uncharacterized protein	hypothetical protein
f_Nitrososphaeraceae	cluster-386	3					TackOD1 domain-containing protein	hypothetical protein
f_Nitrososphaeraceae	cluster-394	3					Uncharacterized protein	hypothetical protein
f_Nitrososphaeraceae	cluster-395	3	arCOG01880	Dolichol kinase	METABOLISM	Lipid transport and metabolism	Putative phosphatidate cytidylyltransferase	phosphatidate cytidylyltransferase
f_Nitrososphaeraceae	cluster-396	3					Uncharacterized protein	TfoX/Sxy family protein
f_Nitrososphaeraceae	cluster-431	3					Uncharacterized protein	hypothetical protein
f_Nitrososphaeraceae	cluster-436	3					Uncharacterized protein	ExeM/NucH family extracellular endonuclease
f_Nitrososphaeraceae	cluster-448	3					Uncharacterized protein	hypothetical protein
f_Nitrososphaeraceae	cluster-458	3					hypothetical protein	hypothetical protein
f_Nitrososphaeraceae	cluster-459	3					Uncharacterized protein	hypothetical protein
f_Nitrososphaeraceae	cluster-486	3					Uncharacterized protein	hypothetical protein
f_Nitrososphaeraceae	cluster-506	3					Uncharacterized protein	hypothetical protein
f_Nitrososphaeraceae	cluster-519	3					Uncharacterized protein	hypothetical protein
f_Nitrososphaeraceae	cluster-522	3					Uncharacterized protein	hypothetical protein
f_Nitrososphaeraceae	cluster-538	3
f_Nitrososphaeraceae	cluster-582	3					Uncharacterized protein	MULTISPECIES: hypothetical protein
f_Nitrososphaeraceae	cluster-622	3					Uncharacterized protein	hypothetical protein
f_Nitrososphaeraceae	cluster-648	3					HPP family protein (Modular protein)	HPP family protein
f_Nitrososphaeraceae	cluster-651	3					Uncharacterized protein	hypothetical protein
f_Nitrososphaeraceae	cluster-687	3					HTH hxlR-type domain-containing protein	winged helix-turn-helix transcriptional regulator
f_Nitrososphaeraceae	cluster-740	3					CRISPR-associated endoribonuclease Cas2	CRISPR-associated endonuclease Cas2
f_Nitrososphaeraceae	cluster-841	3	arCOG02201	Cell division GTPase	CELLULAR PROCESSES AND SIGNALING	Cell cycle control, cell division, chromosome partitioning	Cell division protein FtsZ	cell division protein FtsZ
f_Nitrososphaeraceae	cluster-1341	3
f_Nitrososphaeraceae	cluster-12995	3
f_Nitrososphaeraceae	cluster-13339	3
f_Nitrososphaeraceae	cluster-13597	3
f_Nitrososphaeraceae	cluster-13879	3
f_Nitrososphaeraceae	cluster-13881	3					Uncharacterized protein
f_Nitrososphaeraceae	cluster-13884	3	arCOG02768	Metal-dependent membrane protease, CAAX family	METABOLISM	Amino acid transport and metabolism	Uncharacterized protein	hypothetical protein
f_Nitrososphaeraceae	cluster-13891	3	arCOG00423	Oligoribonuclease NrnB or cAMP/cGMP phosphodiesterase, DHH superfamily	INFORMATION STORAGE AND PROCESSING	Translation, ribosomal structure and biogenesis	Putative phosphohydrolase DHH superfamily	hypothetical protein
f_Nitrososphaeraceae	cluster-13937	3
f_Nitrososphaeraceae	cluster-14614	3
f_Nitrososphaeraceae	cluster-19759	3					Uncharacterized protein	hypothetical protein
f_Nitrososphaeraceae	cluster-19779	3	arCOG00130	MFS family permease	METABOLISM	Carbohydrate transport and metabolism	Arabinose efflux permease family protein	MFS transporter
f_Nitrososphaeraceae	cluster-19867	3					AP_endonuc_2 domain-containing protein	hypothetical protein
f_Nitrososphaeraceae	cluster-19870	3	arCOG02080	S-layer domain	CELLULAR PROCESSES AND SIGNALING	Cell wall/membrane/envelope biogenesis	Carboxypeptidase regulatory-like domain-containing protein	hypothetical protein
f_Nitrososphaeraceae	cluster-19872	3					Uncharacterized protein	hypothetical protein
f_Nitrososphaeraceae	cluster-19891	3
f_Nitrososphaeraceae	cluster-19894	3					Uncharacterized protein	hypothetical protein
f_Nitrososphaeraceae	cluster-19922	3	arCOG03593	Uncharacterized protein, DUF2795 family	POORLY CHARACTERIZED	Function unknown	Zinc finger C2H2 domain-containing protein	DUF2795 domain-containing protein
f_Nitrososphaeraceae	cluster-20023	3	arCOG08494	Uncharacterized protein	POORLY CHARACTERIZED	Function unknown
f_Nitrososphaeraceae	cluster-20039	3					Class IIb bacteriocin, lactobin A/cerein 7B family	class IIb bacteriocin, lactobin A/cerein 7B family
f_Nitrososphaeraceae	cluster-20056	3					Uncharacterized protein	hypothetical protein
f_Nitrososphaeraceae	cluster-20072	3	arCOG02749	Transcriptional regulator, TrmB family	INFORMATION STORAGE AND PROCESSING	Transcription	Uncharacterized protein	hypothetical protein
f_Nitrososphaeraceae	cluster-20088	3	arCOG08033	Uncharacterized protein	POORLY CHARACTERIZED	Function unknown	Uncharacterized protein	hypothetical protein
f_Nitrososphaeraceae	cluster-20136	3	arCOG02900	Predicted toxin of RNase A family, contains vWA domain	CELLULAR PROCESSES AND SIGNALING	Defense mechanisms	Uncharacterized protein	VWA domain-containing protein
f_Nitrososphaeraceae	cluster-20137	3					Uncharacterized protein	hypothetical protein
f_Nitrososphaeraceae	cluster-20138	3
f_Nitrososphaeraceae	cluster-20139	3	arCOG11534	Uncharacterized protein	POORLY CHARACTERIZED	Function unknown	Uncharacterized protein	hypothetical protein
f_Nitrososphaeraceae	cluster-20155	3
f_Nitrososphaeraceae	cluster-20186	3	arCOG01117	Lrp/AsnC family C-terminal domain	INFORMATION STORAGE AND PROCESSING	Transcription	Putative transcriptional regulator, AsnC family	AsnC family transcriptional regulator
f_Nitrososphaeraceae	cluster-20197	3					Uncharacterized protein	hypothetical protein
f_Nitrososphaeraceae	cluster-22004	3					Uncharacterized protein	hypothetical protein
f_Nitrososphaeraceae	cluster-22032	3
f_Nitrososphaeraceae	cluster-22066	3					Uncharacterized protein	hypothetical protein
f_Nitrososphaeraceae	cluster-22097	3
f_Nitrososphaeraceae	cluster-22107	3					hypothetical protein	hypothetical protein
f_Nitrososphaeraceae	cluster-22143	3
f_Nitrososphaeraceae	cluster-22178	3					Uncharacterized protein	hypothetical protein
f_Nitrososphaeraceae	cluster-22179	3					Uncharacterized protein	hypothetical protein
f_Nitrososphaeraceae	cluster-22185	3					hypothetical protein	hypothetical protein
f_Nitrososphaeraceae	cluster-22188	3
f_Nitrososphaeraceae	cluster-22750	3
f_Nitrososphaeraceae	cluster-22783	3	arCOG00727	PIN domain containing protein, often a toxin of type II toxin-antitoxin systems	CELLULAR PROCESSES AND SIGNALING	Defense mechanisms	Putative PilT protein domain-containing protein	type II toxin-antitoxin system VapC family toxin
f_Nitrososphaeraceae	cluster-22814	3					Uncharacterized protein	hypothetical protein
f_Nitrososphaeraceae	cluster-22820	3					Four helix bundle sensory module for signal transduction	MCP four helix bundle domain-containing protein
f_Nitrososphaeraceae	cluster-22831	3					Uncharacterized protein	hypothetical protein
f_Nitrososphaeraceae	cluster-22832	3					Putative baseplate assembly protein	putative baseplate assembly protein
f_Nitrososphaeraceae	cluster-22833	3					Uncharacterized protein	hypothetical protein
f_Nitrososphaeraceae	cluster-22851	3					Uncharacterized protein	hypothetical protein
f_Nitrososphaeraceae	cluster-22880	3					Uncharacterized protein	hypothetical protein
f_Nitrososphaeraceae	cluster-22886	3
f_Nitrososphaeraceae	cluster-22902	3					Uncharacterized protein	hypothetical protein
f_Nitrososphaeraceae	cluster-22936	3					Uncharacterized protein	hypothetical protein
f_Nitrososphaeraceae	cluster-22937	3					Uncharacterized protein	hypothetical protein
f_Nitrososphaeraceae	cluster-22954	3					Putative transcriptional regulator	hypothetical protein
f_Nitrososphaeraceae	cluster-22959	3					Uncharacterized protein	hypothetical protein
f_Nitrososphaeraceae	cluster-22991	3					Uncharacterized protein	hypothetical protein
f_Nitrososphaeraceae	cluster-23022	3
f_Nitrososphaeraceae	cluster-23026	3					Uncharacterized protein	hypothetical protein
f_Nitrososphaeraceae	cluster-23048	3	arCOG04715	Uncharacterized secereted protein, contains kinase-interacting SIMPL domain	POORLY CHARACTERIZED	Function unknown	Uncharacterized protein	SIMPL domain-containing protein
f_Nitrososphaeraceae	cluster-23066	3					Uncharacterized protein	hypothetical protein
f_Nitrososphaeraceae	cluster-23069	3					Uncharacterized protein	hypothetical protein
f_Nitrososphaeraceae	cluster-23071	3					Uncharacterized protein	hypothetical protein
f_Nitrososphaeraceae	cluster-23093	3					Uncharacterized protein	hypothetical protein
f_Nitrososphaeraceae	cluster-23096	3					Uncharacterized protein	hypothetical protein
f_Nitrososphaeraceae	cluster-23104	3					Uncharacterized protein	hypothetical protein
f_Nitrososphaeraceae	cluster-23106	3	arCOG12810	Spherulation-specific family 4 protein	POORLY CHARACTERIZED	Function unknown	Fibronectin type III domain-containing protein (Fragment)	hypothetical protein
f_Nitrososphaeraceae	cluster-23195	3					F5/8 type C domain-containing protein	discoidin domain-containing protein
f_Nitrososphaeraceae	cluster-23220	3					PLP-dependent enzyme, histidinol-phosphate/aromatic aminotransferase or cobyric acid decarboxylase	aminotransferase class I/II-fold pyridoxal phosphate-dependent enzyme
f_Nitrososphaeraceae	cluster-23221	3
f_Nitrososphaeraceae	cluster-25871	3					Uncharacterized protein
f_Nitrososphaeraceae	cluster-25886	3					Uncharacterized protein
f_Nitrososphaeraceae	cluster-25906	3					Uncharacterized protein	hypothetical protein
f_Nitrososphaeraceae	cluster-25909	3
f_Nitrososphaeraceae	cluster-25911	3					Zinc finger C2H2 domain-containing protein
f_Nitrososphaeraceae	cluster-25918	3
f_Nitrososphaeraceae	cluster-25920	3					hypothetical protein
f_Nitrososphaeraceae	cluster-25926	3					Uncharacterized protein	hypothetical protein
f_Nitrososphaeraceae	cluster-25929	3
f_Nitrososphaeraceae	cluster-25938	3
f_Nitrososphaeraceae	cluster-26519	3					Uncharacterized protein	nuclear transport factor 2 family protein
f_Nitrososphaeraceae	cluster-26541	3					Uncharacterized protein	hypothetical protein
f_Nitrososphaeraceae	cluster-26555	3					Uncharacterized protein
f_Nitrososphaeraceae	cluster-26564	3
f_Nitrososphaeraceae	cluster-26578	3	arCOG03567	MEDS sensory domain, inactived KaiC-like ATPase	CELLULAR PROCESSES AND SIGNALING	Signal transduction mechanisms	MEDS domain-containing protein	MEDS domain-containing protein
f_Nitrososphaeraceae	cluster-27024	3
f_Nitrososphaeraceae	cluster-5	2					Uncharacterized protein	hypothetical protein
f_Nitrososphaeraceae	cluster-13	2					Uncharacterized protein	hypothetical protein
f_Nitrososphaeraceae	cluster-15	2					Uncharacterized protein	hypothetical protein
f_Nitrososphaeraceae	cluster-20	2					Uncharacterized protein	hypothetical protein
f_Nitrososphaeraceae	cluster-36	2					Uncharacterized protein	hypothetical protein
f_Nitrososphaeraceae	cluster-40	2					Uncharacterized protein
f_Nitrososphaeraceae	cluster-41	2					HTH_45 domain-containing protein	hypothetical protein
f_Nitrososphaeraceae	cluster-48	2					Uncharacterized protein	hypothetical protein
f_Nitrososphaeraceae	cluster-49	2					Uncharacterized protein	hypothetical protein
f_Nitrososphaeraceae	cluster-52	2					Uncharacterized protein	hypothetical protein
f_Nitrososphaeraceae	cluster-77	2					zinc_ribbon_2 domain-containing protein	zinc ribbon domain-containing protein
f_Nitrososphaeraceae	cluster-88	2					Uncharacterized protein	hypothetical protein
f_Nitrososphaeraceae	cluster-109	2					Uncharacterized protein	hypothetical protein
f_Nitrososphaeraceae	cluster-112	2					Uncharacterized protein	YncE family protein
f_Nitrososphaeraceae	cluster-126	2					Uncharacterized protein	hypothetical protein
f_Nitrososphaeraceae	cluster-165	2					Uncharacterized protein	hypothetical protein
f_Nitrososphaeraceae	cluster-172	2					Uncharacterized protein	hypothetical protein
f_Nitrososphaeraceae	cluster-197	2	arCOG01207	Predicted transcriptional regulator, MarR family	INFORMATION STORAGE AND PROCESSING	Transcription	HTH arsR-type domain-containing protein	winged helix-turn-helix transcriptional regulator
f_Nitrososphaeraceae	cluster-198	2	arCOG01981	Transcription initiation factor TFIIB, Brf1 subunit/Transcription initiation factor TFIIB	INFORMATION STORAGE AND PROCESSING	Transcription	Uncharacterized protein	hypothetical protein
f_Nitrososphaeraceae	cluster-199	2	arCOG01875	ParB-like NTPase domain	POORLY CHARACTERIZED	General function prediction only	ParB-like nuclease domain-containing protein	ParB N-terminal domain-containing protein
f_Nitrososphaeraceae	cluster-200	2	arCOG03871	Pilin/Flagellin, FlaG/FlaF family	CELLULAR PROCESSES AND SIGNALING	Cell motility	Putative BasA-like protein	hypothetical protein
f_Nitrososphaeraceae	cluster-201	2	arCOG02087	Predicted membrane protein	POORLY CHARACTERIZED	Function unknown	Putative cell surface uncharacterized protein related to type IV pili	hypothetical protein
f_Nitrososphaeraceae	cluster-207	2					GRAM domain-containing protein	hypothetical protein
f_Nitrososphaeraceae	cluster-209	2					Uncharacterized protein	hypothetical protein
f_Nitrososphaeraceae	cluster-210	2					Uncharacterized protein	hypothetical protein
f_Nitrososphaeraceae	cluster-211	2					Uncharacterized protein	hypothetical protein
f_Nitrososphaeraceae	cluster-213	2					Uncharacterized protein	hypothetical protein
f_Nitrososphaeraceae	cluster-215	2					Uncharacterized protein	hypothetical protein
f_Nitrososphaeraceae	cluster-216	2	arCOG12279	Uncharacterized protein	POORLY CHARACTERIZED	Function unknown	Putative Hsp90 domain protein	hypothetical protein
f_Nitrososphaeraceae	cluster-217	2					Uncharacterized protein	hypothetical protein
f_Nitrososphaeraceae	cluster-224	2	arCOG02358	Signal transduction histidine kinase and HAMP domain	CELLULAR PROCESSES AND SIGNALING	Signal transduction mechanisms	Putative transcriptional regulator	hypothetical protein
f_Nitrososphaeraceae	cluster-225	2					Uncharacterized protein	hypothetical protein
f_Nitrososphaeraceae	cluster-226	2					Uncharacterized protein	hypothetical protein
f_Nitrososphaeraceae	cluster-227	2					MASE3 domain-containing protein	hypothetical protein
f_Nitrososphaeraceae	cluster-229	2					Uncharacterized protein	hypothetical protein
f_Nitrososphaeraceae	cluster-243	2					Uncharacterized protein
f_Nitrososphaeraceae	cluster-246	2					Uncharacterized protein	hypothetical protein
f_Nitrososphaeraceae	cluster-249	2					Uncharacterized protein	hypothetical protein
f_Nitrososphaeraceae	cluster-255	2					Uncharacterized protein	hypothetical protein
f_Nitrososphaeraceae	cluster-259	2					Uncharacterized protein	hypothetical protein
f_Nitrososphaeraceae	cluster-264	2					MEDS: MEthanogen/methylotroph, DcmR Sensory domain	MEDS domain-containing protein
f_Nitrososphaeraceae	cluster-276	2	arCOG03383	Periplasmic component of the Tol biopolymer transport system	CELLULAR PROCESSES AND SIGNALING	Intracellular trafficking, secretion, and vesicular transport	Gmad1 domain-containing protein	PD40 domain-containing protein
f_Nitrososphaeraceae	cluster-279	2					Uncharacterized protein	hypothetical protein
f_Nitrososphaeraceae	cluster-282	2					Putative Alkylmercury lyase	alkylmercury lyase MerB
f_Nitrososphaeraceae	cluster-283	2	arCOG09065	Uncharacterized membrane protein	POORLY CHARACTERIZED	Function unknown	Uncharacterized protein	hypothetical protein
f_Nitrososphaeraceae	cluster-288	2					Uncharacterized protein	hypothetical protein
f_Nitrososphaeraceae	cluster-306	2					Uncharacterized protein	MBL fold metallo-hydrolase
f_Nitrososphaeraceae	cluster-330	2					Uncharacterized protein	hypothetical protein
f_Nitrososphaeraceae	cluster-352	2					Uncharacterized protein	hypothetical protein
f_Nitrososphaeraceae	cluster-355	2					Uncharacterized protein	hypothetical protein
f_Nitrososphaeraceae	cluster-363	2					Uncharacterized protein
f_Nitrososphaeraceae	cluster-380	2					Uncharacterized protein	hypothetical protein
f_Nitrososphaeraceae	cluster-383	2					Uncharacterized protein	VCBS repeat-containing protein
f_Nitrososphaeraceae	cluster-393	2
f_Nitrososphaeraceae	cluster-397	2					Uncharacterized protein	hypothetical protein
f_Nitrososphaeraceae	cluster-401	2					Uncharacterized protein	hypothetical protein
f_Nitrososphaeraceae	cluster-403	2
f_Nitrososphaeraceae	cluster-421	2					Uncharacterized protein	hypothetical protein
f_Nitrososphaeraceae	cluster-425	2
f_Nitrososphaeraceae	cluster-427	2					Uncharacterized protein	hypothetical protein
f_Nitrososphaeraceae	cluster-445	2					Uncharacterized protein	hypothetical protein
f_Nitrososphaeraceae	cluster-456	2					Uncharacterized protein	hypothetical protein
f_Nitrososphaeraceae	cluster-460	2					Uncharacterized protein	hypothetical protein
f_Nitrososphaeraceae	cluster-463	2	arCOG05472	Predicted nucleotidyltransferase	POORLY CHARACTERIZED	General function prediction only	Uncharacterized protein	nucleotidyltransferase family protein
f_Nitrososphaeraceae	cluster-464	2					Uncharacterized protein	hypothetical protein
f_Nitrososphaeraceae	cluster-477	2					Uncharacterized protein	hypothetical protein
f_Nitrososphaeraceae	cluster-480	2					Uncharacterized protein	hypothetical protein
f_Nitrososphaeraceae	cluster-483	2					Uncharacterized protein	hypothetical protein
f_Nitrososphaeraceae	cluster-484	2					Uncharacterized protein	hypothetical protein
f_Nitrososphaeraceae	cluster-520	2					Uncharacterized protein	hypothetical protein
f_Nitrososphaeraceae	cluster-526	2					Uncharacterized protein	hypothetical protein
f_Nitrososphaeraceae	cluster-532	2					Uncharacterized protein	hypothetical protein
f_Nitrososphaeraceae	cluster-534	2					C2H2-type domain-containing protein	C2H2-type zinc finger protein
f_Nitrososphaeraceae	cluster-537	2
f_Nitrososphaeraceae	cluster-573	2	arCOG07844	Predicted membrane protein associated with conjugation system	POORLY CHARACTERIZED	Function unknown	Uncharacterized protein	hypothetical protein
f_Nitrososphaeraceae	cluster-577	2					Uncharacterized protein	hypothetical protein
f_Nitrososphaeraceae	cluster-580	2					Uncharacterized protein	hypothetical protein
f_Nitrososphaeraceae	cluster-586	2					hypothetical protein	hypothetical protein
f_Nitrososphaeraceae	cluster-590	2
f_Nitrososphaeraceae	cluster-614	2					Uncharacterized protein	hypothetical protein
f_Nitrososphaeraceae	cluster-632	2					Uncharacterized protein	hypothetical protein
f_Nitrososphaeraceae	cluster-634	2					Uncharacterized protein	hypothetical protein
f_Nitrososphaeraceae	cluster-641	2					Uncharacterized protein	hypothetical protein
f_Nitrososphaeraceae	cluster-657	2					Uncharacterized protein	hypothetical protein
f_Nitrososphaeraceae	cluster-662	2					Uncharacterized protein	hypothetical protein
f_Nitrososphaeraceae	cluster-669	2					Uncharacterized protein	hypothetical protein
f_Nitrososphaeraceae	cluster-683	2					Uncharacterized protein	hypothetical protein
f_Nitrososphaeraceae	cluster-688	2					Uncharacterized protein	hypothetical protein
f_Nitrososphaeraceae	cluster-738	2	arCOG01452	CRISPR-associated protein Cas1	CELLULAR PROCESSES AND SIGNALING	Defense mechanisms	CRISPR-associated endonuclease Cas1	CRISPR-associated endonuclease Cas1
f_Nitrososphaeraceae	cluster-746	2	arCOG02758	CRISPR-Cas system related protein Cas5, RAMP superfamily	CELLULAR PROCESSES AND SIGNALING	Defense mechanisms	Putative CRISPR-associated protein Cas5d	CRISPR-associated protein Cas5
f_Nitrososphaeraceae	cluster-12929	2
f_Nitrososphaeraceae	cluster-13045	2
f_Nitrososphaeraceae	cluster-13107	2
f_Nitrososphaeraceae	cluster-13134	2					Uncharacterized protein
f_Nitrososphaeraceae	cluster-13232	2
f_Nitrososphaeraceae	cluster-13335	2
f_Nitrososphaeraceae	cluster-13342	2
f_Nitrososphaeraceae	cluster-13512	2
f_Nitrososphaeraceae	cluster-13571	2
f_Nitrososphaeraceae	cluster-13572	2					hypothetical protein	hypothetical protein
f_Nitrososphaeraceae	cluster-13574	2
f_Nitrososphaeraceae	cluster-13590	2	arCOG02559	Cell surface protein	CELLULAR PROCESSES AND SIGNALING	Cell wall/membrane/envelope biogenesis	Uncharacterized protein	lipoprotein
f_Nitrososphaeraceae	cluster-13598	2
f_Nitrososphaeraceae	cluster-13800	2					Cupin domain	cupin domain-containing protein
f_Nitrososphaeraceae	cluster-13880	2
f_Nitrososphaeraceae	cluster-13883	2
f_Nitrososphaeraceae	cluster-13888	2	arCOG10517	Uncharacterized membrane protein	POORLY CHARACTERIZED	Function unknown	Uncharacterized protein	hypothetical protein
f_Nitrososphaeraceae	cluster-13894	2
f_Nitrososphaeraceae	cluster-13895	2					Uncharacterized protein (Fragment)	hypothetical protein
f_Nitrososphaeraceae	cluster-13940	2
f_Nitrososphaeraceae	cluster-13942	2	arCOG01377	Phosphodiesterase of AP superfamily	POORLY CHARACTERIZED	General function prediction only	Uncharacterized protein	alkaline phosphatase family protein
f_Nitrososphaeraceae	cluster-13944	2					Gll0646 protein	sulfatase
f_Nitrososphaeraceae	cluster-14076	2
f_Nitrososphaeraceae	cluster-14397	2
f_Nitrososphaeraceae	cluster-14398	2
f_Nitrososphaeraceae	cluster-14401	2					Uncharacterized protein	hypothetical protein
f_Nitrososphaeraceae	cluster-14406	2
f_Nitrososphaeraceae	cluster-14407	2
f_Nitrososphaeraceae	cluster-14408	2
f_Nitrososphaeraceae	cluster-14409	2
f_Nitrososphaeraceae	cluster-14410	2
f_Nitrososphaeraceae	cluster-14411	2
f_Nitrososphaeraceae	cluster-14412	2
f_Nitrososphaeraceae	cluster-14413	2
f_Nitrososphaeraceae	cluster-14414	2
f_Nitrososphaeraceae	cluster-14415	2
f_Nitrososphaeraceae	cluster-14416	2
f_Nitrososphaeraceae	cluster-14417	2
f_Nitrososphaeraceae	cluster-14418	2
f_Nitrososphaeraceae	cluster-14419	2
f_Nitrososphaeraceae	cluster-14420	2
f_Nitrososphaeraceae	cluster-14421	2
f_Nitrososphaeraceae	cluster-14422	2	arCOG08805	CopG/RHH family DNA binding protein	CELLULAR PROCESSES AND SIGNALING	Defense mechanisms	Uncharacterized protein	hypothetical protein
f_Nitrososphaeraceae	cluster-14423	2
f_Nitrososphaeraceae	cluster-14424	2
f_Nitrososphaeraceae	cluster-14425	2					winged helix-turn-helix transcriptional regulator	winged helix-turn-helix transcriptional regulator
f_Nitrososphaeraceae	cluster-14426	2
f_Nitrososphaeraceae	cluster-14427	2
f_Nitrososphaeraceae	cluster-14428	2
f_Nitrososphaeraceae	cluster-14429	2
f_Nitrososphaeraceae	cluster-14430	2
f_Nitrososphaeraceae	cluster-14431	2	arCOG01006	ABC-type Mn2+/Zn2+ transport system, permease component	METABOLISM	Inorganic ion transport and metabolism	HMA domain-containing protein	metal ABC transporter permease
f_Nitrososphaeraceae	cluster-14432	2
f_Nitrososphaeraceae	cluster-14433	2
f_Nitrososphaeraceae	cluster-14435	2
f_Nitrososphaeraceae	cluster-14436	2
f_Nitrososphaeraceae	cluster-14437	2
f_Nitrososphaeraceae	cluster-14438	2
f_Nitrososphaeraceae	cluster-14439	2
f_Nitrososphaeraceae	cluster-14440	2
f_Nitrososphaeraceae	cluster-14441	2
f_Nitrososphaeraceae	cluster-14442	2					Uncharacterized protein
f_Nitrososphaeraceae	cluster-14443	2
f_Nitrososphaeraceae	cluster-14444	2
f_Nitrososphaeraceae	cluster-14445	2
f_Nitrososphaeraceae	cluster-14446	2
f_Nitrososphaeraceae	cluster-14447	2
f_Nitrososphaeraceae	cluster-14448	2
f_Nitrososphaeraceae	cluster-14449	2
f_Nitrososphaeraceae	cluster-14450	2
f_Nitrososphaeraceae	cluster-14451	2
f_Nitrososphaeraceae	cluster-14453	2
f_Nitrososphaeraceae	cluster-14454	2
f_Nitrososphaeraceae	cluster-14455	2
f_Nitrososphaeraceae	cluster-14457	2
f_Nitrososphaeraceae	cluster-14458	2
f_Nitrososphaeraceae	cluster-14459	2
f_Nitrososphaeraceae	cluster-14461	2
f_Nitrososphaeraceae	cluster-14462	2
f_Nitrososphaeraceae	cluster-14464	2
f_Nitrososphaeraceae	cluster-14465	2
f_Nitrososphaeraceae	cluster-14466	2	arCOG02201	Cell division GTPase	CELLULAR PROCESSES AND SIGNALING	Cell cycle control, cell division, chromosome partitioning	Cell division protein FtsZ	cell division protein FtsZ
f_Nitrososphaeraceae	cluster-14467	2
f_Nitrososphaeraceae	cluster-14468	2
f_Nitrososphaeraceae	cluster-14469	2
f_Nitrososphaeraceae	cluster-14470	2
f_Nitrososphaeraceae	cluster-14471	2
f_Nitrososphaeraceae	cluster-14473	2
f_Nitrososphaeraceae	cluster-14474	2
f_Nitrososphaeraceae	cluster-14475	2
f_Nitrososphaeraceae	cluster-14476	2					Uncharacterized protein	hypothetical protein
f_Nitrososphaeraceae	cluster-14477	2
f_Nitrososphaeraceae	cluster-14479	2
f_Nitrososphaeraceae	cluster-14481	2					2TM domain-containing protein	2TM domain-containing protein
f_Nitrososphaeraceae	cluster-14482	2
f_Nitrososphaeraceae	cluster-14485	2
f_Nitrososphaeraceae	cluster-14486	2
f_Nitrososphaeraceae	cluster-14487	2
f_Nitrososphaeraceae	cluster-14489	2
f_Nitrososphaeraceae	cluster-14491	2	arCOG03564	Streptogramin lyase	CELLULAR PROCESSES AND SIGNALING	Defense mechanisms	CopC domain-containing protein	copper resistance protein CopC
f_Nitrososphaeraceae	cluster-14492	2
f_Nitrososphaeraceae	cluster-14493	2
f_Nitrososphaeraceae	cluster-14494	2
f_Nitrososphaeraceae	cluster-14495	2
f_Nitrososphaeraceae	cluster-14496	2
f_Nitrososphaeraceae	cluster-14497	2
f_Nitrososphaeraceae	cluster-14498	2
f_Nitrososphaeraceae	cluster-14499	2
f_Nitrososphaeraceae	cluster-14500	2
f_Nitrososphaeraceae	cluster-14501	2
f_Nitrososphaeraceae	cluster-14524	2					Signal peptidase I	signal peptidase I
f_Nitrososphaeraceae	cluster-14591	2
f_Nitrososphaeraceae	cluster-14593	2					Uncharacterized protein
f_Nitrososphaeraceae	cluster-14594	2
f_Nitrososphaeraceae	cluster-14596	2
f_Nitrososphaeraceae	cluster-14599	2
f_Nitrososphaeraceae	cluster-14600	2
f_Nitrososphaeraceae	cluster-14601	2
f_Nitrososphaeraceae	cluster-14602	2					Fibronectin type-III domain-containing protein	S-layer homology domain-containing protein
f_Nitrososphaeraceae	cluster-14603	2
f_Nitrososphaeraceae	cluster-14604	2
f_Nitrososphaeraceae	cluster-14606	2
f_Nitrososphaeraceae	cluster-14607	2
f_Nitrososphaeraceae	cluster-14608	2	arCOG00063	CTP synthase (UTP-ammonia lyase)	METABOLISM	Nucleotide transport and metabolism	CTP synthetase (PyrG)	CTP synthase
f_Nitrososphaeraceae	cluster-14609	2					Uncharacterized protein	hypothetical protein
f_Nitrososphaeraceae	cluster-14610	2					Uncharacterized protein
f_Nitrososphaeraceae	cluster-14611	2
f_Nitrososphaeraceae	cluster-14612	2	arCOG02937	Mevalonate pyrophosphate decarboxylase	METABOLISM	Lipid transport and metabolism	Diphosphomevalonate decarboxylase	MULTISPECIES: diphosphomevalonate decarboxylase
f_Nitrososphaeraceae	cluster-14613	2
f_Nitrososphaeraceae	cluster-14615	2					Uncharacterized protein	hypothetical protein
f_Nitrososphaeraceae	cluster-14616	2
f_Nitrososphaeraceae	cluster-14617	2
f_Nitrososphaeraceae	cluster-14618	2
f_Nitrososphaeraceae	cluster-14619	2
f_Nitrososphaeraceae	cluster-14620	2
f_Nitrososphaeraceae	cluster-14621	2
f_Nitrososphaeraceae	cluster-14622	2	arCOG01178	GvpD gas vesicle protein, contains RecA/KaiC family ATPase domain	CELLULAR PROCESSES AND SIGNALING	Signal transduction mechanisms	AAA domain-containing protein	MULTISPECIES: hypothetical protein
f_Nitrososphaeraceae	cluster-14623	2
f_Nitrososphaeraceae	cluster-14624	2	arCOG02046	Nickel-dependent lactate racemase	METABOLISM	Energy production and conversion	Uncharacterized protein	hypothetical protein
f_Nitrososphaeraceae	cluster-14625	2	arCOG02046	Nickel-dependent lactate racemase	METABOLISM	Energy production and conversion	Uncharacterized protein	hypothetical protein
f_Nitrososphaeraceae	cluster-14626	2					Uncharacterized protein	AIPR family protein
f_Nitrososphaeraceae	cluster-14627	2
f_Nitrososphaeraceae	cluster-14630	2					Uncharacterized protein
f_Nitrososphaeraceae	cluster-14631	2					Uncharacterized protein (Fragment)	hypothetical protein, partial
f_Nitrososphaeraceae	cluster-14632	2					Uncharacterized protein
f_Nitrososphaeraceae	cluster-14634	2
f_Nitrososphaeraceae	cluster-14637	2	arCOG00280	HerA helicase	INFORMATION STORAGE AND PROCESSING	Replication, recombination and repair	ATP-binding protein	DUF853 family protein
f_Nitrososphaeraceae	cluster-14638	2
f_Nitrososphaeraceae	cluster-14651	2	arCOG00786	CRISPR-associated protein Cas4, RecB family exonuclease	CELLULAR PROCESSES AND SIGNALING	Defense mechanisms	CRISPR-associated exonuclease Cas4	CRISPR-associated protein Cas4
f_Nitrososphaeraceae	cluster-14907	2					Uncharacterized protein	hypothetical protein
f_Nitrososphaeraceae	cluster-14961	2	arCOG10403	Uncharacterized protein	POORLY CHARACTERIZED	Function unknown	hypothetical protein	hypothetical protein
f_Nitrososphaeraceae	cluster-14962	2
f_Nitrososphaeraceae	cluster-14979	2					Uncharacterized protein (Fragment)	hypothetical protein
f_Nitrososphaeraceae	cluster-14981	2
f_Nitrososphaeraceae	cluster-16312	2
f_Nitrososphaeraceae	cluster-16410	2
f_Nitrososphaeraceae	cluster-16527	2
f_Nitrososphaeraceae	cluster-16529	2	arCOG00062	Deaminated glutathione amidase	CELLULAR PROCESSES AND SIGNALING	Posttranslational modification, protein turnover, chaperones	Carbon-nitrogen hydrolase family protein	carbon-nitrogen hydrolase family protein
f_Nitrososphaeraceae	cluster-17384	2					AB hydrolase-1 domain-containing protein	MULTISPECIES: alpha/beta hydrolase
f_Nitrososphaeraceae	cluster-19766	2	arCOG02539	Secreted protein, with PKD repeat domain	POORLY CHARACTERIZED	Function unknown	Uncharacterized protein	hypothetical protein
f_Nitrososphaeraceae	cluster-19771	2					Uncharacterized protein	hypothetical protein
f_Nitrososphaeraceae	cluster-19821	2					Uncharacterized protein	hypothetical protein
f_Nitrososphaeraceae	cluster-19845	2	arCOG04362	Transcriptional regulator, contains HTH domain	INFORMATION STORAGE AND PROCESSING	Transcription	Uncharacterized protein	hypothetical protein
f_Nitrososphaeraceae	cluster-19851	2	arCOG02488	Phage distal tail protein, receptor-binding, might be implicated in secretion of polymorphic toxins	CELLULAR PROCESSES AND SIGNALING	Mobilome: prophages, transposons	Uncharacterized protein	hypothetical protein
f_Nitrososphaeraceae	cluster-19863	2
f_Nitrososphaeraceae	cluster-19917	2
f_Nitrososphaeraceae	cluster-19919	2					Uncharacterized protein	hypothetical protein
f_Nitrososphaeraceae	cluster-19936	2					Uncharacterized protein	hypothetical protein
f_Nitrososphaeraceae	cluster-19945	2					Uncharacterized protein
f_Nitrososphaeraceae	cluster-19958	2					Uncharacterized protein	hypothetical protein
f_Nitrososphaeraceae	cluster-20005	2
f_Nitrososphaeraceae	cluster-20009	2					Uncharacterized protein	hypothetical protein
f_Nitrososphaeraceae	cluster-20021	2					Uncharacterized protein	hypothetical protein
f_Nitrososphaeraceae	cluster-20027	2					Uncharacterized protein	hypothetical protein
f_Nitrososphaeraceae	cluster-20028	2					Uncharacterized protein	hypothetical protein
f_Nitrososphaeraceae	cluster-20029	2					Uncharacterized protein	hypothetical protein
f_Nitrososphaeraceae	cluster-20031	2	arCOG01446	CRISPR-Cas associated transcriptional regulator, contains CARF and HTH domain	NA	NA	TrwB_AAD_bind domain-containing protein	type IV secretion system DNA-binding domain-containing protein
f_Nitrososphaeraceae	cluster-20035	2	arCOG01815	Pilus assembly protein TadC	CELLULAR PROCESSES AND SIGNALING	Cell motility	Putative membrane bound type IV pili protein	type II secretion system F family protein
f_Nitrososphaeraceae	cluster-20036	2					Uncharacterized protein	hypothetical protein
f_Nitrososphaeraceae	cluster-20038	2	arCOG00467	Cdc6-related protein, AAA superfamily ATPase	INFORMATION STORAGE AND PROCESSING	Replication, recombination and repair	ORC1-type DNA replication protein	AAA family ATPase
f_Nitrososphaeraceae	cluster-20044	2					Uncharacterized protein	hypothetical protein
f_Nitrososphaeraceae	cluster-20052	2					Uncharacterized protein	hypothetical protein
f_Nitrososphaeraceae	cluster-20057	2	arCOG05186	Protein containing SET domain	POORLY CHARACTERIZED	General function prediction only	Uncharacterized protein	SET domain-containing protein
f_Nitrososphaeraceae	cluster-20066	2	arCOG11722	Uncharacterized membrane protein	POORLY CHARACTERIZED	Function unknown	Uncharacterized protein	hypothetical protein
f_Nitrososphaeraceae	cluster-20074	2
f_Nitrososphaeraceae	cluster-20087	2					Uncharacterized protein
f_Nitrososphaeraceae	cluster-20097	2					PepSY domain-containing protein	PepSY domain-containing protein
f_Nitrososphaeraceae	cluster-20119	2	arCOG05565	Roadblock/LC7 domain superfamily protein	POORLY CHARACTERIZED	General function prediction only	Uncharacterized protein	hypothetical protein
f_Nitrososphaeraceae	cluster-20122	2
f_Nitrososphaeraceae	cluster-20124	2					Uncharacterized protein	hypothetical protein
f_Nitrososphaeraceae	cluster-20156	2					Zinc finger C2H2 domain-containing protein
f_Nitrososphaeraceae	cluster-20172	2					Uncharacterized protein	hypothetical protein
f_Nitrososphaeraceae	cluster-20173	2					Uncharacterized protein	hypothetical protein
f_Nitrososphaeraceae	cluster-20178	2					Uncharacterized protein
f_Nitrososphaeraceae	cluster-20180	2					Uncharacterized protein	hypothetical protein
f_Nitrososphaeraceae	cluster-20203	2	arCOG12097	Uncharacterized protein	POORLY CHARACTERIZED	Function unknown	Uncharacterized protein	hypothetical protein
f_Nitrososphaeraceae	cluster-22005	2					hypothetical protein	hypothetical protein
f_Nitrososphaeraceae	cluster-22009	2					Uncharacterized protein	hypothetical protein
f_Nitrososphaeraceae	cluster-22024	2
f_Nitrososphaeraceae	cluster-22028	2	arCOG06120	Uncharacterized protein	POORLY CHARACTERIZED	Function unknown	Uncharacterized protein	hypothetical protein
f_Nitrososphaeraceae	cluster-22031	2	arCOG04362	Transcriptional regulator, contains HTH domain	INFORMATION STORAGE AND PROCESSING	Transcription	Uncharacterized protein
f_Nitrososphaeraceae	cluster-22033	2					Uncharacterized protein	hypothetical protein
f_Nitrososphaeraceae	cluster-22054	2	arCOG00683	Transposable element, IS605 OrfB family, contains RNAse H fold nuclease and Zn finger domains	CELLULAR PROCESSES AND SIGNALING	Mobilome: prophages, transposons	Transposase (Fragment)	transposase
f_Nitrososphaeraceae	cluster-22090	2
f_Nitrososphaeraceae	cluster-22104	2					hypothetical protein	hypothetical protein
f_Nitrososphaeraceae	cluster-22108	2					Uncharacterized protein
f_Nitrososphaeraceae	cluster-22110	2					hypothetical protein	hypothetical protein
f_Nitrososphaeraceae	cluster-22115	2					Uncharacterized protein	hypothetical protein
f_Nitrososphaeraceae	cluster-22117	2
f_Nitrososphaeraceae	cluster-22118	2	arCOG02242	Viral transcriptional activator, contains HTH domain	INFORMATION STORAGE AND PROCESSING	Transcription	HTH iclR-type domain-containing protein	helix-turn-helix domain-containing protein
f_Nitrososphaeraceae	cluster-22134	2
f_Nitrososphaeraceae	cluster-22145	2					Uncharacterized protein	hypothetical protein
f_Nitrososphaeraceae	cluster-22155	2					Uncharacterized protein	hypothetical protein
f_Nitrososphaeraceae	cluster-22158	2					Uncharacterized protein	hypothetical protein
f_Nitrososphaeraceae	cluster-22164	2					Uncharacterized protein	hypothetical protein
f_Nitrososphaeraceae	cluster-22176	2	arCOG01744	Membrane-bound metal-dependent hydrolase YbcI, DUF457 family	POORLY CHARACTERIZED	General function prediction only	Uncharacterized protein	DUF4184 family protein
f_Nitrososphaeraceae	cluster-22191	2					Uncharacterized protein	hypothetical protein
f_Nitrososphaeraceae	cluster-22758	2					Uncharacterized protein	hypothetical protein
f_Nitrososphaeraceae	cluster-22759	2					Uncharacterized protein	DUF342 domain-containing protein
f_Nitrososphaeraceae	cluster-22761	2					Uncharacterized protein	hypothetical protein
f_Nitrososphaeraceae	cluster-22762	2					Uncharacterized protein	hypothetical protein
f_Nitrososphaeraceae	cluster-22770	2					Uncharacterized protein	hypothetical protein
f_Nitrososphaeraceae	cluster-22779	2	arCOG08805	CopG/RHH family DNA binding protein	CELLULAR PROCESSES AND SIGNALING	Defense mechanisms	Uncharacterized protein	hypothetical protein
f_Nitrososphaeraceae	cluster-22780	2
f_Nitrososphaeraceae	cluster-22784	2					Uncharacterized protein	hypothetical protein
f_Nitrososphaeraceae	cluster-22811	2					Uncharacterized protein	hypothetical protein
f_Nitrososphaeraceae	cluster-22819	2					Uncharacterized protein	hypothetical protein
f_Nitrososphaeraceae	cluster-22821	2					Uncharacterized protein	hypothetical protein
f_Nitrososphaeraceae	cluster-22823	2					Uncharacterized protein	hypothetical protein
f_Nitrososphaeraceae	cluster-22834	2					Uncharacterized protein	hypothetical protein
f_Nitrososphaeraceae	cluster-22841	2					Uncharacterized protein	hypothetical protein
f_Nitrososphaeraceae	cluster-22847	2	arCOG00635	Dioxygenase related to 2-nitropropane dioxygenase	POORLY CHARACTERIZED	General function prediction only	2-nitropropane dioxygenase-like enzyme	nitronate monooxygenase
f_Nitrososphaeraceae	cluster-22850	2					Uncharacterized protein	hypothetical protein
f_Nitrososphaeraceae	cluster-22866	2	arCOG04934	Peptidoglycan/xylan/chitin deacetylase, PgdA/CDA1 family	METABOLISM	Carbohydrate transport and metabolism	Uncharacterized protein	hypothetical protein
f_Nitrososphaeraceae	cluster-22876	2	arCOG02358	Signal transduction histidine kinase and HAMP domain	CELLULAR PROCESSES AND SIGNALING	Signal transduction mechanisms	Uncharacterized protein	hypothetical protein
f_Nitrososphaeraceae	cluster-22893	2					HTH_45 domain-containing protein	hypothetical protein
f_Nitrososphaeraceae	cluster-22894	2					Uncharacterized protein	hypothetical protein
f_Nitrososphaeraceae	cluster-22897	2					Peptidase propeptide domain-containing protein	PepSY domain-containing protein
f_Nitrososphaeraceae	cluster-22900	2
f_Nitrososphaeraceae	cluster-22912	2					Uncharacterized protein	hypothetical protein
f_Nitrososphaeraceae	cluster-22919	2					Uncharacterized protein	hypothetical protein
f_Nitrososphaeraceae	cluster-22920	2					Uncharacterized protein	hypothetical protein
f_Nitrososphaeraceae	cluster-22942	2	arCOG02391	Rec domain	CELLULAR PROCESSES AND SIGNALING	Signal transduction mechanisms	Response regulator containing CheY-like receiver domain and AraC-type DNA-binding domain	response regulator
f_Nitrososphaeraceae	cluster-22956	2					Uncharacterized protein	hypothetical protein
f_Nitrososphaeraceae	cluster-22963	2					Uncharacterized protein	hypothetical protein
f_Nitrososphaeraceae	cluster-22969	2					Uncharacterized protein	hypothetical protein
f_Nitrososphaeraceae	cluster-22977	2					Uncharacterized protein	hypothetical protein
f_Nitrososphaeraceae	cluster-22993	2					Uncharacterized protein	hypothetical protein
f_Nitrososphaeraceae	cluster-22997	2					Uncharacterized protein	hypothetical protein
f_Nitrososphaeraceae	cluster-23016	2	arCOG01790	SAM-dependent methyltransferase	POORLY CHARACTERIZED	General function prediction only	Methylase involved in ubiquinone/menaquinone biosynthesis	class I SAM-dependent methyltransferase
f_Nitrososphaeraceae	cluster-23019	2					Uncharacterized protein	hypothetical protein
f_Nitrososphaeraceae	cluster-23051	2					Uncharacterized protein	hypothetical protein
f_Nitrososphaeraceae	cluster-23057	2					Uncharacterized protein	hypothetical protein
f_Nitrososphaeraceae	cluster-23058	2	arCOG01171	KaiC family ATPase implicated in signal transduction	CELLULAR PROCESSES AND SIGNALING	Signal transduction mechanisms	Putative KaiC family protein kinase	ATPase
f_Nitrososphaeraceae	cluster-23062	2					Uncharacterized protein	hypothetical protein
f_Nitrososphaeraceae	cluster-23087	2	arCOG05125	CRISPR-Cas system related protein, RAMP superfamily Cas6 group	CELLULAR PROCESSES AND SIGNALING	Defense mechanisms	Putative CRISPR-associated protein	hypothetical protein
f_Nitrososphaeraceae	cluster-23088	2	arCOG02757	CRISPR-Cas system related protein Cas7, RAMP superfamily	CELLULAR PROCESSES AND SIGNALING	Defense mechanisms	Uncharacterized protein	type I CRISPR-associated protein Cas7
f_Nitrososphaeraceae	cluster-23089	2					Putative CPISPR-associated protein	hypothetical protein
f_Nitrososphaeraceae	cluster-23109	2					Uncharacterized protein	hypothetical protein
f_Nitrososphaeraceae	cluster-23113	2					Uncharacterized protein	hypothetical protein
f_Nitrososphaeraceae	cluster-23122	2					Uncharacterized protein	hypothetical protein
f_Nitrososphaeraceae	cluster-23123	2					Uncharacterized protein	hypothetical protein
f_Nitrososphaeraceae	cluster-23155	2	arCOG07681	Zinc ribbon protein	POORLY CHARACTERIZED	Function unknown	Zn_ribbon_2 domain-containing protein	transcriptional regulator
f_Nitrososphaeraceae	cluster-23173	2					Uncharacterized protein	hypothetical protein
f_Nitrososphaeraceae	cluster-23202	2					C2H2-type domain-containing protein	hypothetical protein
f_Nitrososphaeraceae	cluster-23209	2					Uncharacterized protein
f_Nitrososphaeraceae	cluster-23223	2	arCOG05472	Predicted nucleotidyltransferase	POORLY CHARACTERIZED	General function prediction only	FHA domain-containing protein	hypothetical protein
f_Nitrososphaeraceae	cluster-24028	2					Uncharacterized protein	putative glycolipid-binding domain-containing protein
f_Nitrososphaeraceae	cluster-24029	2					Uncharacterized protein	hypothetical protein
f_Nitrososphaeraceae	cluster-24031	2					Uncharacterized protein	hypothetical protein
f_Nitrososphaeraceae	cluster-24032	2					Uncharacterized protein	hypothetical protein
f_Nitrososphaeraceae	cluster-24039	2	arCOG02751	Transposase, IS5 family	CELLULAR PROCESSES AND SIGNALING	Mobilome: prophages, transposons	SWIM-type domain-containing protein	transposase
f_Nitrososphaeraceae	cluster-24044	2					Uncharacterized protein	hypothetical protein
f_Nitrososphaeraceae	cluster-24046	2					Uncharacterized protein	hypothetical protein
f_Nitrososphaeraceae	cluster-24065	2					GGDEF domain-containing protein	hypothetical protein
f_Nitrososphaeraceae	cluster-24069	2	arCOG02053	Nucleotide-binding protein, UspA family	CELLULAR PROCESSES AND SIGNALING	Signal transduction mechanisms	Putative UspA domain protein	universal stress protein
f_Nitrososphaeraceae	cluster-24093	2					Uncharacterized protein	hypothetical protein
f_Nitrososphaeraceae	cluster-24095	2					Uncharacterized protein	hypothetical protein
f_Nitrososphaeraceae	cluster-24101	2						hypothetical protein
f_Nitrososphaeraceae	cluster-24107	2					Uncharacterized protein	hypothetical protein
f_Nitrososphaeraceae	cluster-24112	2					Uncharacterized protein	hypothetical protein
f_Nitrososphaeraceae	cluster-24113	2					C2H2-type domain-containing protein	hypothetical protein
f_Nitrososphaeraceae	cluster-24116	2					Uncharacterized protein	exo-alpha-sialidase
f_Nitrososphaeraceae	cluster-25861	2					hypothetical protein
f_Nitrososphaeraceae	cluster-25870	2
f_Nitrososphaeraceae	cluster-25872	2
f_Nitrososphaeraceae	cluster-25881	2					hypothetical protein
f_Nitrososphaeraceae	cluster-25885	2
f_Nitrososphaeraceae	cluster-25944	2
f_Nitrososphaeraceae	cluster-25950	2						hypothetical protein
f_Nitrososphaeraceae	cluster-25980	2					Uncharacterized protein	hypothetical protein
f_Nitrososphaeraceae	cluster-26539	2					Uncharacterized protein	hypothetical protein
f_Nitrososphaeraceae	cluster-26565	2	arCOG06119	Uncharacterized protein	POORLY CHARACTERIZED	Function unknown	Uncharacterized protein	hypothetical protein
f_Nitrososphaeraceae	cluster-26566	2					Uncharacterized protein	hypothetical protein
f_Nitrososphaeraceae	cluster-26572	2	arCOG01773	SAM-dependent methyltransferase	METABOLISM	Secondary metabolites biosynthesis, transport and catabolism	Methyltransferase domain-containing protein	methyltransferase domain-containing protein
f_Nitrososphaeraceae	cluster-26573	2	arCOG04035	Type IV secretory pathway, VirB4 component	CELLULAR PROCESSES AND SIGNALING	Intracellular trafficking, secretion, and vesicular transport	Uncharacterized protein	hypothetical protein
f_Nitrososphaeraceae	cluster-26575	2	arCOG02298	Peptidase A24A, prepilin type IV	CELLULAR PROCESSES AND SIGNALING	Cell motility	Putative archaeal preflagellin peptidase FlaK	A24 family peptidase
NS-beta	cluster-1650	5					Uncharacterized protein
NS-beta	cluster-3391	5					Uncharacterized protein
NS-beta	cluster-6983	5
NS-beta	cluster-7598	5					Uncharacterized protein
NS-beta	cluster-9470	5
NS-beta	cluster-11170	5
NS-beta	cluster-12886	5
NS-beta	cluster-12909	5
NS-beta	cluster-12913	5
NS-beta	cluster-12939	5					Uncharacterized protein
NS-beta	cluster-12976	5					Uncharacterized protein
NS-beta	cluster-13024	5
NS-beta	cluster-13025	5					Uncharacterized protein
NS-beta	cluster-13071	5
NS-beta	cluster-13072	5					Uncharacterized protein
NS-beta	cluster-13073	5
NS-beta	cluster-13152	5
NS-beta	cluster-13156	5					Uncharacterized protein
NS-beta	cluster-13159	5
NS-beta	cluster-13248	5					Uncharacterized protein
NS-beta	cluster-13251	5					Uncharacterized protein
NS-beta	cluster-13252	5
NS-beta	cluster-13255	5					Uncharacterized protein
NS-beta	cluster-13256	5					Uncharacterized protein
NS-beta	cluster-13257	5
NS-beta	cluster-13308	5					Uncharacterized protein	hypothetical protein
NS-beta	cluster-13314	5					DUF98 domain-containing protein	DUF98 domain-containing protein
NS-beta	cluster-13341	5	arCOG08732	Uncharacterized protein	POORLY CHARACTERIZED	Function unknown	Uncharacterized protein	hypothetical protein
NS-beta	cluster-13350	5	arCOG00059	Phosphosugar isomerase	CELLULAR PROCESSES AND SIGNALING	Cell wall/membrane/envelope biogenesis	SIS domain-containing protein	hypothetical protein
NS-beta	cluster-13356	5					Uncharacterized protein
NS-beta	cluster-13374	5					Uncharacterized protein
NS-beta	cluster-13397	5					Uncharacterized protein
NS-beta	cluster-13399	5
NS-beta	cluster-13400	5
NS-beta	cluster-13403	5					Uncharacterized protein
NS-beta	cluster-13404	5
NS-beta	cluster-13405	5
NS-beta	cluster-13407	5					Uncharacterized protein
NS-beta	cluster-13409	5
NS-beta	cluster-13410	5					Uncharacterized protein
NS-beta	cluster-13411	5					Uncharacterized protein
NS-beta	cluster-13412	5
NS-beta	cluster-13413	5	arCOG02048	Uroporphyrinogen-III synthase	METABOLISM	Coenzyme transport and metabolism	HEM4 domain-containing protein	uroporphyrinogen-III synthase
NS-beta	cluster-13414	5					Uncharacterized protein
NS-beta	cluster-13416	5	arCOG04208	Ribosomal protein L37AE/L43A	INFORMATION STORAGE AND PROCESSING	Translation, ribosomal structure and biogenesis	Uncharacterized protein	50S ribosomal protein L37
NS-beta	cluster-13417	5					Uncharacterized protein
NS-beta	cluster-13419	5					Uncharacterized protein
NS-beta	cluster-13425	5					Uncharacterized protein
NS-beta	cluster-8162	4
NS-beta	cluster-9481	4					Uncharacterized protein
NS-beta	cluster-10256	4					Uncharacterized protein
NS-beta	cluster-10267	4
NS-beta	cluster-11181	4
NS-beta	cluster-12122	4					Uncharacterized protein
NS-beta	cluster-12928	4					Uncharacterized protein
NS-beta	cluster-12940	4
NS-beta	cluster-12951	4					Uncharacterized protein
NS-beta	cluster-13022	4					Uncharacterized protein
NS-beta	cluster-13026	4					Uncharacterized protein
NS-beta	cluster-13027	4
NS-beta	cluster-13031	4
NS-beta	cluster-13085	4
NS-beta	cluster-13137	4					Uncharacterized protein (Fragment)	hypothetical protein
NS-beta	cluster-13154	4					Uncharacterized protein (Fragment)	Ig-like domain-containing protein
NS-beta	cluster-13155	4
NS-beta	cluster-13157	4
NS-beta	cluster-13179	4					Uncharacterized protein
NS-beta	cluster-13181	4
NS-beta	cluster-13238	4					Uncharacterized protein	hypothetical protein
NS-beta	cluster-13240	4
NS-beta	cluster-13249	4					Uncharacterized protein
NS-beta	cluster-13253	4					Uncharacterized protein
NS-beta	cluster-13254	4
NS-beta	cluster-13290	4					Uncharacterized protein
NS-beta	cluster-13291	4					Uncharacterized protein
NS-beta	cluster-13292	4					Uncharacterized protein
NS-beta	cluster-13293	4
NS-beta	cluster-13337	4					Uncharacterized protein	hypothetical protein
NS-beta	cluster-13371	4	arCOG00371	Chromosome segregation ATPase	CELLULAR PROCESSES AND SIGNALING	Cell cycle control, cell division, chromosome partitioning	Uncharacterized protein	helix-turn-helix domain-containing protein
NS-beta	cluster-13376	4	arCOG02155	Protein implicated in RNA metabolism, contains PRC-barrel domain	POORLY CHARACTERIZED	General function prediction only	C2H2-type domain-containing protein
NS-beta	cluster-13394	4					Uncharacterized protein (Fragment)
NS-beta	cluster-13396	4					Uncharacterized protein
NS-beta	cluster-13398	4
NS-beta	cluster-13401	4
NS-beta	cluster-13402	4
NS-beta	cluster-13406	4
NS-beta	cluster-13418	4					Uncharacterized protein
NS-beta	cluster-13420	4
NS-beta	cluster-13423	4
NS-beta	cluster-13479	4					Uncharacterized protein
NS-beta	cluster-13480	4
NS-beta	cluster-13481	4
NS-beta	cluster-13484	4
NS-beta	cluster-13611	4	arCOG08684	Roadblock/LC7 domain superfamily protein	POORLY CHARACTERIZED	General function prediction only	Uncharacterized protein
NS-beta	cluster-13632	4
NS-beta	cluster-13633	4					Uncharacterized protein
NS-beta	cluster-13634	4					Uncharacterized protein
NS-beta	cluster-13635	4					Uncharacterized protein
NS-beta	cluster-13636	4					Uncharacterized protein
NS-beta	cluster-13637	4					GCN5-related N-acetyltransferase	GNAT family N-acetyltransferase
NS-beta	cluster-13638	4					Uncharacterized protein
NS-beta	cluster-13639	4
NS-beta	cluster-13640	4
NS-beta	cluster-13641	4	arCOG02391	Rec domain	CELLULAR PROCESSES AND SIGNALING	Signal transduction mechanisms	Response regulator	response regulator transcription factor
NS-beta	cluster-13642	4
NS-beta	cluster-13645	4					ABM domain-containing protein	antibiotic biosynthesis monooxygenase
NS-beta	cluster-13647	4					Uncharacterized protein
NS-beta	cluster-13648	4					Uncharacterized protein
NS-beta	cluster-13650	4
NS-beta	cluster-13651	4					Uncharacterized protein
NS-beta	cluster-13652	4					Uncharacterized protein
NS-beta	cluster-13655	4					Uncharacterized protein
NS-beta	cluster-13657	4					DNA_pol3_delta domain-containing protein
NS-beta	cluster-13658	4	arCOG13269	Uncharacterized protein	POORLY CHARACTERIZED	Function unknown	Uncharacterized protein	hypothetical protein
NS-beta	cluster-13660	4
NS-beta	cluster-13754	4					Uncharacterized protein
NS-beta	cluster-13757	4					Uncharacterized protein
NS-beta	cluster-13760	4
NS-beta	cluster-13761	4					Uncharacterized protein	protein kinase
NS-beta	cluster-13763	4					Uncharacterized protein	hypothetical protein
NS-beta	cluster-13764	4					Uncharacterized protein
NS-beta	cluster-13768	4					Uncharacterized protein
NS-beta	cluster-13769	4					Uncharacterized protein
NS-beta	cluster-13770	4
NS-beta	cluster-13981	4					Uncharacterized protein
NS-beta	cluster-2649	3
NS-beta	cluster-12888	3
NS-beta	cluster-12917	3
NS-beta	cluster-12985	3					Uncharacterized protein
NS-beta	cluster-13032	3					Uncharacterized protein
NS-beta	cluster-13033	3
NS-beta	cluster-13139	3
NS-beta	cluster-13180	3
NS-beta	cluster-13182	3					Uncharacterized protein
NS-beta	cluster-13183	3
NS-beta	cluster-13184	3
NS-beta	cluster-13222	3
NS-beta	cluster-13250	3
NS-beta	cluster-13294	3					Uncharacterized protein
NS-beta	cluster-13295	3
NS-beta	cluster-13298	3					Uncharacterized protein
NS-beta	cluster-13373	3					Uncharacterized protein	hypothetical protein
NS-beta	cluster-13421	3					Uncharacterized protein (Fragment)
NS-beta	cluster-13482	3
NS-beta	cluster-13483	3
NS-beta	cluster-13485	3
NS-beta	cluster-13486	3					Uncharacterized protein
NS-beta	cluster-13487	3
NS-beta	cluster-13488	3
NS-beta	cluster-13558	3
NS-beta	cluster-13653	3					Uncharacterized protein
NS-beta	cluster-13656	3					Uncharacterized protein
NS-beta	cluster-13659	3
NS-beta	cluster-13741	3
NS-beta	cluster-13751	3
NS-beta	cluster-13752	3					Uncharacterized protein
NS-beta	cluster-13753	3
NS-beta	cluster-13755	3
NS-beta	cluster-13756	3					Uncharacterized protein
NS-beta	cluster-13759	3					Uncharacterized protein
NS-beta	cluster-13762	3					Uncharacterized protein
NS-beta	cluster-13765	3
NS-beta	cluster-13766	3
NS-beta	cluster-13767	3	arCOG04397	Ammonia permease	METABOLISM	Inorganic ion transport and metabolism	Ammonium transporter	ammonium transporter
NS-beta	cluster-13773	3					Uncharacterized protein
NS-beta	cluster-13775	3
NS-beta	cluster-13776	3					Uncharacterized protein
NS-beta	cluster-13777	3					Uncharacterized protein
NS-beta	cluster-13779	3
NS-beta	cluster-13780	3					Uncharacterized protein
NS-beta	cluster-13874	3
NS-beta	cluster-13898	3
NS-beta	cluster-13931	3
NS-beta	cluster-13948	3	arCOG08663	Uncharacterized protein	POORLY CHARACTERIZED	Function unknown	Uncharacterized protein	hypothetical protein
NS-beta	cluster-13977	3
NS-beta	cluster-13978	3
NS-beta	cluster-13979	3					VOC domain-containing protein	VOC family protein
NS-beta	cluster-13980	3					Uncharacterized protein
NS-beta	cluster-13982	3
NS-beta	cluster-13983	3
NS-beta	cluster-13985	3
NS-beta	cluster-13986	3
NS-beta	cluster-13988	3
NS-beta	cluster-13989	3					Uncharacterized protein
NS-beta	cluster-13990	3					Uncharacterized protein
NS-beta	cluster-13992	3					Uncharacterized protein (Fragment)	heparin lyase I family protein
NS-beta	cluster-13994	3					Uncharacterized protein
NS-beta	cluster-13995	3					Uncharacterized protein
NS-beta	cluster-13996	3
NS-beta	cluster-13997	3
NS-beta	cluster-14000	3
NS-beta	cluster-14001	3					Uncharacterized protein
NS-beta	cluster-14002	3
NS-beta	cluster-14003	3					Uncharacterized protein
NS-beta	cluster-14004	3
NS-beta	cluster-14005	3
NS-beta	cluster-14006	3
NS-beta	cluster-14007	3
NS-beta	cluster-14010	3
NS-beta	cluster-14012	3
NS-beta	cluster-14051	3					Uncharacterized protein
NS-beta	cluster-14160	3
NS-beta	cluster-14247	3
NS-beta	cluster-14248	3
NS-beta	cluster-14249	3
NS-beta	cluster-14253	3
NS-beta	cluster-14254	3
NS-beta	cluster-14256	3
NS-beta	cluster-14257	3					Uncharacterized protein
NS-beta	cluster-14260	3
NS-beta	cluster-14263	3					Uncharacterized protein
NS-beta	cluster-14271	3					Uncharacterized protein
NS-beta	cluster-14272	3
NS-beta	cluster-14274	3	arCOG00215	Predicted nucleotide-utilizing enzyme related to molybdopterin-biosynthesis enzyme MoeA	POORLY CHARACTERIZED	General function prediction only	MoCF_biosynth domain-containing protein	competence damage-inducible protein A
NS-beta	cluster-14276	3
NS-beta	cluster-14278	3
NS-beta	cluster-14280	3
NS-beta	cluster-14759	3
NS-beta	cluster-13185	2
NS-beta	cluster-13296	2					Uncharacterized protein
NS-beta	cluster-13297	2					Uncharacterized protein
NS-beta	cluster-13299	2
NS-beta	cluster-13489	2
NS-beta	cluster-13505	2	arCOG01245	XerD/XerC family integrase, often contains N-terminal HTH domain	CELLULAR PROCESSES AND SIGNALING	Mobilome: prophages, transposons	Tyrosine-type recombinase/integrase (Fragment)	site-specific integrase
NS-beta	cluster-13738	2					Uncharacterized protein
NS-beta	cluster-13758	2
NS-beta	cluster-13771	2
NS-beta	cluster-13772	2
NS-beta	cluster-13774	2
NS-beta	cluster-13778	2					Uncharacterized protein
NS-beta	cluster-13781	2
NS-beta	cluster-13782	2					Uncharacterized protein
NS-beta	cluster-13783	2					Uncharacterized protein
NS-beta	cluster-13784	2
NS-beta	cluster-13786	2
NS-beta	cluster-13787	2
NS-beta	cluster-13788	2					Uncharacterized protein	hypothetical protein
NS-beta	cluster-13914	2
NS-beta	cluster-13984	2
NS-beta	cluster-13993	2					Uncharacterized protein
NS-beta	cluster-13998	2
NS-beta	cluster-13999	2
NS-beta	cluster-14009	2
NS-beta	cluster-14011	2
NS-beta	cluster-14246	2	arCOG00507	Metal-dependent hydrolase of the beta-lactamase superfamily II	POORLY CHARACTERIZED	General function prediction only	MBL fold metallo-hydrolase	MBL fold metallo-hydrolase
NS-beta	cluster-14250	2					DUF559 domain-containing protein	hypothetical protein
NS-beta	cluster-14251	2					Uncharacterized protein
NS-beta	cluster-14252	2
NS-beta	cluster-14255	2
NS-beta	cluster-14258	2
NS-beta	cluster-14259	2					Uncharacterized protein
NS-beta	cluster-14261	2
NS-beta	cluster-14262	2
NS-beta	cluster-14264	2	arCOG00009	Amino acid transporter	METABOLISM	Amino acid transport and metabolism	Amino acid permease (Fragment)	amino acid permease
NS-beta	cluster-14265	2					Uncharacterized protein	hypothetical protein
NS-beta	cluster-14266	2
NS-beta	cluster-14267	2
NS-beta	cluster-14268	2
NS-beta	cluster-14269	2
NS-beta	cluster-14273	2					Uncharacterized protein
NS-beta	cluster-14275	2
NS-beta	cluster-14277	2
NS-beta	cluster-14279	2	arCOG00009	Amino acid transporter	METABOLISM	Amino acid transport and metabolism
NS-beta	cluster-14281	2					Uncharacterized protein
NS-beta	cluster-14282	2
NS-beta	cluster-14284	2					Uncharacterized protein
NS-beta	cluster-14286	2					Uncharacterized protein
NS-beta	cluster-14287	2					Uncharacterized protein
NS-beta	cluster-14289	2
NS-beta	cluster-14290	2
NS-beta	cluster-14291	2					exo-alpha-sialidase	exo-alpha-sialidase
NS-beta	cluster-14292	2
NS-beta	cluster-14293	2
NS-beta	cluster-14312	2
NS-beta	cluster-14488	2					Patatin-like phospholipase	patatin-like phospholipase family protein
NS-beta	cluster-14559	2
NS-beta	cluster-14635	2	arCOG01259	Short-chain alcohol dehydrogenase	METABOLISM	Lipid transport and metabolism	SDR family oxidoreductase	SDR family oxidoreductase
NS-beta	cluster-14648	2	arCOG07348	Uncharacterized protein	POORLY CHARACTERIZED	Function unknown	Uncharacterized protein	hypothetical protein
NS-beta	cluster-14661	2	arCOG10526	Membrane associated signal transduction histidine kinase	CELLULAR PROCESSES AND SIGNALING	Signal transduction mechanisms	Uncharacterized protein	hypothetical protein
NS-beta	cluster-14718	2
NS-beta	cluster-14719	2
NS-beta	cluster-14720	2
NS-beta	cluster-14721	2
NS-beta	cluster-14722	2	arCOG01560	Translation initiation factor 2 (IF-2; GTPase)	INFORMATION STORAGE AND PROCESSING	Translation, ribosomal structure and biogenesis	Probable translation initiation factor IF-2	translation initiation factor IF-2
NS-beta	cluster-14723	2	arCOG00899	Predicted flippase	CELLULAR PROCESSES AND SIGNALING	Cell wall/membrane/envelope biogenesis	Uncharacterized protein	flippase-like domain-containing protein
NS-beta	cluster-14724	2
NS-beta	cluster-14726	2
NS-beta	cluster-14727	2
NS-beta	cluster-14728	2
NS-beta	cluster-14729	2
NS-beta	cluster-14730	2
NS-beta	cluster-14732	2	arCOG04263	Pantoate kinase	METABOLISM	Coenzyme transport and metabolism	Pantoate kinase	GHMP kinase
NS-beta	cluster-14733	2
NS-beta	cluster-14734	2					Glyoxalase	glyoxalase/bleomycin resistance/dioxygenase family protein
NS-beta	cluster-14736	2
NS-beta	cluster-14737	2
NS-beta	cluster-14739	2
NS-beta	cluster-14740	2
NS-beta	cluster-14741	2
NS-beta	cluster-14742	2
NS-beta	cluster-14743	2
NS-beta	cluster-14744	2					Uncharacterized protein
NS-beta	cluster-14745	2	arCOG01259	Short-chain alcohol dehydrogenase	METABOLISM	Lipid transport and metabolism	SDR family NAD(P)-dependent oxidoreductase (Fragment)	glucose 1-dehydrogenase
NS-beta	cluster-14746	2
NS-beta	cluster-14747	2					Uncharacterized protein	hypothetical protein
NS-beta	cluster-14748	2
NS-beta	cluster-14749	2
NS-beta	cluster-14750	2
NS-beta	cluster-14751	2	arCOG01617	Aryl-alcohol dehydrogenase related enzyme	METABOLISM	Energy production and conversion	Aldo/keto reductase	aldo/keto reductase
NS-beta	cluster-14752	2
NS-beta	cluster-14754	2
NS-beta	cluster-14755	2
NS-beta	cluster-14756	2
NS-beta	cluster-14757	2
NS-beta	cluster-14758	2
NS-beta	cluster-14760	2
NS-beta	cluster-14761	2	arCOG00288	Nitroreductase	METABOLISM	Energy production and conversion	Nitroreductase domain-containing protein	nitroreductase family protein
NS-beta	cluster-14762	2
NS-beta	cluster-14763	2
NS-beta	cluster-14764	2
NS-beta	cluster-14766	2	arCOG04508	TRASH/YHS-like protein, metallochaperone	METABOLISM	Inorganic ion transport and metabolism
NS-beta	cluster-14767	2					Uncharacterized protein
NS-beta	cluster-14768	2
NS-beta	cluster-14769	2
NS-beta	cluster-14770	2
NS-beta	cluster-14771	2	arCOG01339	Succinyl-CoA synthetase, alpha subunit	METABOLISM	Energy production and conversion	Ligase_CoA domain-containing protein	hypothetical protein
NS-beta	cluster-14772	2
NS-beta	cluster-14773	2
NS-beta	cluster-14774	2	arCOG01434	Cysteate synthase	METABOLISM	Coenzyme transport and metabolism	Threonine synthase	threonine synthase
NS-beta	cluster-14776	2
NS-beta	cluster-14777	2					Uncharacterized protein
NS-beta	cluster-14778	2
NS-beta	cluster-14779	2
NS-beta	cluster-14780	2
NS-beta	cluster-14781	2	arCOG00064	Carbamoylphosphate synthase small subunit	METABOLISM	Amino acid transport and metabolism	Carbamoyl-phosphate synthase small chain	glutamine-hydrolyzing carbamoyl-phosphate synthase small subunit
NS-beta	cluster-14782	2
NS-beta	cluster-14783	2	arCOG04431	Glycerol uptake facilitator or related permease (Major Intrinsic Protein Family)	METABOLISM	Carbohydrate transport and metabolism	Uncharacterized protein (Fragment)	aquaporin
NS-beta	cluster-14785	2
NS-beta	cluster-14786	2
NS-beta	cluster-14787	2
NS-beta	cluster-14788	2	arCOG00543	Transcription termination factor, consists of metallo-beta-lactamase domain and an RNA-binding KH domain	INFORMATION STORAGE AND PROCESSING	Translation, ribosomal structure and biogenesis	Ribonuclease	beta-CASP ribonuclease aCPSF1
NS-beta	cluster-14789	2					Alpha/beta hydrolase family protein	alpha/beta hydrolase
NS-beta	cluster-14791	2					Uncharacterized protein
NS-beta	cluster-14792	2
NS-beta	cluster-14793	2	arCOG02410	Coenzyme F420-dependent N5,N10-methylene tetrahydromethanopterin reductase or related flavin-dependent oxidoreductase	METABOLISM	Energy production and conversion	Luciferase-like monooxygenase family protein	LLM class flavin-dependent oxidoreductase
NS-beta	cluster-14794	2
NS-beta	cluster-14796	2	arCOG10411	Uncharacterized membrane protein	POORLY CHARACTERIZED	Function unknown	Uncharacterized protein	hypothetical protein
NS-beta	cluster-14797	2
NS-beta	cluster-14802	2	arCOG04397	Ammonia permease	METABOLISM	Inorganic ion transport and metabolism	Ammonium transporter	ammonium transporter
NS-beta	cluster-15537	2
NS-beta	cluster-15539	2					DUF2877 domain-containing protein
NS-beta	cluster-15540	2					ABM domain-containing protein
NS-beta	cluster-15541	2					S-adenosylmethionine--tRNA ribosyltransferase-isomerase	S-adenosylmethionine:tRNA ribosyltransferase-isomerase
NS-beta	cluster-15542	2
NS-beta	cluster-15543	2
NS-beta	cluster-15544	2
NS-beta	cluster-15545	2
NS-beta	cluster-15547	2
NS-beta	cluster-15548	2
NS-beta	cluster-15549	2
NS-beta	cluster-15550	2
NS-beta	cluster-15553	2					Uncharacterized protein	hypothetical protein
NS-beta	cluster-15554	2
NS-beta	cluster-15555	2					Uncharacterized protein
NS-beta	cluster-15556	2
NS-beta	cluster-15557	2
NS-beta	cluster-15558	2
NS-beta	cluster-15559	2
NS-beta	cluster-15560	2
NS-beta	cluster-15562	2					Uncharacterized protein
NS-beta	cluster-15563	2
NS-beta	cluster-15564	2
NS-beta	cluster-15565	2	arCOG04508	TRASH/YHS-like protein, metallochaperone	METABOLISM	Inorganic ion transport and metabolism	TRASH domain-containing protein	YHS domain-containing protein
NS-beta	cluster-15567	2
NS-beta	cluster-15568	2					Uncharacterized protein
NS-beta	cluster-15570	2	arCOG00911	Aspartate carbamoyltransferase, catalytic chain	METABOLISM	Nucleotide transport and metabolism	Aspartate carbamoyltransferase (Fragment)	aspartate carbamoyltransferase
NS-beta	cluster-15571	2
NS-beta	cluster-15572	2
NS-beta	cluster-15573	2
NS-beta	cluster-15574	2
NS-beta	cluster-15575	2
NS-beta	cluster-15576	2					Uncharacterized protein
NS-beta	cluster-15578	2					Potassium transporter Trk (Fragment)	potassium-transporting ATPase subunit KdpA
NS-beta	cluster-15579	2	arCOG04804	K+-transporting ATPase, A chain	METABOLISM	Inorganic ion transport and metabolism	potassium-transporting ATPase subunit KdpA	potassium-transporting ATPase subunit A
NS-beta	cluster-15580	2					Uncharacterized protein
NS-beta	cluster-15581	2
NS-beta	cluster-15582	2					6-bladed beta-propeller
NS-beta	cluster-15583	2	arCOG01755	Lactate dehydrogenase or related 2-hydroxyacid dehydrogenase	METABOLISM	Energy production and conversion	D-glycerate dehydrogenase (Fragment)	D-glycerate dehydrogenase
NS-beta	cluster-15584	2	arCOG09020	Alpha-beta superfamily hydrolase, patatin/cPLA2 family	METABOLISM	Lipid transport and metabolism	patatin-like phospholipase family protein	patatin-like phospholipase family protein
NS-beta	cluster-15585	2
NS-beta	cluster-15586	2					Uncharacterized protein
NS-beta	cluster-15587	2
NS-beta	cluster-15588	2					VOC family protein	VOC family protein
NS-beta	cluster-15589	2
NS-beta	cluster-15590	2	arCOG04431	Glycerol uptake facilitator or related permease (Major Intrinsic Protein Family)	METABOLISM	Carbohydrate transport and metabolism	Uncharacterized protein (Fragment)	aquaporin
NS-beta	cluster-15591	2
NS-beta	cluster-15592	2
NS-beta	cluster-15593	2	arCOG11393	Uncharacterized protein, DUF1326 family	POORLY CHARACTERIZED	Function unknown	Uncharacterized protein	DUF1326 domain-containing protein
NS-beta	cluster-15594	2
NS-beta	cluster-15595	2					Glycosyltransferase	glycosyltransferase
NS-beta	cluster-15596	2
NS-beta	cluster-15598	2
NS-beta	cluster-15599	2
NS-beta	cluster-15601	2
NS-beta	cluster-15602	2					Choline phosphatase	phospholipase
NS-beta	cluster-15603	2					Uncharacterized protein	hypothetical protein
NS-beta	cluster-15604	2
NS-beta	cluster-15605	2	arCOG04120	Pyruvate kinase	METABOLISM	Carbohydrate transport and metabolism	Pyruvate kinase	pyruvate kinase
NS-beta	cluster-15606	2
NS-beta	cluster-15608	2					CHRD domain-containing protein
NS-beta	cluster-15609	2
NS-beta	cluster-15610	2	arCOG00009	Amino acid transporter	METABOLISM	Amino acid transport and metabolism	Amino acid permease (Fragment)	amino acid permease
NS-beta	cluster-15611	2	arCOG02881	Ca2+/Na+ antiporter	METABOLISM	Inorganic ion transport and metabolism	Uncharacterized protein	sodium:calcium antiporter
NS-beta	cluster-15612	2	arCOG00086	Anthranilate/para-aminobenzoate synthase component II	METABOLISM	Amino acid transport and metabolism	Anthranilate phosphoribosyltransferase	gamma-glutamyl-gamma-aminobutyrate hydrolase family protein
NS-beta	cluster-15613	2
NS-beta	cluster-15614	2
NS-beta	cluster-15616	2					Peroxidase	MULTISPECIES: peroxidase
NS-beta	cluster-15617	2
NS-beta	cluster-15618	2	arCOG02703	SAM-dependent methyltransferase	METABOLISM	Secondary metabolites biosynthesis, transport and catabolism	Methyltransferase domain-containing protein	class I SAM-dependent methyltransferase
NS-beta	cluster-15619	2
NS-beta	cluster-15620	2
NS-beta	cluster-15621	2
NS-beta	cluster-15622	2
NS-beta	cluster-15623	2					Uncharacterized protein
NS-beta	cluster-15624	2
NS-beta	cluster-15625	2
NS-beta	cluster-15626	2
NS-beta	cluster-15627	2
NS-beta	cluster-15628	2					hypothetical protein	hypothetical protein
NS-beta	cluster-15630	2
NS-beta	cluster-15632	2
NS-beta	cluster-15633	2
NS-beta	cluster-15634	2
NS-beta	cluster-15636	2	arCOG00570	Geranylgeranyl reductase, flavoprotein	METABOLISM	Lipid transport and metabolism	NAD(P)/FAD-dependent oxidoreductase	geranylgeranyl reductase family protein
NS-beta	cluster-15637	2					Uncharacterized protein
NS-beta	cluster-15638	2
NS-beta	cluster-15639	2					Uncharacterized protein
NS-beta	cluster-15640	2
NS-beta	cluster-15641	2					Uncharacterized protein
NS-beta	cluster-15642	2					Uncharacterized protein
NS-beta	cluster-15643	2
NS-beta	cluster-15646	2
NS-beta	cluster-15647	2
NS-beta	cluster-15648	2
NS-beta	cluster-15649	2					Uncharacterized protein	hypothetical protein
NS-beta	cluster-15651	2
NS-beta	cluster-15652	2
NS-beta	cluster-15653	2
NS-beta	cluster-15654	2
NS-beta	cluster-15655	2
NS-beta	cluster-15659	2
NS-beta	cluster-15661	2
NS-beta	cluster-15662	2					Zinc finger C2H2 domain-containing protein	hypothetical protein
NS-beta	cluster-15664	2
NS-beta	cluster-15666	2
NS-beta	cluster-15670	2	arCOG02687	MFS family permease	METABOLISM	Carbohydrate transport and metabolism	Major facilitator superfamily transporter	MFS transporter
NS-beta	cluster-15671	2
NS-beta	cluster-15673	2
NS-beta	cluster-15676	2
NS-beta	cluster-15678	2
NS-beta	cluster-15680	2
NS-beta	cluster-15682	2
NS-beta	cluster-15683	2
NS-beta	cluster-15685	2
NS-beta	cluster-15687	2
NS-beta	cluster-15692	2					Uncharacterized protein
NS-beta	cluster-15693	2	arCOG01259	Short-chain alcohol dehydrogenase	METABOLISM	Lipid transport and metabolism	3-oxoacyl-[acyl-carrier-protein] reductase FabG	SDR family NAD(P)-dependent oxidoreductase
NS-beta	cluster-15696	2
NS-beta	cluster-15703	2
NS-beta	cluster-15705	2					Uncharacterized protein
NS-beta	cluster-15707	2
NS-beta	cluster-15708	2					T9SS type A sorting domain-containing protein	T9SS type A sorting domain-containing protein
NS-beta	cluster-15709	2					carboxypeptidase regulatory-like domain-containing protein	carboxypeptidase regulatory-like domain-containing protein
NS-beta	cluster-15710	2
NS-beta	cluster-15711	2
NS-beta	cluster-15712	2
NS-beta	cluster-15713	2					Uncharacterized protein
NS-beta	cluster-15716	2					Peptidase M35	peptidase M35
NS-beta	cluster-15718	2	arCOG00702	Predicted multidomain toxin, contains peptidase S8 domain, delivery module and Rnase A domain	CELLULAR PROCESSES AND SIGNALING	Defense mechanisms	VWA domain-containing protein	S8 family serine peptidase
NS-beta	cluster-15719	2
NS-beta	cluster-15720	2					Uncharacterized protein
NS-beta	cluster-15723	2
NS-beta	cluster-15724	2					Uncharacterized protein
NS-beta	cluster-15725	2
NS-beta	cluster-15726	2					Uncharacterized protein
NS-beta	cluster-15729	2
NS-beta	cluster-15730	2
NS-beta	cluster-15731	2					Uncharacterized protein
NS-beta	cluster-15732	2					Uncharacterized protein	hypothetical protein
NS-beta	cluster-16919	2	arCOG02461	Ferredoxin	METABOLISM	Energy production and conversion	Oxidoreductase FAD-binding domain protein	oxidoreductase
NS-beta-associated	cluster-1676	1
NS-beta-associated	cluster-1677	1
NS-beta-associated	cluster-1678	1
NS-beta-associated	cluster-1679	1					Uncharacterized protein	MULTISPECIES: hypothetical protein
NS-beta-associated	cluster-1680	1
NS-beta-associated	cluster-1681	1
NS-beta-associated	cluster-1682	1
NS-beta-associated	cluster-1683	1
NS-beta-associated	cluster-1684	1					Uncharacterized protein	SgcJ/EcaC family oxidoreductase
NS-beta-associated	cluster-1685	1
NS-beta-associated	cluster-1686	1
NS-beta-associated	cluster-1687	1
NS-beta-associated	cluster-1688	1
NS-beta-associated	cluster-1689	1
NS-beta-associated	cluster-1690	1
NS-beta-associated	cluster-1691	1
NS-beta-associated	cluster-1692	1
NS-beta-associated	cluster-1693	1
NS-beta-associated	cluster-1694	1
NS-beta-associated	cluster-1695	1
NS-beta-associated	cluster-1696	1
NS-beta-associated	cluster-1697	1
NS-beta-associated	cluster-1698	1
NS-beta-associated	cluster-1699	1
NS-beta-associated	cluster-1700	1					DUF4440 domain-containing protein	SgcJ/EcaC family oxidoreductase
NS-beta-associated	cluster-1701	1
NS-beta-associated	cluster-1702	1
NS-beta-associated	cluster-1703	1
NS-beta-associated	cluster-1704	1					hypothetical protein	hypothetical protein
NS-beta-associated	cluster-1705	1
NS-beta-associated	cluster-1706	1
NS-beta-associated	cluster-1707	1
NS-beta-associated	cluster-1708	1
NS-beta-associated	cluster-1709	1
NS-beta-associated	cluster-1710	1
NS-beta-associated	cluster-1711	1
NS-beta-associated	cluster-1712	1
NS-beta-associated	cluster-1713	1
NS-beta-associated	cluster-1714	1
NS-beta-associated	cluster-1715	1					Uncharacterized protein	hypothetical protein
NS-beta-associated	cluster-1716	1
NS-beta-associated	cluster-1717	1
NS-beta-associated	cluster-1718	1
NS-beta-associated	cluster-1719	1
NS-beta-associated	cluster-1720	1
NS-beta-associated	cluster-1721	1
NS-beta-associated	cluster-1722	1
NS-beta-associated	cluster-1723	1
NS-beta-associated	cluster-1724	1	arCOG01108	Metal-dependent amidase/aminoacylase/carboxypeptidase	POORLY CHARACTERIZED	General function prediction only	Hippurate hydrolase	amidohydrolase
NS-beta-associated	cluster-1725	1
NS-beta-associated	cluster-1726	1
NS-beta-associated	cluster-1727	1
NS-beta-associated	cluster-1728	1
NS-beta-associated	cluster-1729	1
NS-beta-associated	cluster-1730	1
NS-beta-associated	cluster-1731	1
NS-beta-associated	cluster-1732	1
NS-beta-associated	cluster-1733	1
NS-beta-associated	cluster-1734	1	arCOG00038	tRNA S(4)U 4-thiouridine synthase	INFORMATION STORAGE AND PROCESSING	Translation, ribosomal structure and biogenesis	Uncharacterized protein	thiamine biosynthesis protein
NS-beta-associated	cluster-1735	1
NS-beta-associated	cluster-1736	1
NS-beta-associated	cluster-1737	1
NS-beta-associated	cluster-1738	1
NS-beta-associated	cluster-1739	1
NS-beta-associated	cluster-1740	1
NS-beta-associated	cluster-1741	1					Uncharacterized protein
NS-beta-associated	cluster-1742	1					Phosphohistidine phosphatase SixA	histidine phosphatase family protein
NS-beta-associated	cluster-1743	1
NS-beta-associated	cluster-1744	1					Helix-turn-helix domain-containing protein (Fragment)	helix-turn-helix domain-containing protein
NS-beta-associated	cluster-1745	1
NS-beta-associated	cluster-1746	1
NS-beta-associated	cluster-1747	1
NS-beta-associated	cluster-1748	1
NS-beta-associated	cluster-1749	1
NS-beta-associated	cluster-1750	1
NS-beta-associated	cluster-1751	1
NS-beta-associated	cluster-1752	1
NS-beta-associated	cluster-1753	1
NS-beta-associated	cluster-1754	1					Uncharacterized protein
NS-beta-associated	cluster-1755	1
NS-beta-associated	cluster-1756	1					Uncharacterized protein	hypothetical protein
NS-beta-associated	cluster-1757	1
NS-beta-associated	cluster-1758	1
NS-beta-associated	cluster-1759	1
NS-beta-associated	cluster-1760	1
NS-beta-associated	cluster-1761	1	arCOG00371	Chromosome segregation ATPase	CELLULAR PROCESSES AND SIGNALING	Cell cycle control, cell division, chromosome partitioning	Uncharacterized protein	hypothetical protein
NS-beta-associated	cluster-1762	1
NS-beta-associated	cluster-1763	1
NS-beta-associated	cluster-1764	1
NS-beta-associated	cluster-1765	1
NS-beta-associated	cluster-1766	1
NS-beta-associated	cluster-1767	1					Methyltransferase domain-containing protein	methyltransferase domain-containing protein
NS-beta-associated	cluster-1768	1
NS-beta-associated	cluster-1769	1
NS-beta-associated	cluster-1770	1
NS-beta-associated	cluster-1771	1
NS-beta-associated	cluster-1772	1
NS-beta-associated	cluster-1773	1
NS-beta-associated	cluster-1774	1
NS-beta-associated	cluster-1775	1
NS-beta-associated	cluster-1776	1					Uncharacterized protein
NS-beta-associated	cluster-1777	1
NS-beta-associated	cluster-1778	1
NS-beta-associated	cluster-1779	1
NS-beta-associated	cluster-1780	1
NS-beta-associated	cluster-1781	1
NS-beta-associated	cluster-1782	1
NS-beta-associated	cluster-1783	1	arCOG02561	WD40 repeats containing protein	POORLY CHARACTERIZED	Function unknown	TIR domain-containing protein (Fragment)	PD40 domain-containing protein
NS-beta-associated	cluster-1784	1
NS-beta-associated	cluster-1785	1
NS-beta-associated	cluster-1786	1
NS-beta-associated	cluster-1787	1
NS-beta-associated	cluster-1788	1
NS-beta-associated	cluster-1789	1
NS-beta-associated	cluster-1790	1
NS-beta-associated	cluster-1791	1
NS-beta-associated	cluster-1792	1
NS-beta-associated	cluster-1793	1
NS-beta-associated	cluster-1794	1
NS-beta-associated	cluster-1795	1					ABC transporter substrate-binding protein (Fragment)
NS-beta-associated	cluster-1796	1
NS-beta-associated	cluster-1797	1
NS-beta-associated	cluster-1798	1
NS-beta-associated	cluster-1799	1	arCOG08699	Methane monooxygenase/Ammonia monooxygenase, subunit C	METABOLISM	Energy production and conversion	Ammonia monooxygenase/methane monooxygenase subunit C	ammonia monooxygenase
NS-beta-associated	cluster-1800	1
NS-beta-associated	cluster-1801	1
NS-beta-associated	cluster-1802	1
NS-beta-associated	cluster-1803	1
NS-beta-associated	cluster-1804	1
NS-beta-associated	cluster-1805	1
NS-beta-associated	cluster-1806	1
NS-beta-associated	cluster-1807	1
NS-beta-associated	cluster-1808	1
NS-beta-associated	cluster-1809	1
NS-beta-associated	cluster-1810	1
NS-beta-associated	cluster-1811	1
NS-beta-associated	cluster-1812	1
NS-beta-associated	cluster-1813	1
NS-beta-associated	cluster-1814	1
NS-beta-associated	cluster-1815	1
NS-beta-associated	cluster-1816	1
NS-beta-associated	cluster-1817	1
NS-beta-associated	cluster-1818	1
NS-beta-associated	cluster-1819	1
NS-beta-associated	cluster-1820	1
NS-beta-associated	cluster-1821	1
NS-beta-associated	cluster-1822	1
NS-beta-associated	cluster-1823	1
NS-beta-associated	cluster-1824	1
NS-beta-associated	cluster-1825	1	arCOG10405	Uncharacterized protein	POORLY CHARACTERIZED	Function unknown	Uncharacterized protein	MULTISPECIES: hypothetical protein
NS-beta-associated	cluster-1826	1
NS-beta-associated	cluster-1827	1
NS-beta-associated	cluster-1828	1
NS-beta-associated	cluster-1829	1	arCOG01021	ABC-type branched-chain amino acid transport system, periplasmic component	METABOLISM	Amino acid transport and metabolism	ABC transporter substrate-binding protein	ABC transporter substrate-binding protein
NS-beta-associated	cluster-1830	1
NS-beta-associated	cluster-1831	1
NS-beta-associated	cluster-1832	1
NS-beta-associated	cluster-1833	1
NS-beta-associated	cluster-1834	1
NS-beta-associated	cluster-1835	1					Uncharacterized protein	hypothetical protein
NS-beta-associated	cluster-1836	1
NS-beta-associated	cluster-1837	1
NS-beta-associated	cluster-1838	1						DUF308 domain-containing protein
NS-beta-associated	cluster-1839	1
NS-beta-associated	cluster-1840	1
NS-beta-associated	cluster-1841	1
NS-beta-associated	cluster-1842	1
NS-beta-associated	cluster-1843	1
NS-beta-associated	cluster-1844	1
NS-beta-associated	cluster-1845	1
NS-beta-associated	cluster-1846	1					Uncharacterized protein	hypothetical protein
NS-beta-associated	cluster-1847	1
NS-beta-associated	cluster-1848	1
NS-beta-associated	cluster-1849	1
NS-beta-associated	cluster-1850	1
NS-beta-associated	cluster-1851	1
NS-beta-associated	cluster-1852	1
NS-beta-associated	cluster-1853	1
NS-beta-associated	cluster-1854	1
NS-beta-associated	cluster-1855	1
NS-beta-associated	cluster-1856	1
NS-beta-associated	cluster-1857	1
NS-beta-associated	cluster-1858	1
NS-beta-associated	cluster-1859	1					Uncharacterized protein	hypothetical protein
NS-beta-associated	cluster-1860	1
NS-beta-associated	cluster-1861	1	arCOG05400	Protein containing potental lipid transfer domain, START superfamily	POORLY CHARACTERIZED	Function unknown	Polyketide_cyc domain-containing protein	SRPBCC family protein
NS-beta-associated	cluster-1862	1
NS-beta-associated	cluster-1863	1
NS-beta-associated	cluster-1864	1
NS-beta-associated	cluster-1865	1
NS-beta-associated	cluster-1866	1
NS-beta-associated	cluster-1867	1
NS-beta-associated	cluster-1868	1
NS-beta-associated	cluster-1869	1
NS-beta-associated	cluster-1870	1
NS-beta-associated	cluster-1871	1					Uncharacterized protein
NS-beta-associated	cluster-1872	1
NS-beta-associated	cluster-1873	1
NS-beta-associated	cluster-1874	1
NS-beta-associated	cluster-1875	1
NS-beta-associated	cluster-1876	1
NS-beta-associated	cluster-1877	1
NS-beta-associated	cluster-1878	1
NS-beta-associated	cluster-1879	1
NS-beta-associated	cluster-1880	1
NS-beta-associated	cluster-1881	1
NS-beta-associated	cluster-1882	1
NS-beta-associated	cluster-1883	1
NS-beta-associated	cluster-1884	1
NS-beta-associated	cluster-1885	1					Uncharacterized protein	hypothetical protein
NS-beta-associated	cluster-1886	1
NS-beta-associated	cluster-1887	1
NS-beta-associated	cluster-1888	1
NS-beta-associated	cluster-1889	1
NS-beta-associated	cluster-1890	1
NS-beta-associated	cluster-1891	1
NS-beta-associated	cluster-1892	1					Uncharacterized protein	hypothetical protein
NS-beta-associated	cluster-1893	1
NS-beta-associated	cluster-1894	1
NS-beta-associated	cluster-1895	1
NS-beta-associated	cluster-1896	1
NS-beta-associated	cluster-1897	1
NS-beta-associated	cluster-1898	1
NS-beta-associated	cluster-1899	1
NS-beta-associated	cluster-1900	1
NS-beta-associated	cluster-1901	1
NS-beta-associated	cluster-1902	1
NS-beta-associated	cluster-1903	1
NS-beta-associated	cluster-1904	1
NS-beta-associated	cluster-1905	1
NS-beta-associated	cluster-1906	1
NS-beta-associated	cluster-1907	1
NS-beta-associated	cluster-1908	1
NS-beta-associated	cluster-1909	1					sodium:solute symporter	sodium:solute symporter, partial
NS-beta-associated	cluster-1910	1
NS-beta-associated	cluster-1911	1
NS-beta-associated	cluster-1912	1
NS-beta-associated	cluster-1913	1
NS-beta-associated	cluster-1914	1
NS-beta-associated	cluster-1915	1
NS-beta-associated	cluster-1916	1
NS-beta-associated	cluster-1917	1
NS-beta-associated	cluster-1918	1
NS-beta-associated	cluster-1919	1
NS-beta-associated	cluster-1920	1
NS-beta-associated	cluster-1921	1
NS-beta-associated	cluster-1922	1	arCOG01792	SAM-dependent methyltransferase	METABOLISM	Secondary metabolites biosynthesis, transport and catabolism	Putative methyltransferase	methyltransferase domain-containing protein
NS-beta-associated	cluster-1923	1	arCOG01792	SAM-dependent methyltransferase	METABOLISM	Secondary metabolites biosynthesis, transport and catabolism	Class I SAM-dependent methyltransferase	methyltransferase domain-containing protein
NS-beta-associated	cluster-1924	1
NS-beta-associated	cluster-1925	1
NS-beta-associated	cluster-1926	1
NS-beta-associated	cluster-1927	1
NS-beta-associated	cluster-1928	1
NS-beta-associated	cluster-1929	1
NS-beta-associated	cluster-1930	1
NS-beta-associated	cluster-1931	1	arCOG09020	Alpha-beta superfamily hydrolase, patatin/cPLA2 family	METABOLISM	Lipid transport and metabolism	PNPLA domain-containing protein	patatin-like phospholipase family protein
NS-beta-associated	cluster-1932	1
NS-beta-associated	cluster-1933	1
NS-beta-associated	cluster-1934	1
NS-beta-associated	cluster-1935	1					Uncharacterized protein	hypothetical protein
NS-beta-associated	cluster-1936	1
NS-beta-associated	cluster-1937	1
NS-beta-associated	cluster-1938	1
NS-beta-associated	cluster-1939	1
NS-beta-associated	cluster-1940	1
NS-beta-associated	cluster-1941	1
NS-beta-associated	cluster-1942	1
NS-beta-associated	cluster-1943	1
NS-beta-associated	cluster-1944	1
NS-beta-associated	cluster-1945	1
NS-beta-associated	cluster-1946	1
NS-beta-associated	cluster-1947	1
NS-beta-associated	cluster-1948	1
NS-beta-associated	cluster-1949	1
NS-beta-associated	cluster-1950	1					Uncharacterized protein
NS-beta-associated	cluster-1951	1
NS-beta-associated	cluster-1952	1
NS-beta-associated	cluster-1953	1
NS-beta-associated	cluster-1954	1	arCOG08932	Diacylglycerol kinase family enzyme	METABOLISM	Lipid transport and metabolism	Uncharacterized protein	YegS/Rv2252/BmrU family lipid kinase
NS-beta-associated	cluster-1955	1
NS-beta-associated	cluster-1956	1
NS-beta-associated	cluster-1957	1
NS-beta-associated	cluster-1958	1
NS-beta-associated	cluster-1959	1
NS-beta-associated	cluster-1960	1
NS-beta-associated	cluster-1961	1
NS-beta-associated	cluster-1962	1
NS-beta-associated	cluster-1963	1
NS-beta-associated	cluster-1964	1					Uncharacterized protein	hypothetical protein
NS-beta-associated	cluster-1965	1
NS-beta-associated	cluster-1966	1
NS-beta-associated	cluster-1967	1
NS-beta-associated	cluster-1968	1
NS-beta-associated	cluster-1969	1
NS-beta-associated	cluster-1970	1
NS-beta-associated	cluster-1971	1
NS-beta-associated	cluster-1972	1
NS-beta-associated	cluster-1973	1
NS-beta-associated	cluster-1974	1
NS-beta-associated	cluster-1975	1
NS-beta-associated	cluster-1976	1
NS-beta-associated	cluster-1977	1
NS-beta-associated	cluster-1978	1
NS-beta-associated	cluster-1979	1
NS-beta-associated	cluster-1980	1
NS-beta-associated	cluster-1981	1
NS-beta-associated	cluster-1982	1
NS-beta-associated	cluster-1983	1
NS-beta-associated	cluster-1984	1
NS-beta-associated	cluster-1985	1
NS-beta-associated	cluster-1986	1
NS-beta-associated	cluster-1987	1
NS-beta-associated	cluster-1988	1	arCOG01915	Membrane protease subunit, stomatin/prohibitin homolog	CELLULAR PROCESSES AND SIGNALING	Posttranslational modification, protein turnover, chaperones	PHB domain-containing protein	prohibitin family protein
NS-beta-associated	cluster-1989	1
NS-beta-associated	cluster-1990	1
NS-beta-associated	cluster-1991	1
NS-beta-associated	cluster-1992	1
NS-beta-associated	cluster-1993	1
NS-beta-associated	cluster-1994	1
NS-beta-associated	cluster-1995	1
NS-beta-associated	cluster-1996	1
NS-beta-associated	cluster-1997	1
NS-beta-associated	cluster-1998	1
NS-beta-associated	cluster-1999	1
NS-beta-associated	cluster-2000	1
NS-beta-associated	cluster-2001	1
NS-beta-associated	cluster-2002	1
NS-beta-associated	cluster-2003	1	arCOG01259	Short-chain alcohol dehydrogenase	METABOLISM	Lipid transport and metabolism	SDR family NAD(P)-dependent oxidoreductase (Fragment)	SDR family oxidoreductase
NS-beta-associated	cluster-2004	1
NS-beta-associated	cluster-2005	1
NS-beta-associated	cluster-2006	1
NS-beta-associated	cluster-2007	1
NS-beta-associated	cluster-2008	1
NS-beta-associated	cluster-2009	1
NS-beta-associated	cluster-2010	1
NS-beta-associated	cluster-2011	1
NS-beta-associated	cluster-2012	1
NS-beta-associated	cluster-2013	1
NS-beta-associated	cluster-2014	1
NS-beta-associated	cluster-2015	1	arCOG10411	Uncharacterized membrane protein	POORLY CHARACTERIZED	Function unknown	Uncharacterized protein	hypothetical protein
NS-beta-associated	cluster-2016	1
NS-beta-associated	cluster-2017	1
NS-beta-associated	cluster-2018	1
NS-beta-associated	cluster-2019	1	arCOG04558	Inosine-uridine nucleoside N-ribohydrolase	METABOLISM	Nucleotide transport and metabolism	Putative inosine-uridine preferring nucleoside hydrolase	nucleoside hydrolase
NS-beta-associated	cluster-2020	1
NS-beta-associated	cluster-2021	1
NS-beta-associated	cluster-2022	1
NS-beta-associated	cluster-2023	1
NS-beta-associated	cluster-2024	1
NS-beta-associated	cluster-2025	1
NS-beta-associated	cluster-2026	1
NS-beta-associated	cluster-2027	1
NS-beta-associated	cluster-2028	1					SnoaL-like domain-containing protein	nuclear transport factor 2 family protein
NS-beta-associated	cluster-2029	1
NS-beta-associated	cluster-2030	1
NS-beta-associated	cluster-2031	1
NS-beta-associated	cluster-2032	1
NS-beta-associated	cluster-2033	1
NS-beta-associated	cluster-2034	1
NS-beta-associated	cluster-2035	1
NS-beta-associated	cluster-2036	1
NS-beta-associated	cluster-2037	1
NS-beta-associated	cluster-2038	1
NS-beta-associated	cluster-2039	1
NS-beta-associated	cluster-2040	1
NS-beta-associated	cluster-2041	1
NS-beta-associated	cluster-2042	1
NS-beta-associated	cluster-2043	1
NS-beta-associated	cluster-2044	1
NS-beta-associated	cluster-2045	1
NS-beta-associated	cluster-2046	1
NS-beta-associated	cluster-2047	1
NS-beta-associated	cluster-2048	1
NS-beta-associated	cluster-2049	1
NS-beta-associated	cluster-2050	1
NS-beta-associated	cluster-2051	1
NS-beta-associated	cluster-2052	1					Uncharacterized protein
NS-beta-associated	cluster-2053	1
NS-beta-associated	cluster-2054	1
NS-beta-associated	cluster-2055	1
NS-beta-associated	cluster-2056	1					Uncharacterized protein
NS-beta-associated	cluster-2057	1
NS-beta-associated	cluster-2058	1
NS-beta-associated	cluster-2059	1
NS-beta-associated	cluster-2060	1
NS-beta-associated	cluster-2061	1
NS-beta-associated	cluster-2062	1
NS-beta-associated	cluster-2063	1
NS-beta-associated	cluster-2064	1
NS-beta-associated	cluster-2065	1
NS-beta-associated	cluster-2066	1
NS-beta-associated	cluster-2067	1
NS-beta-associated	cluster-2068	1
NS-beta-associated	cluster-2069	1	arCOG08793	Uncharacterized protein	POORLY CHARACTERIZED	Function unknown	Uncharacterized protein (Fragment)	hypothetical protein
NS-beta-associated	cluster-2070	1
NS-beta-associated	cluster-2071	1
NS-beta-associated	cluster-2072	1
NS-beta-associated	cluster-2073	1
NS-beta-associated	cluster-2074	1
NS-beta-associated	cluster-2075	1
NS-beta-associated	cluster-2076	1
NS-beta-associated	cluster-2077	1
NS-beta-associated	cluster-2078	1
NS-beta-associated	cluster-2079	1
NS-beta-associated	cluster-2080	1
NS-beta-associated	cluster-2081	1
NS-beta-associated	cluster-2082	1
NS-beta-associated	cluster-2083	1
NS-beta-associated	cluster-2084	1
NS-beta-associated	cluster-2085	1
NS-beta-associated	cluster-2086	1
NS-beta-associated	cluster-2087	1
NS-beta-associated	cluster-2088	1
NS-beta-associated	cluster-2089	1	arCOG03914	Multicopper oxidase	METABOLISM	Secondary metabolites biosynthesis, transport and catabolism	Uncharacterized copper-binding protein
NS-beta-associated	cluster-2090	1
NS-beta-associated	cluster-2091	1					Uncharacterized protein (Fragment)	6-bladed beta-propeller
NS-beta-associated	cluster-2092	1
NS-beta-associated	cluster-2093	1
NS-beta-associated	cluster-2094	1	arCOG00606	CBS domain	POORLY CHARACTERIZED	General function prediction only	CBS and zinc finger C2H2 domain-containing protein	CBS domain-containing protein
NS-beta-associated	cluster-2095	1
NS-beta-associated	cluster-2096	1
NS-beta-associated	cluster-2097	1
NS-beta-associated	cluster-2098	1
NS-beta-associated	cluster-2099	1
NS-beta-associated	cluster-2100	1					hypothetical protein	hypothetical protein
NS-beta-associated	cluster-2101	1
NS-beta-associated	cluster-2102	1
NS-beta-associated	cluster-2103	1
NS-beta-associated	cluster-2104	1
NS-beta-associated	cluster-2105	1
NS-beta-associated	cluster-2106	1
NS-beta-associated	cluster-2107	1
NS-beta-associated	cluster-2108	1
NS-beta-associated	cluster-2109	1
NS-beta-associated	cluster-2110	1
NS-beta-associated	cluster-2111	1
NS-beta-associated	cluster-2112	1
NS-beta-associated	cluster-2113	1
NS-beta-associated	cluster-2114	1
NS-beta-associated	cluster-2115	1
NS-beta-associated	cluster-2116	1
NS-beta-associated	cluster-2117	1
NS-beta-associated	cluster-2118	1
NS-beta-associated	cluster-2119	1					PHB domain-containing protein	prohibitin family protein
NS-beta-associated	cluster-2120	1
NS-beta-associated	cluster-2121	1
NS-beta-associated	cluster-2122	1
NS-beta-associated	cluster-2123	1
NS-beta-associated	cluster-2124	1
NS-beta-associated	cluster-2125	1
NS-beta-associated	cluster-2126	1
NS-beta-associated	cluster-2127	1
NS-beta-associated	cluster-2128	1
NS-beta-associated	cluster-2129	1
NS-beta-associated	cluster-2130	1
NS-beta-associated	cluster-2131	1
NS-beta-associated	cluster-2132	1
NS-beta-associated	cluster-2133	1
NS-beta-associated	cluster-2134	1
NS-beta-associated	cluster-2135	1
NS-beta-associated	cluster-2136	1
NS-beta-associated	cluster-2137	1
NS-beta-associated	cluster-2138	1
NS-beta-associated	cluster-2139	1
NS-beta-associated	cluster-2140	1
NS-beta-associated	cluster-2141	1					Uncharacterized protein
NS-beta-associated	cluster-2142	1
NS-beta-associated	cluster-2143	1
NS-beta-associated	cluster-2144	1
NS-beta-associated	cluster-2145	1
NS-beta-associated	cluster-2146	1
NS-beta-associated	cluster-2147	1
NS-beta-associated	cluster-2148	1
NS-beta-associated	cluster-2149	1
NS-beta-associated	cluster-2150	1
NS-beta-associated	cluster-2151	1
NS-beta-associated	cluster-2152	1	arCOG08782	Uncharacterized protein	POORLY CHARACTERIZED	Function unknown
NS-beta-associated	cluster-2153	1
NS-beta-associated	cluster-2154	1
NS-beta-associated	cluster-2155	1
NS-beta-associated	cluster-2156	1
NS-beta-associated	cluster-2157	1
NS-beta-associated	cluster-2158	1
NS-beta-associated	cluster-2159	1	arCOG02038	Sugar-specific transcriptional regulator TrmB	INFORMATION STORAGE AND PROCESSING	Transcription	Histidine kinase domain-containing protein	hypothetical protein
NS-beta-associated	cluster-2160	1
NS-beta-associated	cluster-2161	1
NS-beta-associated	cluster-2162	1
NS-beta-associated	cluster-2163	1
NS-beta-associated	cluster-2164	1
NS-beta-associated	cluster-2165	1
NS-beta-associated	cluster-2166	1
NS-beta-associated	cluster-2167	1	arCOG02245	Cytidylyltransferase family enzyme	METABOLISM	Lipid transport and metabolism	DUF92 domain-containing protein	DUF92 domain-containing protein
NS-beta-associated	cluster-2168	1
NS-beta-associated	cluster-2169	1
NS-beta-associated	cluster-2170	1
NS-beta-associated	cluster-2171	1
NS-beta-associated	cluster-2172	1
NS-beta-associated	cluster-2173	1
NS-beta-associated	cluster-2174	1
NS-beta-associated	cluster-2175	1
NS-beta-associated	cluster-2176	1						hypothetical protein
NS-beta-associated	cluster-2177	1
NS-beta-associated	cluster-2178	1
NS-beta-associated	cluster-2179	1
NS-beta-associated	cluster-2180	1
NS-beta-associated	cluster-2181	1
NS-beta-associated	cluster-2182	1
NS-beta-associated	cluster-2183	1
NS-beta-associated	cluster-2184	1					Uncharacterized protein	hypothetical protein
NS-beta-associated	cluster-2185	1					Uncharacterized protein	hypothetical protein
NS-beta-associated	cluster-2186	1
NS-beta-associated	cluster-2187	1
NS-beta-associated	cluster-2188	1
NS-beta-associated	cluster-2189	1					Low temperature requirement protein A	low temperature requirement protein A
NS-beta-associated	cluster-2190	1
NS-beta-associated	cluster-2191	1
NS-beta-associated	cluster-2192	1
NS-beta-associated	cluster-2193	1
NS-beta-associated	cluster-2194	1
NS-beta-associated	cluster-2195	1
NS-beta-associated	cluster-2196	1
NS-beta-associated	cluster-2197	1
NS-beta-associated	cluster-2198	1
NS-beta-associated	cluster-2199	1
NS-beta-associated	cluster-2200	1
NS-beta-associated	cluster-2201	1					Uncharacterized protein	hypothetical protein, partial
NS-beta-associated	cluster-2202	1
NS-beta-associated	cluster-2203	1
NS-beta-associated	cluster-2204	1	arCOG02751	Transposase, IS5 family	CELLULAR PROCESSES AND SIGNALING	Mobilome: prophages, transposons	DDE_Tnp_1 domain-containing protein (Fragment)
NS-beta-associated	cluster-2205	1
NS-beta-associated	cluster-2206	1
NS-beta-associated	cluster-2207	1					N-acetyltransferase domain-containing protein	GNAT family N-acetyltransferase
NS-beta-associated	cluster-2208	1
NS-beta-associated	cluster-2209	1
NS-beta-associated	cluster-2210	1					Uncharacterized protein
NS-beta-associated	cluster-2211	1
NS-beta-associated	cluster-2212	1
NS-beta-associated	cluster-2213	1
NS-beta-associated	cluster-2214	1
NS-beta-associated	cluster-2215	1
NS-beta-associated	cluster-2216	1
NS-beta-associated	cluster-2217	1
NS-beta-associated	cluster-2218	1
NS-beta-associated	cluster-2219	1
NS-beta-associated	cluster-2220	1
NS-beta-associated	cluster-2221	1
NS-beta-associated	cluster-2222	1
NS-beta-associated	cluster-2223	1
NS-beta-associated	cluster-2224	1
NS-beta-associated	cluster-2225	1
NS-beta-associated	cluster-2226	1
NS-beta-associated	cluster-2227	1
NS-beta-associated	cluster-2228	1
NS-beta-associated	cluster-2229	1
NS-beta-associated	cluster-2230	1
NS-beta-associated	cluster-2231	1					Indole-3-pyruvate decarboxylase	alpha-keto acid decarboxylase family protein
NS-beta-associated	cluster-2232	1
NS-beta-associated	cluster-2233	1
NS-beta-associated	cluster-2234	1
NS-beta-associated	cluster-2235	1
NS-beta-associated	cluster-2236	1
NS-beta-associated	cluster-2237	1
NS-beta-associated	cluster-2238	1
NS-beta-associated	cluster-2239	1
NS-beta-associated	cluster-2240	1	arCOG03607	Cysteine protease, C1A family	CELLULAR PROCESSES AND SIGNALING	Posttranslational modification, protein turnover, chaperones	Pept_C1 domain-containing protein	hypothetical protein
NS-beta-associated	cluster-2241	1
NS-beta-associated	cluster-2242	1
NS-beta-associated	cluster-2243	1
NS-beta-associated	cluster-2244	1
NS-beta-associated	cluster-2245	1
NS-beta-associated	cluster-2246	1
NS-beta-associated	cluster-2247	1
NS-beta-associated	cluster-2248	1
NS-beta-associated	cluster-2249	1
NS-beta-associated	cluster-2250	1
NS-beta-associated	cluster-2251	1					Tyr recombinase domain-containing protein	tyrosine-type recombinase/integrase
NS-beta-associated	cluster-2252	1
NS-beta-associated	cluster-2253	1
NS-beta-associated	cluster-2254	1
NS-beta-associated	cluster-2255	1
NS-beta-associated	cluster-2256	1
NS-beta-associated	cluster-2257	1
NS-beta-associated	cluster-2258	1
NS-beta-associated	cluster-2259	1
NS-beta-associated	cluster-2260	1
NS-beta-associated	cluster-2261	1
NS-beta-associated	cluster-2262	1
NS-beta-associated	cluster-2263	1
NS-beta-associated	cluster-2264	1
NS-beta-associated	cluster-2265	1
NS-beta-associated	cluster-2266	1
NS-beta-associated	cluster-2267	1
NS-beta-associated	cluster-2268	1
NS-beta-associated	cluster-2269	1
NS-beta-associated	cluster-2270	1	arCOG07799	Glycosyl transferases family 1	CELLULAR PROCESSES AND SIGNALING	Cell wall/membrane/envelope biogenesis	Uncharacterized protein (Fragment)	glycosyltransferase
NS-beta-associated	cluster-2271	1
NS-beta-associated	cluster-2272	1
NS-beta-associated	cluster-2273	1
NS-beta-associated	cluster-2274	1
NS-beta-associated	cluster-2275	1
NS-beta-associated	cluster-2276	1
NS-beta-associated	cluster-2277	1
NS-beta-associated	cluster-2278	1
NS-beta-associated	cluster-2279	1
NS-beta-associated	cluster-2280	1
NS-beta-associated	cluster-2281	1
NS-beta-associated	cluster-2282	1
NS-beta-associated	cluster-2283	1
NS-beta-associated	cluster-2284	1
NS-beta-associated	cluster-2285	1					Uncharacterized protein (Fragment)
NS-beta-associated	cluster-2286	1
NS-beta-associated	cluster-2287	1
NS-beta-associated	cluster-2288	1
NS-beta-associated	cluster-2289	1
NS-beta-associated	cluster-2290	1
NS-beta-associated	cluster-2291	1	arCOG00906	rRNA maturation protein Nop10, contains Zn-ribbon domain	INFORMATION STORAGE AND PROCESSING	Translation, ribosomal structure and biogenesis
NS-beta-associated	cluster-2292	1
NS-beta-associated	cluster-2293	1
NS-beta-associated	cluster-2294	1
NS-beta-associated	cluster-2295	1
NS-beta-associated	cluster-2296	1
NS-beta-associated	cluster-2297	1
NS-beta-associated	cluster-2298	1
NS-beta-associated	cluster-2299	1
NS-beta-associated	cluster-2300	1
NS-beta-associated	cluster-2301	1
NS-beta-associated	cluster-2302	1
NS-beta-associated	cluster-2303	1
NS-beta-associated	cluster-2304	1
NS-beta-associated	cluster-2305	1
NS-beta-associated	cluster-2306	1
NS-beta-associated	cluster-2307	1					Uncharacterized protein
NS-beta-associated	cluster-2308	1
NS-beta-associated	cluster-2309	1
NS-beta-associated	cluster-2310	1
NS-beta-associated	cluster-2311	1
NS-beta-associated	cluster-2312	1
NS-beta-associated	cluster-2313	1
NS-beta-associated	cluster-2314	1
NS-beta-associated	cluster-2315	1
NS-beta-associated	cluster-2316	1
NS-beta-associated	cluster-2317	1
NS-beta-associated	cluster-2318	1
NS-beta-associated	cluster-2319	1
NS-beta-associated	cluster-2320	1
NS-beta-associated	cluster-2321	1
NS-beta-associated	cluster-2322	1
NS-beta-associated	cluster-2323	1
NS-beta-associated	cluster-2324	1
NS-beta-associated	cluster-2325	1
NS-beta-associated	cluster-2326	1	arCOG00020	Hydroxymethylpyrimidine/phosphomethylpyrimidine kinase	METABOLISM	Coenzyme transport and metabolism	Bifunctional hydroxymethylpyrimidine kinase/phosphomethylpyrimidine kinase (Fragment)	bifunctional hydroxymethylpyrimidine kinase/phosphomethylpyrimidine kinase
NS-beta-associated	cluster-2327	1
NS-beta-associated	cluster-2328	1					Acyl-CoA dehydrogenase (Fragment)	acyl-CoA dehydrogenase family protein
NS-beta-associated	cluster-2329	1
NS-beta-associated	cluster-2330	1
NS-beta-associated	cluster-2331	1
NS-beta-associated	cluster-2332	1
NS-beta-associated	cluster-2333	1
NS-beta-associated	cluster-2334	1
NS-beta-associated	cluster-2335	1
NS-beta-associated	cluster-2336	1
NS-beta-associated	cluster-2337	1
NS-beta-associated	cluster-2338	1
NS-beta-associated	cluster-2339	1
NS-beta-associated	cluster-2340	1
NS-beta-associated	cluster-2341	1	arCOG02398	Cytochrome c biogenesis protein	METABOLISM	Energy production and conversion	Thioredoxin domain-containing protein	redoxin domain-containing protein
NS-beta-associated	cluster-2342	1
NS-beta-associated	cluster-2343	1
NS-beta-associated	cluster-2344	1
NS-beta-associated	cluster-2345	1
NS-beta-associated	cluster-2346	1
NS-beta-associated	cluster-2347	1
NS-beta-associated	cluster-2348	1
NS-beta-associated	cluster-2349	1
NS-beta-associated	cluster-2350	1						Hsp20/alpha crystallin family protein
NS-beta-associated	cluster-2351	1
NS-beta-associated	cluster-2352	1
NS-beta-associated	cluster-2353	1					isochorismatase family protein
NS-beta-associated	cluster-2354	1
NS-beta-associated	cluster-2355	1
NS-beta-associated	cluster-2356	1
NS-beta-associated	cluster-2357	1
NS-beta-associated	cluster-2358	1
NS-beta-associated	cluster-2359	1
NS-beta-associated	cluster-2360	1
NS-beta-associated	cluster-2361	1
NS-beta-associated	cluster-2362	1
NS-beta-associated	cluster-2363	1
NS-beta-associated	cluster-2364	1
NS-beta-associated	cluster-2365	1
NS-beta-associated	cluster-2366	1
NS-beta-associated	cluster-2367	1
NS-beta-associated	cluster-2368	1
NS-beta-associated	cluster-2369	1
NS-beta-associated	cluster-2370	1
NS-beta-associated	cluster-2371	1
NS-beta-associated	cluster-2372	1
NS-beta-associated	cluster-2373	1	arCOG01459	Threonine dehydrogenase or related Zn-dependent dehydrogenase	METABOLISM	Amino acid transport and metabolism	Glucose dehydrogenase	glucose 1-dehydrogenase
NS-beta-associated	cluster-2374	1
NS-beta-associated	cluster-2375	1
NS-beta-associated	cluster-2376	1
NS-beta-associated	cluster-2377	1
NS-beta-associated	cluster-2378	1
NS-beta-associated	cluster-2379	1
NS-beta-associated	cluster-2380	1
NS-beta-associated	cluster-2381	1
NS-beta-associated	cluster-2382	1
NS-beta-associated	cluster-2383	1
NS-beta-associated	cluster-2384	1
NS-beta-associated	cluster-2385	1
NS-beta-associated	cluster-2386	1
NS-beta-associated	cluster-2387	1
NS-beta-associated	cluster-2388	1
NS-beta-associated	cluster-2389	1
NS-beta-associated	cluster-2390	1
NS-beta-associated	cluster-2391	1
NS-beta-associated	cluster-2392	1
NS-beta-associated	cluster-2393	1
NS-beta-associated	cluster-2394	1
NS-beta-associated	cluster-2395	1
NS-beta-associated	cluster-2396	1
NS-beta-associated	cluster-2397	1
NS-beta-associated	cluster-2398	1
NS-beta-associated	cluster-2399	1
NS-beta-associated	cluster-2400	1
NS-beta-associated	cluster-2401	1
NS-beta-associated	cluster-2402	1
NS-beta-associated	cluster-2403	1
NS-beta-associated	cluster-2404	1
NS-beta-associated	cluster-2405	1
NS-beta-associated	cluster-2406	1
NS-beta-associated	cluster-2407	1
NS-beta-associated	cluster-2408	1
NS-beta-associated	cluster-2409	1
NS-beta-associated	cluster-2410	1
NS-beta-associated	cluster-2411	1
NS-beta-associated	cluster-2412	1					Uncharacterized protein	hypothetical protein
NS-beta-associated	cluster-2413	1
NS-beta-associated	cluster-2414	1					Alpha/beta hydrolase (Fragment)	alpha/beta fold hydrolase
NS-beta-associated	cluster-2415	1
NS-beta-associated	cluster-2416	1
NS-beta-associated	cluster-2417	1
NS-beta-associated	cluster-2418	1
NS-beta-associated	cluster-2419	1
NS-beta-associated	cluster-2420	1
NS-beta-associated	cluster-2421	1	arCOG09743	Nicotinic acid phosphoribosyltransferase	METABOLISM	Coenzyme transport and metabolism	Nicotinate phosphoribosyltransferase	DUF5598 domain-containg protein
NS-beta-associated	cluster-2422	1
NS-beta-associated	cluster-2423	1
NS-beta-associated	cluster-2424	1
NS-beta-associated	cluster-2425	1
NS-beta-associated	cluster-2426	1
NS-beta-associated	cluster-2427	1
NS-beta-associated	cluster-2428	1
NS-beta-associated	cluster-2429	1
NS-beta-associated	cluster-2430	1
NS-beta-associated	cluster-2431	1
NS-beta-associated	cluster-2432	1
NS-beta-associated	cluster-2433	1
NS-beta-associated	cluster-2434	1
NS-beta-associated	cluster-2435	1
NS-beta-associated	cluster-2436	1
NS-beta-associated	cluster-2437	1
NS-beta-associated	cluster-2438	1
NS-beta-associated	cluster-2439	1
NS-beta-associated	cluster-2440	1
NS-beta-associated	cluster-2441	1
NS-beta-associated	cluster-2442	1
NS-beta-associated	cluster-2443	1
NS-beta-associated	cluster-2444	1
NS-beta-associated	cluster-2445	1
NS-beta-associated	cluster-2446	1
NS-beta-associated	cluster-2447	1
NS-beta-associated	cluster-2448	1
NS-beta-associated	cluster-2449	1
NS-beta-associated	cluster-2450	1
NS-beta-associated	cluster-2451	1
NS-beta-associated	cluster-2452	1	arCOG00041	Predicted phosphoribosyltransferase	POORLY CHARACTERIZED	General function prediction only	Phosphoribosyltransferase (Fragment)	phosphoribosyltransferase
NS-beta-associated	cluster-2453	1
NS-beta-associated	cluster-2454	1
NS-beta-associated	cluster-2455	1
NS-beta-associated	cluster-2456	1
NS-beta-associated	cluster-2457	1
NS-beta-associated	cluster-2458	1
NS-beta-associated	cluster-2459	1
NS-beta-associated	cluster-2460	1
NS-beta-associated	cluster-2461	1
NS-beta-associated	cluster-2462	1
NS-beta-associated	cluster-2463	1
NS-beta-associated	cluster-2464	1
NS-beta-associated	cluster-2465	1
NS-beta-associated	cluster-2466	1
NS-beta-associated	cluster-2467	1
NS-beta-associated	cluster-2468	1
NS-beta-associated	cluster-2469	1
NS-beta-associated	cluster-2470	1
NS-beta-associated	cluster-2471	1
NS-beta-associated	cluster-2472	1
NS-beta-associated	cluster-2473	1
NS-beta-associated	cluster-2474	1
NS-beta-associated	cluster-2476	1
NS-beta-associated	cluster-2477	1
NS-beta-associated	cluster-2478	1
NS-beta-associated	cluster-2479	1
NS-beta-associated	cluster-2480	1
NS-beta-associated	cluster-2481	1
NS-beta-associated	cluster-2482	1
NS-beta-associated	cluster-2483	1
NS-beta-associated	cluster-2484	1
NS-beta-associated	cluster-2485	1
NS-beta-associated	cluster-2486	1
NS-beta-associated	cluster-2487	1
NS-beta-associated	cluster-2488	1
[truncated: 1,285 more rows]
