# Supplementary material for: Nitrogen and phosphorous acquisition strategies drive coexistence patterns among archaeal lineages in soil
Source: ISME J. 2023 Aug 18;17(11):1839–50. doi: 10.1038/s41396-023-01493-y (PMC10579303; doi:10.1038/s41396-023-01493-y)
Supplement: Supplementary file 12 — Supplemental Table S12 [file 41396_2023_1493_MOESM12_ESM.xlsx]

## Sheet: Table S12
Table S12. Expression of all genes from AOA at whole community level in different plots and seasons. The expression is estimated by reads per kilobase per million reads mapped (RPKM).
	Metatranscriptome (RPKM)
	Plot 1						Plot 3					Plot 5
	July			December			July		December			July			December
Protein	R1	R2	R3	R1	R2	R3	R2	R3	R1	R2	R3	R1	R2	R3	R1	R2	R3
hypothetical protein	3427.2	3830.97	2969	3759.32	2545.34	3647.76	1453.69	1601.25	3944.62	3394.71	4091.19	4702.14	5196.36	5268.85	4188.6	3189.08	3432.62
ammonia monooxygenase subunit C	4637.16	5507.05	3054.58	4685.53	3712.06	2702.09	1042.03	1377.84	1595.91	1642.07	1232.03	3482.71	3846.87	3723.58	2399.1	1845.76	1867.09
4Fe-4S ferredoxin iron-sulfur binding domain protein	2296.86	2382.09	1761.3	2422.17	2603.51	2168.02	184.588	297.133	1162.51	1083.64	1053.93	811.801	964.917	1263	1132.79	1047.66	1042.76
ammonia monooxygenase subunit A	1408.09	1194.02	987.541	1301.8	1610.89	1309.22	300.964	444.156	802.895	742.685	749.567	1087.69	1259.31	1404.62	625.435	531.739	542.427
ammonia monooxygenase subunit B	1115.25	1352.17	922.958	563.699	459.929	435.772	230.376	346.415	431.139	409.438	418.686	719.914	887.083	1008.33	435.303	354.743	401.121
putative copper-containing nitrite reductase	79.3073	61.7568	63.9201	67.381	39.5279	74.6074	150.829	201.743	285.575	251.514	306.993	490.806	570.673	576.454	247.087	205.904	234.776
Hsp20/alpha crystallin family protein	189.727	197.473	82.0751	128.207	50.9434	56.3167	230.272	461.172	63.1587	65.6798	69.2384	817.587	501.446	462.521	66.1761	46.0139	51.7995
ammonium transporter amt-1	89.3431	78.4433	65.9563	68.6995	70.215	136.413	82.0532	46.6106	314.085	240.701	415.214	281.595	372.797	290.072	298.672	287.968	283.091
transcription initiation factor IIB	251.682	275.282	137.56	317.098	197.321	268.409	50.7844	75.6534	112.497	118.04	89.5709	159.839	173.168	191.089	107.42	89.8577	95.4958
putative 4Fe-4S ferredoxin iron-sulfur binding domain protein	109.662	112.157	54.8917	130.341	71.998	74.6069	40.5963	66.3768	112.251	114.862	113.938	220.126	220.862	255.271	149.318	82.7996	114.437
cupredoxin domain-containing protein	218.263	184.554	131.611	118.843	93.7051	98.7568	41.8384	60.4683	95.863	81.3193	85.8504	165.361	178.14	229.81	70.204	55.0685	65.9773
thermosome	124.683	136.318	63.3555	49.8851	30.8039	40.3262	63.4658	106.574	68.5088	66.9375	70.0751	258.832	239.377	276.489	49.2658	32.5966	43.0927
putative glyoxalase/bleomycin resistance domain protein	112.41	102.808	84.5526	197.436	149.952	123.141	37.486	49.7064	95.6505	105.788	80.9919	76.3952	87.3578	88.6201	96.9223	59.9804	64.1883
NADH-quinone oxidoreductase subunit B	165.983	134.294	108.526	167.473	184.766	119.551	21.3672	29.2609	50.9135	52.7086	38.3251	59.8829	62.6183	68.0504	62.1504	45.1336	50.0094
putative CBS domain-containing signal transduction	79.4484	93.402	61.3952	81.9046	51.8086	52.4061	43.5746	62.1264	67.132	58.857	53.1934	147.144	157.395	163.227	67.4138	44.1765	65.6594
PEFG-CTERM sorting domain-containing protein	7.58425	2.01723	1.49507	2.06896	3.65462	42.8153	27.2741	29.5086	120.224	85.9788	165.457	168.586	206.08	151.044	113.74	114.633	114.319
CDC48 family AAA ATPase	93.7692	111.58	67.2445	100.914	53.4273	73.2211	26.775	48.207	56.1699	58.4492	51.8611	150.085	136.198	138.741	56.8174	41.5816	41.999
urease subunit alpha	94.9963	102.17	49.9787	79.7704	44.1298	53.0505	29.4352	48.9682	38.5752	37.5911	39.7005	124.673	165.499	196.095	38.0203	26.017	32.6644
iron-sulfur cluster insertion protein ErpA	86.768	69.3109	56.5051	97.6227	74.282	69.6355	17.4196	28.9452	80.2855	75.5927	76.5108	68.5707	94.0668	99.5149	77.3386	60.9842	67.3632
cbb3-type cytochrome c oxidase subunit I	107.03	109.66	88.3252	77.5288	85.7153	74.6763	19.1845	25.9873	51.4773	54.1745	43.7433	103.61	122.655	131.42	40.7241	26.7887	33.0763
radical SAM protein	78.7598	93.6713	63.5486	64.7498	53.5306	53.2153	14.5149	26.45	77.239	74.7039	69.4678	81.0125	105.061	123.701	78.0635	56.5289	62.3662
ferritin, Dps family protein	96.8627	97.3206	63.9522	137.786	99.5605	91.0498	26.9255	21.6166	38.7585	40.7477	33.3609	77.5132	74.9224	63.265	54.5756	55.5825	54.3287
flagellin	0	0.345396	0	0	0	51.6572	26.2242	14.8937	90.4964	56.4634	123.568	132.102	161.534	124.903	114.562	77.88	80.835
Deoxyribonuclease/rho motif related TRAM protein	40.9586	39.3256	26.9831	95.1059	42.6009	54.9525	8.26887	28.2111	96.0337	72.4203	104.548	42.0416	38.6884	79.9144	122.8	63.7784	72.5757
Fe-S cluster assembly protein SufB	78.6682	71.4413	38.4797	114.935	74.745	65.4313	8.25107	14.8643	58.9816	63.1885	54.7164	46.6387	63.3512	56.0454	87.7651	48.5468	49.631
putative polyketide cyclase/dehydrase	97.0149	121.835	62.15	68.6753	48.7015	65.6606	11.6864	30.0193	30.6856	28.276	35.8984	78.9014	97.3278	101.138	38.1032	23.9188	30.4787
urease subunit gamma	94.1774	77.9628	37.36	60.3831	30.6245	23.3266	20.3323	21.9593	21.1245	16.3899	43.5031	126.506	155.674	161.305	23.3565	20.6681	14.5337
urease subunit beta	77.8297	78.0849	31.1293	46.163	19.068	26.4741	18.464	37.9996	18.4423	13.7812	18.5915	138.45	160.663	170.898	18.548	7.26712	14.6773
P-II family nitrogen regulator	41.6993	37.3028	24.5509	41.763	24.3052	22.0359	13.497	15.8381	65.4537	71.2326	60.5719	78.7362	83.6958	101.943	80.3135	57.8431	77.474
DNA-binding protein	51.5893	71.852	50.2287	75.7575	32.5458	78.0365	6.48342	23.1733	57.9661	52.9526	52.9895	54.1106	47.5406	61.6548	65.3297	33.2975	46.8189
response regulator	67.9219	78.2421	49.8687	55.4255	49.8475	59.4631	18.5928	31.9844	45.4183	41.2343	33.1775	58.6866	67.3612	68.322	50.9361	31.2941	35.1502
Rieske 2Fe-2S domain-containing protein	82.0335	105.328	64.3571	75.7135	76.0213	65.6377	13.0536	17.6058	32.3466	29.2313	26.3738	45.3229	43.0477	48.1996	31.3876	21.145	19.9563
Lrp/AsnC ligand binding domain-containing protein	52.2444	77.2863	52.5648	68.3207	52.1961	67.1963	7.87311	11.6184	46.6776	38.0363	43.7936	41.791	56.0171	52.9907	42.3377	38.7386	40.9323
thioredoxin	76.5644	48.1967	36.958	68.5556	69.585	36.7337	8.78719	23.2672	28.2842	22.8779	29.362	35.816	62.794	73.4238	27.7456	22.3817	21.6762
DNA repair and recombination protein RadA	94.1273	90.1963	94.7501	54.8382	31.4026	61.1559	6.86393	17.4151	23.2073	19.7478	18.8582	35.0653	41.9489	44.238	20.4344	14.0219	18.1714
CHRD domain-containing protein	31.6449	32.2988	30.0755	35.2095	26.5681	19.9724	13.4966	19.785	37.8335	35.2464	43.8177	71.2542	66.5854	74.6527	56.5427	38.4816	29.4033
4-hydroxybutyryl-CoA dehydratase	44.6103	53.1565	28.8035	33.8051	30.5094	24.4363	11.605	17.4326	30.7991	29.7763	20.3628	56.2382	69.875	80.637	37.6162	28.5546	28.2437
transcriptional regulator	32.5904	34.1208	32.601	39.0106	30.2042	47.3593	3.8668	7.31565	40.6576	21.1396	54.1515	43.1784	47.0073	48.9567	26.481	35.1503	32.0717
sulfurtransferase	44.6556	63.2647	36.0252	50.0725	26.8495	33.5825	10.2204	12.8351	25.6123	26.4479	27.3251	37.1763	42.3469	57.1009	28.6542	18.6764	16.9144
ammonium transporter amt-2	23.4809	11.5154	10.8444	7.53146	10.6622	10.5799	11.9236	17.1485	22.0984	20.7482	26.6321	85.6731	101.264	131.564	19.3903	17.177	16.0841
AAA family ATPase	41.917	44.6988	34.4821	31.834	20.8305	27.006	7.55416	16.4848	26.6911	27.4413	21.5432	48.9044	51.1098	57.9861	31.8235	22.5569	26.0614
SRPBCC domain-containing protein	38.4024	209.425	47.9002	77.0586	46.2433	52.1704	1.95884	9.53906	5.75267	3.91327	3.85579	5.63327	6.68693	17.1591	6.07968	3.90368	8.81106
zinc-binding dehydrogenase	26.1666	34.2539	22.8542	25.9523	23.4055	24.4735	15.0455	23.6601	16.4971	18.0569	16.8107	76.0655	68.5117	64.3151	16.5666	12.8583	17.4627
winged helix-turn-helix transcriptional regulator	51.3581	62.0248	41.2596	58.0084	24.0095	46.7351	7.46668	24.1793	17.6656	18.627	13.853	21.9568	30.5529	37.4874	23.2772	11.5502	7.84456
PQQ-dependent sugar dehydrogenase	26.5488	26.0578	19.0252	17.2674	17.5136	7.76652	11.2949	20.1041	33.5078	32.8647	28.0841	41.9586	51.2802	62.0161	32.7594	23.1138	27.5047
helix-turn-helix domain-containing protein	40.6874	43.4634	36.8193	30.41	22.0712	27.8162	5.31833	12.0518	29.0167	22.5384	26.3315	28.3477	41.632	51.9981	26.3868	16.6809	19.6877
translation elongation factor EF-1 subunit alpha	29.3503	26.13	16.5833	18.0692	11.6798	15.2124	13.4571	21.9997	30.5838	27.0601	28.2828	55.3528	57.6978	61.0586	21.4032	18.7211	18.437
urea transporter	39.3305	22.109	28.8647	24.0626	26.1248	25.9078	4.11406	9.52483	35.2561	32.0367	30.627	29.9595	42.9668	66.5665	22.9818	18.4208	21.8215
DUF1326 domain-containing protein	33.9858	32.116	17.7528	34.2894	19.4194	20.6998	9.3323	9.65769	26.071	29.4168	22.429	29.4739	41.2225	41.9081	33.6004	26.0231	28.0266
DNA protection protein DPS	26.5182	39.9875	22.3815	28.0348	16.1128	28.0528	11.9002	12.035	25.6553	28.4758	28.616	41.4121	30.4386	50.1038	17.967	17.3244	19.7158
asparagine synthase (glutamine-hydrolyzing)	33.3487	39.9839	27.4389	86.4128	41.852	54.4138	3.32863	8.43541	20.3989	19.1662	15.2381	17.9782	16.0727	22.5573	17.0756	9.47435	10.4449
sulfurtransferase TusA family protein	43.2188	60.4063	20.367	37.2438	10.8356	24.6337	3.94346	5.3413	25.6118	35.6489	29.4933	18.1385	26.2895	46.5709	25.741	9.98099	20.2124
CbtB-domain containing protein	26.1969	46.0434	22.4577	27.1419	14.1233	20.1479	13.8211	12.9753	31.2347	27.2089	20.8603	22.011	31.3623	42.0592	27.5186	20.9223	21.7938
superoxide dismutase	23.8863	19.0939	16.7142	33.2418	18.382	32.2119	6.11233	12.7384	27.7183	25.4624	24.8198	40.2938	33.2415	52.225	33.9086	16.2187	13.552
alcohol dehydrogenase catalytic domain-containing protein	27.0072	28.2965	16.9606	51.4567	43.3397	39.5765	5.96209	10.6051	19.3149	15.5497	18.9846	23.9697	32.2901	31.3399	20.4206	12.953	15.9175
prohibitin family protein	17.0765	23.7276	14.6508	36.7411	11.6811	23.0607	6.47686	13.0601	21.59	17.0487	19.7426	34.9875	46.9655	56.2702	30.333	16.9341	21.3479
heme transporter CcmC	47.0349	39.4286	37.8198	47.8554	43.3204	34.0915	6.85654	9.04552	12.3919	7.5751	12.1818	23.399	21.3778	34.742	16.4031	8.09887	7.85281
V-type ATP synthase subunit A	20.5012	25.4119	16.9675	23.4194	12.7449	22.0148	9.14329	19.4374	25.9404	23.817	22.255	38.0683	45.0129	51.9116	17.272	13.2329	14.8438
trypsin-like peptidase domain-containing protein	31.8995	31.1525	24.3883	26.437	18.3592	22.0425	9.51873	13.6626	17.3794	18.0052	18.8871	32.7311	36.0462	39.075	17.9092	16.8204	14.049
LLM class flavin-dependent oxidoreductase	41.5654	40.3864	28.3597	42.694	35.7059	27.5175	3.98067	7.40942	15.2754	13.4993	18.2673	20.337	23.0675	32.2539	10.6049	14.7257	11.8963
V-type ATP synthase subunit B	24.3355	25.8531	14.9905	20.2843	12.26	19.7581	9.21609	14.2615	21.0578	22.1604	22.0002	42.4271	46.8321	44.1839	14.1342	12.0563	15.091
4Fe-4S binding protein	9.33479	58.8611	88.2434	43.3743	20.1604	101.939	0	0	4.51522	2.26737	10.8145	10.8542	9.38963	12.3263	7.98138	2.66179	5.33256
extracellular solute-binding protein	44.4764	45.6973	26.758	51.6463	32.3867	38.6996	1.88785	6.09345	15.0019	12.7663	9.6083	16.1506	25.3105	24.0831	13.7924	10.847	8.25844
zinc-ribbon domain-containing protein	22.6608	13.0413	10.2894	5.43499	9.30837	2.54519	11.5132	6.69175	31.6571	28.4965	32.5557	30.0277	42.4066	42.2884	29.7119	32.1486	26.4982
glycosyltransferase	35.2848	37.22	25.6224	27.7557	22.7369	24.4216	6.81005	10.1919	19.5651	21.8831	17.4859	26.2705	25.275	30.0466	18.09	15.5469	13.5503
site-2 protease family protein	20.0571	18.5753	15.9812	17.0256	20.0693	16.6389	8.58924	16.4913	31.6545	33.7162	24.1167	26.2966	28.1197	39.8786	20.8304	18.2724	14.5556
SUF system NifU family Fe-S cluster assembly protein	42.3198	37.1568	26.7491	42.1032	35.9443	47.9833	7.35274	4.81111	15.5962	8.40981	8.00934	19.0706	15.8978	20.7233	13.8165	11.0895	7.08579
SNF7 domain-containing protein	9.96586	6.08698	6.51896	1.68292	2.11349	1.73368	15.3972	16.9734	23.8667	21.5378	11.7736	49.1823	71.566	48.1579	23.018	27.5765	16.7427
B12-binding domain-containing radical SAM protein	31.3211	31.2002	18.0199	22.3376	12.4636	16.9268	6.82607	11.0146	19.3262	18.4448	17.6148	30.5147	35.5591	38.4964	17.2943	16.2401	15.243
SDR family oxidoreductase	25.0699	32.0084	23.5917	30.2578	14.7374	13.0768	15.6234	25.0316	17.6712	14.6876	11.8661	22.3461	27.2671	31.4153	17.5821	13.0841	11.5956
right-handed parallel beta-helix repeat-containing protein	34.6157	16.6471	19.5133	12.2233	8.67157	9.68589	15.506	15.5216	17.6387	21.5869	15.0599	31.0245	30.8302	52.9158	18.5163	13.7413	16.1038
proteasome subunit beta	27.0575	41.6909	15.6525	16.1151	12.564	10.6795	8.32658	14.2171	24.311	21.9397	32.2597	24.8935	28.7913	33.4312	15.9285	15.5972	10.5286
MBL fold metallo-hydrolase	20.9598	25.5704	16.7494	23.7816	13.7713	16.6411	9.04999	12.0442	20.6439	20.4601	17.0946	26.467	36.3575	40.2068	17.5643	15.5105	18.2088
ParB/RepB/Spo0J family partition protein	17.7749	18.5861	14.1343	11.7829	6.06045	14.8205	4.28265	8.17125	16.6153	14.9452	12.3668	34.9472	47.2666	59.7463	28.4653	20.7803	21.4684
DUF308 domain-containing protein	43.1882	41.8167	37.287	35.161	39.7703	25.981	2.05407	4.13553	15.4318	13.9712	11.2496	9.61746	14.2616	17.5655	14.9071	11.5098	17.1303
DUF59 domain-containing protein	31.8803	32.9384	17.8503	27.0338	15.766	16.9202	4.99183	8.27924	19.9427	13.5673	14.6121	31.2999	34.3614	38.8665	14.3625	12.3961	14.0597
helix-turn-helix transcriptional regulator	19.7588	13.9675	10.5654	17.188	8.92888	10.0182	12.7692	12.7422	20.6658	13.3414	13.3437	61.4877	42.7442	36.6198	16.8416	10.2917	17.4559
FAD-dependent oxidoreductase	35.8128	38.1319	27.6942	42.4582	26.0955	34.0325	9.89027	10.5687	13.2298	15.0503	9.3573	13.9823	17.6745	20.0209	8.71324	9.00692	8.75775
Lrp/AsnC family transcriptional regulator	17.0254	14.6339	12.5736	15.6447	12.9209	9.6457	6.82229	10.4657	17.1243	22.5172	17.5463	39.9622	42.1264	44.6471	20.6056	15.9931	16.2341
protoheme IX farnesyltransferase	19.883	14.8152	10.2955	16.3597	12.6571	14.5226	8.48779	14.0424	25.8111	26.5426	24.4715	24.5761	29.225	37.2453	17.83	19.4442	14.5647
thiazole biosynthesis protein	37.1389	40.9798	22.1605	21.0613	28.3214	21.0497	4.02433	8.22114	15.2226	14.1421	14.8842	16.9919	23.6133	26.5012	17.7929	9.73381	10.2379
30S ribosomal protein S1	37.9577	56.2855	63.9226	41.1339	50.7437	72.5617	0.172264	0.152973	1.06808	2.24613	1.52798	0.944218	1.31185	2.10491	0.292871	1.2341	2.10278
dodecin domain-containing protein	17.8324	9.09832	9.97737	57.4231	18.5452	64.3536	7.80703	1.39453	14.8229	21.3879	14.7988	9.50637	17.6384	18.2925	15.4254	20.9167	9.67592
alpha/beta fold hydrolase	23.1715	30.441	26.6553	26.9553	16.4815	10.643	5.47165	7.19072	19.9076	19.095	17.6026	23.4309	21.3524	36.378	11.9876	13.405	8.87922
acetate--CoA ligase family protein	23.342	28.8465	21.2217	16.9724	12.4815	10.8145	6.81552	12.1065	14.3252	15.8668	15.3963	31.4855	38.9276	38.6279	7.87922	8.18791	11.768
DEAD/DEAH box helicase	17.3596	21.5284	14.4644	36.7307	20.1926	23.1683	5.12721	9.13884	22.9477	21.4276	18.9996	16.8435	17.2861	20.7728	21.931	12.354	15.7622
ATPase	20.6895	25.0568	15.7841	11.0089	10.4217	23.6011	3.99927	5.32764	28.746	22.4797	30.1467	15.3388	17.6207	26.6408	27.8075	18.2694	14.9313
twin-arginine translocase TatA/TatE family subunit	20.7612	22.9532	13.371	42.9454	18.2504	35.0269	8.45637	10.344	13.8302	15.5527	14.6906	18.3612	18.0241	19.3386	13.7328	8.62658	16.4007
quinolinate synthase NadA	37.6034	36.8116	18.11	21.6164	19.9153	13.6809	2.26961	5.87365	9.28659	8.70405	8.77139	26.919	42.7192	36.1662	10.6474	8.4073	7.44099
5-amino-6-(D-ribitylamino)uracil--L-tyrosine 4-hydroxyphenyl transferase CofH	25.1891	26.4086	15.5672	16.4452	12.842	8.14759	9.15122	9.30295	26.4112	21.6443	22.8577	12.2065	22.1348	19.3318	25.0365	17.8184	18.6779
SIMPL domain-containing protein	4.33505	2.13017	3.50773	4.04257	4.48631	16.4644	6.66017	12.645	28.5935	25.3173	25.2575	26.0355	45.7349	30.1492	24.7714	22.4402	26.1589
tetratricopeptide repeat protein	29.0199	41.1854	22.7275	28.8449	14.2497	26.1455	3.64334	9.59701	10.9336	11.3397	9.46917	26.9473	23.0151	26.1131	9.13053	7.23965	7.01373
Glu/Leu/Phe/Val dehydrogenase	21.1528	26.0248	12.4546	21.8905	16.4632	17.8279	7.17326	8.4746	16.7418	16.174	17.7219	26.3737	32.6921	30.136	12.5526	9.31812	11.106
acyl-CoA carboxylase subunit beta	30.5969	40.68	19.4849	23.2016	11.6551	16.0897	6.64138	10.3685	8.23568	8.61309	10.1349	22.8987	30.6721	36.4478	9.10584	7.29033	5.01238
50S ribosomal protein L37	10.1722	16.9961	8.18105	14.783	11.2196	16.2533	3.59649	14.6198	28.365	27.0486	20.1449	20.2635	22.6512	22.8796	25.3299	19.3085	14.5765
30S ribosomal protein S26e	15.1061	26.5264	27.3567	17.7238	13.8156	11.3328	5.20599	8.73235	16.1243	15.5036	23.9437	20.2917	17.6202	24.4663	19.6686	13.4679	21.1828
MarR family transcriptional regulator	21.5089	19.8807	15.3892	28.4081	5.90597	24.6237	2.26097	5.86125	15.1897	13.0859	15.3403	32.8797	20.5006	41.7726	9.34799	11.8503	12.307
archaeal proteasome endopeptidase complex subunit alpha	19.412	14.4723	11.4371	15.4039	9.52366	11.7153	3.813	9.76133	17.5318	23.0897	25.5674	29.7639	25.998	30.3843	19.0712	12.4581	10.0522
50S ribosomal protein L1	15.9748	18.213	8.91934	16.2509	5.85714	7.25425	7.07698	8.25751	19.0833	27.4264	19.1439	25.2434	38.7667	25.5167	17.4604	13.1285	13.9709
threonine synthase	23.3659	26.3048	14.9735	29.4015	15.056	17.2061	6.2175	9.22684	9.46689	9.09933	8.15683	30.4158	27.8411	29.108	9.86345	9.82262	8.5007
RNA-binding protein	22.3742	25.2877	13.9629	11.9193	8.26892	15.9918	2.51564	10.2643	14.0388	13.9389	12.6979	29.02	24.0398	36.5215	21.046	10.9882	10.3003
2-isopropylmalate synthase	26.761	29.929	17.6496	24.8926	15.1755	17.8637	3.60841	6.4004	11.0713	9.16425	10.0565	18.9853	26.6506	27.671	17.4531	7.81728	11.0885
exosome complex protein Rrp42	31.4333	33.7819	14.342	23.3259	16.1665	10.8245	5.27413	11.0681	11.5668	11.6527	14.4715	14.6988	24.5027	25.4126	10.7056	8.09828	7.45687
stress response translation initiation inhibitor YciH	26.3139	33.139	15.1156	24.3252	18.5324	24.4293	4.36599	6.80358	14.7917	10.5961	16.9014	8.3298	19.8779	20.556	14.6828	10.7142	6.57635
cell division protein FtsZ	3.20331	1.2197	2.46674	1.74338	0.422699	1.46018	11.0579	11.9601	28.0257	22.609	19.0849	28.5217	41.6179	30.3398	23.1635	20.5565	20.5452
methyltransferase domain-containing protein	22.2708	25.9005	19.557	15.6898	17.661	16.3742	3.66675	7.5437	11.6744	16.4034	9.18646	19.0097	23.7401	31.8375	14.9319	7.50735	9.18647
30S ribosomal protein S15	14.4472	17.4449	11.4091	13.2619	8.8152	10.8384	2.95045	8.51959	21.4996	19.7751	13.0926	23.0534	23.5921	29.1282	21.9499	13.8757	15.0267
ATP-binding protein	27.1511	28.3295	16.2281	21.2073	16.0212	16.6554	4.5017	6.83048	12.8869	15.1229	10.1231	15.1006	23.8669	23.6358	9.77347	10.1417	9.46009
2-oxoacid:ferredoxin oxidoreductase subunit beta	24.3556	37.6211	21.1109	25.24	18.9129	32.0755	6.12534	9.51619	7.59585	5.79104	8.29774	11.547	14.7704	14.378	12.1667	6.0886	8.66307
30S ribosomal protein S11	10.0106	10.5697	10.7805	12.0939	28.1913	12.002	4.89088	3.61752	19.9712	20.3574	26.5594	18.3868	22.408	25.5323	14.5493	11.6759	14.1352
transcription factor	16.6629	18.3254	19.2533	21.6267	11.5112	16.8775	2.73149	3.60099	12.61	13.2181	18.1317	21.9415	30.9175	28.9988	11.2449	10.427	7.5038
DUF2024 family protein	16.2109	27.0214	18.4407	11.4771	10.1353	27.1485	2.91788	5.74317	14.2152	13.6226	19.6272	15.8557	20.5137	18.9138	18.1545	7.28676	12.639
30S ribosomal protein S10	23.5117	29.0535	10.6751	8.45544	7.07918	19.1801	3.20109	10.423	12.2394	17.7776	15.7743	23.9795	19.5099	25.5945	10.8935	9.56466	9.7794
adenosylcobalamin-dependent ribonucleoside-diphosphate reductase	16.8598	16.7241	12.8056	12.5217	7.02721	13.3856	8.26985	8.52904	12.6609	10.5074	9.46838	27.9839	29.8906	35.8517	11.986	10.0134	8.34322
fructose 1,6-bisphosphatase	15.19	15.9612	13.1021	15.7595	14.9063	18.1019	12.9644	18.2899	10.1568	9.57156	11.4528	20.4702	14.716	25.2796	8.84193	9.76529	8.44657
DNA-directed RNA polymerase subunit B	14.3187	16.3151	11.5197	14.6844	11.3788	13.0352	4.63273	9.3658	15.7983	17.065	13.406	22.9078	25.5966	27.5627	12.4847	10.4157	10.5281
50S ribosomal protein L2	16.4792	19.9346	11.8689	10.9093	11.3219	9.50938	3.14114	7.36654	13.0638	12.8273	13.2746	26.805	28.3466	34.0859	12.5703	6.81123	14.1055
cysteine synthase family protein	20.6707	30.6545	19.9162	21.2263	7.43437	12.3597	4.60489	4.67929	12.2581	14.6804	12.1637	18.4357	20.0617	26.0092	10.3614	6.78627	9.39145
transcription factor IIB	31.1764	42.3824	20.1743	23.6747	15.0148	18.7249	3.23568	4.10545	7.67604	4.90382	12.3125	13.5256	18.2536	18.3503	5.59402	4.75102	2.92798
potassium transporter TrkA	13.2324	17.5846	15.6746	20.7202	12.5246	15.185	4.99044	9.17578	12.975	15.2025	14.0742	13.4355	30.3501	24.3323	10.4717	4.80259	7.34711
3-isopropylmalate dehydratase large subunit	16.0687	15.0465	7.37612	15.2277	11.8271	8.57323	6.75851	10.4256	10.7829	11.7966	10.0865	26.0811	30.2688	28.9982	13.4745	7.94522	9.06065
Snf7 family protein	9.5031	3.32794	1.9013	4.55842	0.662869	6.57024	8.58775	7.825	12.9547	12.2354	17.1989	29.8305	37.9593	38.9048	15.8305	13.5645	18.5107
50S ribosomal protein P1	14.9319	18.522	4.89987	10.2523	12.8261	14.0734	1.64986	8.1923	16.9237	12.0084	25.3981	19.4417	23.7831	21.8096	9.96164	16.3026	10.9314
NAD(P)/FAD-dependent oxidoreductase	16.6459	14.2497	9.80791	14.3767	7.37118	8.96053	4.97808	7.57706	14.863	12.0714	11.3916	25.5093	29.2077	30.6986	13.0227	11.1301	7.44142
3-hydroxy-5-phosphonooxypentane-2,4-dione thiolase	9.08554	8.98416	7.52121	14.8744	11.476	6.4515	6.12721	10.348	17.9586	16.9337	20.0343	18.0681	23.7558	25.5908	7.81451	13.085	18.3881
ABC transporter permease	24.4331	25.9858	22.5265	25.9388	16.7881	18.8271	3.41956	4.50918	10.5101	9.15302	11.0747	11.8225	14.5011	15.8587	8.50339	6.90121	9.25528
nitrite/sulfite reductase	15.8143	20.5859	14.338	11.2193	4.75077	4.99181	5.54708	9.70342	12.8084	13.1135	10.4751	22.8562	31.0471	31.4674	9.71825	8.52795	7.1264
lysine biosynthesis protein LysW	11.1554	22.284	7.0318	13.4245	12.9749	6.29598	3.96146	10.4623	13.9843	17.5462	14.5623	18.2225	28.2666	24.7046	13.1184	5.18311	9.77894
preprotein translocase subunit SecY	23.2666	15.6615	18.6161	14.8333	12.5297	16.1623	4.12926	7.65791	12.8025	13.138	15.1087	19.6096	17.2926	19.4087	8.7499	6.75908	8.14177
thiolase domain-containing protein	17.1478	14.2329	13.9423	11.5387	12.0439	13.4318	4.54355	6.79745	13.0173	12.5291	11.7479	20.3594	26.9809	27.4474	8.2031	7.10513	8.94663
50S ribosomal protein L15e	26.5538	28.4987	10.8464	29.4099	17.2695	17.6843	3.25853	4.18211	9.42055	4.71392	9.09291	17.8504	14.8927	12.5888	11.08	5.82747	5.14859
pyridoxamine 5'-phosphate oxidase family protein	15.5423	12.3449	14.7954	10.297	15.3263	13.3197	5.9101	11.0955	12.2216	10.2258	11.7213	14.9389	25.4642	17.1079	12.7729	6.68119	13.3673
DUF373 family protein	8.23797	9.76275	4.22756	9.49194	6.86611	3.29937	3.41806	6.94635	14.5553	12.2594	11.5318	23.7334	33.6235	35.0996	14.7967	12.5574	13.394
30S ribosomal protein S7	10.6875	22.6852	8.69414	13.5549	6.51898	7.11962	3.28072	7.03576	10.3386	15.2474	11.721	25.4561	25.3922	23.3629	13.4725	11.2645	7.22796
glutamine--fructose-6-phosphate transaminase (isomerizing)	16.7551	15.79	13.3112	20.8131	13.3739	13.1108	5.40941	6.05161	9.67055	9.27162	7.72974	12.6846	16.4906	20.597	17.4501	11.3647	10.818
phosphomethylpyrimidine synthase ThiC	17.8883	30.1941	14.456	29.1935	9.14633	16.1202	4.4318	6.11274	5.80527	6.0589	6.56721	18.931	19.1617	19.3539	5.02869	5.31761	6.54078
ferredoxin--NADP reductase	16.6584	27.2844	17.6603	23.4333	15.6304	10.2489	4.71159	5.77158	6.21371	5.856	7.28522	20.5267	18.9389	23.8349	7.08371	4.58943	3.98713
CdvA-like protein	12.4826	16.2306	9.61838	5.14619	1.57977	15.8566	5.1731	4.67884	11.1847	9.52594	17.4908	18.9162	26.2383	30.2638	13.8133	9.82109	10.455
DNA primase	16.8972	16.4284	10.6856	13.3319	6.61537	13.1151	4.05499	6.62209	10.6969	11.6328	13.0286	22.7073	18.896	22.462	12.2366	6.86528	11.7585
ribonucleoprotein	6.14472	13.2604	4.74459	18.4233	5.27255	9.84798	9.11269	10.3613	8.41437	26.9039	22.2932	24.5708	8.53093	15.8848	10.5669	10.0179	9.0097
30S ribosomal protein S12	12.99	23.8966	13.0979	12.413	11.0631	9.89989	4.54776	5.04811	7.28431	9.33393	14.5667	19.111	23.0885	25.6475	10.3091	2.71502	10.0233
DNA-directed RNA polymerase subunit A'	15.3331	15.5744	11.5847	12.1683	8.49974	9.75772	6.23686	8.34218	12.0033	10.6665	11.3364	19.3188	23.4721	22.177	9.9377	6.50934	9.2524
universal stress protein	7.13067	12.2571	6.14006	7.46976	2.12928	2.86491	11.1131	11.4482	9.48322	8.13483	8.78899	34.576	29.0682	27.5784	9.07302	9.8884	10.1245
3-hydroxy-3-methylglutaryl-CoA synthase	17.4166	19.0714	10.7077	12.9059	7.23108	7.76735	3.6664	6.19431	12.6925	12.4291	11.1917	20.122	20.8999	23.134	12.8616	7.20015	7.70638
twin-arginine translocation signal domain-containing protein	17.5868	14.6692	11.5171	8.82577	7.86344	15.8326	4.85672	6.71914	9.68873	9.95741	7.57613	23.9193	18.4623	30.6488	5.49564	11.1059	4.93226
Fe-S cluster assembly ATPase SufC	14.5571	12.195	7.93324	16.6109	12.3844	9.01745	2.34474	6.99347	13.2293	14.467	17.008	17.5237	17.1424	19.8202	11.5955	5.35294	11.6918
50S ribosomal protein L15	11.6723	15.6422	4.79484	12.3307	10.9873	8.60308	3.01107	6.01625	20.7714	13.0889	19.4748	14.854	14.9047	19.4576	12.1411	9.43749	11.4861
50S ribosomal protein L7ae	16.3614	10.625	7.13361	20.2536	6.94434	14.2187	3.90471	5.01365	9.42254	10.349	15.4289	25.7061	11.9046	19.1934	9.57569	10.8873	9.67019
aldehyde dehydrogenase family protein	12.882	14.1776	7.58403	24.0877	11.1218	14.3337	4.56219	6.51417	8.53574	7.32985	10.0731	19.6706	22.0304	23.5558	8.4828	5.19731	4.89094
aldo/keto reductase	11.9074	13.2088	11.8298	14.3386	13.2014	13.7321	5.20357	6.79068	12.3415	10.4283	10.1399	17.1114	18.3443	21.0281	10.133	5.02477	8.9544
cytochrome b N-terminal domain-containing protein	32.4419	32.4904	18.389	11.4177	12.1761	15.9525	2.53027	2.70053	6.35847	7.4488	4.80944	13.3549	15.3014	16.5778	6.38885	2.91903	3.92917
SNF7-domain-containing protein	4.13331	1.45162	1.395	1.07024	1.36318	0	5.31794	7.42096	17.4418	12.673	9.0061	25.2624	32.0127	21.2247	27.1237	17.2477	15.4559
class I SAM-dependent methyltransferase	16.4316	14.9976	11.3989	13.9669	10.8897	5.71382	5.6948	5.08636	12.5529	13.4827	9.57689	12.2307	18.926	20.1622	10.0513	9.9393	8.43208
ThiF family adenylyltransferase	11.8565	15.8834	9.97157	15.1022	12.4569	8.85818	5.42907	7.8791	6.71198	4.29748	7.66459	22.4839	21.2714	23.5491	7.95928	5.5215	6.28905
30S ribosomal protein S2	11.6481	10.5688	8.50002	7.50079	6.2744	7.55243	4.3216	8.89378	10.3353	12.0195	12.3446	21.1636	17.1846	22.837	13.6366	9.56909	8.51821
cysteine desulfurase	14.6732	16.8075	7.39368	18.6316	11.6975	16.7368	2.69767	4.3188	10.1496	11.9264	8.37389	10.9842	16.8902	14.7304	11.8301	7.20516	8.69425
dienelactone hydrolase family protein	5.10195	7.42688	6.02481	8.40118	7.09385	5.13214	10.5514	8.95029	12.5658	13.3345	10.0744	14.8659	17.6039	19.3253	16.9854	10.7923	10.9088
type I glutamate--ammonia ligase	13.8148	20.5298	15.1286	6.54907	7.80361	8.48686	1.70185	4.55756	7.79025	7.22587	7.30968	20.0901	20.092	28.4881	5.72298	6.05891	6.15259
preprotein translocase subunit Sec61beta	11.3863	30.0683	7.23717	19.0017	10.5586	6.52493	3.96083	1.77449	10.5313	13.0146	20.5741	11.9895	6.05979	15.8984	6.79461	8.82165	2.03269
30S ribosomal protein S13	12.4933	15.2771	11.2428	11.3734	9.60452	11.9233	5.34239	5.88478	12.936	9.29045	9.30144	12.5072	14.6947	15.989	9.08003	7.98264	6.99662
molecular chaperone DnaK	19.2686	21.644	10.095	11.8674	3.76204	7.77877	5.04848	9.42747	5.60147	6.24058	6.16397	20.5836	21.8601	18.2188	4.64214	3.47971	4.50676
AbrB/MazE/SpoVT family DNA-binding domain-containing protein	12.2911	9.49622	14.731	22.1129	16.3077	25.191	5.15908	2.65255	8.88371	3.14165	7.52967	7.15665	17.4333	13.1003	7.93504	3.62948	6.75467
NADH-quinone oxidoreductase subunit A	21.9892	13.8333	8.52276	5.15906	12.6587	4.70953	7.26786	4.72959	11.6953	9.08194	10.8277	20.5544	16.2237	15.5862	7.16448	2.68417	6.77017
methylmalonyl-CoA mutase	16.5546	17.6103	11.9569	11.4778	6.20014	8.89302	5.12114	7.88318	7.69053	8.02225	6.82896	15.4556	14.7025	19.0194	6.68917	5.9424	6.95751
adenylate/guanylate cyclase domain-containing protein	13.8086	11.6137	6.9854	10.8645	4.52987	11.375	2.06926	7.04843	12.4967	10.8189	10.6905	11.5769	15.1763	17.0784	12.293	10.398	9.75783
DNA-directed RNA polymerase subunit D	13.1324	17.1934	9.8084	16.1849	14.7137	8.97142	2.99373	5.09262	9.42122	10.6472	5.93713	10.238	17.4651	11.3462	11.0141	6.75727	7.62241
30S ribosomal protein S4	13.8029	13.0643	9.12973	10.5685	6.89817	6.32312	5.84393	8.05034	10.6338	10.712	10.4238	17.3671	19.1513	16.0322	6.47445	4.02291	6.45947
30S ribosomal protein S8e	11.693	11.6264	11.5681	11.651	1.13931	19.6042	1.64036	5.21731	9.61686	12.3023	6.30882	15.3519	14.6969	17.2092	17.1589	4.56897	6.12824
30S ribosomal protein S3ae	13.7888	14.7721	8.05653	7.80952	4.39293	4.57267	2.55123	8.22026	10.6405	7.1683	9.97684	23.3165	18.9647	22.4695	9.15237	5.18391	3.82137
DUF655 domain-containing protein	18.267	25.9165	17.1304	17.9021	10.2191	18.2949	5.02739	4.70589	5.3257	6.14516	4.05734	9.1657	7.35207	13.1155	3.51957	4.43538	3.24366
Mrp/NBP35 family ATP-binding protein	8.08699	15.6875	9.13601	10.9474	10.3745	10.7991	3.89903	4.24042	9.30547	11.4329	9.98521	15.9801	12.5794	15.3964	9.68192	8.32972	7.94075
DUF1610 domain-containing protein	13.6819	8.00851	11.8593	15.7453	2.47171	18.2477	2.79417	3.30837	14.3608	10.1203	8.26145	16.3366	8.51144	17.5089	9.50094	8.34064	5.68464
peptidylprolyl isomerase	7.3225	9.15722	6.40203	5.24315	7.817	6.28963	4.98342	8.51476	13.0617	13.4015	11.7437	12.7232	15.021	13.5352	17.2325	9.71542	8.84652
acetyl-CoA carboxylase biotin carboxylase subunit	14.6248	22.5393	22.5418	11.8876	4.34885	10.3403	4.37411	6.20935	5.14898	6.09459	5.655	12.2234	15.4773	16.9523	5.38713	3.5212	4.22211
citrate (Si)-synthase	13.9538	21.4678	11.7321	12.5831	12.6329	9.16931	4.33865	5.47617	5.11923	5.47151	4.35167	13.9681	18.7379	18.5245	5.23503	4.02181	5.12871
30S ribosomal protein S9	5.45022	9.57417	5.06541	8.23845	4.92673	7.26628	1.84901	7.89568	12.4272	11.5655	10.9707	19.1311	16.9239	27.5263	8.17244	7.28372	7.53371
exosome complex exonuclease Rrp41	13.1401	17.3675	7.71309	10.1838	8.90771	21.181	3.79119	3.76356	9.12931	8.88102	7.9069	13.4567	12.9312	16.5848	6.44704	6.78515	3.17949
DNA-directed RNA polymerase	8.53132	9.41061	7.96533	9.24645	5.87111	8.21056	1.92504	8.1904	11.5265	8.82724	11.8951	22.2491	15.1733	16.3095	11.9771	8.06493	4.51789
30S ribosomal protein S17	19.0943	8.41309	8.4274	8.23024	6.47596	11.1155	2.43151	4.77451	9.39181	7.76262	11.5027	13.88	19.0321	18.0193	11.5749	4.37054	5.99165
zinc metalloprotease HtpX	14.4816	16.9908	10.3115	15.6515	17.4382	15.374	2.96559	2.63761	5.86994	5.74277	4.66057	8.18382	15.0397	17.1604	6.02359	4.29821	7.20926
30S ribosomal protein S19e	13.7252	13.0903	5.98199	9.27177	5.82681	3.58079	3.27529	9.39128	10.4005	8.72051	9.16748	23.2214	10.5645	19.8829	8.67438	7.17832	4.45217
TrmB family transcriptional regulator	6.50998	7.8091	4.84485	5.58246	2.20132	8.11532	2.97146	5.20911	12.5247	10.0005	9.48162	14.7124	22.1605	16.3068	15.8386	8.52077	13.8172
cation diffusion facilitator family transporter	12.3929	14.3076	10.66	13.0196	10.0647	12.335	2.2537	3.52478	9.05014	7.18132	6.17692	11.7687	12.4621	17.7054	9.07141	6.91074	8.53084
patatin-like phospholipase family protein	14.227	20.4432	11.0914	23.6592	12.7651	16.4731	1.84359	2.28197	4.12952	4.57153	5.02701	9.43698	10.9753	14.7965	7.32735	4.24117	4.89004
7,8-didemethyl-8-hydroxy-5-deazariboflavin synthase CofG	22.0658	25.6998	13.3893	14.878	8.63774	11.1215	1.84191	2.63406	5.94237	7.21556	5.41231	10.0515	12.2756	11.7689	6.75357	3.78193	3.68139
30S ribosomal protein S19	11.959	14.0001	7.03403	9.89182	8.64184	17.279	3.25642	6.86793	10.6078	8.26516	4.21232	12.9543	19.2758	16.8345	5.53635	5.10323	2.4844
cobalamin B12-binding domain-containing protein	12.4583	4.33887	5.34799	15.9237	11.3836	9.8543	1.52711	3.78727	11.3916	5.45195	4.58924	13.2707	22.9334	24.0974	7.083	6.89151	5.12539
30S ribosomal protein S5	17.4896	12.2954	10.2284	12.7875	5.71928	8.63131	5.34017	5.23969	6.11325	10.8633	7.84158	10.0308	13.0678	16.0112	7.17777	6.67513	7.02726
PPOX class F420-dependent oxidoreductase	14.6027	6.22533	4.75627	28.4495	12.8788	25.7404	2.60536	2.45438	5.94029	8.69945	8.07122	5.28091	14.9714	13.9499	3.00624	2.20295	4.28554
ester cyclase	17.7614	21.2844	16.8808	15.2687	16.9081	18.1943	1.05922	2.69845	7.70515	4.88541	7.136	6.46277	6.53916	8.83905	5.97063	2.72376	2.95124
DNA-directed RNA polymerase subunit H	8.6978	9.5227	10.8755	11.9005	0	15.1331	1.33222	4.76082	11.2037	13.0661	11.8526	16.8615	18.3231	10.6854	6.82232	3.60071	6.80052
DNA/RNA-binding protein AlbA	11.6268	9.47921	7.40425	8.60159	12.1526	19.9373	0.306995	2.71102	12.494	10.5488	12.7874	8.92461	12.5596	11.5769	5.19033	7.84016	8.4953
30S ribosomal protein S8	11.0391	19.3847	9.22683	10.2723	7.85244	9.66192	2.11354	7.88283	9.17317	3.06203	8.74867	15.292	19.3144	13.5088	5.74929	3.02829	3.43994
AmmeMemoRadiSam system radical SAM enzyme	10.8473	12.1815	13.7664	8.3239	5.33229	5.54295	3.82332	7.08324	6.51986	9.4028	8.15242	13.8705	11.6812	14.1126	11.0448	8.02672	7.49499
50S ribosomal protein L24	9.89242	15.2533	4.73196	6.72943	8.27452	3.73153	5.47869	5.83763	8.33653	11.2255	5.45122	15.4604	18.9177	20.4135	6.12372	5.70557	3.47607
snRNP Sm	10.6215	15.5428	1.31523	15.2791	7.67532	7.08298	0.723054	6.42085	10.2882	11.5229	14.9648	15.8529	11.0126	12.2332	8.60502	6.47497	1.47103
30S ribosomal protein S6e	10.1075	9.9441	10.5846	7.32578	2.06894	1.25479	1.1639	2.7907	11.5485	11.566	10.3523	18.0851	12.6285	24.0351	10.0112	5.5751	8.63886
30S ribosomal protein S3	11.6241	12.779	8.77626	12.823	4.26672	11.2257	2.08503	5.51908	6.42419	7.97926	5.80459	18.1722	14.341	21.1604	3.48754	4.92673	4.20476
multicopper oxidase type 3 (MCO1)	4.48464	5.25002	1.16617	5.419	7.29156	0.598119	6.2279	8.13307	12.1523	11.0131	10.5609	13.8555	17.2971	14.9788	12.1454	11.8103	9.68916
nuclear transport factor 2 family protein	23.6785	3.77096	3.99921	11.6235	6.98256	4.63653	6.41803	6.32788	13.416	10.9572	11.4046	9.40939	11.05	11.6598	6.76312	1.55606	9.19409
50S ribosomal protein L22	14.8463	13.5756	9.25009	9.24771	7.43684	8.01496	4.21167	3.72987	5.86418	8.0942	8.28623	14.1923	10.7498	17.4613	8.91108	5.63003	4.97567
GNAT family N-acetyltransferase	14.2383	17.9698	10.0976	15.9683	10.6392	12.1999	3.02604	2.82309	5.31727	3.73377	6.85017	8.00959	11.7217	19.2465	4.37885	5.22376	3.79972
oxidoreductase	11.8523	11.25	8.38928	11.6121	4.1666	10.2535	2.15883	3.13704	6.44757	7.53479	5.51049	16.1314	15.5435	16.9704	8.00675	6.67722	7.58629
V-type ATPase subunit	13.4884	15.6392	13.1603	10.5417	8.7014	10.1808	2.18207	5.39529	6.47856	10.1715	5.53383	10.607	11.6288	12.4612	7.16421	3.36891	5.07459
HD domain-containing protein	10.1141	12.6218	7.3576	4.46984	2.8596	4.83805	3.24051	4.73	12.3772	10.6225	6.6759	16.105	20.9372	15.6256	5.04299	6.86795	6.97368
cupin domain-containing protein	7.23144	16.9658	9.18755	6.65496	11.3843	3.64646	3.06909	4.72055	9.07335	9.76713	8.24606	13.0276	9.57649	14.7042	11.8955	6.47196	5.9125
50S ribosomal protein L13	13.4628	9.70343	5.28414	9.60238	5.31399	7.78323	3.88157	7.45666	8.2952	4.84878	8.75809	21.6083	14.5294	16.7916	5.34054	1.73406	3.60194
ATP-binding cassette domain-containing protein	15.2048	21.1025	14.2344	6.65538	5.67353	13.9029	3.8988	3.01032	6.53112	5.02125	6.9699	9.31468	7.63338	10.8312	8.71756	5.64133	4.39708
agmatinase family protein	7.35531	9.20519	12.0611	5.65523	4.97416	8.0524	4.19308	3.34787	10.8294	8.27239	6.59889	10.7448	18.9552	14.5294	9.05636	7.78544	5.884
50S ribosomal protein L10	12.9879	9.79259	4.70419	8.42707	4.42117	9.657	3.7101	5.28191	8.96454	9.52521	10.6749	12.0396	13.2766	14.3144	5.99234	3.33082	8.29463
zinc ribbon domain-containing protein	9.9486	7.89619	7.8135	4.94482	14.1366	5.98441	0.958467	1.48427	6.3688	3.01052	5.39798	12.5368	8.40364	26.4043	15.3501	8.77861	9.24439
phosphate ABC transporter ATP-binding protein	8.18489	14.3727	7.79135	12.8043	9.42635	6.14038	2.50732	6.123	7.77303	7.26506	7.41332	10.3074	11.4565	11.3908	7.10463	6.36172	8.92683
transketolase family protein	10.9854	10.5563	5.77265	9.06259	2.27337	8.48961	5.15364	6.67363	8.82346	6.07747	6.13128	11.8457	15.4159	18.1969	7.57045	4.63597	5.27049
peptidase	2.27417	1.38604	2.1432	1.47737	3.7024	8.09901	8.67523	4.43473	9.09497	7.12318	19.7061	14.752	20.2944	17.0721	7.71346	6.5088	7.55584
TFIIB-type zinc ribbon-containing protein	10.0904	10.8282	7.4968	7.25759	1.82289	2.24294	0	2.43992	14.4805	7.96129	21.3249	4.51808	8.36958	11.6215	18.6852	11.0722	6.98737
elongation factor 1-beta	10.6088	15.0832	8.49772	13.7153	14.1127	19.1133	1.18177	3.14829	12.4335	5.13632	3.49409	9.71631	8.09959	11.6632	4.01832	1.05827	4.80851
ABC transporter substrate-binding protein	8.26352	13.2731	8.02037	8.32426	4.81959	7.829	4.09082	5.36104	8.97559	10.0881	8.6487	11.5729	12.2068	10.9837	7.58078	4.64968	8.45819
50S ribosomal protein L16	12.0441	12.0222	10.5464	9.2083	3.39142	6.30364	1.611	3.44606	9.03228	8.21965	11.0728	12.4213	13.2653	13.9229	7.6437	6.93571	3.94692
SDR family NAD(P)-dependent oxidoreductase	19.5211	12.525	10.0192	14.1424	15.256	8.82542	3.15571	4.00458	5.19949	6.1209	4.88249	6.94931	9.06675	12.1221	3.21065	4.23763	4.24653
aminotransferase class I/II-fold pyridoxal phosphate-dependent enzyme	13.9862	11.9886	8.48035	7.2443	5.51747	9.80136	2.93154	5.5488	8.62238	7.23272	6.44569	10.9117	14.3635	14.9724	6.80184	2.48635	4.53143
biosynthetic-type acetolactate synthase large subunit	11.681	9.97748	7.2272	6.42598	5.45849	4.48421	3.0382	6.09059	6.07996	8.24264	9.41452	12.1388	17.0238	18.0546	4.83519	5.62464	5.39172
succinate dehydrogenase	5.04944	11.0255	6.95486	5.02048	9.78395	4.93657	4.15726	4.92398	8.15491	10.8157	10.381	12.3841	13.4605	16.5609	8.85902	1.8308	6.76366
NADH-quinone oxidoreductase subunit D	10.5617	14.8954	11.7041	6.69171	6.11065	14.2323	2.14877	3.58825	7.40219	6.76559	7.4579	13.1295	10.7454	13.6544	6.0982	5.12286	2.03752
NADH-quinone oxidoreductase subunit I	11.3892	9.53112	6.34815	7.3853	3.52998	10.8552	2.32528	7.66807	8.65416	5.05901	7.86869	13.8385	12.6415	16.8682	6.22498	5.94685	4.06538
class III poly(R)-hydroxyalkanoic acid synthase subunit PhaC	9.99364	9.64647	8.91534	10.9634	8.14322	7.63711	3.50645	7.59425	8.21081	6.65137	5.77972	10.6385	11.7622	17.3133	6.17592	3.12528	3.23644
50S ribosomal protein L21	15.1988	11.7288	4.77411	11.6604	1.55139	9.39014	0.555072	3.49202	9.77145	6.86589	11.6293	9.32883	15.5962	13.7625	8.66574	3.9666	4.52979
dihydroxy-acid dehydratase	9.49898	14.8416	10.6247	8.825	7.38168	7.54648	1.48283	7.20249	8.00622	6.70272	6.15406	10.725	14.2418	11.8724	6.50355	2.98079	4.57245
MFS transporter	13.8881	12.4297	10.6085	7.09301	11.1845	10.4635	2.65139	7.16366	6.19553	6.18255	6.80971	9.19235	9.61458	11.9592	6.00084	4.18287	2.83434
enoyl-CoA hydratase/isomerase family protein	8.25606	12.5778	8.16034	7.60262	4.19544	11.166	3.15908	3.99802	7.50077	6.37747	9.57557	13.171	15.1375	13.5124	5.37086	4.1856	4.58532
pyridoxal 5'-phosphate synthase lyase subunit PdxS	11.3819	10.7364	4.32261	7.91839	5.87973	8.34347	1.70345	4.22653	6.13008	3.70469	5.7958	16.6155	17.6349	17.2795	5.49393	5.1838	5.22498
NADH-quinone oxidoreductase subunit H	15.5005	15.8559	12.3605	6.08045	11.5963	5.4915	1.93312	4.4433	6.55487	6.89959	5.12967	10.1811	9.63436	11.1507	5.2775	4.86695	4.19842
2-oxoacid ferredoxin oxidoreductase subunit beta	11.4222	9.53808	6.9846	15.6883	6.34048	6.12979	5.29255	8.03394	7.19528	7.78976	6.55956	7.6763	7.27789	12.0336	5.22257	4.58476	5.90238
thioredoxin domain-containing protein	6.42179	6.56436	3.28834	6.14076	3.71484	4.0588	5.03009	7.96227	7.10516	10.9715	8.94696	17.479	11.1751	16.024	7.64293	7.55169	3.36442
redoxin domain-containing protein	9.08802	7.68948	9.90053	4.24059	5.81918	3.26647	2.0353	3.02013	8.58748	13.0857	11.1755	12.2682	10.0249	15.203	10.4303	5.02117	6.47423
RNA polymerase Rpb4	4.81213	10.466	6.13981	7.02509	3.97721	6.55514	1.50794	4.44444	6.28009	5.67898	6.60969	14.0325	17.9521	17.8532	13.2059	2.72582	7.14291
nitroreductase family protein	9.12844	9.85697	6.37591	11.9829	4.43854	4.99301	1.89746	3.96097	9.41267	8.99508	9.1847	11.197	9.20683	12.1041	8.53698	5.73809	8.0553
NAD(P)H-dependent oxidoreductase	9.77252	8.27523	4.97833	5.28045	3.98658	5.58226	2.7993	8.28692	11.8519	9.23804	8.50123	7.19065	9.20176	12.282	7.84841	8.72815	8.23407
50S ribosomal protein L37e	4.80497	8.63843	5.60985	5.18399	2.60413	6.40841	1.96257	5.2284	12.1906	8.54288	7.27973	15.0603	7.52719	9.22342	13.3466	5.27247	14.011
arginase family protein	8.52624	11.8302	10.4269	4.9496	6.3175	3.57094	2.65803	2.85949	5.84799	6.89116	4.97099	10.9615	12.9034	16.9596	8.09688	8.16443	7.7644
phosphoadenylyl-sulfate reductase	13.8891	16.0054	8.08036	7.22288	2.94344	5.58083	2.03333	3.79038	6.6974	4.89037	4.2982	7.39039	12.631	10.9118	7.70201	11.6101	6.83045
sodium:solute symporter family protein	4.97837	4.92551	6.05477	2.00418	3.69141	2.06462	4.15425	4.48293	12.4337	8.91388	9.79021	8.93524	12.179	10.7272	11.6588	8.24218	12.995
30S ribosomal protein S30e	7.57574	5.29451	10.9558	19.6488	4.90223	9.07315	0.931391	2.46749	6.87211	4.7228	17.7851	7.11321	5.65065	6.09892	11.0316	4.94878	5.68464
NADH-quinone oxidoreductase subunit C	9.89897	20.1359	13.3284	10.3978	3.31842	8.72104	1.64882	1.9173	4.50335	7.00638	2.22159	7.93244	14.4525	12.2599	5.76173	3.24108	3.11994
V-type ATP synthase subunit D	10.5376	12.3916	4.2856	9.67561	5.88239	8.08634	4.95736	3.74279	4.45852	7.53745	5.49399	14.1507	4.90963	15.4227	5.92653	4.46266	5.04278
50S ribosomal protein L4	7.64669	5.25873	5.38327	5.60225	2.70258	4.00234	2.44383	5.25207	6.19279	7.97556	12.9603	13.6183	12.4144	18.9623	8.66858	5.47317	2.48903
DNA-directed RNA polymerase subunit N	9.19926	8.07696	11.5335	8.18805	7.47852	16.1032	2.81806	2.50248	12.2309	7.65509	9.37357	4.63393	4.29209	9.27072	5.98884	3.78537	4.29992
alpha/beta hydrolase	12.3188	7.7585	5.71921	9.26798	7.48503	5.45681	0.910363	2.28817	5.66308	8.00017	5.86711	11.9157	14.6554	16.9255	3.70478	3.08771	6.46125
ABC transporter ATP-binding protein	7.5134	7.7438	5.42159	8.96482	5.76799	3.38983	1.92422	3.22671	7.49622	9.26701	7.22938	12.243	14.1066	12.5079	9.20039	5.482	4.64503
PIG-L family deacetylase	4.89437	3.98696	3.77657	5.66242	0.691143	7.48114	3.75699	5.83162	13.8904	8.9031	7.47673	9.71681	16.7165	14.6548	5.9345	5.38077	4.55232
archaeal proteasome endopeptidase complex subunit beta	9.00278	8.6171	3.41697	6.62552	6.65593	4.0967	1.50554	3.34033	6.8479	8.17528	8.17507	10.4528	15.6517	12.5106	9.80798	4.94345	5.61542
pyridoxal-phosphate dependent enzyme	10.1552	11.6746	7.36705	6.85511	6.15836	8.5966	2.38113	4.53586	5.14349	5.35981	6.02043	9.87712	13.2761	11.0938	5.05072	4.71972	5.7453
iron-containing redox enzyme family protein	8.92015	9.70796	5.68571	5.23267	3.25934	6.52337	2.50095	5.76987	6.82491	8.13742	8.75351	12.0746	11.1226	12.1231	8.06566	2.27025	6.16157
mechanosensitive ion channel	1.32327	0.832722	0.921266	7.70573	7.3759	1.11451	0.841948	2.58906	10.9104	10.6223	4.48454	9.58245	18.4545	10.1473	10.9187	16.0622	10.961
prefoldin subunit beta	8.85185	4.77427	5.70695	13.3276	11.1608	8.24204	3.28997	4.79064	6.88636	7.17196	5.4841	11.8043	6.32602	11.6286	4.95337	3.73805	4.25882
50S ribosomal protein L3	9.18706	6.886	6.78425	4.20354	2.6355	3.78983	2.15075	5.87848	8.72818	8.40168	8.56572	14.8833	14.6338	11.9832	6.19429	4.15561	2.69597
Fe-S cluster assembly protein SufD	5.69518	8.74424	6.14976	15.543	6.45845	10.3323	0.942937	0.831344	8.83094	11.8495	8.65549	5.06771	7.61282	7.66055	7.72396	5.19955	7.50586
aconitate hydratase	10.5903	8.74722	4.94066	6.97109	4.95196	3.74112	4.23646	6.57091	8.27651	6.75278	5.73618	10.2148	10.7016	13.767	6.21024	3.14927	4.63617
NusA-like transcription termination signal-binding factor	13.0649	8.95612	7.89409	9.86895	4.61491	2.25705	2.76926	7.09066	8.17053	5.76304	7.6771	11.7646	10.5116	13.0324	1.17517	4.95976	0.694397
cupredoxin family copper-binding protein	0.363129	0	1.5901	0.470127	1.58925	2.30046	6.35917	9.81576	5.31078	1.93392	2.82303	19.8974	23.3806	26.1741	4.91715	5.47882	4.65076
site-specific DNA-methyltransferase	11.1462	12.4606	13.0101	5.58115	6.41417	7.27028	1.86879	2.041	5.94563	8.2063	5.06026	8.4156	9.27343	10.1183	5.95256	4.80539	5.54874
50S ribosomal protein L11	5.6058	4.9219	8.12153	9.43486	3.65151	3.36442	2.0607	3.0499	8.94384	9.45403	12.1952	9.03616	10.462	13.5625	6.42303	4.92098	6.98737
NADH-quinone oxidoreductase subunit L	10.2772	8.90053	8.95417	4.79388	6.77899	4.42097	1.82994	3.89427	8.3688	7.10572	6.60984	11.5257	8.61574	12.2079	6.26339	5.41748	5.36921
ribosome assembly factor SBDS	12.5644	23.4387	9.39708	13.7179	2.55006	12.5576	0.722001	1.92532	5.96772	4.36017	2.13472	7.91377	8.05688	8.37309	4.5056	0.863329	2.44957
polyprenyl synthetase family protein	7.7677	8.9856	6.34053	7.94313	4.54461	3.06204	4.33738	5.64856	6.38578	5.45877	5.83692	9.1701	14.8146	12.047	4.79406	4.46806	5.94443
DUF3175 domain-containing protein	5.84953	3.42393	6.51896	17.0396	20.6066	23.4046	8.95958	4.77376	2.96276	5.19215	8.83017	1.30959	1.81947	0.561426	1.0155	3.20933	0
50S ribosomal protein L14	7.3976	8.6901	5.886	9.61603	0.998843	2.49216	2.63992	5.01818	8.19056	8.46151	10.0465	10.3639	8.04951	16.3326	4.48821	6.74106	2.29722
urease accessory protein UreG	9.04055	13.7091	6.86739	9.85069	8.69635	9.86967	1.76337	4.23168	3.74463	2.37128	4.96244	8.55258	9.94887	12.5949	3.70385	3.4401	4.92873
LLM class F420-dependent oxidoreductase	29.1772	31.3104	15.4553	15.8559	11.7133	3.60312	0.441382	0.195978	1.09468	1.11906	0.652511	0.483864	0.672255	1.24461	3.37684	1.9763	1.79595
anti-sigma factor	4.22612	2.7052	4.03658	21.3426	9.90799	4.95962	0.74519	2.00542	9.97264	14.1269	16.1112	5.34732	4.6064	7.06838	6.38615	4.03107	0.765739
50S ribosomal protein L18e	2.29981	8.10597	4.70253	9.44577	2.49284	4.60091	2.36458	6.29223	4.10207	6.48483	6.99127	15.0294	13.6595	15.9803	5.62412	3.37927	3.83039
glutamine-hydrolyzing carbamoyl-phosphate synthase small subunit	14.6525	17.7071	7.61671	8.68463	7.50949	5.27505	0.919775	4.37086	4.01199	3.58023	2.58588	6.90238	9.76708	10.1572	2.97115	4.24901	5.80076
30S ribosomal protein S4e	14.0565	12.9856	3.80691	5.90299	1.85653	2.28115	4.16391	2.05225	4.59277	5.7037	10.99	11.924	10.9289	11.1223	6.71207	3.31373	3.76198
aminotransferase class V-fold PLP-dependent enzyme	5.63215	5.36029	3.65584	5.02146	2.28081	5.18233	3.45475	6.15186	8.9489	9.9236	8.74381	8.20624	13.1592	12.3371	5.64722	5.63055	4.94672
glycosyltransferase family 2 protein	12.9512	13.7324	8.67828	7.42146	9.63524	9.32787	0.944505	1.76742	4.1954	5.91652	5.02731	6.66801	10.1627	8.8233	5.21416	2.68957	3.49297
fructose-6-phosphate aldolase	4.87404	11.7591	3.6194	7.62493	7.25859	5.69459	4.24421	3.53596	6.95618	6.85278	5.52069	8.99652	9.47135	12.878	6.76789	4.90484	3.03992
DUF861 domain-containing protein	16.5419	12.5926	10.5159	13.1121	2.47171	3.04128	1.39709	0.827092	4.88025	2.34769	5.43992	7.64103	9.22072	7.37354	7.91745	4.14297	6.56996
DUF4921 family protein	3.91351	6.18944	7.56618	5.06704	4.67716	5.7652	2.39717	5.116	5.06711	7.19529	5.44424	14.3845	11.9503	13.7039	5.17379	5.45551	3.92004
IMP dehydrogenase	8.83183	9.072	7.64438	8.14268	4.57512	7.87477	2.41691	5.41952	4.99856	7.17374	4.42278	8.58837	8.07203	10.2862	6.26963	4.12661	4.45415
DUF1059 domain-containing protein	9.75535	22.8777	5.36971	13.7349	17.1089	6.08256	0	1.6404	2.20078	5.89229	6.95831	2.98334	2.83715	6.13885	6.37991	1.75749	3.72763
DUF47 family protein	1.65524	7.621	3.22133	4.01341	0.694434	1.65378	0.759706	2.70165	7.53377	7.52103	6.75467	19.9778	15.8153	14.5199	8.61068	3.17482	8.24317
ribulose-phosphate 3-epimerase	5.9094	4.61149	4.3011	6.90221	2.13387	4.94105	1.91245	5.08723	7.8468	6.25656	7.43679	12.9937	11.481	15.2061	5.46654	4.32356	5.72508
50S ribosomal protein L39e	6.89944	7.57215	0.961128	8.93242	0	10.3521	4.22708	10.3227	6.55227	3.06203	3.12452	10.4263	14.4858	10.9262	1.79665	5.67805	2.14996
ATP-grasp domain-containing protein	10.59	13.8378	12.3614	10.2319	8.70949	18.1935	2.29475	2.18016	4.12237	3.94862	3.63291	4.70014	3.5933	6.28974	1.95803	3.50915	2.34408
4-demethylwyosine synthase TYW1	8.07074	11.1955	8.70375	11.7951	5.93013	4.16234	2.08189	4.25199	3.86695	5.08923	5.19482	10.5239	10.9473	10.8095	3.25671	3.99799	1.62404
translation initiation factor IF-2 subunit beta	7.20434	15.8786	5.88084	11.8027	6.62869	10.4566	1.56914	2.04275	4.13322	6.88792	5.35779	8.74178	7.88103	8.15245	2.06434	2.86292	4.73426
cation:proton antiporter	4.94655	4.12485	3.66059	3.33536	7.31679	2.71338	2.01963	3.17147	8.92198	6.60526	5.54532	11.2047	16.3766	14.1751	3.69354	7.21654	5.84644
DUF892 family protein	3.45415	3.17315	1.51839	10.6123	3.91495	16.1152	4.90947	3.05258	6.31646	11.0193	3.58511	7.15787	5.65665	8.93314	4.01226	3.36853	12.555
ribosomal L7Ae/L30e/S12e/Gadd45 family protein	9.48198	5.27887	8.60896	11.5252	8.34656	6.8685	2.09341	4.2282	2.92044	4.55295	3.93781	8.65168	11.1522	7.44163	7.17906	4.69566	3.19423
isocitrate lyase/PEP mutase family protein	14.3971	15.8827	10.4312	10.917	4.06498	3.75127	1.15361	2.392	4.74582	4.72832	3.97221	5.48358	8.16069	5.39629	5.57246	4.1393	6.22867
6-bladed beta-propeller	4.79163	3.79131	2.6481	5.01375	3.28229	4.94487	5.40968	6.41149	5.73354	6.53042	5.2451	9.03778	15.8407	14.8862	5.09661	3.32486	4.90324
translation initiation factor IF-2	9.33405	12.5513	10.8565	12.5002	4.89079	6.31634	3.15438	3.20763	4.4858	3.80633	3.54602	8.75028	6.46071	10.5103	3.52912	3.17056	2.43982
50S ribosomal protein L29	6.69349	14.1045	2.9838	8.66578	6.52975	5.35629	2.41299	6.43192	5.53658	4.15888	4.85001	15.1331	8.70759	12.3123	2.71027	1.38619	0
beta-CASP ribonuclease aCPSF1	6.27375	6.54595	5.20339	8.90474	7.65767	10.0707	1.73378	4.75072	6.61481	7.47913	9.43025	6.12273	5.54807	9.02639	4.44396	3.6612	5.62516
ergothioneine biosynthesis protein EgtB	6.7494	11.1236	5.41798	9.03783	6.17012	6.67348	1.83227	4.57061	4.61797	4.45843	4.47595	9.42893	11.2411	13.1243	2.59311	2.02624	5.55586
translation initiation factor IF-2 subunit gamma	7.87378	10.875	6.06884	11.0592	7.63877	7.6901	2.08209	2.33078	3.97153	5.01499	5.81441	7.88872	10.1631	9.34108	6.00595	3.28065	2.92804
30S ribosomal protein S28e	3.78983	7.76412	5.6314	2.45327	2.05396	7.58178	1.54795	4.82093	5.75861	6.73586	3.43257	11.0675	20.0398	13.0644	2.63172	5.52551	4.72386
amidophosphoribosyltransferase	8.4373	6.75751	4.39432	6.44127	7.01699	3.37849	2.52655	3.67499	4.55972	5.82767	4.75837	7.05837	12.2445	13.3849	7.42554	6.17525	4.43572
iron-containing alcohol dehydrogenase	8.79539	5.92728	5.37396	5.85499	2.30309	5.00163	2.35732	3.37166	7.63158	6.28355	6.68334	10.2677	14.5097	14.6351	4.72765	2.80112	2.11717
methionine adenosyltransferase	3.88155	5.57124	3.46345	6.09879	3.06613	6.34998	3.45645	6.26348	8.39227	9.3664	9.3689	7.56827	7.00992	8.78579	7.32228	5.15043	4.96876
50S ribosomal protein L5	7.20528	14.4865	6.03402	7.99715	5.84778	5.1688	2.53394	4.81685	5.92169	5.30657	6.60469	11.1462	5.30812	13.4741	0.556107	1.74387	1.94249
lysine biosynthesis protein LysX	8.96794	12.731	9.38959	6.98968	5.53311	6.85029	1.88007	4.04703	5.98938	3.55945	4.19799	12.1579	6.68804	9.28058	3.55451	3.78689	1.15157
peroxiredoxin	5.95761	2.82682	3.01496	5.21803	2.63569	3.24999	0.670147	2.05991	9.68243	6.81797	14.8888	9.97539	11.2795	11.4078	6.85449	6.73557	4.7272
metal-dependent transcriptional regulator	2.48396	6.76441	2.95131	2.86442	1.13931	5.951	0.429313	4.87449	7.18672	5.54656	3.8065	12.6908	11.0208	15.5284	10.2946	6.38038	6.62209
NADH-quinone oxidoreductase subunit N	6.6232	5.16391	8.26827	4.66291	4.79192	6.25573	1.20377	2.8976	8.47768	5.67216	9.82291	8.09569	9.09628	12.2356	3.3277	4.4586	5.52089
phosphate ABC transporter substrate-binding protein PstS	4.05528	6.79487	5.74858	3.45008	3.44372	3.67331	1.46794	5.77218	4.36551	4.58187	26.6443	7.43684	10.1406	10.7542	1.5297	1.21911	3.77673
S8 family serine peptidase	4.25052	2.97751	4.80815	5.18323	4.01463	1.59662	3.97457	4.14853	9.22572	8.53568	4.98705	9.49623	10.7837	10.4042	6.53361	7.07666	6.31009
50S ribosomal protein L19e	4.27183	6.42593	2.0543	2.35118	3.01078	8.47868	1.85943	7.25856	7.3576	8.37017	4.96694	8.54499	10.7333	14.6426	5.69884	5.33845	2.26617
60S ribosomal protein L31	3.43757	7.37115	4.73979	10.6145	7.01901	8.30114	3.05328	4.39008	2.54961	4.96516	4.36684	9.95293	8.73836	11.3608	7.14231	2.90824	3.38693
ArsR family transcriptional regulator	9.46803	10.1205	6.26559	6.43053	5.00127	3.78641	1.39119	4.3866	4.74874	3.34554	3.31511	6.32789	11.7294	10.3035	8.35047	5.50189	3.18842
TIGR03619 family F420-dependent LLM class oxidoreductase	12.8817	10.5517	7.96826	8.33933	10.6887	6.85285	4.88421	2.64898	5.7598	4.3124	4.66785	3.97676	3.47379	3.79928	5.05583	3.14355	3.2
precorrin-3B C(17)-methyltransferase	11.1925	7.14111	4.7272	5.47263	0.550306	5.49571	1.25858	3.92873	5.56099	6.3323	4.6802	10.9159	12.3638	10.3725	3.98664	3.36971	5.98038
redox-regulated ATPase YchF	6.00539	7.6255	5.96466	4.47173	2.89133	3.56089	4.37753	2.30526	6.52097	9.19457	5.24421	7.78284	10.2019	10.4063	4.88699	7.09223	3.61689
prefoldin subunit alpha	10.0031	13.8828	4.90524	12.3488	10.64	6.56472	1.75319	1.83714	3.6473	7.16456	4.04672	7.27673	3.60538	5.88875	2.31176	1.87005	5.7345
CofH family radical SAM protein	10.1856	14.7841	6.89447	9.18044	5.59303	10.0596	1.13936	1.42525	3.68256	5.16532	3.66789	4.6657	6.41984	8.92824	2.98682	5.04078	2.33589
TATA box-binding protein	5.27604	5.89575	5.61258	6.52019	7.79846	4.79774	0.881584	3.39241	6.92368	9.15336	6.95081	8.69791	9.39899	6.62903	3.99683	4.73677	4.18495
translation initiation factor eIF-1A	4.23307	4.57449	0.97046	4.95936	4.18196	5.26044	1.55115	0	10.5166	7.18606	10.1234	7.49601	10.4051	14.3033	6.351	5.71619	4.36295
isocitrate/isopropylmalate dehydrogenase family protein	8.76048	8.08258	4.279	5.10973	5.14252	4.271	1.60683	3.9314	5.53999	4.36914	6.98784	9.55184	10.6082	14.0129	1.36588	1.47845	4.24491
50S ribosomal protein L18	5.67706	11.8779	4.29817	5.21864	5.22418	13.2113	0.670496	2.54071	6.47176	5.80104	5.0359	7.70693	7.36804	10.5122	3.22301	1.39008	3.62979
GTPase HflX	9.85122	9.76841	5.77102	22.8957	6.71794	11.2224	1.31073	0.657184	1.38578	3.45132	3.08118	2.29458	3.37032	4.06136	5.30867	2.95371	5.46469
NADH-quinone oxidoreductase subunit M	8.81	6.40584	7.57739	4.78793	6.40596	5.55526	1.58062	2.80644	6.10494	4.43484	6.08045	8.04708	9.39415	8.81324	4.32451	4.40839	2.66881
ribosome biogenesis/translation initiation ATPase RLI	8.18832	8.36784	4.813	6.94724	3.63378	4.76412	2.74023	3.72633	3.79161	6.34531	4.18235	7.60963	7.50148	10.9947	5.43682	4.58189	3.52797
aspartate--tRNA(Asn) ligase	9.99063	8.80016	6.91518	8.32091	3.64882	4.88498	1.50681	1.56855	5.93047	7.04672	5.75922	7.43229	7.84282	10.3839	3.84887	2.94257	1.52132
proteasome assembly chaperone family protein	3.67756	6.00077	6.20755	7.41556	2.75987	5.20199	1.35915	3.11268	5.28825	6.06802	6.13394	11.7655	9.10946	5.81893	6.12865	5.8826	5.2809
thioredoxin-disulfide reductase	10.3494	13.4593	6.64372	6.87343	3.00367	3.66098	1.61929	2.87809	4.0722	6.48134	4.29233	6.28667	6.4013	7.34881	4.14218	5.23565	3.65255
SufS family cysteine desulfurase	10.3873	9.4922	8.4437	18.3467	7.03143	8.21318	1.98786	1.53063	3.29923	4.05195	3.72506	2.19506	3.63603	5.35486	3.2377	3.0888	2.70377
NADH-quinone oxidoreductase subunit NuoK	9.8662	4.71722	7.4968	4.06425	1.45831	10.7661	0.549521	3.41106	7.4823	6.76316	6.49097	8.42779	9.20654	5.68163	4.6713	1.96839	3.35394
DUF106 domain-containing protein	5.31989	7.79904	5.42673	10.6847	4.33521	5.32981	0.814793	3.1673	6.25386	5.52426	4.42395	8.32556	8.71177	8.12144	5.08355	1.95377	4.99795
50S ribosomal protein L30	8.25351	2.59047	2.62619	4.94344	3.83766	5.87182	2.15508	5.43695	5.56766	5.9826	6.39621	8.27918	10.4299	9.47073	4.89728	3.22067	4.37505
3-isopropylmalate dehydratase small subunit	12.1139	3.9552	2.81598	4.59857	5.09536	0	2.2873	2.94188	5.78445	3.37671	6.79519	9.9691	14.0426	9.58355	3.59011	2.94669	5.16753
EVE domain-containing protein	1.3387	10.6006	6.34623	17.2937	8.71488	12.0518	2.86474	0.731073	4.03318	5.95729	5.48817	6.26089	2.47552	3.84054	4.17824	1.47999	1.66263
50S ribosomal protein L44e	10.8108	4.31795	3.25948	1.27621	3.17024	0	1.20788	1.61483	3.3578	3.97103	4.45433	15.1912	10.1082	18.0848	5.11171	3.23311	6.15699
biotin synthase BioB	12.4646	11.6805	7.26067	3.93801	2.70338	6.64755	0.676333	1.81609	3.46674	4.4211	6.76291	8.5557	9.05836	7.35086	3.17279	2.73016	2.77792
NADPH-dependent F420 reductase	4.80166	7.72924	5.41584	4.91082	3.28312	2.40678	4.80016	3.27204	5.2091	3.9861	6.98442	7.00247	7.87387	12.2391	5.91073	3.12393	3.00009
FKBP-type peptidyl-prolyl cis-trans isomerase	3.55652	4.07926	3.103	5.30947	2.3171	2.85386	0.655929	4.46464	6.64246	7.28281	5.48804	11.2431	13.3236	12.1004	4.82993	1.52753	3.95163
diaminopimelate decarboxylase	5.97952	9.27504	6.1085	6.06412	5.50918	4.3862	1.70962	2.81947	3.86147	3.53835	3.2495	9.90631	12.4614	9.06765	3.94465	3.28065	1.49064
HNH endonuclease	5.52324	9.7324	4.47615	6.65414	3.12795	1.70891	1.82311	2.31497	4.21902	5.68377	3.83247	5.72101	9.55771	10.3599	5.43704	9.39272	3.18418
TATA-box-binding protein	2.3982	1.26337	1.87086	4.34679	1.55969	0	1.46931	2.08763	4.37579	4.9017	4.77868	14.5034	12.5344	9.95245	10.994	8.42092	7.1742
IS5 family transposase	7.46682	9.53694	9.17465	7.17018	7.42727	8.43813	2.01356	1.49471	4.09315	4.96623	4.15369	4.20353	3.8446	5.20182	4.62642	5.72636	2.97961
PAC2 family protein	4.64719	6.01118	1.8418	8.36474	2.78524	5.32495	1.57507	3.037	6.2475	5.75019	3.61342	12.435	7.61125	6.41146	5.05996	4.6075	6.13393
succinate dehydrogenase iron-sulfur subunit	7.71461	5.37394	4.33754	6.57792	2.71831	5.33739	3.54236	3.1694	4.64855	6.10078	5.87072	8.17068	6.68468	11.564	1.72648	2.57178	4.26199
HAMP domain-containing histidine kinase	9.10856	9.38859	6.58941	6.05796	3.24461	8.13686	0.848399	3.24006	2.29837	2.95009	3.07243	7.64375	9.43405	8.75429	4.5943	2.99534	3.09466
transcription factor S	4.06176	11.7347	8.16695	12.8776	11.0273	5.27752	0.981287	1.34961	7.89237	3.2363	2.17601	3.23567	2.49028	10.0974	1.7501	1.74207	2.95104
NADH-quinone oxidoreductase subunit J	8.25062	6.78882	7.18748	2.67139	5.86677	4.12496	0.949275	3.36543	7.24855	6.18225	5.13571	7.27467	10.6049	9.50421	1.07386	0.565629	3.20524
GTP cyclohydrolase I FolE	3.38613	5.86037	3.09673	5.90621	3.85809	0	1.77907	4.37695	4.55455	5.33338	7.42494	7.76322	8.99955	10.429	4.94333	4.2331	7.12409
2-oxoacid:acceptor oxidoreductase subunit alpha	9.30477	9.25908	7.02958	7.70593	5.12813	5.47506	1.09827	2.76805	4.27957	4.26727	5.8576	4.8768	6.00803	6.91558	2.42886	2.40773	4.44664
ATP phosphoribosyltransferase	11.0341	13.0773	7.0739	5.71675	7.62809	4.96899	1.69083	1.65164	1.78222	4.52737	3.24497	6.4875	6.18061	6.82809	3.43394	2.72546	1.36974
arginine decarboxylase, pyruvoyl-dependent	2.84248	3.47028	1.39236	4.11986	3.00333	0.980522	3.54248	3.12559	5.89131	6.41602	3.55675	6.50093	8.53326	11.0611	7.53612	7.40106	7.9202
50S ribosomal protein L23	10.0791	6.91346	2.60584	6.59781	1.65717	1.75917	3.12228	3.88169	4.64615	6.28258	6.35951	4.79191	7.50303	11.6737	4.12867	3.35521	1.27043
A1A0 ATP synthase subunit I	6.33423	4.78286	4.58844	4.10033	6.38526	4.05504	1.55232	1.79203	5.19739	6.74686	6.08135	6.63673	8.86608	10.943	3.16698	4.44834	2.68441
CbtA family protein	7.79571	6.84461	3.92665	3.60384	1.80538	2.23364	2.7287	2.71359	7.03232	5.08717	4.3668	8.71052	10.1581	8.73348	3.08687	1.6251	6.43195
50S ribosomal protein L6	8.01517	10.5065	3.88793	3.19954	1.59826	2.95282	1.85963	2.76238	5.12859	5.58099	6.80828	8.42094	5.1683	9.54044	4.73028	2.75564	3.73454
PqqD family protein	3.40034	6.5803	3.94416	13.3079	13.5112	1.90889	0.584597	0	4.97696	6.37971	6.0684	2.60525	1.78076	5.88444	1.98779	6.1298	9.56643
isochorismatase family protein	16.284	10.647	6.15967	8.21185	6.50831	2.95367	0.934012	1.34227	2.75218	2.96579	1.93531	4.00568	6.34181	5.19263	4.14771	1.67512	5.53552
manganese catalase family protein	2.11759	0.802002	0.680736	1.5703	1.99944	1.21077	0.181961	0.817852	8.99708	8.93712	5.43976	6.31246	6.49737	9.08985	12.3058	8.28479	12.4688
bifunctional nuclease family protein	7.58005	7.78816	3.53977	3.26543	2.06853	5.09037	1.9214	1.03342	4.33289	3.38011	5.77858	12.1735	8.27701	7.6778	3.96657	2.76276	4.73518
histidine phosphatase family protein	1.31283	4.24158	3.52122	3.67982	2.15555	0	0.866012	4.53416	6.63126	5.65587	4.51387	4.74131	10.6547	14.9553	4.64514	5.36888	6.63877
elongation factor EF-2	6.48079	4.07992	3.13385	2.69011	2.58528	1.46744	2.69552	5.25614	6.31836	4.45097	4.87619	8.29581	9.13447	10.8518	4.84285	3.08692	2.5937
PspA/IM30 family protein	6.24909	11.9416	6.96424	14.7531	7.17202	7.35392	0.225213	2.59992	1.8153	1.63141	1.66471	5.92535	6.51729	4.86876	2.68025	1.61343	1.37457
3,4-dihydroxy-2-butanone-4-phosphate synthase	5.92541	3.44979	4.15535	4.08174	4.46947	5.51688	0.723082	0.429016	3.74087	3.67603	4.30429	8.24166	7.31619	14.945	4.93753	4.33203	5.42205
N-acetyl-gamma-glutamyl-phosphate reductase	5.12677	6.30908	4.42914	2.1594	4.58566	2.56631	1.09994	3.34618	5.84424	4.89247	3.25351	11.3612	8.13046	11.3654	5.34476	2.5324	1.59895
YsnF/AvaK domain-containing protein	3.63761	1.07391	0.228213	5.50748	5.28831	4.08563	1.74037	2.21396	2.93892	3.63529	3.67568	3.8334	9.51949	5.58081	9.33056	13.3134	8.14719
DUF4242 domain-containing protein	6.48654	4.93087	4.94667	8.90675	3.35244	4.60091	0	0.530418	5.44425	4.96916	5.06887	3.77194	5.33795	8.26732	6.81592	3.88884	8.08518
glutamyl-tRNA reductase	9.70596	9.99911	4.36779	4.41436	2.00706	2.05422	1.75657	3.03102	3.75169	4.9062	2.8177	6.95274	9.40814	8.90816	3.24132	2.25751	3.06305
NAD(+)/NADH kinase	4.69188	5.06132	4.87977	4.03319	6.68619	9.50877	1.26006	3.14424	4.3515	4.08144	2.69724	8.68173	6.59453	8.90475	5.38193	1.60159	1.07407
GYD domain-containing protein	12.0207	16.2372	6.69817	7.18277	3.00683	12.949	0	0.503077	0.702511	4.10376	4.18751	1.86313	5.17706	3.7274	2.88946	1.01463	2.30511
transposase	9.71163	8.53271	13.5632	6.91874	12.9286	12.8592	0.555072	2.76723	0.9119	1.47807	2.07258	2.06819	1.24677	2.29334	1.74963	0.491558	2.14352
M20/M25/M40 family metallo-hydrolase	8.70047	9.76694	4.88056	4.81882	2.84245	4.20003	1.57128	3.95874	2.9957	5.54608	2.77892	6.13088	8.05351	10.5166	1.36793	0.664034	2.17966
aspartate-semialdehyde dehydrogenase	5.50215	3.51101	4.18079	5.01859	2.84239	2.00627	1.22542	4.22253	6.17412	4.7729	7.0213	8.73048	7.23507	4.60806	4.95185	4.12067	4.36162
methylmalonyl-CoA epimerase	3.96914	2.85327	5.50509	3.80238	5.32346	0	1.20958	1.07973	6.52244	4.11944	4.81653	4.89513	10.3444	11.3873	7.04327	5.74359	3.24052
COX15/CtaA family protein	12.0807	5.33188	2.68222	5.51636	1.97069	4.78011	0.371298	1.69671	6.25975	4.78265	3.3069	6.76756	5.33718	12.0716	3.21221	2.57928	2.93496
ferritin-like domain-containing protein	16.9383	22.1135	11.1005	16.0974	5.77503	4.69727	0.287707	0.255489	0.79359	1.25046	0.850656	0	0.438198	0.811275	0.978282	0	0
dTMP kinase	6.33726	8.67581	5.6591	3.31772	3.79675	10.2497	2.64153	1.08559	3.2763	5.78195	6.38149	5.20213	5.05748	4.52714	4.08627	2.04861	2.48149
50S ribosomal protein L32e	2.46366	4.84743	0.354459	4.01895	2.06124	3.81778	1.16649	2.06932	6.97118	6.14827	6.78537	13.5753	3.53218	14.543	3.27322	2.75016	2.3731
molecular chaperone DnaJ	6.93369	7.58259	6.11556	6.53453	1.982	6.68799	2.04619	4.29004	2.10401	1.70782	3.25013	8.05966	6.70865	8.13164	3.00379	1.05409	3.00023
peptide-methionine (R)-S-oxide reductase MsrB	2.69272	4.12266	3.7354	3.47019	5.49733	2.71935	2.89558	5.45454	5.79282	4.17319	3.06502	5.89603	8.79223	4.60053	9.0593	3.67237	2.47876
imidazoleglycerol-phosphate dehydratase	7.74078	3.96827	5.55946	3.83182	4.46422	6.26329	1.68091	1.73407	3.09357	2.78909	2.88685	8.57248	11.0194	7.6121	4.29011	3.51771	1.14665
NUDIX domain-containing protein	3.70003	7.95798	4.3303	1.84048	6.23806	0	3.81338	6.49862	4.40639	5.63465	3.99415	7.43612	8.30433	8.38123	1.97885	1.38619	0.776375
DUF2795 domain-containing protein	6.40108	5.67246	2.29211	11.3266	2.77858	7.27906	0.17013	0.422181	2.58973	4.92592	2.99328	2.16891	6.33031	4.08549	4.65542	7.5674	9.3397
class I fructose-bisphosphate aldolase family protein	4.13703	2.72597	1.72278	2.2331	2.80444	6.21123	1.88624	2.81243	6.9253	6.25716	5.28923	5.77836	6.41407	9.32414	6.4489	5.29951	2.1402
DUF899 domain-containing protein	6.28198	4.90274	5.25068	11.0699	10.2139	6.28374	1.71057	2.4684	5.303	3.56245	2.8449	2.34401	2.27965	2.21075	3.27173	4.21251	4.35012
branched-chain amino acid transaminase	4.94829	2.543	3.57496	2.65347	4.27404	4.70078	2.13368	2.21887	7.74769	6.47371	4.46302	6.08115	7.62101	6.72558	4.24017	5.12684	2.9077
cyanate hydratase	0	0	0	0	0	0	0.674259	0.898131	3.34447	0.976845	0.49839	19.5876	23.6197	28.8359	0.573165	0	0.685877
thioredoxin family protein	6.73406	6.58097	5.71836	2.4305	3.419	0.407808	2.67576	1.56069	5.86575	4.60581	5.24902	10.0216	7.14654	6.80355	2.72873	3.20754	2.69315
cysteine hydrolase	7.74526	9.11308	5.9444	7.30988	6.43358	2.23582	1.77497	0.631038	4.07871	3.38612	4.0873	4.23694	7.07138	9.52038	2.56785	2.20606	0.386844
DsbA family protein	2.53704	0.625829	2.66872	2.49283	1.69521	0	5.91232	6.43949	4.08738	5.23253	8.70167	9.07715	3.95839	7.02645	6.32375	1.26345	5.49175
PadR family transcriptional regulator	10.4385	17.7684	6.66161	8.35261	6.80763	6.15749	0.638978	0	3.91626	1.44239	4.59679	1.78496	4.97428	3.42693	0.543174	0.572207	1.29998
YegS/Rv2252/BmrU family lipid kinase	8.59332	9.66696	3.74092	8.17022	3.92958	5.37232	1.31622	1.02272	4.28448	5.36314	2.43226	4.50906	3.25762	1.85573	4.75521	6.77739	3.34724
electron transfer flavoprotein subunit beta	7.68254	5.66117	5.46069	3.57239	4.48639	4.29973	2.06694	3.5118	3.3887	3.13464	2.49371	6.38443	9.16961	8.4915	3.52741	1.68527	1.53148
30S ribosomal protein S14	16.697	2.6695	5.02703	7.87264	2.47171	0	2.79417	2.48128	3.46493	2.00194	6.88454	2.04207	8.51144	8.68196	1.53157	3.33625	0
DUF488 family protein	0.773213	0	0.430851	1.46899	3.27931	1.0555	1.86278	3.28786	1.14163	0.337343	2.04829	24.3602	9.18794	10.032	6.26959	4.64773	5.64613
DNA-directed RNA polymerase subunit K	4.77754	6.15006	4.7877	8.64478	4.112	6.82692	1.68963	0.356193	8.50628	4.64902	1.31189	5.24735	4.23878	7.43426	7.8889	0.718391	0
serine hydrolase	5.0068	5.98523	6.373	2.78358	5.29048	4.66456	2.49142	3.07196	2.16289	3.08469	2.41639	5.32831	4.03512	10.8561	5.65661	2.37162	3.77863
exosome complex RNA-binding protein Csl4	2.69574	7.07284	3.78038	3.22077	2.93195	7.15132	0.27204	1.93529	4.94721	3.40977	5.24567	7.5426	8.45264	5.40875	7.10365	2.43715	3.32724
phosphoenolpyruvate carboxykinase (ATP)	5.2842	6.15704	3.60111	4.50176	3.89182	3.7432	2.29218	3.77946	4.20936	3.93987	3.09073	5.73349	7.82282	7.68088	2.84496	2.43805	3.82643
zinc ABC transporter substrate-binding protein	4.0258	3.17486	2.64624	3.65573	3.92328	4.16999	2.72326	2.33654	4.52679	5.02749	5.24197	7.06916	6.42006	8.6457	4.32171	3.23217	4.05462
pyruvate oxidase	3.4326	4.71125	2.74996	5.29579	6.99811	5.08683	1.28169	0.811813	4.41188	4.80877	3.36187	5.35794	6.6589	6.12292	5.0978	3.92219	6.27859
aspartate kinase	2.66454	5.48463	3.07818	3.6837	1.53968	2.65724	1.61851	2.47619	5.1844	5.2994	4.80292	6.98259	8.46872	9.60721	4.13572	3.32803	4.25761
DNA topoisomerase I	6.71683	8.75	5.15465	5.49878	0.918267	3.91238	1.77593	3.01316	3.65616	2.90355	3.58518	8.27244	6.69411	8.25054	1.86824	1.19937	2.17862
phosphoribosyltransferase	4.26588	6.90787	3.59899	2.8309	2.55496	3.19385	3.32376	2.1681	4.47029	2.6064	1.56047	9.85506	12.027	6.73838	2.94586	2.74544	2.06496
chorismate synthase	3.91943	8.13465	2.73098	3.78894	3.18433	3.90492	2.10658	1.32691	4.57087	3.58296	3.10047	6.75555	7.78791	8.33066	3.56848	1.61208	4.57149
YkgJ family cysteine cluster protein	5.13977	4.48685	4.31389	9.1011	3.93403	3.23374	0.522252	1.42348	4.40511	6.19297	3.33761	5.38684	4.49966	5.91955	3.13699	5.04115	3.52139
V-type ATP synthase subunit E	2.25293	5.13448	1.70896	1.48973	1.55969	0.862671	1.87902	3.44259	5.48095	2.74376	5.99006	8.60724	11.4023	7.12036	5.88956	2.41899	3.22494
pyridoxal 5'-phosphate synthase glutaminase subunit PdxT	4.17929	3.28844	4.41948	3.5161	2.73888	5.83555	1.28927	1.34623	3.95198	4.98638	1.93263	6.12635	6.61997	9.11658	5.64974	0.911292	6.49302
DsrE family protein	1.22867	4.3007	4.23888	2.31274	4.81007	1.22901	4.01062	11.1695	0.650859	1.04032	1.09801	9.369	8.4613	11.4576	0.639904	0	0
type VI secretion system tube protein Hcp	2.33333	3.6795	2.36651	3.86312	0.71838	1.40549	1.20749	2.66803	4.62091	3.12677	2.36958	10.7102	8.33834	8.06187	6.61889	3.5916	5.77444
6-carboxytetrahydropterin synthase	10.3517	11.958	7.20713	5.86875	2.11546	4.54188	0.802231	0.709796	2.83153	2.33284	1.17109	6.3538	6.06183	4.6801	1.01685	1.77027	1.64632
protein translocase SEC61 complex subunit gamma	0	10.2084	6.53316	5.37599	5.40115	6.64576	0	2.72808	1.85967	5.174	1.5044	2.27325	3.12909	6.78576	4.99973	1.92979	6.211
30S ribosomal protein S27e	5.43592	8.42573	3.05231	3.53236	0	5.52109	0	0.73937	5.70246	6.03128	4.92349	1.82549	11.5301	7.04334	2.83109	2.98241	1.71997
inositol-3-phosphate synthase	1.75663	3.28266	2.3765	1.12953	1.21983	1.98271	2.12735	1.89667	4.99556	4.95818	7.66719	7.68291	6.97305	9.01342	4.91441	2.99826	4.65414
30S ribosomal protein S27ae	3.99879	5.72333	8.75585	7.58551	2.11349	5.20103	2.38922	2.12167	3.00041	4.2339	7.13659	7.19701	3.78824	5.28604	0	0	0
ketol-acid reductoisomerase	2.68385	6.60329	5.0855	4.34641	1.7491	2.15217	2.14083	2.77991	3.98398	2.98169	4.62644	6.86573	6.77864	7.5878	3.36169	2.06268	2.34509
RtcB family protein	3.5812	4.0637	2.96842	3.99839	2.8277	2.79085	2.37348	2.524	3.94527	3.22562	5.77112	6.83054	7.11836	7.99631	4.38249	1.90838	1.21256
winged helix DNA-binding protein	0	0	0	0	0	16.6917	0	0	3.16947	2.77719	9.44623	6.3043	0.973207	10.2101	8.69078	1.14441	10.3998
P-loop NTPase	8.43103	7.56838	4.52897	6.74611	4.01393	7.00572	1.03519	0.814084	3.06691	3.68928	2.45602	3.64061	4.35734	4.1002	3.09072	2.40235	1.54092
glutamate dehydrogenase	10.6271	13.4361	8.40873	9.49334	4.14686	8.50406	0.130218	0.809453	1.37256	0.848953	0.962531	1.99852	3.1733	1.71355	1.54972	0.932886	0.529848
cytochrome bc complex cytochrome b subunit	5.95351	8.27658	5.21845	3.30647	3.75254	5.35298	2.05314	2.87183	3.26509	3.30516	2.88907	6.07118	5.41546	4.54699	2.61289	0.904265	0.848965
SagB/ThcOx family dehydrogenase	2.94241	1.98768	1.68025	7.14658	4.29951	4.30257	2.13263	3.61091	3.73004	6.08436	4.48013	3.25085	3.71178	4.40376	3.75667	4.16333	4.26218
CDGSH iron-sulfur domain-containing protein	0.367593	2.32341	4.19098	0.475907	2.24356	0	3.0951	0.199994	6.57039	4.09856	3.24746	3.46908	9.63039	5.09507	8.42324	8.86676	4.25231
transcriptional regulator MntR	2.82514	9.33598	2.7518	4.13279	5.7327	2.84818	1.72407	1.531	3.49844	3.15431	1.26934	4.25811	5.30364	6.0849	2.21284	6.22445	3.50755
nucleoside-diphosphate kinase	5.35479	5.2892	2.61083	10.8322	2.17658	4.01721	1.23027	1.82084	3.30738	3.85095	4.24376	3.58987	5.00146	7.3209	2.78883	2.20342	0.834313
cob(I)yrinic acid a,c-diamide adenosyltransferase	2.44466	9.59508	6.13378	5.12114	2.38869	3.04128	0.921212	1.64243	5.6269	4.12603	4.06344	3.96288	2.35398	4.57545	5.66831	2.14974	2.52655
single-stranded DNA-binding protein	3.15598	4.11953	3.87384	4.47598	2.72555	3.04774	1.35406	1.30603	3.18198	4.0231	3.51699	4.25685	8.51299	8.64626	4.82206	2.86363	2.29565
CoA-binding protein	4.50795	5.88322	3.39917	7.2788	3.65333	5.12673	0.947724	0.353612	3.66463	3.81621	6.08569	4.76713	4.54015	5.31079	2.68393	0.708054	3.99853
ferritin	7.2023	7.24989	6.6708	4.34188	0	3.09372	0.691221	1.43041	2.20954	3.00379	2.42263	3.58891	4.56462	7.52285	4.28945	2.94472	4.54004
HIT family protein	1.25451	4.4074	6.30097	2.84928	3.02428	1.24608	0.381612	3.43381	4.31446	6.10501	5.6695	8.91666	2.95667	4.67584	3.30953	2.82869	3.16344
RDD family protein	1.6671	1.75466	1.81787	3.11137	3.26672	4.01948	3.39027	1.75346	3.64166	2.17865	0.517437	10.2671	10.5371	6.00232	4.03786	3.51747	2.60672
mannosyl-3-phosphoglycerate synthase	7.0412	3.39495	2.01132	4.56007	4.06049	2.25572	1.25282	1.23711	3.7154	2.62206	4.11369	4.59245	5.3122	7.06843	5.68069	2.75105	3.68002
ribosomal protein S18-alanine N-acetyltransferase	5.96969	8.57082	6.05255	3.16271	1.76765	4.34995	0.331037	1.77271	1.64948	3.3717	2.46175	2.91198	7.59343	4.3731	7.90999	1.19296	2.02453
iron-sulfur cluster assembly protein	0	4.63237	4.19295	4.87905	1.22547	0	1.38535	4.08715	3.1816	4.3486	3.41334	3.54359	4.92328	9.15912	3.92546	5.78938	4.69739
translation initiation factor IF-5A	2.04924	1.81732	1.55001	1.77315	4.55834	1.38027	0	3.00785	4.67601	5.4929	8.03251	4.62099	3.84488	5.04959	5.65983	5.95782	5.08728
4a-hydroxytetrahydrobiopterin dehydratase	6.24729	1.54412	2.47519	5.11927	0	1.61654	0.523353	0.879251	3.18638	5.86046	5.27741	5.99162	6.16519	7.69099	2.91291	4.02487	5.74912
histidine kinase	4.33912	4.57391	4.30896	13.2678	7.59891	5.86762	2.1354	1.35104	3.30852	1.30415	1.27357	3.72359	5.07755	3.30722	1.55426	1.09358	0
methionine-R-sulfoxide reductase	4.2063	5.62023	3.50017	4.5783	5.69984	2.78195	1.27796	3.84503	5.01926	3.71114	3.12937	4.6715	5.90371	4.78628	2.89136	1.56966	0
metallophosphoesterase	5.7511	7.00645	2.78155	6.70311	5.18889	6.79965	1.28507	0.780952	2.84067	2.00599	1.94842	3.6963	5.08062	4.92232	2.43759	3.55845	1.78895
ChaB family protein	0	0	2.10443	18.1618	1.67622	6.26109	0	0.580934	1.82627	3.28452	2.69649	2.79444	5.37455	3.51671	7.27596	3.2668	6.42517
RidA family protein	5.59178	2.80354	2.65814	2.98005	0	3.868	0.381612	1.92921	6.79672	2.51148	5.04531	4.29471	5.774	7.80607	0.598884	4.79835	6.19099
proliferating cell nuclear antigen (pcna)	7.89296	6.93003	2.79881	6.03831	3.49995	5.0242	0.219808	1.17116	4.9146	2.06994	3.26134	4.59296	5.69538	4.5453	2.24676	0.39846	3.14121
signal peptidase I	2.82085	2.65004	4.45952	1.47475	2.93331	1.58093	0.278945	0.790986	4.13713	2.9909	5.37105	8.11565	7.23474	8.47836	6.23591	1.49877	3.34475
transcription elongation factor Spt5	2.74547	2.79715	3.44822	3.17731	2.20712	1.86126	1.49139	2.61222	4.38874	3.99224	3.94412	2.97814	8.92339	6.21739	3.40692	3.57713	5.07899
succinate dehydrogenase/fumarate reductase flavoprotein subunit	3.61698	5.2452	3.50192	3.86591	1.53283	2.20359	2.21535	1.96876	3.34479	5.0266	3.99062	4.75329	6.16526	7.78444	2.78409	1.89812	2.74249
transcription elongation factor Spt4	2.89331	2.54033	3.22443	3.74585	0	2.89412	0.886324	3.14829	3.84681	3.85224	5.24114	8.74468	5.39973	5.83158	3.01374	3.17482	3.60639
phosphate uptake regulator PhoU	4.34079	5.66779	3.71077	5.9306	4.56022	7.66208	0.938606	3.66744	3.7897	2.04557	1.78688	2.93891	4.19334	6.19516	2.08445	1.15892	0.634418
peptide-methionine (S)-S-oxide reductase MsrA	4.52413	2.76387	2.15742	4.29018	2.50292	3.06653	2.66687	2.69957	2.92318	2.783	6.75775	2.15761	6.98057	5.16504	2.80056	4.09602	1.76375
UBP-type zinc finger domain-containing protein	1.00778	2.64908	2.80389	6.67813	1.63855	2.03904	0	0	6.9373	2.73854	5.53478	4.74513	6.43275	8.0687	3.07413	4.40979	3.8867
UPF0147 family protein	3.7372	2.46095	2.60306	0.652367	0	1.99373	1.71725	1.56493	2.86723	3.00648	6.82622	4.39258	9.0835	10.7799	6.81231	1.01463	1.25616
GHMP kinase	10.6078	7.58864	4.19435	2.80612	3.30555	0.571451	0.52502	2.19692	2.49466	2.81509	1.58132	3.0967	6.73384	5.79994	2.71855	1.88673	1.82356
phosphoserine phosphatase SerB	5.34214	4.69857	5.02228	3.20364	0.665896	1.65782	0.99803	2.00445	4.20154	4.71033	4.06714	5.20907	4.96327	6.09909	1.2779	3.14405	3.0584
dehypoxanthine futalosine cyclase	4.0777	4.65915	2.81176	3.4288	2.72744	3.37533	0.590116	1.83236	3.84452	3.74051	2.39699	5.84649	8.78998	7.36701	1.76279	0.794449	2.39711
aminodeoxychorismate/anthranilate synthase component II	6.37029	5.57731	4.0509	5.30571	3.72018	3.58037	0.27204	1.96959	2.93474	4.03879	3.30563	5.18565	2.96377	5.4977	1.41827	1.50642	2.82103
TIGR03618 family F420-dependent PPOX class oxidoreductase	8.33706	5.59555	2.42513	12.3902	4.45286	2.62913	0.363921	0.745014	2.77878	3.14542	1.81487	2.17079	3.07718	4.47054	3.3195	1.50259	1.70684
tryptophan--tRNA ligase	8.34887	8.72556	5.66082	5.53393	3.37419	5.54045	0.573787	1.13649	1.67273	2.18196	1.65787	3.26879	4.12637	4.13698	1.71088	1.7511	1.1594
gas vesicle protein	1.03095	0	0	0	0	6.53663	1.94451	0	4.00648	6.98122	4.17447	6.1911	8.82106	0.653812	10.9351	7.67643	1.41516
electron transfer flavoprotein subunit alpha/FixB family protein	7.76147	7.08481	6.10312	3.67121	2.27297	0.939453	0.557111	3.23652	2.31354	2.23049	3.53178	3.97731	5.11839	5.65966	2.04649	1.78442	1.1171
BMP family ABC transporter substrate-binding protein	1.38674	2.18725	1.3846	0.904797	0.382759	0.941919	1.08295	1.75814	5.88446	5.62678	5.06021	6.37079	8.21855	12.0698	3.1119	2.32803	0.844149
cytochrome c oxidase subunit I	6.53239	8.06014	5.3125	4.22883	4.0184	6.71048	0.540229	0.768479	2.01172	0.94031	1.59885	4.9801	5.10677	6.30308	1.10346	0.581218	1.09994
arsenite methyltransferase	0.351736	2.41117	0	2.73059	0.583324	1.41849	5.68015	12.2975	0.786457	1.56962	1.89576	8.61529	4.84432	4.79874	1.46344	1.15464	0.878573
cell division protein SepF	0	2.56795	0	1.82822	1.50341	3.80024	0	0	6.57077	4.62565	7.67406	0.621042	6.27437	7.61198	4.00965	1.06978	12.0893
succinate--CoA ligase subunit alpha	6.47624	4.69936	2.31485	2.90715	1.89557	0.586391	1.07284	2.69972	2.55846	3.36922	4.49206	5.91556	4.92241	7.42162	3.94441	1.29748	1.08894
ATP-dependent sacrificial sulfur transferase LarE	2.97375	5.81502	5.19337	2.96906	1.62035	4.66477	0.993768	1.08997	2.38988	2.63541	4.13927	5.35602	7.12929	4.90992	1.03043	1.42617	4.1521
peptide chain release factor aRF-1	5.25123	5.52703	3.46637	5.45632	2.41456	4.65642	1.42119	2.167	2.69608	2.68352	1.14464	5.37183	3.13362	5.56201	1.74793	2.30343	2.61776
amidohydrolase family protein	9.37068	9.03953	5.05918	4.1855	0.550306	6.17881	0.766022	1.25483	1.55044	1.57077	2.79295	2.80709	3.80717	4.08935	1.61462	1.50266	2.19906
enolase	3.03996	3.6032	5.18472	3.21721	3.16013	4.75725	0.397255	1.88967	3.53656	5.00091	4.31331	3.35244	4.45258	5.36157	3.38835	2.13846	1.35026
HEAT repeat domain-containing protein	0.712429	2.3641	1.50037	0.53005	1.80038	1.64302	2.05083	3.56706	3.925	3.31694	3.97924	6.94884	8.00476	6.31151	2.43068	2.3554	4.70916
aspartate carbamoyltransferase regulatory subunit	2.93499	3.12308	1.30878	2.65637	2.85943	2.40179	1.80763	1.92896	2.44961	3.64242	2.65482	6.73121	7.11141	4.08344	5.49966	1.92979	3.65353
deoxyhypusine synthase	1.83151	2.53295	2.3668	0.843422	1.71242	1.45872	0.950478	1.80066	3.27345	4.73456	4.58363	6.65809	6.14968	8.2507	3.42075	3.76507	2.70658
MIP family channel protein	1.52085	2.35605	0.828993	0.242932	0.62321	1.53367	1.16542	3.48834	5.77507	3.87988	8.65866	2.54136	7.79904	2.62212	3.98463	6.21666	2.80705
DUF899 family protein	4.25702	9.04895	3.75569	7.35457	4.03714	6.38308	0.217202	1.15804	1.75126	2.83208	1.28439	0.716211	6.28808	4.49546	0.738545	1.94505	0.883778
S-methyl-5-thioribose-1-phosphate isomerase	2.33699	1.36794	2.65969	3.8563	0.896716	1.02829	2.07884	2.83338	3.45237	5.30638	2.80587	4.90045	7.8169	6.30324	3.29425	1.72488	2.58471
exo-alpha-sialidase	2.52373	2.43432	1.57557	2.01865	0	0.993879	1.59517	2.19314	3.67192	3.58846	2.93934	5.54306	9.36223	7.58354	3.88985	1.4412	4.13374
chlorite dismutase family protein	4.40656	1.67836	2.71478	2.66152	1.22556	3.01594	0.552282	0.406767	5.8639	3.66358	3.45449	5.58437	4.30987	9.67052	3.27458	1.69785	2.63284
CDP-alcohol phosphatidyltransferase family protein	2.08171	6.90264	4.29842	5.15953	0	4.91044	1.73159	3.40102	3.6837	2.99962	2.72939	2.9698	2.50564	7.56918	1.38524	0.953669	1.43618
DUF814 domain-containing protein	4.64769	4.75757	1.14648	2.99223	0.833348	6.15956	0.478879	0.569627	2.76428	1.5996	2.11218	7.16896	7.00597	7.15288	3.26687	1.71454	1.9381
DUF72 domain-containing protein	6.32222	7.55995	4.84878	5.53655	4.06245	2.6742	0.530807	0.917265	1.224	3.87438	2.17179	3.16437	5.52672	5.60221	0.50775	0.896725	0.390902
nitroreductase family deazaflavin-dependent oxidoreductase	3.89527	2.74697	2.1554	8.14347	5.0984	2.99059	1.41825	0	4.1196	3.69503	5.56313	0.493779	4.26622	4.04261	2.45945	3.35249	0.955538
DNA topoisomerase VI subunit B	2.20713	3.31909	2.8617	1.55977	1.2444	3.70453	1.30213	2.33663	2.78018	2.91154	2.45803	7.68108	6.8767	6.92894	3.08968	1.9379	1.02446
OB-fold domain-containing protein	0	5.53713	2.36534	4.53599	1.13931	1.40184	1.71065	2.28743	1.85921	4.04284	2.57539	7.55736	3.26937	6.88327	3.64945	1.53781	3.49369
sigma 54-interacting transcriptional regulator	5.95471	7.18883	4.76975	6.74564	2.42043	5.21182	1.3681	0.404966	2.54478	2.14724	2.02251	1.49978	2.04872	2.86094	2.67456	2.22552	2.78335
adenosylhomocysteinase	4.09262	3.24154	3.04199	2.53083	1.78298	3.44581	0.923824	2.82207	3.36303	2.96357	3.35111	4.6288	6.28872	5.34323	2.48162	1.90567	1.62186
Fe(2+)-trafficking protein	5.36799	2.76865	3.52791	2.73227	1.71566	2.11101	0	1.10963	4.28125	4.12041	2.00587	0.654795	6.74884	5.50192	6.74482	3.29743	2.45739
glutamine--tRNA ligase/YqeY domain fusion protein	4.33459	5.41591	6.31701	4.74846	6.77654	8.67161	0.510707	0.907034	2.53322	2.66363	1.96299	2.23945	1.86682	0.48003	1.73654	2.5611	1.24682
J domain-containing protein	1.28133	1.125	0.35699	0.414719	1.87497	2.56337	0.78503	2.57253	4.8674	7.68105	3.52829	6.45489	2.62251	4.93456	2.92598	4.79049	4.79134
imidazole glycerol phosphate synthase subunit HisH	7.30506	6.35148	3.78265	2.51298	2.0833	1.70895	1.07004	2.10612	2.1207	1.51916	1.97259	2.58451	5.29628	6.45512	1.79716	0	4.83046
translation initiation factor IF-2 subunit alpha	3.65785	3.50435	2.59424	1.50528	3.25073	1.33162	0.814105	0.72294	1.64049	3.24733	4.8242	7.59176	6.20314	8.81055	2.0787	1.09355	1.24374
DUF115 domain-containing protein	2.77599	1.82024	2.21705	3.50205	3.93381	1.43427	1.22942	1.49152	2.51261	2.22455	2.57048	6.69018	8.68446	4.12659	2.88681	1.8794	3.53826
PH domain-containing protein	2.71352	2.08475	0.899535	0.798979	1.38887	3.83897	0	1.56187	3.53544	4.67423	2.87172	5.02859	5.18667	6.79541	2.75791	2.51942	7.25777
DnaJ domain-containing protein	3.4352	4.18185	3.63173	6.05148	1.39951	2.55655	0.770356	1.40965	2.9766	2.39636	5.09993	3.75906	2.96967	6.84312	1.30774	2.35846	2.11758
type II methionyl aminopeptidase	3.61686	2.11499	2.51853	2.73031	0.98038	1.80843	1.8459	0.819869	2.51922	2.13861	4.36727	6.88064	5.0564	6.9424	4.07985	2.3152	2.25223
homocysteine S-methyltransferase family protein	2.53858	2.98404	2.04874	1.64142	1.37723	2.30008	2.0924	2.66555	3.25524	3.28232	3.62228	5.33224	8.54091	4.47147	3.36616	0.626876	1.77572
type 2 isopentenyl-diphosphate Delta-isomerase	5.25861	3.51905	2.78257	3.87951	3.25669	0.992821	0.915527	1.48709	2.56115	1.77848	3.39426	3.35141	5.60585	6.47852	2.34015	3.56116	1.86772
VWA domain-containing protein	4.48249	2.19346	3.10301	1.52427	0	1.36323	1.32866	2.2917	3.07948	2.85348	4.83425	3.99139	5.22661	6.77897	2.00675	3.52771	3.76113
DUF1801 domain-containing protein	0	0.605772	0.384451	1.41364	3.43656	0	1.77408	0.413546	6.6103	8.75278	5.20165	1.91242	4.00415	4.25408	3.73483	2.4252	8.04331
acetolactate synthase small subunit	2.05012	5.03184	3.19353	2.03087	0.833321	3.07604	0.628024	1.47166	4.25607	2.76144	1.92851	2.86267	8.83467	5.76313	3.76939	1.74822	2.66342
carbon-nitrogen hydrolase family protein	4.3155	2.3877	1.90086	2.60143	1.07162	0.682265	1.01673	2.02104	4.8797	3.91839	2.42513	3.8722	2.53177	5.44579	6.6528	2.52766	4.17009
PHP domain-containing protein	2.82613	5.99032	4.98732	4.73278	4.15841	3.80165	0.360345	1.31385	2.34028	3.03234	1.1639	3.40198	4.1536	4.44755	0.756228	2.17516	3.20672
threonine ammonia-lyase	6.58268	7.5308	4.52508	2.40512	1.41011	2.64382	0.395339	0.715722	3.17454	2.71153	2.38897	2.80373	4.69525	5.17789	2.27157	2.13879	1.37918
uracil-DNA glycosylase	4.02634	1.46765	1.17295	5.58451	2.61289	0	2.71314	1.18939	4.23989	3.92108	4.05692	4.93641	5.11367	4.01109	2.62467	3.29068	0.550729
UMP kinase	5.09653	5.41878	3.18762	3.25723	0.60763	0	1.67827	0.422569	4.02552	3.49952	1.74151	3.93487	5.51466	6.13539	3.26798	0.870986	3.39901
NAD-dependent succinate-semialdehyde dehydrogenase	5.80204	5.25988	2.57327	5.50578	5.34298	2.71036	1.30428	1.67761	2.05021	2.57121	0.864651	4.26204	3.91953	4.44937	1.20854	0.636333	1.1946
AsnC family transcriptional regulator	2.25169	0.802322	3.30744	4.25217	3.30648	7.68313	0.314012	0.646337	2.54211	2.37869	1.77512	3.70705	5.16901	3.48696	2.38527	6.14145	2.09832
Ku protein	1.00778	3.83429	2.99498	3.9142	2.18474	6.04839	0.617439	0.913829	1.65893	2.23632	2.73835	4.28682	4.38854	4.06245	5.94847	1.10584	3.76847
phosphoribosyl-AMP cyclohydrolase	2.45378	1.44496	0.450258	1.05574	2.63953	0	0.504148	1.34308	5.30268	2.91825	3.7265	4.42137	3.82542	6.62141	11.0962	2.70879	1.02567
dCMP deaminase family protein	1.5174	2.2322	0.845528	0.985964	1.63855	4.06139	0.312228	3.29765	4.80019	3.17619	2.31589	2.7524	3.85838	8.20753	3.69442	2.2465	4.44651
NTP transferase domain-containing protein	3.54878	4.71773	2.48904	3.51022	5.70644	7.82901	1.33304	0.579078	2.50302	2.53591	2.7538	2.83368	2.48928	2.79776	1.67031	2.89804	0.904797
signal recognition particle protein	3.13727	3.27488	3.17156	1.3981	0.63543	3.92471	1.21146	1.60313	2.17468	2.00543	3.38048	6.20182	6.42314	6.35448	1.83814	1.08274	2.45097
GTP-binding protein	4.57141	2.74465	2.68273	1.8679	1.56387	0.481061	1.7679	3.53233	1.73556	2.02942	2.40287	3.884	4.93648	6.92375	3.26294	1.58747	3.00376
DUF1428 family protein	4.99031	4.32936	1.84171	2.65927	2.22643	1.36974	0.504148	1.19271	3.32368	3.22265	1.31739	9.33304	2.7578	4.74138	0.672129	2.70879	3.46241
dihydropteroate synthase	3.62259	6.46178	2.45186	3.6316	0.337572	2.37831	0.8484	2.18523	3.34767	2.5838	2.23239	3.43661	4.71041	4.96534	2.77138	0.706817	3.30111
discoidin domain-containing protein	3.51416	6.26668	5.7959	3.07843	1.17063	4.39921	0.535772	2.36521	2.15751	1.91918	1.67056	3.81882	3.69711	3.6956	2.15594	1.84951	1.84564
FtsX-like permease family protein	8.57897	7.97731	10.3119	7.08793	7.19686	6.991	0	0.462544	0.0807388	0.195325	0.211007	0.285503	0.198331	0.757902	0.221388	0.255635	0.290384
amino acid ABC transporter substrate-binding protein	0	0	0	0	0	0	7.1557	5.06127	2.53296	2.6471	4.50059	4.21361	4.35627	4.61076	2.41361	5.43377	2.08578
amino acid permease	6.08501	4.53958	4.33182	3.0323	3.15994	2.05759	1.81915	2.75526	1.87761	1.77598	2.713	4.97768	3.46513	1.43757	1.48613	1.35304	1.40505
SMC-Scp complex subunit ScpB	3.32666	1.66652	1.10129	3.10356	2.25906	4.80528	0.569452	1.51186	1.60032	2.2603	2.19374	4.44051	4.80869	8.11674	4.82194	1.58963	1.2152
argininosuccinate synthase	3.52261	3.11098	2.45851	1.43104	0.70964	2.19698	1.08038	1.91715	1.9175	1.36829	2.20796	7.5448	7.94609	7.60876	1.14468	0.967417	1.64427
magnesium transporter CorA family protein	1.65842	2.68694	1.84597	2.16069	2.2918	0.560736	1.50975	1.04689	3.78131	5.03855	2.4864	3.36214	5.50083	6.55436	2.91416	2.13182	3.13204
pirin family protein	1.8068	1.57863	0.870158	1.97788	0.605108	3.25594	2.54553	1.49356	2.52927	5.31864	2.0158	3.98355	4.45106	3.88618	3.21559	3.47816	4.53568
FAD-binding protein	5.28046	4.58965	2.42444	3.1696	3.45832	3.13098	0.448893	1.7996	2.32348	1.49027	2.62655	4.25884	3.78466	5.6236	1.77669	0.491419	1.37738
30S ribosomal protein S25	0.822869	0	0.91704	0	1.3379	0	0	1.34308	4.68878	6.57354	4.62236	4.4317	8.53248	5.22592	1.71424	1.80586	6.15402
methylmalonyl Co-A mutase-associated GTPase MeaB	3.96212	3.21453	2.91242	4.29643	1.78881	2.82502	0.34115	1.08785	1.63697	2.52031	2.09204	5.15704	4.02882	5.7151	2.65883	2.79686	1.06406
type II glyceraldehyde-3-phosphate dehydrogenase	3.10177	4.10164	3.20731	2.88227	0.840525	3.61974	1.10854	1.96881	2.76093	2.18479	2.33846	3.64224	4.85112	4.61351	3.23087	1.13452	1.60816
molybdopterin-dependent oxidoreductase	3.20443	6.29263	4.20094	4.0628	1.7111	4.14958	0.578796	1.24254	1.72054	2.46084	1.76174	3.31981	3.551	4.73985	2.349	1.44335	0.983493
carboxypeptidase regulatory-like domain-containing protein	2.20566	1.94789	3.43011	1.02581	1.54591	0.634048	0.962986	0.922297	3.31542	2.20799	2.09576	2.74128	9.70666	8.70312	2.783	0.497346	2.88416
NAD(P)-binding domain-containing protein	2.48955	4.37334	3.23723	4.56835	2.69747	1.66144	1.01529	2.2571	3.15407	3.31466	2.25487	3.34416	2.92092	2.32038	0.865055	2.73178	3.61831
MscL family protein	2.29981	3.3654	4.2868	4.96245	3.73926	4.70949	0	0.830627	3.45781	2.68462	1.38279	3.54359	1.4307	2.62278	3.97237	0.806717	3.75883
malate dehydrogenase	2.9398	2.58368	2.78572	0.953693	1.43912	0.584481	1.0828	1.28364	3.02209	2.87386	3.73684	3.35966	6.87842	6.62299	2.76388	2.58362	1.46741
Glu-tRNA(Gln) amidotransferase subunit GatE	6.19668	8.17038	4.32227	5.56734	2.75462	3.68569	0.518436	0.538073	1.81496	0.749166	1.91528	2.93902	2.49801	2.91688	0.886257	0.771886	1.22229
copper resistance protein CopC	4.15572	3.0728	2.37466	3.42835	2.62774	3.25033	0.394473	1.39196	2.4282	2.75041	2.15879	3.08371	5.47989	4.26971	2.28781	1.30112	2.62476
adenylate kinase	1.37285	3.61003	2.78385	1.75265	2.26729	4.54984	0.568075	2.02436	1.55608	1.22066	3.32117	7.13347	2.14627	6.8958	2.88251	2.00856	0.570398
DoxX family membrane protein	1.3208	2.16566	1.69995	4.40973	4.09484	4.93454	0	3.65158	3.95014	2.16634	3.86846	1.22941	2.27744	2.45958	1.90665	2.00856	3.83501
DUF192 domain-containing protein	1.62813	2.36988	0.905318	0.708163	0	1.06175	2.01274	2.90853	4.29303	4.50091	3.40445	4.2197	4.92676	6.25882	3.42863	1.16943	1.37175
heavy metal translocating P-type ATPase	3.26568	5.9845	1.93787	5.18057	1.04828	3.53466	2.16484	2.4842	1.03013	1.55835	0.965834	4.66756	4.69046	3.75493	1.68182	0.810414	0.485436
3-dehydroquinate synthase	5.98488	1.87002	2.45636	1.03842	1.20763	1.52359	0.974867	0.976175	2.06247	3.71265	3.86409	4.24163	4.68786	6.80629	1.09289	1.97642	2.00267
NADP-dependent malic enzyme	4.17056	3.67782	3.06815	3.71262	2.89466	1.34086	0.260436	1.67314	2.76074	2.44089	2.18018	4.90718	4.1278	5.19245	1.37476	1.46334	1.09805
MEDS domain-containing protein	3.89352	2.21866	1.22772	5.28312	5.81322	10.7794	0.395339	0.364167	2.2379	1.57326	1.76591	1.1918	1.78696	0.84166	0.842921	3.97441	2.66192
thioredoxin-dependent thiol peroxidase	5.15318	2.4562	2.79543	3.18763	5.59203	0	1.00984	2.43809	1.27725	2.704	1.56731	3.75664	3.15723	5.06373	1.16075	1.26649	2.89242
glycosyltransferase family 39 protein	2.92325	3.57517	3.22557	2.54832	1.19722	3.52266	0.584128	1.70538	2.13464	4.4533	2.56204	4.87346	3.88272	3.99326	2.17113	1.29908	1.39538
Lsm family RNA-binding protein	3.1223	1.14131	2.7908	2.94818	0	2.34556	1.59281	1.41445	4.19035	2.29535	1.76603	6.98475	2.42596	7.86019	2.031	0.713185	1.62026
nucleotide exchange factor GrpE	6.05302	8.48165	2.72504	3.62088	4.11354	3.29174	1.05154	1.65739	1.27738	0.610999	1.24472	2.88897	2.91776	3.16983	0.911472	0.515285	0.545356
NAD-binding protein	5.60714	3.52437	4.72866	1.55906	2.56971	4.02778	1.2104	0.598366	1.81548	1.24425	1.44289	4.54522	4.06747	5.89568	0.411568	2.16783	0
RNA-guided pseudouridylation complex pseudouridine synthase subunit Cbf5	4.62081	6.3073	6.43854	6.45466	2.08845	2.54454	0.156114	1.82718	0.768633	1.92952	1.65278	1.71165	2.64192	1.6226	2.1122	1.1192	1.2597
tRNA (adenine-N1)-methyltransferase	10.3855	10.5	5.08555	4.88932	2.55844	3.77759	0.385629	0.517979	0.734376	0.701876	0.292222	0	2.10241	1.08739	1.34291	1.39002	0
3-hydroxyacyl-CoA dehydrogenase family protein	3.27619	3.50304	1.69881	1.66997	0.760539	1.8851	1.00587	1.40122	3.12657	3.43972	2.12615	5.5229	4.17163	5.40088	2.68846	2.05311	1.1661
[LysW]-aminoadipate/[LysW]-glutamate kinase	4.70806	3.24662	3.18498	2.39201	0.546184	1.34409	0.825579	2.9339	1.27658	2.984	1.21819	5.19356	5.33485	4.83989	1.75218	0.738611	1.67802
MoxR family ATPase	2.50275	2.46579	1.17607	0.841459	1.05675	2.60052	1.01048	0.713871	4.18318	3.16152	1.80466	4.09424	6.67741	4.84855	1.96973	3.50939	2.43786
translation initiation factor IF-6	2.02925	1.06901	3.16607	1.31359	1.97961	0.811926	2.23787	0.662422	2.31256	4.68311	4.0435	3.81618	6.05942	3.27202	1.69097	3.11736	1.51762
N-acetyltransferase	4.78866	1.85588	2.64259	7.13118	4.32461	4.20974	0.658321	1.14486	2.62288	3.30888	2.38378	1.7718	2.45592	1.81592	1.6942	0.578938	0.631627
30S ribosomal protein S17e	3.33909	2.82407	0.684639	2.95684	0	6.78177	0.662073	1.2564	2.9201	2.46368	4.90913	2.10639	1.00838	4.91755	4.43642	2.53399	0
phosphoglycerate kinase	1.97425	4.89424	1.82806	2.21628	2.4951	3.42631	0.657612	1.14038	1.5335	1.03593	2.13332	4.03683	5.35941	3.81598	2.8672	2.08811	2.35324
nucleotide-binding protein	5.86812	3.91865	2.8496	4.20041	5.43131	1.09412	0.419482	1.12907	2.09463	0.920984	0.629749	2.29928	1.30847	5.70322	2.7034	0.871387	2.53847
homoserine kinase	3.36108	3.44976	2.3493	1.82498	1.89601	2.26986	1.7232	1.54894	1.94368	2.83074	2.60103	3.66599	5.35985	3.44784	0.579554	0.933206	3.20106
excinuclease ABC subunit UvrB	4.38645	3.62266	2.44156	1.33404	1.11971	1.6555	1.67294	1.875	2.18628	1.52539	1.98245	5.70458	5.47339	5.20325	1.00051	0.895123	0.683368
adenylosuccinate synthetase	1.07336	2.83007	0.897828	2.61066	1.30987	0.537232	0.658603	2.33549	2.24578	2.86143	2.18905	3.61213	7.02018	7.57852	1.39693	1.47424	2.34408
porphobilinogen synthase	3.48906	2.37905	3.48261	0.52205	1.33016	5.50882	0.855952	2.0606	2.07739	2.54293	2.46196	4.41902	3.31013	4.55739	2.58185	0.905859	0.336741
DEAD/DEAH box helicase family protein	4.94639	5.06383	5.02088	3.66144	1.916	6.46483	0.206805	1.13526	0.934756	0.868451	1.95928	3.23141	2.84964	2.04299	1.4755	0.485951	1.12431
cytochrome P450	5.28692	6.93565	4.90615	7.2608	2.45696	2.32132	0.448635	0.858611	0.881301	0.963737	0.641983	2.95939	3.14727	2.5995	0.615488	0.793336	0.219212
tRNA (N(6)-L-threonylcarbamoyladenosine(37)-C(2))-methylthiotransferase	1.37633	1.50344	1.19204	1.68053	0.992273	1.53681	1.33765	2.71709	2.03475	4.00203	1.43119	5.17202	5.07245	5.06134	2.50711	2.67778	1.50547
hemerythrin domain-containing protein	1.09077	0.874703	0.203165	0.379482	0.592809	0	5.23594	6.63197	1.72197	1.16879	1.85161	4.58783	5.37465	2.77016	1.07543	1.0334	3.21181
aspartate aminotransferase family protein	2.84991	6.23065	2.25695	2.04009	2.34787	2.16446	1.97198	1.80827	2.34955	2.59945	0.93523	4.68653	1.17393	4.42465	1.26844	1.38776	1.26468
excinuclease ABC subunit UvrA	3.11187	3.30627	1.9407	1.58811	1.37417	2.82899	0.981924	1.69184	1.82473	2.00287	2.21301	4.61241	4.21946	4.94043	1.3726	1.97046	2.2351
adenylyltransferase/cytidyltransferase family protein	5.86863	8.27215	2.15679	3.58165	0.697757	3.41824	0.525857	1.40428	0.650641	2.09874	1.16609	1.98736	4.39595	3.48028	0.449163	1.88816	0.53749
acetyl-CoA carboxylase biotin carboxyl carrier protein subunit	2.11042	5.10383	2.9521	2.3968	0.85783	3.179	0.646495	1.1482	1.40296	2.34156	2.86721	2.83488	4.92328	2.73807	2.74782	1.74024	2.63054
uL15 family ribosomal protein	3.70397	4.30046	6.15563	2.77291	0	2.50233	0.752804	2.04384	1.89046	1.09059	1.71696	4.56268	4.55207	4.63978	0.639904	0	0.765739
RNA polymerase Rbp10	0	4.07477	0	0	5.40115	3.20421	0	1.7428	4.69891	3.55415	2.90134	0.926786	6.03362	2.80119	1.31586	1.75749	4.14067
glutamine-hydrolyzing GMP synthase	5.0978	4.1716	2.64653	2.04855	1.42917	3.16513	1.51041	1.34109	2.33408	2.28076	2.39033	3.07188	3.44407	4.45885	0.551374	1.13902	0.878583
TatD family hydrolase	2.35957	3.56217	2.07316	2.38121	2.15796	0.662124	1.45525	1.67035	2.90603	2.83145	2.16403	3.39132	4.44621	4.29678	1.4473	1.88783	2.12353
replication factor C small subunit	6.15369	5.40294	3.27467	3.06711	2.71738	1.12157	0.51153	1.81406	2.12704	1.98276	1.51864	2.44579	1.31522	3.72264	1.74822	1.23612	1.74604
A1A0 ATP synthase subunit K	1.03095	0	1.14893	0	5.02866	0	1.8949	0	3.52467	1.83018	3.73506	3.46213	12.5063	1.18738	3.22158	2.26252	1.28503
phosphotransferase	4.34989	3.16087	2.17299	3.38226	3.71923	4.35111	1.53163	0.353612	1.74273	1.00958	1.77752	4.66767	1.72628	3.31104	1.92697	1.42637	1.49578
OsmC family protein	1.93382	6.24858	3.9774	3.72101	0	0.924926	0.301935	1.91829	1.10757	2.36554	0.873927	5.80068	3.16412	5.44925	1.56005	1.06707	1.22363
sulfite exporter TauE/SafE family protein	1.69033	3.60308	0.765526	1.99008	0.569653	1.33948	1.3397	1.52649	1.82967	2.49368	3.1946	6.00478	3.57039	4.98775	3.26403	0.748827	2.17023
acetate--CoA ligase	1.96281	2.96193	1.62393	1.00464	0.681203	0.274786	1.48448	1.37755	2.47347	2.88598	2.04259	5.03241	6.34355	6.37486	2.36729	1.40016	0.712213
methylated-DNA--[protein]-cysteine S-methyltransferase	3.28183	2.84537	0	0.518399	0	5.12045	0	0.956832	2.29143	3.40292	3.11135	2.9254	5.59045	1.93511	7.02792	2.80451	0
phosphoribosylformylglycinamidine synthase subunit PurQ	3.51378	2.06678	2.42718	0.774143	1.27944	0.773429	0.237888	1.05442	1.62843	4.67955	2.8416	3.64648	5.44474	6.05024	2.83655	0.852117	1.46263
TIGR00300 family protein	4.55099	2.6643	0.604889	2.38563	1.78489	1.72043	0.662073	1.05828	1.91166	2.54548	1.79285	5.12106	5.34825	5.31191	1.16882	1.4407	1.11188
cobalamin biosynthesis protein	3.7279	5.21964	3.35969	1.89769	1.27847	0.505452	0.949686	0.856364	2.6332	2.99293	2.35164	1.76019	5.50798	4.25993	1.35066	1.47541	0.995799
cation transporter	3.92099	3.49918	3.08877	3.84349	4.47056	1.53778	0.333316	0.934474	1.73324	2.8659	1.04617	2.57514	3.20463	3.09134	2.90528	0.268906	1.99308
NAD(P)H-hydrate dehydratase	2.9231	2.58676	1.61826	2.09534	3.65069	0.657273	1.17609	1.57543	3.65905	2.25512	0.585513	3.89505	4.49297	3.70418	3.35633	0.713185	1.6159
adenylosuccinate lyase	1.98439	1.38846	1.65061	2.56066	0.323351	0.397862	1.3387	2.16115	1.81146	1.49736	0.898253	5.19931	7.03893	4.9125	2.06787	2.39759	2.47451
sulfate adenylyltransferase	2.82964	5.39348	3.03294	2.74918	0.777766	1.89518	0.873081	1.80848	1.88531	2.72341	1.7171	2.87094	4.40267	4.88836	1.23329	0.784575	0.595463
formate/nitrite transporter family protein	0	0	0	0	0	0	0	0	1.03489	1.20907	1.51846	9.57102	14.2752	13.0335	0.43657	0.459904	0.26121
ferredoxin	1.87642	5.93099	4.18232	4.37277	1.83052	0.750776	0.229925	0.561328	1.35409	2.12344	2.71925	5.10273	2.88826	3.40568	1.07468	1.23539	1.40332
NAD(P)H-hydrate epimerase	5.61419	3.877	2.8598	1.81271	1.30734	1.67697	0	1.54043	2.18669	0.725441	2.10422	2.6891	4.79428	6.66427	1.74425	0.406692	0.52242
threonine--tRNA ligase	4.13928	3.73938	3.79445	2.20296	1.38734	1.98927	1.13661	1.00587	1.98959	1.57031	0.902233	4.00753	3.45197	4.42009	1.33005	2.49886	0.532091
multicopper oxidase type 3 (MCO4)	5.45956	5.99187	2.71623	3.28169	1.58512	1.95039	1.79192	2.86426	1.18511	0.173072	0.176603	3.40493	3.63895	3.70541	0	0.641866	0
tryptophan synthase subunit beta	1.32885	1.36804	1.61712	1.73051	1.81863	1.32371	0.958115	1.70367	2.01967	2.56957	1.81342	5.05746	6.00035	4.86269	2.52616	1.4675	1.38375
DNA-3-methyladenine glycosylase 2 family protein	2.2201	2.20058	2.20974	2.1509	1.4622	0	1.34632	0.490437	4.40667	2.4989	3.51908	2.35003	4.05279	2.53876	1.82585	3.62573	3.04613
NAD-dependent epimerase/dehydratase family protein	2.38467	1.41435	1.83119	1.13956	1.63794	0.575114	0.853709	1.88633	3.71526	1.672	1.52898	3.13558	3.69884	2.28691	3.01725	6.32325	2.18231
di-trans,poly-cis-decaprenylcistransferase	2.50978	2.88708	1.43245	0.936649	0.602608	1.43548	2.01461	1.19052	2.07134	2.26601	0.310067	5.37169	5.7355	5.22472	0.386058	1.19192	3.18948
rhomboid family intramembrane serine protease	0.884672	0	0.900539	0.522975	4.07344	0	1.61965	1.99024	2.9187	2.69899	1.58824	3.25268	7.22106	4.37246	2.17754	1.53348	2.62863
sensor histidine kinase	3.78947	5.22749	2.12915	4.04598	2.1844	1.17318	0.731402	1.04071	1.46249	1.21397	1.32962	3.74026	4.25101	3.19913	1.07798	0.950802	1.63663
coenzyme F420-0:L-glutamate ligase	3.23965	3.57405	0.796858	0.913681	0	1.40734	1.77977	1.16024	4.11558	3.4832	1.59945	2.6578	3.35865	5.10901	2.37932	1.56562	1.30453
DUF2267 domain-containing protein	0	0	0	0	0	0	0	1.13485	3.16947	3.70293	1.88925	1.86794	7.13685	4.40436	3.62116	5.34059	6.93321
serine hydroxymethyltransferase	2.85067	2.86571	1.58794	1.31659	1.3265	0.405046	0.249221	2.10222	2.24427	1.98605	2.76949	4.79041	3.98385	3.98703	2.75123	1.56326	1.77978
DNA-directed DNA polymerase II small subunit	2.51332	2.67449	1.19189	1.16602	1.16319	1.0745	1.55244	0.788649	2.03288	1.28704	1.15312	3.46912	6.42329	7.26302	2.78396	1.3722	0.45451
glucose 1-dehydrogenase	6.22447	2.68952	1.48291	3.06581	1.63928	1.42409	0.654192	1.17363	1.79956	2.17451	0.967114	1.84071	2.92767	5.05469	1.78508	2.66725	0.887285
four-helix bundle copper-binding protein	0.760108	0	0.423548	0	0	1.574	0	0	1.18017	1.72222	2.10129	3.15267	2.88692	1.34762	7.37573	6.01404	10.7543
geranylgeranylglyceryl/heptaprenylglyceryl phosphate synthase	2.15868	2.18088	1.98858	1.15145	0	0	1.54327	0.979951	3.51837	2.54614	3.9284	2.62731	4.70767	3.50885	2.24864	2.37168	2.24866
aspartate carbamoyltransferase	4.31234	4.27666	2.86879	1.66428	0.934815	1.13209	0.701736	2.02687	1.85936	1.91504	1.81779	4.05067	2.41352	3.30954	0.300405	2.8432	1.06933
A1A0 ATP synthase subunit E	3.46639	1.52175	0	1.40243	1.409	0	1.32735	1.65019	1.97518	1.92302	2.35471	4.07428	2.42596	6.73711	3.15933	2.85274	1.08017
7-carboxy-7-deazaguanine synthase QueE	0.364605	1.04536	0.221145	1.70806	1.29054	0.717742	0.223382	0.393561	2.44153	2.52746	2.06908	3.1678	4.16419	5.13455	4.70145	5.28703	2.8192
fumarylacetoacetate hydrolase family protein	1.86213	1.36152	2.41814	1.20683	0	3.10442	0.760583	2.35873	3.41168	1.92504	3.36357	3.74418	4.91733	2.14101	2.26516	1.02166	1.16053
phosphoglycolate phosphatase	2.27394	3.32989	2.34323	2.46248	1.23849	1.52064	0.698544	3.31385	1.73369	1.52534	1.7226	2.81998	2.14008	5.93025	1.18429	1.2511	0.951472
leucyl aminopeptidase	2.64775	4.66496	0.985725	2.27353	0.564144	0.358155	1.09576	1.8394	1.69433	1.73216	1.29821	4.67449	2.81924	4.29019	3.14686	1.9635	0.877357
HIT domain-containing protein	0.627222	5.99339	3.4848	3.19583	5.09606	1.19624	0	0.712386	0.981075	1.71641	2.89944	1.7346	4.24272	2.5748	2.04582	0.718391	0.816044
N-methylhydantoinase	3.68426	9.03509	5.94657	3.12508	1.44592	2.79574	0.38951	0.276675	1.35143	1.01498	1.26574	1.19495	2.13405	2.26828	1.05884	0.418213	0.633416
lyase	1.42925	1.99218	0.318365	1.47585	1.85489	5.25659	1.22349	1.09242	2.97156	1.88761	3.5715	2.52997	1.87192	2.20997	2.66761	3.13863	1.62647
Glu-tRNA(Gln) amidotransferase subunit GatD	3.23337	2.79502	2.25641	2.16868	0.71838	1.62547	0.800795	1.03936	1.94282	2.44007	0.76533	3.51664	5.08573	3.53135	1.72498	1.39949	2.28047
fibronectin type III domain-containing protein	0.200498	0.122283	0.916551	0.532162	0	20.4053	0.737392	0.828545	2.94008	0.894773	0.681556	1.72029	2.89997	1.94211	1.63967	0.484454	0.419051
tRNA-intron lyase	2.8994	2.92424	1.87868	0.880835	0.779846	1.9191	0.306995	1.34688	1.30065	2.64557	3.49344	4.86017	4.1555	4.17721	1.53767	1.61986	0.542709
RNA-protein complex protein Nop10	0	7.1683	0.961128	1.0752	5.60889	0	0	0.920725	1.76233	2.23572	5.82025	0	1.41857	0	5.24725	1.66813	3.66551
ferredoxin--NADP(+) reductase	0.960994	3.65626	1.07097	4.76927	2.0833	5.76757	0.392515	0.697121	1.70359	2.13249	4.35201	1.29088	0.89674	2.9515	1.33466	1.75749	1.59711
precorrin-4 C(11)-methyltransferase	2.03371	1.48251	1.5075	2.63682	1.08023	4.03748	0.413174	3.11065	2.9614	2.10638	1.21377	4.32386	1.60284	3.48602	1.74967	0.760178	1.67026
triose-phosphate isomerase	1.21954	2.13049	2.47577	0.784636	1.99218	2.43239	0.737066	0.907878	2.65338	2.01168	1.10797	4.69283	6.11665	4.22853	1.27057	1.8002	0.519991
tRNA uridine(34) 5-carboxymethylaminomethyl modification radical SAM/GNAT enzyme Elp3	2.67198	3.2095	1.30069	1.68372	0.282618	1.39187	0.944735	1.58729	1.42711	2.21166	1.09496	4.44696	6.31124	4.92575	1.39993	0.190736	1.40132
DUF1802 family protein	1.67807	3.09466	0.708133	0.631095	1.32286	0.975193	0.840456	3.73051	2.91849	1.69051	0.883017	6.44254	4.10889	3.36723	0.516165	1.94075	0.607598
DUF1743 domain-containing protein	3.59807	2.77925	2.91469	6.44955	2.30392	3.57013	0.381053	0.218428	1.94113	0.548471	1.64998	1.38355	2.70547	3.19527	1.28977	1.35189	1.02932
minichromosome maintenance protein MCM	1.94742	1.59684	1.3758	1.68123	1.05614	1.03983	1.03487	1.20167	1.77644	1.38374	0.941204	4.01342	4.36445	6.20954	2.70663	1.85366	2.26394
urease accessory protein	1.84932	3.2693	1.45742	4.8042	1.78569	0.77011	0.471692	1.45852	2.01018	2.71985	1.14945	3.01393	5.01503	3.98367	1.70314	0.401712	0.694397
adenine phosphoribosyltransferase	4.171	4.62452	2.58216	1.32574	0.85783	0	0.907564	1.36306	1.35806	2.26148	0.887843	4.00058	4.13768	6.08593	0.510524	0.537812	0.604313
acetylornithine/succinylornithine family transaminase	2.96288	3.80218	2.54378	2.51004	0.371072	0.915488	0.558954	1.36492	1.82262	2.43146	2.06556	3.67263	3.61504	4.33247	0.949102	1.25089	1.13862
DM13 domain-containing protein	0.564105	0	0.314331	4.57901	1.25716	0.871046	0	0.619719	2.67677	2.6464	2.65979	3.56323	7.19388	3.81239	3.15337	1.05332	1.9547
non-heme iron oxygenase ferredoxin subunit	2.48399	1.50805	0.938587	0.542623	0	1.6462	0.538746	0.926108	3.2382	2.65224	7.70873	3.40752	2.40894	4.40873	0.91594	0.964897	2.12173
methionine--tRNA ligase	3.69063	5.64428	2.48846	1.86356	0.790679	0.964759	0.498482	1.5541	2.37494	1.82653	1.73005	2.66551	3.83746	3.00747	1.3468	0.877593	0.609811
5-(carboxyamino)imidazole ribonucleotide synthase	1.85685	3.02863	2.20466	1.80081	1.14	3.27728	0.718387	1.00943	1.66223	2.14527	1.6682	3.28687	3.43072	4.22134	2.39763	1.26256	0.572612
aquaporin	1.53026	3.67808	2.78408	3.17138	1.87011	1.51749	0.696587	2.51856	2.4498	1.35919	1.05026	3.08537	2.12598	3.10638	1.21698	0.81524	1.95724
Gfo/Idh/MocA family oxidoreductase	1.9969	2.71653	1.86525	3.30678	2.74299	2.80922	0.516784	0.927552	1.18793	1.12978	1.53785	2.28382	4.74158	4.58121	1.76267	0.932447	0.70203
nucleotide sugar dehydrogenase	2.92417	3.40879	2.49027	3.01378	0.62672	1.92656	0.362653	0.963524	2.81608	2.35256	1.41769	1.57751	2.71916	3.05499	3.25382	1.07445	1.70203
riboflavin synthase	4.51102	3.14515	1.18324	4.41327	2.96859	1.83577	0.276141	0	1.18726	1.37284	1.63761	2.44084	3.75046	0.995095	2.34318	2.98503	1.135
proline--tRNA ligase	2.42264	3.45746	2.30165	1.32475	1.53446	1.85398	0.675446	1.31021	2.08616	1.39409	2.33304	2.61073	2.60064	3.62835	0.961863	2.39654	2.31626
alkaline phosphatase family protein	5.25279	3.68502	1.64398	3.91137	5.1866	4.42599	0.376425	0.433442	0.83945	1.78348	0.914838	1.60643	1.11412	2.10823	0.614485	1.3513	0.485395
dehydrogenase	5.37067	4.56184	2.19627	3.2783	2.08485	1.58326	0.759565	0.387458	1.14266	2.03489	1.42917	1.03841	2.48595	4.72156	1.56615	0.578938	0.328818
IS200/IS605 family element transposase accessory protein TnpB	0.480926	2.48202	1.83537	1.24531	0	3.97733	0.815161	0.469328	1.83919	2.69805	1.84942	4.30569	3.58996	3.47922	2.58415	1.64131	2.02718
carbohydrate kinase family protein	2.80378	3.60634	1.99776	3.12456	3.81412	2.08192	0.477844	0.851136	2.12843	1.84777	0.470943	2.19434	1.45769	2.79217	1.90285	1.43314	1.96261
NAD(P)-dependent alcohol dehydrogenase	1.79835	1.81284	1.43618	2.16884	1.2923	0	0.642634	1.24415	0.607684	1.28312	0.954016	7.53313	5.73187	5.91457	1.652	0.278809	0.316708
inorganic diphosphatase	2.52813	0	2.23269	5.5344	3.27268	2.00487	0.61399	0.819383	2.10244	2.00902	2.28198	2.36153	1.8703	2.29919	1.04387	0.54983	3.10285
NUDIX hydrolase	1.12686	0.864477	0.526091	2.926	5.44223	1.22901	0.289222	1.5411	3.25305	1.84542	1.73398	3.44084	2.71595	4.66219	0.533862	1.07012	1.20635
DUF1697 domain-containing protein	0.448464	0.787503	0.499787	0.290304	0	0	2.7476	1.46395	2.72574	4.17968	2.43713	3.31326	4.18479	1.54954	3.73704	1.47629	3.35394
indole-3-glycerol-phosphate synthase	1.00528	0.58131	1.09739	2.11765	0	0.652493	1.23027	1.25209	3.78349	2.63255	2.09573	3.79387	4.2753	3.41714	1.69305	1.79536	2.47421
ribonuclease HII	0.409556	2.25228	3.59518	1.36121	1.37995	0	0	1.13485	2.53559	1.64549	1.86506	2.80764	4.66713	4.87341	3.49094	1.80176	0.510493
NAD-dependent formate dehydrogenase	4.34409	5.83336	4.12929	1.65415	1.66189	0.511212	0.939352	0.695135	2.03848	3.06203	1.15723	1.54464	2.62294	2.06016	0.266171	0.280397	1.27405
menaquinone biosynthesis decarboxylase	1.28904	1.9361	1.64323	1.3091	1.19553	1.10547	0.793665	0.911605	1.96907	2.62976	1.16956	5.33969	5.71584	2.77265	1.34862	1.0252	1.8292
diphthamide biosynthesis enzyme Dph2	1.34351	2.59499	1.94798	2.25985	2.61972	0.537232	1.15416	1.16926	2.45226	1.67105	1.21686	2.89341	3.76935	4.95932	0.84169	1.476	0.670454
nicotinamide-nucleotide adenylyltransferase	1.47366	3.00615	0.819322	2.29661	0.828586	0	0.310464	0.542356	2.61773	2.86472	1.34483	0.338433	2.30285	5.15794	3.64042	1.63843	4.8991
PDZ domain-containing protein	1.94773	3.96874	4.62859	3.48793	0.470423	2.29428	0.443162	3.49961	0.549545	2.04986	2.09645	2.72057	1.8899	1.66617	0.452061	0.158741	0.180319
DUF521 domain-containing protein	0.700762	2.65811	1.55915	1.3565	0.375853	0.939453	0.710711	1.65175	4.07012	2.58576	2.32664	4.85969	1.74201	3.89069	2.18277	0.514613	1.16006
DDE-type integrase/transposase/recombinase	4.97957	2.06506	2.86149	1.45812	3.49539	3.91578	0	1.46188	0.902183	1.50092	1.0258	1.12357	1.09225	4.50814	1.91709	0.493565	0.891938
phosphoribosylamine--glycine ligase	1.27138	1.0323	1.06206	2.07263	0.534145	0	0.851765	2.09573	2.39271	2.23018	2.1209	3.93403	4.29902	2.98442	1.8013	2.00125	2.15854
transcription elongation factor NusA	3.1502	5.52905	1.46482	3.40138	3.41627	10.4995	0.650321	0	1.9925	1.16393	0	0.708743	0.489449	0.302054	0.549564	0.575553	0
hydroxymethylglutaryl-CoA synthase family protein	2.50879	2.03409	1.39748	2.12346	0.940846	2.3153	0.472706	1.15505	0.806473	0.856606	1.92439	4.15037	4.5052	4.00024	2.81585	0.635877	0.722832
YcaO-like family protein	5.48295	5.34253	2.71582	1.70781	0.981665	0	0.619679	1.43133	1.38498	0.901477	1.28081	2.30816	2.08124	3.61302	2.52703	0.443331	0.248993
creatininase family protein	4.46625	2.5059	1.95569	1.2576	0	2.07191	0.594077	1.27909	1.93035	2.10769	2.6614	2.12329	3.39037	2.61462	1.07622	0.415272	2.66548
nickel pincer cofactor biosynthesis protein LarB	2.04637	5.11722	2.66658	2.00558	1.68267	2.08119	0	1.68488	1.17795	1.52226	1.56233	2.07661	2.89474	2.16795	0.721446	1.1314	2.57517
argininosuccinate lyase	5.99485	4.94157	2.73214	2.69622	0.883279	2.18626	0.669496	0.5933	1.65463	0.972771	0.493444	1.33905	2.56052	2.40459	1.51303	1.00271	0.679403
A1A0 ATP synthase subunit F	0.915232	1.60715	0	0.592456	0	0	2.24294	0.497943	3.47671	4.46807	1.65791	4.30294	0.854039	5.79758	1.90665	3.01284	1.1408
DUF47 domain-containing protein	1.7044	1.48586	1.18098	1.91969	1.38229	0.846394	1.2985	0.924008	1.93775	0.376422	0.770042	5.14587	5.15502	2.4526	1.75877	2.80088	1.58705
nucleotidyltransferase family protein	1.91651	0.943699	0.858091	0.990379	0	1.52075	0.663642	2.6795	3.63982	3.06203	1.74498	2.57662	2.14758	2.66279	3.55023	1.25822	1.90904
ABC transporter permease subunit	2.6968	2.48409	1.84032	1.84923	3.04238	1.26634	0.397589	0.325073	1.95338	2.34923	3.00556	3.76856	1.36642	3.40176	1.23898	0.350247	1.80034
signal recognition particle-docking protein FtsY	3.56299	4.05483	2.39416	1.75401	2.10352	1.10508	0.894139	1.09912	1.67038	0.890013	2.09648	2.34662	2.3586	2.02062	1.34423	1.42884	1.32207
nickel pincer cofactor biosynthesis protein LarC	3.02445	4.39139	1.44874	2.66948	2.11534	3.0393	0.531017	1.07534	1.32193	1.35467	1.18127	2.01951	3.03536	2.11517	1.81713	0.720143	0.538835
MTH1187 family thiamine-binding protein	1.71696	0.764566	1.88599	1.09548	4.23547	0	1.63224	0.971137	3.99947	2.33413	0.766393	2.3742	3.99391	1.98742	0.925009	0.928486	2.17083
polysaccharide deacetylase family protein	4.87769	4.28147	6.3161	5.34325	0.914302	4.13983	0.894061	0.769438	0.886138	0.543652	0.219561	0	0.602789	1.41112	0.105091	0.121806	0.784251
50S ribosomal protein L21e	0	1.45834	0.925531	0.537599	0	1.66144	1.01763	2.25919	1.26192	1.84289	1.5044	3.34673	5.42473	7.17377	0	0.911292	2.07033
YjbQ family protein	2.51284	3.69743	3.06308	3.34162	0	5.16361	0.395339	0.353612	1.22738	0.863282	1.75756	1.73356	1.20426	1.48906	2.69339	1.36418	1.6086
glutamate-1-semialdehyde 2,1-aminomutase	2.09447	2.76129	2.11896	3.94661	1.71248	0.422201	0.37642	1.02709	1.59445	2.14685	1.51101	2.54678	2.94257	3.73765	1.10226	0.925763	1.04039
3-methyl-2-oxobutanoate hydroxymethyltransferase	2.52744	5.08785	1.79139	1.67622	0	3.21749	0.997305	0.857786	0.859036	1.84089	1.4438	3.99996	2.35131	3.93391	0.316698	0.722542	0
arsenate reductase ArsC	1.97988	1.85236	1.97064	1.36856	1.04165	0	3.25127	3.52064	0.764713	0.809119	0	4.93856	2.56651	3.44716	0.653328	0	0.804302
NmrA family NAD(P)-binding protein	3.47545	5.49069	2.15543	2.00664	7.97162	4.23922	0	0	2.18546	1.68774	1.85838	0	0.273516	0.335397	0.303331	0	0.365353
phenylalanine--tRNA ligase subunit alpha	3.95854	2.7834	1.85573	1.54079	1.17966	1.19689	0.912114	1.50442	1.25714	1.22769	1.31328	2.8674	2.07947	3.37991	1.53473	2.04231	0.452623
2,3-bisphosphoglycerate-independent phosphoglycerate mutase	1.911	2.23097	1.7865	0.693402	0.3514	0	0.775122	1.37676	1.69646	1.80565	2.14627	4.58068	3.7912	4.78758	0.884785	2.12104	0.269393
glycine--tRNA ligase	1.82459	0.800988	0.504035	0.824657	1.18628	3.28929	0.89747	2.1844	1.86792	2.34329	1.6553	2.82005	4.09203	2.94159	0.946374	1.19538	1.35883
dual specificity protein phosphatase family protein	1.04294	0.468752	0.304748	1.01119	0	1.01376	0.327096	1.97593	3.62573	5.19515	3.34752	3.19074	1.48596	3.91417	1.11554	1.75749	1.29709
HAD-IIIC family phosphatase	0.30796	0.269693	0.0855799	0.796036	0.749989	0.30778	0.659967	2.51094	1.75157	2.3216	1.6707	3.51038	5.45015	6.72614	0.79988	1.34821	1.34004
deoxyribonuclease IV	3.15072	3.30172	1.92797	0.806531	2.03797	1.8889	0.57857	0.863442	0.362075	2.39305	0.573249	2.32923	3.55275	2.00147	2.98417	1.39114	1.18934
CTP synthase (glutamine hydrolyzing)	2.03958	2.19943	2.10873	1.40821	1.39152	0.313699	1.35451	1.27001	1.0233	1.64563	2.00892	3.86241	2.68738	2.92487	2.08516	0.920063	1.26223
TIM barrel protein	0.313611	1.11924	1.25361	2.0395	0	0.627397	0.165021	0.469251	1.43378	1.06975	0.82334	2.74016	3.45201	3.35928	4.71624	5.07529	2.78096
hydroxymethylglutaryl-CoA reductase, degradative	0.904463	2.35543	1.63002	1.84252	0	2.16843	0.984199	0.235741	1.4345	1.24818	2.36881	2.47172	3.73149	3.02305	1.87081	2.53896	2.27822
DUF120 domain-containing protein	1.52821	2.37935	3.44639	1.25811	1.24662	1.52711	0	0.828859	2.03271	2.88181	2.43981	2.61589	2.48104	4.84638	0.415226	1.25289	0
toprim domain-containing protein	4.41075	5.13502	2.54181	1.97153	0	0	0.788477	1.14371	1.33732	0.621976	1.90401	0.941267	5.71583	0.80705	1.45978	1.53781	0
aminotransferase class III-fold pyridoxal phosphate-dependent enzyme	1.04469	2.01855	2.18806	0.817649	0.36641	2.89577	0.264981	1.29603	1.62357	2.11836	2.46144	2.37641	2.56445	3.54074	2.41864	1.57834	0.523812
matrixin family metalloprotease	1.06698	1.53366	1.29302	2.02996	1.56956	1.26363	1.02906	0.224878	1.7713	2.01948	1.58586	3.94079	2.19664	3.0424	1.80724	0.691879	3.09064
UbiD family decarboxylase	2.14554	2.06162	1.63335	2.50055	1.57319	1.17622	0.47359	0.946737	2.02003	1.56465	1.5921	2.39455	3.12875	3.34681	1.18666	1.49252	0.715296
twin-arginine translocase subunit TatC	2.67084	3.56665	1.31901	1.08426	2.17488	2.72391	0.207366	0.92225	1.02966	1.80612	1.84421	1.36434	3.15826	3.12697	1.06301	0.748437	1.27526
precorrin-2 C(20)-methyltransferase	2.20113	1.93529	0.819385	1.67463	1.20026	2.22138	0.912068	1.01075	2.25625	0.987675	1.67998	3.49245	2.07514	2.9769	1.93042	0.40838	1.84044
histidinol dehydrogenase	2.07447	1.63663	2.08724	1.34488	0.678284	2.49038	1.02021	0.909598	2.37489	1.01176	1.70149	3.80518	2.14911	2.0449	2.16237	1.60508	0.519991
DNA-directed RNA polymerase subunit P	0	0	0.908703	3.16695	0	9.78739	0	0.887244	1.85846	1.30066	4.43114	2.19059	4.56522	0.939112	0	0	0
ZIP family metal transporter	0.5543	0.413872	0.945082	2.89409	1.74766	0.69903	0.141995	0.846554	2.82054	3.90018	1.51621	1.35599	1.5458	2.99475	2.35439	2.53467	2.40426
50S ribosomal protein L40e	1.63078	4.29547	4.54352	0	5.30295	0	0	0	4.33641	2.89501	1.47705	0	0	1.87822	1.69865	0	2.03269
thiolase family protein	1.96319	2.58612	1.50248	1.27256	0.799075	0.491604	0.752768	0.687043	1.77055	1.41361	1.33117	2.30252	4.33553	4.37255	1.27354	1.88162	0.609253
tyrosine-type recombinase/integrase	5.06898	5.75451	2.61955	4.82988	1.35342	2.08162	0	0.822138	0.268789	0.929079	0.56348	0.864062	0.717243	2.67119	0.850543	0	0.252937
acylphosphatase	3.66788	4.93236	2.17299	2.47067	0	0	0.584597	0	1.85173	1.21357	1.71936	3.20431	1.77139	1.63687	0	2.13955	2.39202
phosphopantothenate/pantothenate synthetase	2.535	3.81784	1.62715	0.466351	0.597669	0	1.11702	2.16552	0.969052	0.321733	1.65414	2.44909	3.37818	4.79695	0.37978	1.21008	0.899873
recombinase family protein	3.02723	2.5376	1.37128	1.1804	0.729156	2.72351	1.39472	2.48255	0.580769	1.13944	1.10064	3.67642	0.871831	2.12089	0.324396	2.17475	0.567502
copper-binding protein	0	0	0	0	0	1.8351	0.998707	0.451304	2.28238	1.00802	2.19745	4.0853	6.49085	3.26372	2.68011	1.28586	2.49536
glycosidase	1.92258	2.88889	1.51975	1.59274	0	0.552109	0.332064	1.03791	1.85865	2.29621	1.72356	1.82728	5.3114	2.50704	1.97864	0.303764	1.37389
flap endonuclease-1	2.36804	2.08049	1.17167	1.0206	0.855314	0.527752	0.16115	0.285789	0.999173	0.701805	0.953639	3.88291	5.15357	5.45071	2.46338	0.289469	0.982601
CoA ester lyase	2.48009	2.46103	1.03882	1.20823	1.52798	4.36805	0	0.338882	1.06395	0.96997	1.97754	3.36221	2.34191	4.48186	0.646546	0.685884	0.392274
Flp pilus assembly complex ATPase component TadA	2.943	2.7085	1.2265	2.26037	1.19928	1.18537	0.541702	0.24052	1.06893	1.04989	0.933114	1.18638	3.00852	3.03895	2.14847	1.94238	2.19651
glycosyl hydrolase	4.1696	3.88184	1.74604	4.22059	2.96509	1.0387	0	0.423517	0.792676	1.04114	1.18428	1.57101	0.245442	2.25096	1.35717	1.14528	0.973109
TIGR00269 family protein	0.861512	2.03516	1.92406	0.552398	0.465914	1.14291	0	0.955551	2.07171	2.808	1.03674	4.28024	4.31828	2.68227	1.51611	1.28052	0.710959
alanine--glyoxylate aminotransferase family protein	0.237282	1.03347	0.788107	0.609561	0	0	0.576925	2.17736	2.14743	2.30046	2.77306	2.53106	3.73446	4.07061	1.47322	1.80891	1.46716
lysine--tRNA ligase	2.48596	1.99524	0.814323	1.28096	1.32522	0.333523	1.47184	1.038	2.50314	1.15518	1.88997	2.52838	2.10703	2.97918	0.994579	1.06721	1.82833
DUF4443 domain-containing protein	1.67657	1.10398	0.233545	0.542623	1.36291	0.838484	0	0.22803	0.942931	0.930057	0.673954	3.04399	7.43213	4.88523	4.3657	0	0.52242
serine--tRNA ligase	2.52205	1.66548	1.52131	1.08741	1.02698	2.10605	0.510501	1.95063	1.59829	1.21454	1.53012	1.41712	4.12059	2.18126	1.95766	0.462063	0.790426
phosphoglucosamine mutase	1.9466	1.72147	1.53026	0.627288	0.321214	0.790465	0.120509	1.49233	1.56436	2.25927	1.59875	3.29492	3.28103	3.37044	2.24427	0.650879	1.2211
DUF5320 domain-containing protein	6.64391	0	1.01997	0	2.70058	0	3.26057	0	5.04767	1.47431	1.65791	0	1.54992	3.82601	0	0	0
carboxypeptidase M32	1.25786	2.36409	2.10311	2.09368	1.45949	1.79795	0.329494	0.781949	0.818954	0.637542	1.46488	2.8952	3.01808	4.65544	1.31058	0.787752	0.448088
HYR domain-containing protein	0.563122	0.851466	0.884986	1.11596	0.188656	0.983372	1.58301	0.882988	2.32459	1.68024	2.23339	2.45504	3.52619	3.13569	1.15542	1.10756	2.78714
homoserine dehydrogenase	1.31098	0.701745	1.61395	1.51168	2.15018	0.512673	0.164036	1.15886	2.63231	1.30075	1.4514	1.61415	3.718	3.83287	0.831685	1.17167	2.32815
DNA-directed RNA polymerase subunit L	0.974921	0.855982	0	1.26219	0	0	0	0	1.11104	1.29804	0	7.20274	1.81947	5.05283	1.0155	3.20933	4.86078
Asp-tRNA(Asn)/Glu-tRNA(Gln) amidotransferase subunit GatA	2.73112	1.94271	2.56029	2.859	2.3879	1.85036	0.906164	1.21432	1.68228	1.15548	1.00078	1.50474	1.73783	2.24655	0.957903	0.608143	0.233887
methylmalonyl-CoA carboxyltransferase	2.97227	3.68423	2.92273	1.24497	2.27417	2.44844	0.642715	0.856113	0.664167	0.85355	0.633432	2.11372	2.2841	2.31574	0.364234	0.959255	0.653789
shikimate dehydrogenase	4.15801	4.21135	2.31006	0.833255	0	1.94335	1.55489	0	0.732377	1.01087	1.44498	2.335	2.71219	2.87831	1.01677	0.707059	0
S-methyl-5'-thioadenosine phosphorylase	2.37182	1.7775	1.31949	1.30477	0	1.34411	0.829466	0.735216	2.05046	1.35308	2.766	1.35377	0.947499	4.47498	1.059	2.59021	1.27205
NAD(P)-dependent oxidoreductase	2.85296	1.12567	0.181082	0.841459	0.528374	1.30026	1.17151	1.89379	2.0914	1.71453	2.92392	0.812168	2.84766	2.6602	1.67395	1.36135	0.813023
aspartate ammonia-lyase	0.583684	0.684043	0.110328	0.506005	0.532383	0.389231	0.646203	1.34556	1.83077	2.31676	1.59412	2.76813	3.6462	4.47132	2.57968	1.92798	1.21361
isocitrate lyase/phosphoenolpyruvate mutase family protein	4.34219	4.6271	3.10941	1.81258	1.00573	3.10679	0	0.513205	1.30592	0.702471	1.70149	1.05117	1.1809	2.3414	0.653328	0	0.396447
electron-transfer flavoprotein /FAD-dependent / fixCX-like protein	3.02335	3.41294	1.92534	1.49113	0.468158	1.15207	0.529234	0.391641	0.929728	1.46958	0.912782	2.90086	4.43332	2.3214	0.749807	0.947861	0.538353
bifunctional 5,10-methylenetetrahydrofolate dehydrogenase/5,10-methenyltetrahydrofolate cyclohydrolase	2.18444	1.93233	2.10181	1.42039	1.01624	1.88884	0.384964	0.678941	1.06599	1.52424	1.70433	4.40062	1.74368	2.34153	1.62763	0.340552	1.16592
AarF/ABC1/UbiB kinase family protein	1.66618	1.59911	1.38603	1.51751	0.529395	0.664581	0.414706	1.17174	1.97055	1.47002	1.5183	3.27409	2.03288	3.39969	1.77758	0.72306	2.09855
RNA-processing protein	5.38157	1.57501	0.249893	2.61273	0	0.897178	0.549521	0	1.88291	2.58742	0.427566	2.40964	3.34783	2.84081	0.46713	2.46049	0
GTP 3',8-cyclase MoaA	4.56387	3.30889	2.40727	5.21894	2.17803	1.62304	0	0.291786	1.1295	0.238019	0.731923	0.543809	1.99951	2.33226	0.556947	0	0.662508
alanine--tRNA ligase	1.57475	1.37691	1.59312	1.01762	1.42541	0.781731	0.910943	0.698986	1.31151	1.61712	1.33501	2.91575	5.2413	3.17663	0.513111	1.19044	0.368573
formyltetrahydrofolate deformylase	1.8433	1.05292	0.336694	2.56542	0	0.616617	1.30119	1.16056	1.86034	1.88512	1.08641	3.69942	3.47927	2.30716	0.966498	0.676423	1.55471
carboxylating nicotinate-nucleotide diphosphorylase	4.42722	2.99971	2.61122	2.59018	0.509899	0.627397	0.38163	0.5002	2.47125	2.19124	0.592975	2.35392	0.903561	2.33369	1.28077	0.344124	0
diphthine synthase	2.19994	2.14513	1.09124	1.28531	1.62076	1.93984	0.776721	1.35518	1.40575	0.774249	1.78299	3.51813	1.83633	2.16564	1.30135	0.799438	0.302157
glutamate--tRNA ligase	1.8432	2.85035	1.72195	0.905631	1.51208	0.620348	0.755343	1.09543	1.46558	1.71908	0.842326	2.18205	3.00627	2.85562	0.968706	1.35754	0.57504
UbiX family flavin prenyltransferase	0.954205	0.846778	0.267266	0	0	0.959549	0	0.776067	1.45207	3.6059	1.30576	4.18551	2.68799	3.58864	2.97446	2.60112	0.591524
cadherin-like domain-containing protein	0.344972	0.213416	0.280502	0.0997607	0.186963	0	1.60724	2.76618	2.51881	1.84945	1.94425	0.601862	2.25419	2.01708	2.35573	3.20099	2.57373
5,6-dimethylbenzimidazole synthase	1.87962	1.31587	2.50035	1.46989	3.0458	0.750776	0.45616	0.815016	1.84357	1.32978	1.02546	1.50006	1.40372	3.2423	1.56042	1.23721	0.931666
potassium-transporting ATPase subunit A	2.15512	3.48015	3.41621	2.35119	1.34036	2.64119	0.713152	0.181246	1.00527	1.47167	0.906603	1.22059	1.08069	2.28758	0.171739	0.727061	1.23843
phosphate ABC transporter permease subunit PstC	1.08064	0.4744	1.20431	0.699527	1.31775	0	0.662073	1.7638	2.56565	1.55869	1.71284	2.90319	2.26886	3.42267	1.40702	1.18578	1.34696
asparagine--tRNA ligase	1.86245	1.4374	1.49602	1.46659	0.670488	0.412496	0.505315	1.01328	1.96071	2.29044	1.12441	4.02701	1.73209	3.45087	1.28914	0.454075	0.772216
proline dehydrogenase family protein	1.49488	2.44977	1.67864	1.75789	2.47088	2.45333	1.28222	0.323712	0.571471	0.529439	1.63566	2.43838	4.21346	1.22813	0.641547	0.71061	0
dihydrofolate reductase family protein	1.88335	2.46148	1.78204	1.80524	4.45563	2.64916	1.909	0.471483	1.07737	0.37161	2.15263	1.82091	0.440504	0	0.968378	0	1.2152
Asp-tRNA(Asn)/Glu-tRNA(Gln) amidotransferase subunit GatB	2.23492	2.94198	2.70198	1.4538	0.606366	1.10641	0.575115	1.40863	1.13847	0.580343	0.848273	1.50394	3.48978	3.22182	0.388465	0.614698	0.464856
acetylglutamate kinase	1.57356	2.07238	1.31523	6.11165	2.55844	3.14799	0.482036	0	1.49438	0.698359	0.712611	0.528431	0.734173	1.81232	0.819526	0	1.96137
prephenate dehydratase	2.2355	2.24078	0.712715	1.8322	0	1.93181	0.783638	0.866457	1.44825	1.54887	2.60298	2.58048	1.81207	1.65217	1.00099	1.77426	0.399278
heavy metal resistance protein CzcA	4.00897	2.55815	2.06931	0.500115	1.19552	0	0.667434	1.38295	1.3751	0.969611	1.31559	1.22553	2.47547	2.93448	0.378243	0.796919	1.35787
4Fe-4S cluster-binding domain-containing protein	0.370631	1.55958	1.44566	1.17472	0	1.48294	0	0.116464	1.5778	0.6409	0.723462	4.46351	2.88896	4.08457	2.15326	2.08994	1.26244
phosphoribosylformylglycinamidine synthase subunit PurL	2.22556	1.73071	1.78843	0.721644	0.200593	0.246816	1.28264	0.671346	1.82812	1.48285	1.90554	3.15786	1.83972	3.97999	1.02951	0.405781	0.617031
PepSY domain-containing protein	0.427108	1.44138	0.951975	1.33918	3.36361	3.42604	0.515116	2.73673	0.144372	0.365204	1.16798	1.94767	0.804767	3.44128	0.898326	0.953288	0.53749
SufD family Fe-S cluster assembly protein	1.48627	0.968086	1.21504	0.480088	0.308311	1.86588	0.116178	0.607088	1.85305	2.91488	2.70935	1.51767	0.710445	2.58108	2.1512	2.27686	1.86491
acyl-CoA thioesterase	1.18986	1.50478	1.65668	1.14005	0.928861	0	0.78503	0	1.58797	1.6575	2.18797	2.43743	3.95225	2.06389	3.07472	0.600119	0.77102
cobalamin-binding protein	1.17727	1.54582	0.162797	2.09276	0.478135	0	1.62213	0.479469	0.987861	1.83062	1.59639	1.97707	3.01855	3.22318	1.47844	1.61238	1.4662
exonuclease	2.10514	2.10332	1.50558	1.93239	0.845398	0.520103	0	0.600738	2.84196	1.91242	2.64557	1.11824	2.25135	3.08503	0.830317	1.17026	0
fibrillarin-like rRNA/tRNA 2'-O-methyltransferase	2.34667	1.05942	3.11885	2.25705	1.95033	0	0	1.09414	1.96501	1.51315	1.10296	1.62084	3.00254	1.85296	0.80661	0	1.50401
nitronate monooxygenase	0.824843	0.161374	0.357205	0.237954	0.298834	0.367696	1.571	1.14143	1.39128	1.21759	1.49417	3.20656	2.6521	5.39281	0.57434	2.11025	1.36898
DNA-directed RNA polymerase subunit E''	2.89331	0	0.806108	0.936463	0	0	0.886324	0	1.09909	3.85224	2.62057	0.971631	2.69986	0	1.50687	1.58741	5.40958
MGMT family protein	0.888047	1.55941	1.93887	0	0	14.2127	0	0	0.344159	0.361877	0	1.21699	0.760871	2.61461	1.77434	0	0
hydroxymethylbilane synthase	1.41844	4.48697	1.57979	0.914672	0.461491	1.69111	0.34842	1.38854	0.861337	1.24988	2.82183	0.949626	1.86101	1.93964	1.79099	0.316461	0.698737
IS481 family transposase	3.77348	4.07769	2.77789	3.79079	2.35973	6.38767	0	0.157924	0.441059	0.257647	0.262905	0.194955	0	0.334312	0.302349	0	0.361806
hydroxyacid dehydrogenase	1.44761	3.55486	0.322446	0.749178	0	1.15766	1.03578	0.77981	1.74021	1.02644	1.81725	1.16597	2.65735	3.92541	0.888274	0.632923	1.74988
heme-binding protein	2.69078	4.31206	2.24295	4.63778	2.91662	2.69153	0.27476	0.243992	1.70359	0.597097	0.406188	0.587718	0	1.03302	0.46713	0.492098	0
flippase-like domain-containing protein	1.99664	3.72486	2.65733	1.45376	1.63305	0.512673	0.775026	0.271102	0.859608	1.45105	1.36503	1.3691	1.8935	1.48048	1.88651	1.65118	0
metalloregulator ArsR/SmtB family transcription factor	2.50838	8.3739	1.39772	0	0	0	0.528385	0	2.92428	2.62873	0.766393	0.547646	0.760871	1.98695	1.7797	0.928486	0
cyclase family protein	1.71867	2.05141	1.08983	1.54104	1.93887	1.55402	0	0.925089	1.92474	0.762762	1.49788	0.51269	1.1995	3.39163	0.447014	3.29635	1.00157
1-(5-phosphoribosyl)-5-[(5-phosphoribosylamino)methylideneamino]imidazole-4-carboxamide isomerase	3.4141	2.00213	2.96484	0.735992	0	0	0	1.03389	1.44752	1.18869	1.73292	3.31419	1.42174	2.85747	0.791745	0.413527	1.41718
M3 family oligoendopeptidase	2.8408	2.10314	1.58143	1.74023	0.971814	0.894197	0.91726	0.81427	1.82522	0.864277	1.22227	1.40936	2.38498	2.50343	0.468177	1.6472	0.185403
NAD(P)-dependent glycerol-1-phosphate dehydrogenase	1.81235	2.04514	1.73212	1.50832	0.842954	1.55431	0.158821	0	1.27873	2.75716	1.1726	1.56596	2.41616	2.08606	1.35009	1.42061	1.29153
tandem-95 repeat protein	0.762408	0.584611	0.559993	0.745466	0.893168	0.692615	2.00775	1.58868	2.01558	1.29866	1.67132	1.80638	1.00985	2.33075	1.50426	1.59266	2.05162
neutral zinc metallopeptidase	0	0	0	0.205889	0.517132	0	0.194866	0.519132	1.69151	1.55273	2.30461	2.13621	2.67114	2.19792	4.63817	3.49005	2.37868
DUF2171 domain-containing protein	0	0	0	0	0	0	0.281806	0.250248	2.09673	1.63309	0.833206	1.54464	4.7213	3.44341	1.91643	5.55187	2.29329
thioesterase family protein	3.27346	3.44892	0.721798	2.119	3.19338	0	0	0.356193	1.48687	2.03391	2.35919	1.31915	0.610918	3.01613	0.681941	0	0
DUF4342 domain-containing protein	1.53321	1.34616	0.854336	1.48874	1.24642	1.53364	0.469676	0	1.74727	2.38158	1.38868	0.514881	2.14605	1.76585	2.39554	0.841192	2.86661
sugar kinase	5.37299	3.40217	2.65682	1.92518	1.93643	0	0.366347	0	0.798075	0.265376	0.268999	3.22232	2.51467	1.38257	0	0	0.375161
ubiquinone-dependent pyruvate dehydrogenase	1.55987	0.9587	2.25991	3.53413	2.53619	2.49649	0.286707	0.509201	0.829574	0.692286	0.847697	1.15244	1.45558	3.05416	0.812399	0.684658	0.583294
metal ABC transporter ATP-binding protein	1.76138	3.14752	1.78418	2.5313	1.16978	2.11938	0.63096	0.385659	1.36972	0.630294	0.96898	0.691101	1.32017	3.64021	0.753741	0.765922	0.433325
potassium-transporting ATPase subunit C	3.26467	3.19128	1.45567	1.64035	0.911444	0	1.03905	0.617702	1.49873	1.97163	1.47186	3.59401	0.470201	0.653812	0.583912	0.615122	0.707582
DUF2070 family protein	2.13755	1.464	2.19918	0.886037	0.747618	0.909307	0.557947	0.74241	1.55927	2.36578	1.78338	2.26171	1.43275	2.10973	1.11104	0.82989	0.760589
SelD-related putative sulfur metabolism protein	0.576185	1.6863	2.46194	2.11356	1.5627	0.38423	0.235341	0.104493	1.97083	1.44942	1.3924	1.28996	2.32986	2.43372	0.801943	2.31823	1.19698
uL30 family ribosomal protein	0.574954	0.50481	0.328807	0.372184	1.86963	0	0.352257	0.938432	2.4025	1.78619	2.08302	3.47545	1.60953	4.96646	0.598884	1.89268	0
DNA polymerase II large subunit	1.16991	1.21282	0.94765	0.707732	0.991878	0.772319	0.867403	0.965377	1.75767	1.35817	1.78245	2.41444	2.56678	2.30906	0.981593	1.10966	1.55997
bifunctional precorrin-2 dehydrogenase/sirohydrochlorin ferrochelatase	6.46434	4.96624	2.48704	2.09228	3.28448	1.61654	0.500767	0	0.306953	0.179308	0.374367	0	0.754016	0.691866	0.420838	0	0
DNA-directed DNA polymerase I	2.60021	2.2773	1.83197	2.33411	0.329232	0.199152	0.793363	0.437249	0.846182	0.971509	0.997864	3.23404	1.2231	2.87852	1.16011	0.660268	0.874652
MEMO1 family protein	1.58585	2.78085	1.76486	2.05313	0.509899	1.89999	0.584597	0.516712	1.08958	1.97621	1.72846	1.49535	2.67114	1.64844	1.00109	0	0.396447
vacuolar H+transporting two-sector ATPase F subunit	1.83046	2.41072	2.54993	3.55474	1.48807	0	1.12147	0	2.08603	2.84332	1.65791	2.45882	0	0.527053	0	0	1.1408
carbamoyl-phosphate synthase (glutamine-hydrolyzing) large subunit	1.18156	1.69678	1.03689	0.993283	0.676148	0.835422	0.618769	1.28913	1.51403	1.34777	0.761167	3.29553	2.37401	3.3166	0.786654	0.650504	0.842719
3-phosphoshikimate 1-carboxyvinyltransferase	1.81457	0.888162	1.19974	0.906752	0.295205	0.41536	0.857323	0.771667	1.25006	1.62207	0.3761	2.07365	3.2661	4.17134	0.875304	1.59213	0.78191
DUF1264 domain-containing protein	0.441836	0.775865	0.492401	0	0.71838	0.883919	0.935355	0	0.785427	0.714195	1.19783	4.78552	3.96821	5.37757	1.35855	0.96965	0
tRNA (adenosine(37)-N6)-threonylcarbamoyltransferase complex transferase subunit TsaD	1.88754	1.89645	1.79065	1.0441	0.883898	0	0.495064	0.435769	1.85142	1.69079	1.46697	2.5289	1.26131	2.97495	1.96391	0.881431	0.33573
formate--phosphoribosylaminoimidazolecarboxamide ligase family protein	1.47308	1.30168	0.82234	0.793179	0.398446	0.490261	0.451668	1.33807	1.02402	0.870086	0.667716	3.4619	4.34675	2.40688	1.79105	0.806717	0.305459
HAD-IC family P-type ATPase	2.07109	2.85351	1.35053	2.31086	0.99701	1.0003	1.05595	1.00282	0.378845	0.939635	0.56415	1.93161	1.73044	1.7877	0.716071	0.946333	0.936946
TIGR00725 family protein	0	0.457851	0.87342	1.01269	0.847855	1.04323	0.319489	1.39034	0.596606	3.71525	0.472312	1.75532	2.4019	2.04965	2.74468	1.73008	1.29998
ribonuclease Z	1.48897	2.08617	0.990848	0.383243	1.44234	0	1.27139	0.484248	1.35731	1.5827	2.15124	1.58421	0.560777	1.5315	2.17278	1.63496	1.85237
pre-mRNA processing ribonucleoprotein, snoRNA-binding domain-containing protein	2.49147	3.46356	1.85106	1.0752	1.01272	2.0768	0.381612	0.564797	0.709829	0.921446	0.7522	1.53392	0.968701	1.79344	0.865055	1.13911	1.29396
lamin tail domain-containing protein	0	0.230264	0.593623	0.180313	0	0.67882	1.36616	0.385753	1.92594	2.62032	2.12901	3.15085	2.285	2.94567	1.43555	1.83948	0.653789
precorrin-6Y C5,15-methyltransferase (decarboxylating) subunit CbiT	1.39663	1.21991	1.29348	2.10433	0	0.924926	0	1.00615	0.70617	1.44485	2.5278	1.87285	1.30775	3.36877	0.963154	2.03724	0.576278
large conductance mechanosensitive channel protein MscL	0.695293	0.605772	0.384451	0	1.19534	0	0.450427	1.5044	2.12001	0.614781	1.92054	3.74831	1.32984	2.06474	1.48445	1.51415	2.64301
ornithine carbamoyltransferase	1.1238	1.75095	2.3641	1.28077	1.89771	0.562494	0.541167	0.918831	1.40284	1.64446	0.253868	2.68395	1.05715	2.11911	1.46436	0.323748	1.06759
phosphoribosylformylglycinamidine cyclo-ligase	0.513348	0.722665	1.04461	0.971895	0	0.491604	0.799256	0.566691	1.36647	1.84637	1.62189	3.2252	2.22256	3.29149	1.61856	0.856729	1.29724
precorrin-6y C5,15-methyltransferase (decarboxylating) subunit CbiE	1.50272	2.31067	1.04647	1.21468	2.43817	3.74452	0.921632	0.407504	0.714596	0.998631	0.339906	0.758283	1.05059	2.37546	0.392546	1.65066	0.469739
inorganic phosphate transporter	0.810491	0.951666	0.89697	0.34821	0	0	0.332037	0.732749	2.15344	1.91564	3.43337	1.6304	1.51048	2.96412	1.97928	1.77961	1.01233
divalent cation transporter	0.231764	0.200894	0.258288	0.897852	0.360968	0	0.97549	1.63101	2.10097	3.27258	2.50481	1.07056	2.13453	1.32391	2.65303	0.254314	1.71302
alpha/beta hydrolase fold domain-containing protein	0.821975	0	0.707685	0.565526	0.450096	0	0.511474	0.150612	0.521354	1.09172	0.480952	2.37785	4.97692	4.35238	2.88325	1.22458	1.35853
UDP-N-acetylglucosamine 2-epimerase (non-hydrolyzing)	2.24909	1.31604	1.1034	1.45984	0	0.994103	0.636216	1.55919	1.17125	1.96118	0.938498	1.72652	1.2123	1.48211	0.257372	1.69573	1.92034
phosphoribosylglycinamide formyltransferase	2.1835	0	0.243798	0.848294	0.707918	0	0	0.473771	2.43677	2.50651	1.58128	3.50793	2.85412	2.2566	1.3497	0.477765	1.08542
urease accessory protein UreD	3.05374	0.738574	1.39995	2.00049	1.348	0	0.674982	0.296647	0.837014	1.86413	1.01817	1.18004	2.11307	3.22273	0.283969	0.299147	1.8442
site-specific integrase	1.92171	1.10028	0.585218	1.60604	0.659869	2.14855	1.14859	0.766238	0.625479	0.78287	0.715211	3.02136	2.49206	1.64856	0.418984	0.675354	1.31279
SCP-like extracellular	1.9393	0.851355	0	0.313842	0	0	0	0.263775	1.84172	0.86068	0.878244	2.60502	2.71446	4.46713	1.01001	1.59599	3.02157
ATP-dependent DNA ligase	1.3517	1.83149	1.00896	1.54316	1.22266	0	1.00855	0.810486	0.851434	1.12539	1.35163	1.79741	2.52241	2.76869	1.09401	0.651832	0.561799
cobalt-precorrin-5B (C(1))-methyltransferase	1.20555	2.96762	1.06263	1.70068	1.93175	0.484961	0.433985	0.508665	0.642055	0.432679	1.53908	1.77546	1.97479	2.87644	1.26139	0.522252	0.595011
tRNA guanosine(15) transglycosylase TgtA	1.57874	1.85109	0.777226	0.788771	0.541117	1.05045	0.437039	0.280743	1.35316	2.1864	1.60307	1.32348	2.47424	2.66599	1.8374	0.392899	0.646907
acetolactate synthase large subunit	3.2232	4.80654	1.88707	2.9234	1.83365	3.86809	0.198384	0.262828	0.244243	0.0715943	0.146903	0.540775	0	0.557224	0.335461	0.35467	0.605059
proteasome subunit alpha	2.40264	2.10335	0.891563	0.781086	1.3079	0	0.985688	0.437654	0.613918	1.7915	1.46047	1.62084	1.86836	1.62343	2.5137	0.441343	0.501336
DUF424 family protein	1.69232	5.90265	1.88599	2.71843	1.42972	3.38558	0	0	1.01547	1.89239	0	1.15891	0	0	0	0.964897	0
GHKL domain-containing protein	0.355984	0.409093	0.835114	0.615906	0.885667	3.14925	0	1.35129	1.10428	1.5377	2.27084	3.27429	0.516071	1.71235	1.43343	0.853348	0.884917
general stress protein GsiB	0	0.99684	0	0.367473	0	0	0	0	1.72515	0.755819	1.54249	2.66891	2.6486	2.28834	2.36521	4.36036	2.12275
aspartate dehydrogenase	1.40591	1.61789	1.98867	1.26295	0	0.866839	0.597305	0.533018	3.22645	1.44279	2.06251	2.26579	0.918656	1.49714	0.681977	0.357889	0.405065
peptidoglycan DD-metalloendopeptidase family protein	1.76639	2.07238	0.655465	1.52791	1.91256	7.07537	0	0.318944	1.0137	2.09165	1.06892	0	0	1.27585	0	0	0.730706
VTT domain-containing protein	1.19949	1.01813	0.707005	0.8929	0.651032	0	0	0.662449	0.895596	1.46831	3.48312	4.11404	1.44928	2.15084	1.20295	0.435485	0.98531
esterase	1.90257	3.57956	2.72657	0.527825	1.76765	2.72037	0.166521	0.443622	0.516239	0.844379	0.738524	0.365098	0.762412	1.55916	1.98176	0.298241	0.338782
DNA double-strand break repair nuclease NurA	1.22215	0.699663	1.33387	0.344574	0.432733	1.17717	0.880223	0.809731	0.824958	0.709615	2.16755	1.17625	3.39677	2.25405	1.59318	1.22122	0.397858
CbbQ/NirQ/NorQ/GpvN family protein	0	0	0	0	0	0	0.928768	0.824762	2.11149	2.13049	0.457677	2.03632	3.7722	2.47344	2.36854	2.2179	1.2597
DUF1297 domain-containing protein	2.95761	0.845548	0.818718	0.62161	0.755602	0	0.284726	0.632104	2.40132	1.3487	2.38559	0.646813	1.81622	1.52106	1.52591	1.82624	0.579264
GMC family oxidoreductase	1.70034	1.4929	1.00668	0.687923	0.345571	0.850406	0.325546	0.693817	1.11914	0.565969	0.866278	1.92714	3.6416	3.0599	0.996248	0.816276	0.66231
UPF0182 family protein	0.0918983	0.242643	0.309758	0.301239	0.305086	0.744079	0.456498	0.761151	1.49128	0.8776	2.1532	2.64112	2.35131	3.11593	1.36304	1.13053	2.26358
DNA mismatch repair protein MutT	1.09381	0.240092	1.37137	1.06209	1.33382	2.18824	0	0.743879	1.45428	0.970889	0.990703	0.918309	3.31721	1.7322	1.13934	0.900179	1.36339
thymidylate synthase	0.979059	0.72466	0.551325	0.422669	0.804807	0.317585	0.910374	1.16858	1.25559	1.74165	1.19049	1.66361	1.23823	2.85499	1.37054	1.08892	1.83713
metal ABC transporter permease	2.75756	2.71324	0.891732	1.00519	1.05675	0.650129	0.185649	0.837535	0.351467	1.13995	1.41558	1.26326	1.15373	3.74753	0.332477	0.716119	0.411022
UDP-N-acetyl glucosamine 2-epimerase	1.11651	1.21066	1.03407	0.240916	0.316336	0.372273	0.45277	0.101242	1.41174	1.91216	1.35361	1.74273	2.25487	4.06454	1.54255	1.02095	0.706404
topoisomerase	0.618571	1.08621	0	0	0	0	0	1.00962	0.738237	1.37264	1.68078	3.10002	2.96787	2.84972	0.644317	1.45371	3.08408
RlmE family RNA methyltransferase	2.17023	2.75012	0.738208	0.545171	0	2.70506	0.277536	1.47999	1.547	2.01043	0.410291	2.12824	0.845412	1.56519	0.471848	0.497068	0
FTR1 family protein	0.691919	1.59863	0.575446	0.813589	0.909569	0.682866	0.560021	0.192009	1.26762	1.33736	1.61123	2.28276	2.37574	2.44973	1.0787	1.00752	1.20246
DNA replication complex GINS family protein	2.50538	0.439946	0.27921	0	0	0	0.904742	2.13766	0.38069	0.222382	0	2.65673	2.33787	3.19117	1.5658	1.6204	1.24914
chitobiase/beta-hexosaminidase C-terminal domain-containing protein	0.124982	0.151471	0.191489	0	0	0	1.21853	0.369623	2.08989	2.21786	1.23916	2.7064	3.74181	2.71641	0.390553	1.94232	1.10319
type 2 DNA topoisomerase 6, subunit A	1.70611	1.06998	0.135812	1.73551	0.39628	1.95039	0.447979	0	1.11104	0.649018	1.10377	2.12808	3.18408	2.66677	0.50775	0.802333	0.911396
S8 family peptidase	0.157356	0.782596	0.0817981	0.475128	0.477352	0	1.41254	1.43938	1.33774	1.76778	0.560525	1.31379	1.79094	1.80462	1.82425	1.3812	2.67045
tautomerase family protein	0	0	0	1.00105	0	0	0	0	2.93722	0	2.8013	5.27013	1.44303	1.78107	1.61079	0	3.8551
DNA-3-methyladenine glycosylase	0	1.21024	0.500811	0.931455	3.07089	1.9191	0.835784	0	1.3817	1.4815	0.392452	1.2278	0.433657	2.56422	0.499604	2.54252	1.21198
nickel-responsive transcriptional regulator NikR	4.80583	3.17115	1.01081	0.389669	0	0	0	0.657226	0.46043	0.534315	0	4.05942	0.561717	3.11418	0	0	1.50064
glycoside hydrolase	2.33959	2.5317	1.92208	2.4106	1.96226	1.50171	0.113303	0.31477	1.16569	0.295573	0.178741	1.50631	0.517706	1.25583	1.16871	0.822272	0.351767
DUF2182 domain-containing protein	0.78773	0.907435	0.463431	0.836104	0.409638	0	0.171725	0.154425	1.24577	0.875125	0.482063	1.77206	4.42115	3.18025	0.923506	2.36748	1.41146
slipin family protein	0.775659	0.709337	0.610444	0.891964	0.407349	1.06726	1.38851	1.48727	1.43466	0.999648	1.45682	0.38146	2.07697	1.56746	1.66318	1.19015	1.01216
6,7-dimethyl-8-ribityllumazine synthase	2.9126	1.55552	1.32872	0.374585	0.940846	0	0	1.25931	1.75854	1.04438	0	2.4595	1.07995	2.43092	0.602748	0.634965	1.44255
cytidylate kinase family protein	2.774	0.805677	1.01156	0.58113	0	0	0.861958	0.736132	1.05377	2.16921	0.418751	1.51643	2.96311	1.5934	1.41668	0.507317	1.15256
type II secretion system F family protein	0	0	0	0	0	0	0.105677	0.187686	2.97988	1.15749	1.41734	1.70484	3.62814	1.46175	1.43732	2.59711	3.4959
acyl-CoA dehydrogenase family protein	0.964662	1.51264	0.719755	1.41339	0.693609	1.35364	0.439091	0.589309	0.490831	0.57162	1.17681	1.89714	2.0033	3.02487	1.14054	1.45053	0.268745
glutamate racemase	0.338463	0.296054	1.31523	0.655644	1.09647	1.34914	0	0.548312	1.15329	0.445607	0.912808	4.29031	3.45759	1.54692	1.04976	1.46024	0
phosphate ABC transporter permease PstA	0.593992	0	0.330985	0.192254	0	0	1.27372	0.807921	1.24103	2.50438	1.88299	1.79526	2.49425	2.73649	1.85614	0.651785	0.740384
shikimate kinase	2.19631	2.46431	1.2338	0.595957	0	0	1.33261	0.513073	0.783707	0.269405	1.39995	2.23114	2.53443	1.22676	0.629995	0.695544	1.08894
DUF4440 domain-containing protein	1.43508	3.15001	1.99915	2.32243	2.3333	2.87097	0.439617	0.390388	0.817723	0.318452	0	0.481929	0.659022	1.65284	0.747407	0	0
NAD(P)H:quinone oxidoreductase	0.858323	0.378607	1.19455	1.3824	1.40222	0	0.261677	1.39424	0.650546	0.951418	1.16426	2.01631	0.797103	3.19982	0.449163	0.937329	2.13972
valine--tRNA ligase	1.4924	1.00078	1.21001	0.885967	0.371312	0.458328	0.631952	0.806558	0.786883	1.31575	1.45	2.15054	1.59825	2.8334	0.95533	0.755484	0.568051
type II/IV secretion system ATPase subunit	0	0	0	0	0	0.343089	0.395696	0.718426	1.65677	1.87547	1.76334	2.06389	4.09637	2.60779	0.68364	1.95002	1.22095
UDP-3-O-(3-hydroxymyristoyl)glucosamine N-acyltransferase	1.51066	2.03022	1.03397	4.82027	0.470423	0	0.522066	0.312823	1.48825	0.225294	1.02717	1.2274	1.51356	1.49367	0.828634	0.63092	0.356044
Asp-tRNA(Asn)/Glu-tRNA(Gln) amidotransferase subunit GatC	2.00437	4.22608	1.59506	2.56027	0	3.90262	0	0.542205	1.13573	0.884588	0	0	0	1.7346	1.04973	0	0
TIGR00303 family protein	0.490256	1.9611	0.968105	1.12376	0.405086	0.501217	0.147721	0.540104	1.98901	1.20254	1.36101	1.98946	1.62451	1.82015	1.54975	0.548302	0.93512
divalent metal cation transporter	1.48156	2.45178	1.09539	3.05093	3.47696	4.23053	0	0.125124	0.403954	0.383254	1.00676	0.141411	0.208718	1.10349	0.21727	0	0
biotin/lipoyl-binding protein	0	0.926474	0.587984	1.36613	0	0	0	1.43525	1.8038	1.63909	0.955737	1.06308	3.93862	2.43064	0	0.578938	1.97291
GTP cyclohydrolase IIa	1.77448	2.48018	1.57535	2.73247	1.11748	1.42697	0	0.195194	0.811979	0.955355	0.648606	0	1.99215	0.826419	1.49333	0.393678	0.894384
chromate resistance protein	0.618571	0	0	0.397676	1.95826	0	0	0.673082	1.61837	1.34359	1.06892	0.825221	1.69715	1.05224	0.639904	2.64321	4.47353
PhoU family transcriptional regulator	1.32682	3.26185	3.40092	2.74844	0.431453	0.530874	0.16258	0.288748	1.10885	1.01305	1.44209	0.641959	0.742862	0.458442	0.829224	0.291182	0.330763
reverse transcriptase-like protein	1.75868	1.08953	0	1.29689	0	1.17278	0	0	0.577488	1.11786	0	4.05411	2.93567	3.67629	1.4049	0	0
DUF2382 domain-containing protein	0.372169	0.990343	0.434392	2.56457	1.94472	0	0.228017	1.03656	0.295548	0.704849	1.06408	2.3903	0.734866	1.57074	0.845483	1.72657	1.51762
GTP cyclohydrolase I	0.954178	0	0	2.16183	0	0	0	0.519132	1.6311	1.05868	1.72846	2.56345	0.890381	1.60043	2.98168	2.09403	0.59467
galactose oxidase	0.791407	1.40162	1.47488	1.02767	1.72337	0.527752	0.161624	0.579256	0.705078	1.76037	0.477868	1.41744	1.23524	0.911491	2.20319	0.578938	1.64999
twin-arginine translocation pathway signal protein	3.04512	3.12035	0.90309	1.45373	1.52437	3.35857	0	0	0.519019	0.138698	0.335693	0.209899	0.583246	0.393404	0.651052	1.43547	1.31349
AmmeMemoRadiSam system protein B	2.29637	2.86586	1.81292	1.68917	2.68072	2.63876	0.808119	0.179406	0.751583	0.146347	0	0.440533	0.307705	0.755478	0.3385	0.714595	0
tryptophan synthase subunit alpha	0.979726	0.853996	1.45997	1.05041	1.05687	2.59895	0.603869	1.23454	1.37286	1.74135	0.292222	0.66199	0.621224	1.32439	1.36152	0.352758	0.409516
lysine 2,3-aminomutase	0	0	0	0	0	7.10953	0.238963	0	1.63672	0.515155	1.42549	1.69938	1.4935	1.8222	0.823136	1.09947	0.719729
ring-cleaving dioxygenase	0.830488	1.7014	0.906719	2.48694	0.900192	2.21525	0	0.301225	1.0516	0.845033	1.22309	1.23348	2.00356	1.11592	1.08308	0.303764	0.345055
histidine--tRNA ligase	1.26955	0.185732	0.9369	0.679905	0.343132	0	0.13178	0	1.84831	0.942359	1.13515	3.11961	3.14725	3.29613	1.32089	0	0.265553
adenosylmethionine--8-amino-7-oxononanoate transaminase	2.20551	3.18086	1.23445	0.914535	0.646701	0.813834	0	0.43572	0.764	0.9806	0.36389	0.674748	2.07198	2.20679	0.838378	0.881708	0.252937
imidazole glycerol phosphate synthase subunit HisF	2.34531	1.47928	1.86989	1.29987	0	0	0.197669	0.364167	1.2766	0.595808	2.10662	0.22478	1.87503	2.50361	0.68949	0.726343	0.825077
ArsA family ATPase	2.04288	0.39082	1.13518	0.728444	0.744041	1.34941	0.702712	0.982933	0.601753	1.69434	1.00791	1.66488	1.88188	1.16923	0.463652	0.244217	0.840757
endonuclease III	2.78139	0.701593	2.08226	1.04519	0	0	0.269373	1.30547	1.34808	1.23184	0.348659	0.825357	1.13135	1.88359	1.33489	0.411797	0.974501
HTH domain-containing protein	1.22235	3.19645	1.65942	1.70767	4.30821	0.586391	0	0.159472	0	0.390259	0.530965	1.70897	0.547031	0.168795	0	0.321632	1.84138
DUF367 family protein	1.6412	3.31276	0.903383	2.06698	0.868042	1.07446	0.327096	0.301225	0.829852	0.236943	0.49839	1.11558	1.53147	2.18963	0	1.21506	0
dihydroorotate dehydrogenase	2.14274	1.28857	0.977384	0.385147	0.96578	1.22597	0.363921	0.496675	0.673608	0.805	0.268111	1.80221	1.93411	2.37671	1.22333	0.969178	0
bifunctional phosphopantothenoylcysteine decarboxylase/phosphopantothenate--cysteine ligase CoaBC	2.05088	1.27421	2.56898	0.741728	0.953958	0.854848	0.474289	0.694949	0.464943	0.735742	0.381909	1.36953	1.95023	2.26725	0.43505	0.228352	0.273345
PD-(D/E)XK nuclease family protein	0	5.555	6.42879	0.963663	1.21022	3.72273	0	0	0	0	0	0	0	0	0	0.364517	0
PQQ-binding-like beta-propeller repeat protein	2.03553	3.99667	1.9686	2.34127	0.507239	0.936186	0.286707	0.424334	0.358001	0.562157	0.706414	0.739026	1.02676	1.80031	0.16248	0	0
glycosyltransferase family 4 protein	2.40119	1.67989	2.45926	1.45183	3.1657	0.823099	0	0.457158	0.459751	1.04047	0.214347	0.296754	1.37319	1.35428	0.460786	0.259682	0
TldD/PmbA family protein	1.37268	1.55493	1.21874	1.01349	1.56385	0.405046	0.115204	0.843726	0.588777	0.169214	1.04827	0.91295	2.16915	0.993446	1.02276	2.30593	0.234377
calcium/proton exchanger	2.55466	2.85864	1.44674	0.890957	1.11891	1.83566	0.421627	0.624021	0.34856	0.414181	0.415538	0.462208	1.71245	0.924701	0.255262	0.251712	0.857785
TIGR03557 family F420-dependent LLM class oxidoreductase	1.30129	1.32302	0.892732	2.59224	2.11898	2.13031	0.163063	0.284154	0.910877	1.3885	0.48661	0.8284	0.487362	1.07837	0.784978	0.267444	0.653929
divalent-cation tolerance protein CutA	2.29981	0	0.908778	0.563696	1.24642	0	0.469676	0	1.48343	2.51455	0	0	2.25572	3.08276	0.907048	0.841192	1.08542
uroporphyrinogen-III C-methyltransferase	0.360212	1.26404	1.58538	1.38769	1.72372	1.40614	0.428843	1.17306	0.810539	0.943814	0.326255	0.241932	1.3366	1.23172	0.753447	1.18578	0.897976
mRNA surveillance protein Pelota	1.25903	1.7498	0.983646	1.78693	0.811427	0.995576	0.464384	0.274921	0.959046	1.12163	1.59557	1.8676	0.939231	1.30865	0.794039	0.554476	0
precorrin-8X methylmutase	3.29997	1.07088	0.912007	2.56178	1.67989	1.23159	0	0	0.373399	1.01818	0.762811	0.90593	1.13474	1.18389	0.43657	0.466443	0.695368
beta-propeller fold lactonase family protein	1.10167	0.431935	0.355658	0.464635	0	0.460091	0.537867	0.745289	1.09722	0.982924	1.12356	1.27754	3.43297	2.56587	0.304815	0.963323	1.19855
methylhydantoinase	1.64637	2.55466	2.67989	0.737718	0.411371	0.506165	0.155013	0.275309	0.721934	0.617988	1.38083	1.27643	1.18232	1.67764	0.263543	0.277629	1.10446
tRNA pseudouridine(13) synthase TruD	3.41486	1.50001	2.02155	2.07393	1.04165	0.427228	0.915868	0.231007	1.0548	0.0947773	0.387307	0.8589	0.996854	1.59902	0.222443	0.234332	0
pyruvate, phosphate dikinase	1.50402	0.970248	0.726896	0.519415	0.326428	1.00202	0.549496	0.327507	1.06474	1.02049	1.0833	2.2871	2.05776	1.84556	0.41919	0.988358	0.501202
protein kinase	0.974921	1.71196	0.466504	3.5762	1.58512	4.5509	0	0.707224	0.246897	1.09269	1.0544	0.218265	0.303246	0	0.3385	0	0.405065
ATP/GTP-binding protein	2.1512	1.56258	1.19004	1.15297	0	0.706439	0.879233	0.194416	1.22337	0.317183	0.963322	0	1.33119	2.26121	1.85668	0.393678	0.44541
hydroxyneurosporene methyltransferase	1.03992	0.684785	0.293992	1.01672	0.845398	0	0.481143	1.8505	1.59123	1.16029	0	1.59682	2.20703	1.20921	0.823616	0.867638	0.324052
Trm112 family protein	2.91652	1.73078	0.520611	1.90953	0	0	0	1.0905	2.29697	0.861914	0	3.38433	1.83947	0	0	0	0
adenylyl-sulfate kinase	0	0	0.571483	0	1.70563	0	1.56887	0.274149	0.773713	0.965005	0.477868	3.76616	1.8808	0.890146	1.62106	1.64949	0
type I 3-dehydroquinate dehydratase	0.797285	1.97732	0.655835	1.24174	0	0	0.237888	0.214971	0.88758	0.516967	0.685989	0.54029	2.89856	1.57217	0.404441	2.14757	1.9359
leucine--tRNA ligase	1.48269	1.28956	0.817688	1.25545	0.300373	0.736367	0	1.15384	0.598708	0.861621	1.00868	1.1829	2.66006	1.74978	0.47669	0.294613	0.460548
type I glyceraldehyde-3-phosphate dehydrogenase	1.04751	1.37355	1.30928	2.02735	0.426407	2.08646	1.12195	0.570742	0.198671	0.232786	0.947385	1.40812	1.21793	1.505	0.273175	0.287776	0
GTP-dependent dephospho-CoA kinase family protein	1.08722	0.511366	0	1.40769	0.889214	1.06807	0	0	1.02876	2.39686	0.49839	1.09105	1.51585	2.82329	0.556107	1.17872	0.673482
cobyric acid synthase	0.949691	2.73998	1.15409	1.00638	0.471945	1.90214	0	0.502789	0.120395	0	0.572096	0.823439	2.61097	2.14871	0.330127	0.70053	0.395046
isoleucine--tRNA ligase	1.58494	1.54921	1.26191	0.650955	0.407106	1.84265	0.357263	0.229139	0.348825	0.817044	0.377087	2.30006	1.40414	1.29943	0.26081	1.00923	0.625765
tyrosine--tRNA ligase	0.772475	1.12503	0.568351	0.66546	0.419055	0	0.313127	0.419076	0.879767	0.908904	0.696349	1.71927	1.4355	1.7701	2.67318	0.562402	1.28137
sodium/solute symporter	0.276403	0.627591	0.127418	0.238145	0.373447	0.229751	0.944647	1.50446	2.26181	1.69501	1.04155	0.715102	2.21332	1.00554	0.361054	0.277665	1.41298
histone family protein	3.58771	1.05	1.99915	0.774143	0	0	0	0	0.45429	0.530753	0	0	1.11594	0.688682	5.01684	1.31226	0
antibiotic biosynthesis monooxygenase	1.78336	4.44248	0.908703	1.05096	0.590409	0	0	0.497943	0.877528	0.509829	0.788715	1.70789	0	2.73391	0.378243	0	0
DHH family phosphoesterase	1.32075	1.98054	1.92989	0.726516	0	0	0.229445	0.308212	0.713721	0.903597	0.8498	1.63288	1.05284	2.09077	1.3649	0.619013	0.465345
aliphatic sulfonate ABC transporter substrate-binding protein	1.42183	2.50308	2.3842	1.85482	0.777766	0.492955	0.276837	1.19869	0.831908	0.106151	0.433267	0.321286	0.229933	0.710587	0.513329	1.05906	0.588744
gamma-glutamyl-gamma-aminobutyrate hydrolase family protein	1.31035	1.60715	2.86927	0.608382	0	2.74646	0.546915	0	1.44518	0.217522	0.568095	0.636539	0.427019	1.53778	0	0.50214	1.12841
orotate phosphoribosyltransferase	0.421093	0	0.237994	0	0	0	0.505908	0.919676	1.93198	1.2863	3.81515	0	1.16347	2.20604	1.73735	0.930728	0.524873
copper amine oxidase	0.350217	0	0	0.162181	0	0	0.645651	0.189386	1.69408	2.28803	1.49925	1.33481	1.63796	1.61965	1.34904	0.899395	2.20964
IS1380 family transposase	1.39522	4.20002	3.55404	1.54829	2.26848	1.99373	0	0	0.0757151	0.176918	0.361056	0	0.185991	0.11478	0.415226	0	0
ammonia monooxygenase subunit A	0	0	0	0	0.779846	0	0	0.260954	0.546606	1.06434	2.17213	2.57716	3.133	3.31451	0	1.05262	1.1957
chaperonin Hsp60/Cpn60/TCP-1	1.55837	1.21622	1.06132	2.12964	0.563055	1.3856	0	0.376822	0.920859	0.768464	0.470488	1.97702	1.2926	1.49569	0.360718	0	0.431652
gluconolaconase	2.54728	1.81267	0.127823	3.12455	3.73749	0.927415	0.140542	0.124804	0.962182	0.203614	0.207769	0.465426	0.428111	0.666019	0.238941	0.25697	0
CAP domain-containing protein	0.241759	1.34386	0.682303	0.156498	0.497717	0	0.592475	0.131532	1.28967	1.96179	1.93342	0.932954	0.676785	1.5034	3.03819	0.335903	0.390902
restriction endonuclease	0.932488	0.93606	2.06903	2.119	0	0	0.40111	0.717624	0.828644	2.2033	0.345692	1.29305	0.410273	1.25762	1.13986	0	0.816044
asparagine synthase	1.3677	1.33193	1.04634	0.669611	0.581	2.04898	0	0.422983	0.720692	1.2073	0.953169	1.13018	1.6441	1.61292	0.347308	0.307561	0.421879
cytosine permease	0.993998	0.363324	0.307671	0	0.672033	0.831711	0.244775	0.33356	0.610377	0.447633	1.11993	3.01855	3.04239	2.02723	0.433043	0.87798	0.257599
peptidyl-tRNA hydrolase	0	0	0	0	0	0	0.990128	0	0.613906	1.41319	0	3.71993	1.50803	1.8337	3.26684	0	2.01438
ribonuclease P protein subunit	0.974921	0	0.549216	0	0	3.90077	0.597305	1.06084	0.740691	1.29804	1.76603	0.654795	1.81947	0.561426	1.06166	0	0
ribose-phosphate pyrophosphokinase	2.72971	0.541239	0	1.78632	0.501138	0.571451	0.732651	0.655013	0.69426	0.400736	0.537886	1.02534	1.41105	1.73572	0	0.668478	1.12548
LemA family protein	0	0	0	0	0	1.00243	0.61399	1.87987	1.12195	1.11441	0.453841	1.34806	2.34312	2.56525	0.521933	1.5852	0
VCBS repeat-containing protein	0.322057	0	0.179457	0.938144	0.523631	0.322146	0.789258	1.05131	2.32447	1.00052	1.16679	1.29783	1.35236	0.834579	0.503192	1.23687	1.00357
double-stranded DNA-binding protein	4.41112	0.579046	3.60395	0.475907	0	0	0	0	0.279277	0.945259	0.530965	0	0.610918	1.85705	1.44773	0	0.822044
DUF3108 domain-containing protein	0	0	0	0.248123	0	0	0	0.624734	1.45606	3.23142	0.694339	1.02976	2.5022	2.42711	0.798512	1.26179	0.955538
CCA tRNA nucleotidyltransferase	0.597952	1.21725	0.443516	0.38736	0	1.596	0.122388	0.43816	0.833903	0.797324	0.714318	2.69248	1.11389	2.04776	0.207613	0.873951	0.997117
7-cyano-7-deazaguanine synthase	0.78961	3.1786	1.59002	1.33167	0.583324	0	0	0.390388	1.16506	1.71399	0.37265	1.88588	0	0.218861	1.12111	0.787356	0
DUF2203 domain-containing protein	1.95571	0.592108	0.375779	0	0	0	0.413174	0.366906	1.79325	0.598593	0.610809	0.905881	0.629292	2.31071	1.4049	2.95999	0
anthranilate phosphoribosyltransferase	0.990808	2.19183	0.833375	1.43747	1.62715	0.996864	0.152645	0	1.19895	1.54992	0.225035	0.509285	0.234442	1.28392	0.782192	0.548315	0.622849
diphthine--ammonia ligase	1.57012	0.343888	1.52966	0.76063	1.27643	0.783561	0	0.642085	0.596445	1.74364	0.709512	1.8426	1.46835	0.679621	0	0.431665	0.488201
DUF2076 domain-containing protein	0.964438	0	0.268703	0	0	0	0	0.262357	0.183182	0.64204	0.436761	2.59101	2.69986	1.94386	1.50687	0.529137	3.00532
2-phospho-L-lactate transferase	1.90801	1.2033	0.489987	0.569223	1.42972	0	0.89791	0.159995	0.668074	0.521199	0.530965	0.97186	1.34846	1.51591	0.916941	0.322687	1.09606
UbiA family prenyltransferase	0.859169	1.22512	0.323534	0.933605	1.40662	0.647782	1.01983	0.452816	1.22678	0.642798	1.07224	0.739239	0.771075	1.56344	0.291046	0	1.08161
phosphoribosylaminoimidazolesuccinocarboxamide synthase	1.29997	1.14341	0.353277	0.623013	1.57185	0.647782	0.198383	0.174905	2.21363	0.858815	1.17953	1.52392	1.50859	1.1188	0.340971	0	0
bifunctional molybdenum cofactor biosynthesis protein MoaC/MoaB	0.581735	2.04859	1.47662	1.15352	0.482884	0.586391	0.727842	0.478084	1.22411	0.659047	0	0.393733	2.42816	1.34965	0.29659	0	0.370192
TetR/AcrR family transcriptional regulator	1.35719	1.20161	0.508692	0	0.740259	0	0.560736	0.495416	1.55936	0.609282	0.369262	1.84265	3.42279	1.05144	0	0	0.553455
PLP-dependent cysteine synthase family protein	1.59218	1.63092	0.887195	1.37422	1.72581	2.65437	0	0.144374	0.100804	0.471082	0.480696	1.06937	0.247621	1.0697	0.829224	0	0.330763
excinuclease ABC subunit UvrC	1.32944	1.0187	0.64961	0.542262	0	0	0.104472	0.181417	1.13548	0.798024	1.19951	1.10974	2.16668	2.48766	0.868585	0.731095	0.21214
methyltransferase	0.893739	2.56323	1.28908	2.03404	0	2.75455	0.32516	0	0.14256	0.235541	1.41778	0.704671	0.495241	0.574645	0.552816	0	0.467774
5-(carboxyamino)imidazole ribonucleotide mutase	0.518455	0	0.563502	0	0	1.0372	0	0.854611	1.56782	1.59743	1.38071	0.696429	1.48017	2.10765	1.08007	0.568899	0.646231
class I SAM-dependent methyltransferase family protein	0.642992	3.09694	0.717847	1.2509	1.04729	1.27712	0	0.519766	0.365055	1.28515	0.291174	0.859056	0.298913	1.85874	0.333664	0.351498	0
DUF354 domain-containing protein	1.28525	0.229593	0.850711	0.662707	0.425164	0	0.611076	0.976329	1.53789	1.4427	1.15877	0.829022	1.18549	1.01139	0.529325	0.278809	0.633416
cold-shock protein	1.42369	0	0	0	2.31478	1.45883	0	4.26963	0	0	1.32094	0	0.680453	0	0	0.800159	0
DUF1259 domain-containing protein	0.744338	1.63929	0.20738	0	2.4255	0.744546	0	0	0.56669	0.499663	0.674171	0.999852	1.39205	2.1432	0	0	2.31262
DUF4760 domain-containing protein	0	0.587689	0.372975	0.866578	0	0	0	0.364167	0.762801	0.891189	0	1.34868	0.624595	4.62548	2.09163	0.734474	0.834313
CopD family protein	2.87894	1.23397	0.959975	0.872926	2.70636	0.574194	0	0.308269	1.09023	0.485445	0.584136	0.581881	0.0919734	0.803389	0.666892	0.219686	0
signal transduction histidine kinase	0.209563	0.175001	0.344609	0.678279	0	0.419242	0	0.992691	0.82485	0.269923	0.180528	1.0916	2.27013	1.81843	2.36203	0.908566	1.16482
zf-TFIIB domain-containing protein	2.0619	0	1.7234	0.667364	1.67622	0	0.631633	0.560902	0.39163	0.819422	0	0.692426	1.92404	2.4607	0	0	0
EamA family transporter	1.28484	1.17224	0.576967	0.830853	2.10426	0.557253	0	0.492914	0.725959	0.576511	0.515794	0.886242	1.02619	1.27479	0.584055	0.607112	0.668074
pantetheine-phosphate adenylyltransferase	0	0.49842	1.90802	0.372184	0	2.29313	0	0.621661	1.72515	0.755819	1.02832	1.14382	0	1.63872	0.587584	1.24582	0
phosphoesterase DHHA1	2.20105	0.966262	0.306618	0.712401	0.894669	0	0.168565	0.598754	1.35869	1.46527	0	0.184789	1.28368	1.74283	1.14633	0	0.685877
ribose-phosphate diphosphokinase	2.10142	1.33154	1.50194	1.75073	1.47175	1.18832	0	0.333095	0.232572	0	0	0.618216	1.97292	1.04834	0.31886	0	0
ATP-dependent Clp protease ATP-binding subunit ClpX	0.706242	0.620081	2.9515	0.914342	4.01897	0	0	0	0.134141	0.626873	0.639666	0.711509	0.659022	1.01676	0	0.387478	0.440149
sugar phosphate isomerase/epimerase	0.964463	0.838877	0.722367	0.416965	0.528374	2.18824	1.16096	0.176806	0.491139	0.280327	0	0.217477	1.50752	1.48258	1.34919	0	0.81013
glycogen debranching protein	0.831451	0.638763	0.579127	0.740055	0.337963	0.207921	0.191027	0.226181	0.987016	0.922513	0.282402	1.39609	1.6487	1.97507	1.08257	1.14043	0.388637
dihydroorotate dehydrogenase electron transfer subunit	0.659541	0.891615	0	0.21504	0	0.687493	0.210544	0.356193	0.500658	0.885367	1.24502	1.57126	2.78245	1.51745	0.698924	0	1.24439
thermonuclease family protein	0.391671	0	0	0	0	3.39307	0.224294	0.743441	1.00287	1.08813	1.66178	0.469827	0.906396	1.19479	1.32389	0.354027	0.38954
sodium:solute symporter	0.684677	3.12162	5.41458	1.56234	1.85536	0.456579	0	0.248338	0.0866967	0	0	0	0	0	0	0	0
TIGR00270 family protein	0.640663	0	1.325	0	0	0	0	1.04077	0.970052	0.564659	1.16054	0.424233	2.98071	2.07172	0.54635	0.693095	0.614275
DUF87 domain-containing protein	1.36293	0.485698	0.516736	0.42711	0.532898	0	0.222636	0.180655	0.696126	0.44932	0	1.05276	2.9534	1.282	2.03811	0.382212	0.683455
fibronectin-binding domain-containing protein	0.679289	0.239002	0.756107	0.703236	0.663209	0.542922	0.333551	0.517226	0.565367	0.66317	0.245802	1.09475	1.77576	1.80383	0.989382	0.446685	1.01481
SHOCT domain-containing protein	0.86243	0	0	0	0.684653	0	1.28996	0.458201	0.479884	1.86885	0.762794	0.218265	0.909737	1.28891	1.75448	1.38619	0.524873
M24 family metallopeptidase	0.751615	0.444917	0.843146	0.492507	0	0.505452	0.153497	0.686165	1.32711	0.668404	0.68589	1.85525	1.17158	1.55056	0.788796	0.278809	0.628098
ribonucleotide-diphosphate reductase subunit beta	0.203385	1.06351	0.234933	0.265861	0.325516	0.813767	0.249216	0.657988	0.746526	0.621788	1.07918	2.55813	0.753215	1.98987	0.871475	0.211201	0
single-stranded DNA exonuclease RecJ	1.04225	1.60519	0.589414	0.851692	1.66664	0.512673	0.500577	0.583948	0.097348	0.708757	0.734552	0.563732	0.253624	1.92093	0	0.57944	0.338782
threonylcarbamoyl-AMP synthase	1.28984	0.373224	0.776112	0.825508	0	0.850406	0.159281	0.141445	0.428909	0.565969	0	0.349224	2.23952	1.53179	1.73741	0.287776	1.38375
Dyp-type peroxidase	2.48653	2.90835	1.28658	2.01137	0.866323	0.355318	0.217632	0.193261	0.080548	0.17293	0.265482	0.119289	0.497203	0.4686	0	0.660231	0.264298
YHS domain-containing protein	0	0	1.04122	0	0	3.90077	0	3.0499	0.740691	1.7123	0	0	0	1.07607	0	0	0
transcription initiation factor IIB family protein	1.15801	1.29951	0.989677	0.908418	0.481291	0.592197	0.36272	0.800109	0.108856	0.635886	0.268111	0.192464	0.828671	0.511398	0.915158	0.932345	1.4523
phosphoribosylformylglycinamidine synthase subunit PurS	1.03095	0	1.12667	0	1.67622	0	0	0.560902	1.17489	0	0.933766	0.692426	1.8524	1.14317	0	1.13126	1.2152
tRNA (guanine(10)-N(2))-dimethyltransferase	1.14956	0.587961	0	0	1.85536	1.37207	0	0.630019	0.349753	0.714317	0.826846	0.613141	1.06592	1.56267	0.977244	0.50943	0.284473
UDP-N-acetylglucosamine-1-phosphate transferase	1.04904	0.918379	1.04255	0.169768	0	0.521615	0	0	1.85439	0.778069	0.709849	0.176144	1.57538	1.89139	0.572617	0.866735	0.653789
tRNA (cytidine(56)-2'-O)-methyltransferase	1.02509	0.851293	1.33684	0.652367	1.65717	0	0	0.275697	0.747029	0.453668	0	0.651255	1.39344	1.97202	0.453524	0.531997	0.542709
acyl CoA:acetate/3-ketoacid CoA transferase	0.65529	1.01502	0.729949	0.642009	1.06446	0	0.501571	0.356356	0.694572	0.957287	0.148244	1.3267	1.10352	2.08584	0.170797	0.538793	0.204011
TIGR00266 family protein	0	1.61825	0.209994	0	0.590409	0.753931	0.229925	0.204178	1.70489	1.49552	0.341334	1.51341	1.04766	0.651065	1.56526	0	0.465825
Kae1-associated serine/threonine protein kinase	1.82811	1.60322	1.26981	1.40843	0.707918	0	0	0.189141	0.829607	0.191377	0.396281	1.65128	0	1.20072	0.724232	0.381471	0
resolvase	1.06672	0.489132	0.310427	0.360625	0	2.13403	0.345611	0.303096	0.849166	0.247245	0.972506	0.323877	0.969827	1.28326	1.16057	0.611301	0.703132
C2H2-type zinc finger protein	0.86243	0.36972	0.938567	3.22975	0	0.842421	0	0	0.296276	0.587394	0	1.57151	1.45558	0	0.566218	1.71164	0
CTP synthase	1.03095	0.603451	0.287234	1.00105	0.55874	0	0.210544	0.280451	0.783259	0.684885	0.463957	2.51504	0.959007	0.985222	0.536931	0.184999	1.07086
IS110 family transposase	0.636119	1.95005	1.86495	1.8249	1.55696	0	0.196961	0.174905	0.345646	0.428026	0	0	1.19994	0.740519	0	0	1.28962
Asp-tRNA(Asn)/Glu-tRNA(Gln) amidotransferase GatCAB subunit A	0.934299	0.657285	0.208244	0.24192	0.305726	0.747648	0.115204	0	0.641971	0.833474	0.850483	2.27246	1.22824	2.59745	0.195861	0.41266	0
imidazoleglycerol-phosphate dehydratase HisB	1.37989	0	0	0	0	0	0.281806	0.250248	0.698908	0.408271	1.24981	1.85357	1.28763	1.58927	1.43732	1.00943	0.576278
ribosomal RNA small subunit methyltransferase A	1.86085	2.61412	3.11071	1.44549	0	0.744546	0	0	0	0.165172	0	0.499926	0.347285	0.21432	0	0.81676	0.463892
arginine--tRNA ligase	1.12502	0.741037	0.935219	0.729098	0.225396	0	0.0866752	0.772271	1.33347	0.377621	1.40629	1.0287	0.663863	0.651286	0.883978	0.310472	0.525469
ribosome biogenesis protein	0	0.325415	1.46182	0.243953	0	1.4954	0.227075	0.41474	0.733937	1.65423	0.354749	1.33455	0	1.99256	0.794031	0.844112	0
sodium-translocating pyrophosphatase	0.514736	0	0	0	0	0	0.157682	0.490085	0.885383	0.861209	1.88548	1.22788	1.33416	2.03796	0.950527	0.867656	0.660549
50S ribosome-binding GTPase	0.721389	1.26676	0.401973	0.622635	0	0	0.147325	0.915788	0.456726	0.747038	0.43559	0.646017	2.46824	1.80017	1.00189	0	0
substrate-binding domain-containing protein	2.95683	2.30881	1.76277	2.27945	0.889214	0	0	0	0.401193	0.478654	0.487914	0	0	0	0.280558	0.287776	0
7,8-didemethyl-8-hydroxy-5-deazariboflavin synthase subunit CofG	0	0.607329	0.25696	0.447769	0.374887	0	0.141265	1.00357	1.05106	0.920972	0.626511	1.08403	1.07578	1.72613	1.44102	0.506013	0.287398
phosphomannose isomerase type II C-terminal cupin domain	0	1.90525	0	0.468231	0	0	0	0	1.92532	2.61604	1.84474	1.07573	0.674966	0	1.58759	0	0
DNA-protecting protein DprA	0.38828	0.34091	0.216358	0.251345	0	0.776777	0.237888	0.844995	0.884981	0.172322	0.703356	2.08627	1.44928	1.34159	0.404441	0.426059	0.967948
Dna2/Cas4 domain-containing protein	1.1959	0.700003	0.444255	0.258048	0	0.797491	0	0	1.36287	0.530753	1.09996	0.267738	2.23189	0.918243	0.415226	1.31226	0.49688
HAMP domain-containing protein	0.660912	0.524983	0.365591	0.534363	0.78944	0.655146	0.0883474	0.0763669	1.71689	0.819111	0.687884	1.07239	0.35404	1.79245	0.173654	0.664794	0.927267
zinc-domain-containing protein	1.49488	0	0.832978	0.951815	0	0	0	0	0	2.65376	0	1.00402	0	1.89388	3.14059	0	0
Rieske (2Fe-2S) protein	0	1.32933	0.46709	0.98408	0	3.35394	0	0	0.283932	0.995161	0	0.502009	1.49755	0	0.778549	0.841192	0.93165
cobyrinate a,c-diamide synthase	1.16816	1.04438	0.759101	0.755689	0.315652	0	0	0.423432	0.744354	0.869176	0.178153	1.97132	0.550281	1.57924	0.202221	0.641891	0.483974
DJ-1/PfpI family protein	0.398634	0.73944	0.938567	1.32484	0.648138	0	0.239965	0	0.950567	0.560654	0.354749	2.18353	0	1.62996	0.438619	1.30075	0
2,5-diamino-6-(ribosylamino)-4(3H)-pyrimidinone 5'-phosphate reductase	1.25385	2.17772	0.21088	0	0	0	0	1.1362	1.5364	0.512659	0.369262	0	0.359209	1.86354	0.440688	1.34208	0
DUF1512 domain-containing protein	0	0.218751	0.13883	0.302399	0	0.50976	0.753683	0.254159	1.18846	0.635797	0.662876	1.51032	1.38704	0.860853	1.04472	0.820163	0.91224
transketolase	1.10052	1.20783	1.22647	1.6029	1.78934	0	0	0.449065	0.627088	0	0.249195	2.21746	0.513471	0.158439	0	0.3019	0
RNase P subunit	1.7381	0.72248	0.973764	0.532667	1.42972	1.47078	0	0	0.695343	0.716542	0.745299	0.590599	0.820547	0.42337	0	0.806717	0
NOL1/NOP2/sun family putative RNA methylase	0.872427	0.562502	0.129144	0	0	1.92252	0.588772	0.17428	0.48674	1.20088	1.16054	0.588407	1.19565	1.00691	0.333664	0.351498	0.688162
FkbM family methyltransferase	0.559512	1.13188	0.543597	0.627625	1.0198	0	0.340422	0.376046	0.856343	1.00542	0.456246	1.03972	0	2.30047	0.667635	0.344124	0
carbonic anhydrase	0.543592	0.95746	2.00578	0.558505	2.26879	0.616617	0.210544	0	0.584667	0.695184	0.279167	0.87636	0.630658	0.757994	0	0	0.384185
cysteine--tRNA ligase	1.33471	1.68711	0.860593	0.370897	0.619905	0	0.116424	0.208541	1.16564	0.170477	0.694342	1.15931	1.25301	0.996858	0	0.420598	0.239396
methyl-accepting chemotaxis protein	0	0	0	0	0	0.79489	0	0.548297	1.8811	0.670895	1.28656	2.34217	1.20695	1.39805	1.00246	0	0
adenosylcobinamide-GDP ribazoletransferase	2.1155	1.24297	0.613879	0.452046	0	0.70092	0.414482	0.567245	0.247795	0.289501	0.295409	0.956705	1.28516	0.624196	0.746275	0.357889	0
oxidoreductase coenzyme F420-dependent	0	0	0	2.17728	1.82289	0	2.0607	0	0	0	0	0	0	0	0	0	4.19242
serine/threonine protein kinase	0.433298	1.17211	0.74554	1.29068	1.06446	0.654874	0.652468	0.193645	0.671867	0.145279	0	0.478104	1.30184	1.22979	0.370738	0	0.443643
sugar-phosphate nucleotidyltransferase	1.21206	1.86234	1.35077	0	0	0.606201	0	0	0.805752	0.403444	0.823354	0.407034	0.565512	0.872486	0.946884	0.997495	0.377696
trans-sialidase	0	0	0	0	0	1.66144	0	0.342445	0	0	0	2.87408	3.31194	2.39881	0	0.455646	0
phenylalanine--tRNA ligase subunit beta	1.44727	0.855266	0.449288	0.209228	0.266115	0.326246	0.0969173	0.348579	0.854866	0.500658	0.590868	1.51751	1.05818	1.29742	0.16743	0.354028	0.60622
DUF309 domain-containing protein	0.977933	0.840009	0	1.29024	0.775697	0	0.292298	0.260954	2.03771	0.425737	0.45132	1.61419	0.44519	0.850111	0	0	0.601064
chromosome segregation protein ScpA	0	1.00004	0.214501	0	0	0.77011	0.250923	0	1.16383	0.531112	1.37995	0.517091	1.43781	2.13469	1.20252	0.405019	0
histidinol-phosphate aminotransferase family protein	1.73377	1.74284	0.553043	0.487905	0.401739	0	0.151383	0.268862	0.470886	0.438639	0	0.829767	0.465009	0.429261	0.519069	0.813384	1.53992
biotin--[acetyl-CoA-carboxylase] ligase	0.546177	0.540309	0.985777	0.88423	0.417854	1.23433	0	0.451837	0.719753	0.361773	0.49469	0.739237	1.25763	1.21573	0.288352	0	0.670997
DNA polymerase IV	0.98701	1.51103	0.713579	0.621506	0.238676	0.840448	0	0.132966	0.257429	0.910281	1.01896	1.07755	0.495381	0.971915	0.247159	0.761243	0.182975
PRC-barrel domain-containing protein	0	0	0	0	0	0	0	0	0.365648	0.161815	0.541584	2.2011	1.02667	1.25233	3.53875	0	1.93783
ATP-dependent DNA helicase	0.726469	1.0044	0.239519	0.94021	0.232215	1.14566	0.182576	0.326498	0.65152	0.61007	0.258718	0.818116	0.563248	1.38444	1.09141	0.158231	0.386844
flavin reductase	1.387	0	0	0	0.751707	0	0.566516	0.503077	0.505934	0.410376	0.418751	0.310521	0.860631	2.12995	0.481577	1.52195	0.576278
stage II sporulation protein M	0.425084	0.746449	0	0.550338	0	0	0.303603	0.693817	2.20627	1.63433	1.21885	0.346213	1.78389	0.489585	0	0	0
acetoin utilization protein AcuC	0.835647	0.959993	1.23741	0	0	1.68224	0.170659	1.05094	0.317439	0.49449	0.759245	0.748337	1.2802	0.160407	0.580285	0	0
TIGR00296 family protein	0.450717	0.824611	0.736742	0.288859	0	0	1.07749	0	0.501056	0.577884	0.398224	0.899121	2.03038	0.506384	0.464806	0.482449	1.10424
dUTPase	0.779937	0.72248	0.45852	1.03754	0	1.61654	1.0083	0	1.25034	1.09559	0	0.552671	0	0.947728	0	0.902931	0
tetrahydromethanopterin S-methyltransferase subunit A	1.73287	1.14964	0.6623	0.423801	1.06446	0	0	0.580934	0.835891	0.473886	0	0.381273	0.610918	0.710249	1.18261	0	0.707582
DUF99 family protein	0.457616	1.6304	1.3033	0	0	0.949395	0	0.254159	1.60233	1.03457	0	1.57732	0.442835	1.3341	0	0	0
GDP-mannose 4,6-dehydratase	0.223116	0	0.46855	0.362879	0	0	0.593362	0.301726	1.42541	0.719461	0.747374	0.753014	1.54825	1.26903	1.16782	0.307561	0.349369
phage tail sheath family protein	0.68862	1.05807	0.479642	0.111441	0	0.344406	0.421897	0.187326	0.457778	0.611232	0.467779	0.809381	0.963867	1.98277	0.17932	0.75562	0.858334
ribose-5-phosphate isomerase RpiA	1.20124	1.05469	1.1156	0.2592	0	0.801052	0.245322	0	0.304212	0.533122	0.362668	0.268933	1.49457	0.691757	1.24939	0.439373	0.499098
DUF1428 domain-containing protein	0	0	0	0	0	0	0.446765	0	1.66204	0.647259	1.98141	0.489765	0	1.25978	1.51912	2.40048	0
DUF763 domain-containing protein	0.230573	0.404886	0.641411	0.447386	0	0	0.419487	1.01081	0.604268	1.40961	0.770115	0.130675	0.825366	0.80063	0.457921	0.931698	0.771685
DUF5519 family protein	0	0	1.33871	0	1.29054	0	0	0	0.60304	0.355415	0	1.07573	0.782204	2.30586	0	1.74194	0.989362
isopentenyl phosphate kinase family protein	0.358771	0.635125	0.399829	0.68694	0	0.717742	0.422708	0.186967	1.4529	0.464843	0.933766	1.38485	0.963254	0.791589	0.357954	0.377086	0
TlpA family protein disulfide reductase	0	0	0.681527	0	0	0	0	0.665433	0.464615	1.26657	1.84631	0.82147	1.52174	1.87822	0	0.447361	0.508173
YncE family protein	0.508174	1.85587	0.283165	1.92208	1.12452	1.30492	0	0.301019	0.30513	0.112766	0.167156	0.371859	0.342327	1.06865	0.18989	0.402549	0
carboxymuconolactone decarboxylase family protein	0.664391	1.58292	0.502298	1.45881	0	0	0	0	0.675982	0.200032	0	0.892461	0	1.1478	0	0.729033	2.4844
thymidylate kinase	1.13074	0.333688	1.48079	1.23641	0	0	0	0	0.72186	1.68138	1.04151	0.255259	0.712317	0.437722	0.399256	0.420596	0.47372
DegT/DnrJ/EryC1/StrS family aminotransferase	0.49488	0.185732	0	0	0	0	0.152645	0.270351	0.89677	0.582603	1.02654	1.9372	0.897394	1.47937	1.14408	0.975292	0
DUF4386 family protein	0	0	0	0	0	0	3.00158	2.46043	0	0	0	0.506228	0	1.08511	0	0	0.469739
ribose 5-phosphate isomerase A	1.18449	1.42057	0.670403	0.262718	0.605108	0	0	0.438693	1.03048	0.345292	0.722112	0.803215	0.344427	0.425113	1.22184	0.445337	0
geranylgeranyl reductase family protein	0.947881	1.21721	0.76315	0.888453	1.12833	0.472199	0	0.122302	0.438202	0.838031	0.213783	0.945409	0.87642	0.391479	0.475699	0	0.291141
CPBP family intramembrane metalloprotease	0	0.375002	0.475987	0	0.694434	0.854455	0	0.929494	0.482967	0.181765	1.11975	0.853916	0.398551	0.78497	0.889771	0.468664	1.05236
formate--phosphoribosylaminoimidazolecarboxamide ligase	1.58281	0.230939	0.73498	0.511299	0.85783	1.0555	0	0.143104	0.199835	0.460777	0.953634	0.17666	1.96642	0.4553	0.273976	0	0.327853
SgcJ/EcaC family oxidoreductase	1.43508	0	0.399829	0	0	1.43548	0	0	0.545149	2.22916	1.26934	0	0	0	0	0	2.68315
DNA/RNA non-specific endonuclease	0.282942	0.378375	0.157661	0	0	0	0.36272	0	0.327412	0.19126	0.524381	1.18738	0.528049	0.89992	1.85509	2.02524	1.07432
potassium-transporting ATPase subunit KdpA	0.797269	0.580266	0.146136	0.339536	0.426407	0.524665	0.565589	0.359567	0.779389	1.16295	1.81504	0.528431	0.696105	0.786682	0	0	0
serine protein kinase RIO	1.28592	0.564518	0.891904	0.624309	0	0	0.196961	1.57414	0.249731	0.713377	0	0.647754	0.299985	1.30423	0.33486	0.352758	0
RNA 3'-terminal phosphate cyclase	0	1.11671	0.28397	0.164945	0	1.01952	0	0.69316	0.19359	0.565112	0.230789	0.512452	2.37638	1.02716	0.265415	1.1184	0
prenyltransferase	0	0.24921	0.168847	0.197485	0.499422	0	0.560736	0.167118	0.344592	0.404408	0.540684	1.65044	3.40805	0.70163	0.31142	0.337053	0
urease accessory protein UreE	0.518455	0.910408	0.288894	0.335611	0.842954	0	0	0.282072	0.59084	0	0.939163	0.348214	1.45137	2.68706	0.540034	0	0
transcription factor TFIIB cyclin-related protein	0.593012	0.520665	0.493757	0.767747	0	2.36879	0.355215	0.323168	0.669298	0.52423	0.265482	0	0.274412	0.340936	0.617694	0.650709	0.746666
decarboxylating 6-phosphogluconate dehydrogenase	1.15176	0.758838	0.802485	1.11835	1.87564	1.15023	0.176128	0.156908	0.328667	0.383985	0	0	0	0.498243	0.900252	0	0.359479
5 10-methylenetetrahydrofolate reductase-like protein	0.676926	0.594342	0	0	0	1.35423	0.414733	0.184145	0.900009	0.450639	0.919671	0.45465	0	0.58473	1.05765	1.48558	0.421879
response regulator transcription factor	0	0.169356	0	0	0	0	0.439617	0	0.554013	1.94178	0	0.74103	1.36091	3.5939	0.75956	0	0
thiamine-phosphate kinase	0.508174	0.99935	0.766365	0.884036	0	0.508316	0	0.316873	1.33189	0.496822	0.258718	1.2721	0.53744	0.162937	0.264663	0.951531	0.354914
DNA primase large subunit	0.515476	1.58406	0.287234	1.16789	0.419055	0.515619	0	0	0.39163	0.228773	0.233441	1.21175	0.48101	1.63265	0.805396	0.282815	0
uroporphyrinogen-III synthase	0.627459	0.254855	0.708917	0	0	0	0	0.631695	0.758752	0.772941	0.305405	1.18395	0.81258	1.89276	0	1.00702	0.420293
diphthamide synthesis protein	0.537082	0.235779	0.299273	0.173834	0.922982	0	0.329054	1.02272	0.989044	0.541457	1.21613	0	0.964184	0.880766	0.559437	0.294669	0
TetR family transcriptional regulator	0	0.97055	0.364808	0.423801	0	2.6195	0.276141	0.356193	0.68486	0	0.408229	2.19858	0	1.01359	0	0	0
D-tyrosyl-tRNA(Tyr) deacylase	0.354517	0.311266	0.790177	0.917956	0	0	0.217202	0.371628	0.374415	0.603249	0	1.58404	1.65407	1.39917	0.369272	0.38901	0
sodium:calcium antiporter	0.513999	0	0	0.173834	0	0	0	0	1.17209	0.577388	0.944227	1.56125	1.70025	1.48339	0.804631	0.564009	0
phosphate uptake regulator, PhoU	0.409556	0.719181	0.228213	0.265117	0	0	0	0.668472	0.311158	0.908823	0.370948	1.64672	0.764345	1.41838	0.853205	0	0.510493
electron transfer flavoprotein	1.15175	1.39046	0.882448	0.838758	0.468158	0.288019	0.176411	0.234984	0.382829	0.319474	1.17358	0.386781	0.268686	0.911979	0.149961	0.157977	0
thaumarchaeosortase	0.540318	0.2372	0.466859	0.360751	0.444607	0	0	0	0.535502	0.753818	0.790603	0.927216	1.29312	1.43612	0.287464	0.596504	0.703292
phosphate/phosphite/phosphonate ABC transporter substrate-binding protein	0	0.248424	0	0.1792	0	0	1.03198	0.612867	0.41587	0.37554	0	0.94483	1.52069	0.808577	1.45978	0.897403	0
CopG family ribbon-helix-helix protein	1.41248	0	0	0	0	0	0	0	1.07313	0.313437	0.639666	2.3717	0	1.22011	0.735637	1.54991	0
ParA family protein	0.308223	2.16496	0.85874	0.199521	1.00228	0	0.188839	0.335384	0.23417	0.273584	0.837501	0	0.862843	0.709982	0.321051	0.338211	0.384185
DUF126 domain-containing protein	0	0	1.88647	0	0	0	0	0.364167	0.51881	0.297063	0	2.28628	0	1.25354	0	0.774957	1.70773
ATP synthase subunit C	0.934299	0	0	0.604799	0	0	0	0	1.77457	2.90255	0.846225	0	0	0	0	1.0252	1.16456
translation initiation factor 1A	0	0	0	1.12739	1.41584	0	0	0	0.330794	0.38647	0	1.16973	0.81258	3.00881	0	0.955529	0
membrane protein	0.395122	0.345396	0.22017	0	0	0.786998	0.484159	0.214971	0.150096	0.17459	1.18804	1.59228	1.59237	1.11384	0	0.411797	0.15702
phosphatase PAP2 family protein	1.16376	1.30901	1.25102	0.249188	0.605108	0	0.225213	0	0.585443	0.328313	0	0.830892	1.04067	0.587342	0	0.403359	0.47372
DUF371 domain-containing protein	1.29989	0.566549	0	0	1.05675	0	0.398204	0.353612	0.492018	0.288453	2.93492	0	0.606491	0.745875	0	0	0
mevalonate kinase	0.286558	0.962139	0.301079	0.520588	0.437931	0	0	0.572758	0.209029	0.240522	0.255464	1.84636	1.01919	1.28353	0.580375	0.314439	0
DUF190 domain-containing protein	0.86243	0	1.92692	2.79138	1.40222	0	0	0	0	0.382754	0.781131	0	0.804767	0	0	0	0
thiol-disulfide isomerase	0	0	0	0.791737	0	0	0.749347	0.221811	0.619487	0.904692	2.21557	0.82147	0.764361	0.939112	0.424663	0	0
myo-inositol-1-phosphate synthase	0	0	0	0	0	0	0.150967	0.424334	0.987588	0.115381	0.706414	1.22228	0.485193	1.34742	1.06906	1.1411	0.972156
YnfA family protein	0	0	0	0.532667	0	1.48294	0.566516	0	0.587445	0.349179	2.08807	0.502009	0.767851	1.68665	0	0	0
chromosome segregation protein SMC	0.759086	0.599061	0.38048	0.785271	0.370342	0.303101	0.139552	0.123996	0.519794	0.304186	0.137692	1.01958	0.992172	1.18209	0.395072	0.249939	0.378338
phosphohistidine phosphatase SixA	0	0.954549	0.910727	0.345599	0	0	0	0	0.818608	0.960856	1.96389	0.369577	0.973733	0.316878	1.12927	0	0
choice-of-anchor C family protein	0	0	0	1.50319	0	0	1.06703	1.57924	0	0	0	0.974775	0.81258	0.501468	0.302349	0.63702	0
DNA polymerase/3'-5' exonuclease PolX	0.456839	0.401105	0.25456	0.692601	0.495182	0.312606	0.375627	0.165699	0.637827	0.545963	0.558907	0.409108	1.01325	1.0569	0.325526	0.505654	0.19477
YfcE family phosphodiesterase	1.64072	0.884835	0.842337	0.326184	0.819276	0	0	0.274149	0	0.223632	1.36917	0	1.4106	0.605121	0	0	0
type 1 glutamine amidotransferase	1.14711	0.687776	0.218247	0.243953	0	0.783561	0.479931	0.838127	0.143159	0.683687	0	0.253114	0	1.52867	0.392546	0	0.469739
HAD-IA family hydrolase	0.766605	0.33654	0.430851	0.248123	0	2.30046	0	0	0.72803	0.170113	0	0.267738	1.23359	0.826381	1.21332	0	0
bifunctional hydroxymethylpyrimidine kinase/phosphomethylpyrimidine kinase	0	0.707076	1.0036	0.261535	0.656897	0.806456	0.247532	0	0.687823	0.267767	0.186753	0.947938	0.565667	0.585677	0.210419	1.00306	0.251797
fused MFS/spermidine synthase	0	0	0	0	0.244273	1.07769	0.891715	0.967111	0.302415	0.433233	0.675947	0.359648	0.15273	0.42808	1.12056	0.176379	0.740095
family 14 glycosylhydrolase	0	0.72917	0.462765	1.0752	1.35029	0	0	1.35551	0.630959	0	0	0	0.774961	0.478252	0.865055	0	0
DUF504 domain-containing protein	0	2.20378	0.666382	0	0	0	1.50554	0	0	1.09059	0	0.836682	0	0	1.29758	0	0
cysteine protease	0.592031	0	0.824731	0	0.481291	0	0.36272	0.161051	0.449793	0.394123	1.07244	0.795262	0.828671	0.511398	0.925009	0.649634	0
dihydrolipoyl dehydrogenase	0	0.511102	0	0.128169	0	0.768461	0.353011	0.107723	0.973268	1.05448	0.358665	0.65694	0.369518	0.901908	1.2127	0.434523	0.246795
iron permease FTR1	0	0	0	0	0	0	0.356832	1.26749	0.884981	0.516967	1.58255	0	0.543479	1.00619	0.606662	0	0.725961
asparagine synthetase B	0.166406	0	0	0.107719	0	0.332905	0.203904	0.0905351	0.821768	0.147705	0.301438	0.894116	0.931678	1.82073	0.519996	0.912983	0.829669
alpha-D-phosphohexomutase	0.622866	0	0.578457	0.537599	0	0.83072	0	0	0.946438	0.276434	0.56415	0.418341	0.774961	1.07607	0.648791	0.911292	0
ion transporter	1.18712	0	0.332682	0.790423	0	0	1.11642	0.316873	0.221245	0.844982	0.568019	0.195588	0.557119	0.514934	0	0.374219	0.418719
polyphosphate kinase 2 family protein	0	0.289523	0.916033	0.403199	0	1.97667	0.190806	0.357498	0.125264	0.292158	0.863696	0.20917	0.306578	0.757489	0.34222	0	0.797704
dethiobiotin synthase	1.17501	0.678895	1.08749	0.249188	0	1.56712	0	0	0.147497	0.173827	0	1.29719	0.370335	0.444313	0	0.422401	0.488201
galactose-1-phosphate uridylyltransferase	0.518806	0.665496	0	0	0	0	0.154795	0	0.50402	0.235541	0.479987	1.40022	0.731739	2.96712	0	0	0.330763
D-glycerate dehydrogenase	1.11161	0.501594	0.778127	0.184907	0	0	0.496555	0.293967	0.614831	0.36657	0.73187	1.11285	0.511263	0.311152	0.281403	0	0.336741
TRIC cation channel family protein	0	0.753592	1.46652	1.37455	0	0	0	0.612533	0.14256	0.499663	0	0.252055	1.05057	0.216114	0.781807	0	0.534918
23S rRNA (adenine(2503)-C(2))-methyltransferase RlmN	1.01286	0.218751	0.563565	0.815495	0.405086	0.511212	0.155232	0.272242	0.381785	0.335485	0.693681	0.171627	0	0.143475	0.259516	0.831005	0.940398
nicotinate phosphoribosyltransferase	0.709034	0.933798	0.197544	0.458978	0.576408	0.709232	0.217202	0.385758	0.538684	0.314676	0.642195	0	0	0.612465	0	0.38901	0.883778
translation initiation factor IF-1A	0.879341	0	0	0	0	0	0.538746	0.478416	0.668074	1.17078	1.59289	1.1812	0.820547	0	0	0	0
SIS domain-containing protein	0.294075	0	0.418858	0.592456	0.744036	0.915488	0.836834	0.159995	0.458355	0.406188	0.678726	0	0.427019	0.174497	0.308336	0.322687	0.570398
DUF2203 family protein	0	0	2.13182	0	0	1.28168	1.23952	0	0.485014	0.568664	0	0.430294	0	0.36632	0.662595	0	0
penicillin-binding protein activator	0.620978	0.654441	0.276704	0.320999	0.808499	0	0.0760057	0.202483	0.329749	0.165172	0.113302	1.50048	0.231524	1.21627	0.517961	0.272253	0.309261
B12-binding domain-containing protein	0.296996	0.521525	0	0.191619	0	0	0.359164	0	0.676923	0.525515	0.265482	0.199474	0.550654	1.02509	1.54679	0.647525	0.735545
alpha-2-macroglobulin domain-containing protein	0.843505	0	0	0	0	0	0	0.611893	1.06808	0.623926	0	1.3219	0.262369	0.485748	0.878614	0.61705	0.700928
pyruvoyl-dependent arginine decarboxylase	0	0	0.273107	0	0	0	0.300285	0	2.23422	0.217522	0.443921	0.987559	1.37206	1.12899	0	0	0.610918
FUN14 superfamily-containing protein	1.61609	0	0	0	0	0	0	0	0.306953	0.717233	0	2.17085	0	0	0.841675	0	2.01438
carbohydrate kinase	0.292159	0.769547	1.30238	0.945614	2.3751	0	0	0	0	0.259325	0.264618	0	0	0.841224	0.608638	0	0
phosphatidylserine/phosphatidylglycerophosphate/cardiolipin synthase family protein	0.576802	1.01287	1.28358	0.373381	0.937821	3.45438	0	0	0	0	0	0	0	0	0	0	0
V-type ATP synthase subunit I	0.539505	0.474043	0.825829	0.610913	0.219295	0	0	0.807192	0	0.179578	0.366485	0.725115	0.503433	1.55134	0.28098	0	0
HPF/RaiA family ribosome-associated protein	0	0	1.08649	0.42073	0	0	0	0.353612	0	0.288453	1.76603	0	0	1.12285	0.676999	0.713185	0.81013
TfuA-related McrA-glycine thioamidation protein	1.60369	1.00532	0.447292	0.265117	0	0.793963	0.734954	0.222824	0.155579	0	0	0.536736	0.740671	0	0.413389	0	0
flavodoxin domain-containing protein	0	0	0	0	0	0	0.584597	1.60241	0	0	0	2.35415	0	1.71991	0	0	0
dihydrofolate reductase	0.808043	1.06419	0.225129	0	0	0.808268	0.323248	0	0.153477	0.358617	0.365935	0.542713	1.13102	0.465326	0.420838	0	0.503594
NAD(P)H-binding protein	0	0.659695	0.623462	0.735336	0	0.388389	0.353151	0.613412	0.283055	0.0831032	0.510933	0	0.874752	0.649026	0.789903	0	0.241987
DedA family protein	0.433298	0.380436	0	0	0	0	0.484159	0	0.944746	1.15381	0.383196	0.556399	0.404327	0.49316	1.31606	0.475457	0
zinc metalloprotease	0	0	0.323487	0.15239	0	0	0	0.286004	1.48119	1.29534	0.952254	0.548023	0.710208	0.501468	0.849911	0	0
class II glutamine amidotransferase	0	0.434683	0.27587	0.483839	0	0	0	0.269356	0.117085	0.820752	0.279167	0.790535	1.15046	1.3179	0.515689	0	0.617098
glycoside hydrolase family 3 C-terminal domain-containing protein	0.328947	0.577631	0.610986	0.63881	0.534833	0	0.201536	0.238623	0.499831	0.535295	0.198625	0.883732	0.306953	0.568289	0.342638	0.240635	0.273345
mechanosensitive ion channel family protein	0	0	0	0	0	0	0.598155	0.149688	1.11224	0.866152	0	0.863672	1.02694	1.12388	0.322158	0.761805	0
archease	0	0.550702	0	1.18491	0	0	0.38428	0	0.704933	0	0	0.873059	0.585285	0.730499	1.28863	0.688248	0
DUF255 domain-containing protein	0.637385	0.335743	0.284172	1.15828	0.829175	0.76464	0.0780569	0.069316	0.193727	0.398145	0.230953	0.0855697	0.713485	0.883665	0.265415	0.1398	0
glucosamine-1-phosphate N-acetyltransferase	0	0.187055	0	0	0	0	0.261055	0	0.566514	0.283656	0.771854	0.572362	0.994012	1.59493	0.887657	0	0.79666
DUF3237 family protein	0	0	0	0	0	0	0	0.331962	0.695343	1.08317	0	0.409803	0.569359	0.351369	1.90665	0	1.52106
bacillithiol biosynthesis BshC	0.650832	0.285845	0.543739	0.210556	0.528853	1.62768	0.0995509	0.265209	0.246897	0	0	0.218265	0.758114	1.02928	0.3385	0	0
3-hydroxyacyl-CoA dehydrogenase	0.709969	0.415569	0	0.459583	0.384779	0	0.579969	0	0.539395	0.21006	0.643042	0.794737	0.883333	0.272566	0.246506	0.259682	0.294981
histidinol-phosphate transaminase	0	0.43629	0	0.160833	1.20856	0	0.301935	0.404413	0.47456	0.110267	0.456391	1.00455	0.691711	0.858468	0.517595	0	0
DNA ligase D	0.729922	1.03506	0.200919	0.646421	0.591962	0.541012	0.165685	0.0980873	0.207458	0.161584	0.248116	0.242175	0.168233	0.520118	0.659096	0.397582	0.226907
PIN domain-containing protein	0	0	0	0	0	0	0	0	0.241644	0.572755	2.32119	0	2.40851	0	1.36388	0	0
pyrimidine dimer DNA glycosylase	0	0	0	0	0	0	1.0083	0	0	0	0.745299	0	0.767851	0.947728	0.857119	0	2.05134
NAD+ synthase	0.351736	0.318827	0	0.195491	0	0	0.411626	0.191366	0.265552	0.312207	0.308888	0.890316	1.56734	0.970909	0.352551	0	0.418719
DUF3068 domain-containing protein	0	0.153809	0	0	0.581	0	0.108816	0.287827	0.404178	0.39291	0.64099	0.590636	0.661661	0.815088	1.10463	0	0.877771
NADP-dependent oxidoreductase	0.857879	0.500002	0.640772	1.48404	0	0	0	0	0.108164	0	0.261214	0.387403	1.06878	0.81986	0.300405	0	0.359479
trimeric intracellular cation channel family protein	0	0.371464	0.475987	0.275169	0	0.850406	0	0.470808	0.858818	0.570478	0.78918	0.286862	0.398551	0.270425	0.891899	0	0
succinate dehydrogenase/fumarate reductase iron-sulfur subunit	0	0	0	0	0.585667	2.81472	0.220691	0.587933	0.400327	0	0.341334	0.235317	0	0.403525	0.750409	0	0
M67 family metallopeptidase	0.627222	0	0	0	0	0	0	0.372507	0.757151	1.21546	2.46216	0	0	1.11417	0	0	0
DNA adenine methylase	0.633998	1.38753	0.524869	0.203722	0	0	0.771257	0.342445	0.358232	0.278367	0.569092	0.209899	0	0.547594	0.32781	0	0
gas vesicle protein K	0	0	0	0	0	0	0	0.323168	0.902564	0.25194	0	1.52509	0.52972	0.326906	0	1.27469	1.41071
carbamoyl-phosphate synthase large subunit	0.400057	0.843001	0.624176	0.673318	0.13009	0.800337	0.147062	0.217656	0.425517	0.284078	0.217407	0.376171	0.522632	0.414684	0.0833416	0.263389	0.0997306
NFYB/HAP3 family transcription factor subunit	0	0	0.675387	0	0	2.84818	0.732695	0	1.00125	1.07585	0	0	0	0	0	0	0
DNA repair exonuclease	0.429152	0	0.126849	0.286263	0	0	0	0.367346	0.25943	0.303095	0.214914	0.432352	1.47478	1.28986	0.237122	0.485249	0.55121
dTDP-4-dehydrorhamnose 3,5-epimerase	0.492817	0.43033	0.285592	0	0	0.969922	0	0	0.733814	0	0	0.995419	0.447571	0	0	1.0612	1.20545
heme transporter CcmD	0	1.67958	0	0.414719	0	0	0	0.34856	0.48674	0.568664	0	0.860587	0.597827	1.47575	0	0	0
phosphomannomutase	0.814473	0.721284	0.798227	0.664634	0	0.40967	0.250923	0	0.15505	0.27141	0.373137	0.273823	1.16313	0.116858	0.211371	0.224702	0
M1 family metallopeptidase	0.215868	0.189533	0.174056	0.412887	0.1757	0	0.463612	0.523238	0.488548	0.476603	0.27263	0.579856	0.460555	0.552726	0.329978	0.237156	0.507354
orotidine-5'-phosphate decarboxylase	1.08499	0.952625	0.406358	0.234116	0	0.723531	0	0.590304	0.412159	0.64204	0.327571	0	0	0.416542	0	0.396853	0
threonyl/alanyl--tRNA ligase SAD	0.288401	0.506433	0	0.746761	0	0	0	0.156908	0.328667	0.51198	0.261214	0.387403	0.807355	0.830405	0.901215	0.316461	0.359479
HAD family phosphatase	0.411435	1.44333	0	0.800228	0	0.823099	0.252074	0.224878	0.938482	0.55032	0	0	0.767867	0	0	0	0
carbohydrate ABC transporter permease	0	0.579046	0.36749	0.213458	0.536144	0	0	0.358812	0.501056	0.585389	0.896003	0.442949	0	0.759576	1.03043	0	0
chemotaxis protein	0	0	0	0	0	0.964707	0	0.0977925	0.23673	0	0.67068	1.90589	1.80493	0.437661	0	0.223174	0
23S rRNA (uridine(2552)-2'-O)-methyltransferase	0.452994	1.59092	0.757253	0.586472	0.736521	0.90624	0	0.246457	0.344159	0.201043	0	0	0.422706	0	0	0	0
queuine tRNA-ribosyltransferase	0.524519	0.463237	0.293992	0	1.71064	0	0	0.524714	0.41744	0	0.954198	0	0.533094	0	0	0	0.653789
DoxX family protein	0	0	0.337694	0.392302	1.757	0	0	0	0.495596	0.537925	0.592975	1.16233	0	0.377016	0.676999	0	0
potassium-transporting ATPase subunit KdpB	0.374761	0.548401	0.418933	0.242593	0	1.00425	0.0765349	0.271858	0.237269	0.111904	0.113144	1.17462	0.584989	0.28775	0.522878	0.137075	0
AMP-binding protein	0.426503	0.364628	0.777273	0.269507	0.226798	0	0	0.240782	0	0.747393	0.534458	0.39136	0.55063	0.932545	0.305573	0.323748	0
phosphohydrolase	1.11767	1.7173	0.622787	0.361749	0	0	0	0	0.212285	0	0.506153	0	1.04294	0.321814	0	0.306603	0
Mov34/MPN/PAD-1 family protein	1.30938	0	0	0	0	0	0.40111	0	0.248699	0.871674	0.592975	0.879432	0.610918	0.377016	0.681941	0	0
peptidoglycan-binding protein	0.303016	0	0.168847	0.588453	0.985345	0.606201	0	0	0.230215	1.07585	0.274451	0.203517	0	0.974969	0	0.332498	0.377696
cation-efflux pump	0	0	0.209554	0.243441	0.305726	0	0	0.409211	0.142859	0.667613	0.170309	0.884041	0.877314	1.19112	0.195861	0.618991	0
HpcH/HpaI aldolase/citrate lyase family protein	0.897251	1.55774	1.31523	0.190989	0	0	0.180763	0.321042	0	0	0.267229	0.198162	0	0.849526	0	0	0
RdgB/HAM1 family non-canonical purine NTP pyrophosphatase	0	0	0.267266	0.312154	0.788276	0	0	0	0	0	0.880631	0	0.442835	0.556922	1.00461	0.540767	1.2152
sugar ABC transporter permease	0.310356	0.272492	0.345873	0	0	0.620884	0	0.168853	0.707373	0.137739	0.281099	0.833787	1.15842	0.357448	0	0.340552	0.386844
ferritin, Dps family protein	0	0	0	0	0	0	0	0.598754	0.418059	0	0.49839	0.369577	1.54041	1.58439	0	0	0.685877
HAD-IB family phosphatase	0	0.362905	0	0.267561	0	0	0.499564	0.449755	0.157013	1.09896	0	1.1079	0.385695	0.705406	0	0.453546	0
elongation factor Tu	0.288401	0.759649	0	0	0	0	0.516955	0.480077	0.781739	0.395428	0.530213	0.393175	0.831415	0.166081	0	0.316461	0
sirohydrochlorin chelatase	0	0.312501	0	0.2304	0	0	0	0.193645	0.405616	0	1.61186	0.478104	0.664252	0.81986	0.741476	0.390554	0
Ppx/GppA family phosphatase	0.168279	0	0.574004	0.338421	0	0.714883	0.206199	0	0.195185	0.157338	0.938893	0.470893	0.166393	0.507856	0.729192	0.184652	0.446306
RNA 2',3'-cyclic phosphodiesterase	0	0.875004	0.549282	0	0	0	0.894344	0.795627	0.190345	0	0	0.327397	0.909737	0	0.505005	0	0
tRNA (5-methylaminomethyl-2-thiouridylate)-methyltransferase	0.48614	1.07738	0.838827	0.487236	0	0	0.148922	0	0.102011	0	0.220156	0.163255	0.474438	0.986593	0.506374	0	0.302976
amidase	0.372943	0	0.104777	0.121721	0	0	0	0.409211	0.570841	0.0834517	0.340619	0.75775	1.22824	1.40768	0.193428	0	0
NIFsuperfamily domain-containing protein	0.329753	0.289523	0	0	0	0.65969	0.20203	0.358812	0.375792	0.292694	0	0	0.61541	1.32926	0.686955	0.361836	0
two-component sensor histidine kinase	0.752456	1.71771	0.503141	0.584504	0	0.301066	0.184403	0.163753	0.0571674	0.0667893	0	0.303227	0.421287	0.346652	0.156755	0	0
Nramp family divalent metal transporter	0.210053	0.369287	0.476306	0.414095	0	0.849496	0	0	0.719639	1.22141	0.767379	0	0.196469	0.484988	0	0	0
bifunctional DNA-binding transcriptional regulator/O6-methylguanine-DNA methyltransferase Ada	0.24777	0.217542	0	0.80106	0	0	0.45415	0.404036	0.846311	0.109963	0	0	0.231204	0.570731	0.516165	0.542256	0.307983
BMP family protein	0	0	0.422355	0.163551	0	0	0.464384	0	1.05575	0.112131	1.14419	0	0.943051	0.581985	0	0.554476	0
HAD family hydrolase	0.261495	0.667424	2.15385	0.243953	0	0	0	0	0.143159	0.170113	0	0.514881	1.07302	0.441463	0	0	0
NAAT family transporter	0.425084	0	0.227176	0	0	0	0	0	0.619487	0.557006	0.738524	0.82147	0	1.1923	0	0.482449	0.508173
DUF4364 family protein	0	0.855982	0	0	0	1.95039	0	0	0.378575	1.74509	0	0	0	0.573902	0	0	0
fructose-bisphosphate aldolase	0.339745	0.596593	0.946566	0	0.552391	0	0	0.185545	0.12906	0	0.307718	0.456372	0.317029	1.17612	0	0.372801	0
transcription initiation factor TFB	0	0.215165	0	0	0	0.490261	0	0	0.186185	0.217522	0.443921	0.164593	0.228677	0.141123	2.29736	1.07562	0
L-glutamate gamma-semialdehyde dehydrogenase	0.171497	0.150574	0.191123	0.111015	0	1.02927	0.735496	0.0933049	0.260587	0.304447	0.62132	0	0.16003	0.197519	0	0.376365	0.641288
anion permease	0.484584	0.414475	0.364677	0.305583	0.255844	0	0	0.0924213	0.141966	0.668319	0.169245	0.695967	0.599019	0.386663	0.18141	0	0.640561
nickel-responsive regulator 1	0	2.48033	0.393533	0	1.14828	1.41288	0	0	0	0	0	0	0	0	0	0	0
gamma carbonic anhydrase family protein	0	0	0	0.341534	0	0	0	0	0.833048	0.234156	0.477868	0	1.96931	0.30383	1.2711	0	0
Ig-like domain-containing protein	0.414604	0.242682	0	0.357847	0	0	0.254016	0.15038	0.314993	0.49068	0.500694	0.556928	0.773767	0.397929	0.143954	0.454944	0.172262
DUF726 domain-containing protein	0	0	0	0.311317	0	0	0.589299	1.04662	0.0913453	0	0.43559	0.564941	0.224385	0.5539	0.250472	0.527719	0
LysE family transporter	0.423079	0.371464	0	0.832354	0	0	1.03683	0	0.160716	0	0.37265	0.852468	0.394791	0	0.440688	0	0
MgtC/SapB family protein	0	0	0	0.767155	0	0	0	0.646791	0	0.270792	1.04823	0	0.569359	0.351369	0	0.664997	0.755392
DUF1622 domain-containing protein	0	1.125	0.35699	0	0	1.28168	0.392515	0.306908	0	0	0	0	1.19565	0.368937	0	0	0
oxaloacetate-decarboxylating malate dehydrogenase	0	0	0	0	0	0	0.693089	0.3517	0.429734	0.43034	0.439122	0.651255	0.603213	0.651456	0.168335	0.177332	0.201438
prealbumin-like fold domain-containing protein	0	0.401787	0	0	0.372018	0	0.142733	0.751442	0.611585	0.20494	0.418246	0	0.430901	0.797766	0.727994	0	0
PAS domain S-box protein	0.460553	0.808732	0.230104	0.372662	0.384779	0.45542	0	0.278063	0.0509294	0	0.580141	0.107191	0.263194	0.091906	0.780828	0.278809	0
DUF167 domain-containing protein	0	0	0	0	0	0	0	2.072	0.946438	0	0	0	1.21298	0	0	0	0
phage tail sheath subtilisin-like domain-containing protein	0.976691	1.2863	0.634938	0.105373	0.264666	0	0.0997316	0.0885634	0.123673	0.144488	0.294873	0.10933	0.151898	0.281222	0	0	0.6087
anthranilate synthase component I	0	0	0	0	0	0	0.244775	0.652095	0.303535	0.177312	0.18093	0.939171	0.559215	1.03532	0.208076	0	0.497986
TerC/Alx family metal homeostasis membrane protein	0.270975	0	0	0	0	0.521615	0.159744	0.151079	0.520668	0.120261	0	1.44026	0.515056	1.09747	0.288352	0	0
GAF domain-containing protein	0.810477	0.238637	0.49377	0.175942	0	1.08094	0	0.147874	0.307002	0.360424	0.239639	0.182549	0	0.468613	0	0.298241	0.338782
3-phosphoglycerate dehydrogenase	0.865221	0.251598	0.479029	0	0	0	0	0.155906	0.326567	0.127177	0.259545	0.958663	0.267399	0.165549	0.596971	0.628879	0
macro domain-containing protein	0.484826	0	0.810465	0	0	1.93984	0.292298	0	0.719331	0	0.432115	0.320431	0	0	0	0	0
2-hydroxymuconate tautomerase family protein	0	0	1.61222	1.87293	0	0	0	0	0	0.64204	0	0.971631	0	0	0	0	0
amicyanin	0	0	0	0	0	0	0	0.112959	0.788699	0.276434	0.94025	0.418341	0.38748	1.19563	0.432527	0.227823	0.258792
ribosomal protein L13e	0	0	0	0	0	0	0	0	0.45429	0	1.08317	2.40964	1.11594	0	0	0	0
MoaD/ThiS family protein	1.73961	0	1.16229	0.22331	0	0	0	0	0.397737	0.155494	0	0.235317	0.326937	0.80705	0	0	0
serine/threonine protein phosphatase	0.867994	1.01613	0.161222	0.561878	0.940846	0	0	0	0	0.127995	0	0.193701	0	0.830405	0.300405	0	0
hydrogenobyrinic acid a,c-diamide synthase (glutamine-hydrolyzing)	0.377267	0.50201	0.533746	0.369827	0	0.768461	0	0	0.144992	0.339873	0.173956	0.64065	0.353893	0.547398	0.195452	0	0
sirohydrochlorin cobaltochelatase	0	0	0.396656	0.918866	0	0	0	0	0.27211	0.3153	0	0.229054	1.63551	0.816206	0.355232	0	0
aminopeptidase P family protein	0.252656	0.889207	0	0	0.411952	0.505452	0.310464	0.274921	0.191954	0	0	0.511972	0.235763	0.727892	0	0	0.315813
TerC family protein	0	0	0	0	0	0	0	0.590295	1.05159	0.114386	0.489711	0.384927	0	0.981789	0.294719	0	0.709857
TfuA domain-containing protein, core	0.396871	0.348453	0.221145	0	0	0	0	1.51146	0.30152	0	0	0.533107	0.370335	0	0.413389	0	0
prephenate dehydrogenase/arogenate dehydrogenase family protein	1.222	0	0.174142	0	0	0	0.38428	0	0.477791	0.139183	0	0.212117	1.17469	0.543063	0.328965	0	0
high frequency lysogenization protein HflD	0	0	0	0	0	0	0.441382	0	0.409956	0	0.326255	1.46601	1.34182	0.202554	0	0	0.438423
orotidine 5'-phosphate decarboxylase	0.398634	0	0.183072	0.233176	0	0	0	0.622175	0.30286	0.338732	0	0.469761	0.32315	0.868511	0.795007	0	0
DNA processing protein DprA	0	0	0	0	0	0	0	0	0.608425	0.888537	0.362668	0.268933	0.747284	0.691757	0.83416	0.439373	0
2-phospho-L-lactate guanylyltransferase	1.23345	0	0.235748	0	0	0	0	0.225919	0	0.184289	0.330234	0	0.38748	0.239126	0	0.855725	1.03517
L-histidine N(alpha)-methyltransferase	0.815763	0.241565	0.153309	0.1792	0.450096	0	0.168565	0	0.310826	0.251347	0.249962	0.732686	0.740671	0.152363	0	0.303764	0
copper-translocating P-type ATPase	0	0	0.0612484	0	0	0.438188	0.269074	0.299011	0.542945	0.390208	0.398836	0.665472	0.306705	0.632773	0.228705	0.240929	0
Dam family site-specific DNA-(adenine-N6)-methyltransferase	0.580536	0	0.161743	0.375797	0	1.1614	0.196257	0	0.962024	0.278367	0	0	0.252857	0.336644	0	0.344124	0
DUF998 domain-containing protein	0	0	0	0	0	0	0.773973	0.687302	0	0	0	1.41411	0.392938	0.727481	0	0	0
GT4 family glycosyltransferase PelF	0.360942	0	0	0	0	0.362496	0.440498	0.197165	0.273672	0.881365	0	0.121699	0.167727	0	0.561679	0.788934	0.224044
MarC family protein	0.433298	0	0	0.293236	0	0	0	0	0.956965	0.192302	0.629749	0	0	0	0	0	2.1849
phosphate ABC transporter substrate-binding protein	0	0	0	0.912496	0	0	0	0	0.41551	0	0.286048	0.848466	1.31538	0.909352	0	0	0
RsmB/NOP family class I SAM-dependent RNA methyltransferase	0	0	0	0	0	0	0.171725	0.45701	0.212617	0.994386	0	0.375334	0.261549	0.64564	0.583912	0.307561	0.349369
DUF5615 family PIN-like protein	0	0	0.292273	0.339536	0	0	0	0	1.90284	1.22157	0	0.632445	0.280858	0	0	0	0
GPW/gp25 family protein	0	0	0	0	0	0	0	0.381238	0.266186	0	0	2.35317	0.669566	0.80705	0	0	0
DUF359 domain-containing protein	1.16484	0	1.34351	0.689172	0.784038	0	0	0	0.221245	0	0.436761	0	0	0	0	0	0
THUMP domain-containing protein	0	1.35776	0.287234	0.667364	0	0	0	0	0.587445	0	0.466883	0	0.96202	0.296846	0	0	0
carbamoyl transferase	0	0.142406	0.542264	0	0	0.648953	0.0993709	0.0882431	0.0616126	0.215948	0	0.544675	0.454046	0.373607	0.168944	0.533921	0.606499
sulfopyruvate decarboxylase subunit beta	0	0	0	0.317272	0	0	0	0	0.372369	1.52863	0.44636	0	0	0.851393	1.02666	0	0
divalent cation tolerance protein CutA	0	0	1.48451	0	0	0	0	0.483153	0.293722	0	0.700324	0	1.31092	0	0	0	0
fibro-slime domain-containing protein	0	0.326088	0.103476	0.399333	0	0.36323	0.228018	0	0.333776	0.0749542	0.156506	0.219814	1.21476	0.280258	0	0.203767	0.462932
DUF1116 domain-containing protein	0	0.187501	0	0	0	0	0.130838	0.34856	0.405616	0.284332	0.193423	0	1.59421	0.860853	0.222443	0	0
amidohydrolase	0	0.296054	0	0	0	0	0.773973	0.905637	0.128089	0	0	0.212117	0.631666	0	0.657929	0	0
ATP-dependent helicase	0	0	0	0	0	0	0.0616055	0.131888	0.378521	0.188073	0.0795667	0.338891	1.09332	0.394673	0.510613	0.405403	0.762667
thioredoxin fold domain-containing protein	0	0.690792	0.876819	0	1.27922	1.574	0	0	0	0	0	0	0	0	0	0	0
cyclase/dehydrase	0	0	0	0	0	0	0	0	0.448313	0	0.534458	0.792646	0	0.679621	1.22929	0	0.735513
zinc-binding alcohol dehydrogenase family protein	0.967038	1.27359	1.21242	0.156498	0.786152	0	0	0	0	0	0	0	0	0	0	0	0
30S processome protein Utp24	1.88167	0	0	0	0	0	0	0.682496	0.238264	0	0.568095	0	0	0	0.653328	0	0
prolyl oligopeptidase family serine peptidase	0.439673	0.385087	0.779901	0.33749	0.358307	0	0	0.119312	0.0833051	0.194653	0	0.296025	0.616922	0.126907	0.541935	0	0
CHAD domain-containing protein	0	0	0	0.601152	0.536144	0.669536	0.20203	0	0.117895	0.580112	0	0.678497	0.289605	0.547391	0	0	0
XTP/dITP diphosphatase	0	1.71196	0	0.631095	0	1.95039	0	0	0	0	0	0	0	0	0	0	0
nitroreductase	0	0	0	0	0	0	1.79545	0.372507	0	0	0	0.644381	0.212966	0.170466	0	0	0
DUF1080 domain-containing protein	0.396871	0	0.169419	0	0	0	0.155672	0.165418	0.171215	0.200032	0.641317	0.814069	0.420582	0.175089	0	0.443331	0.316708
ribokinase	0.59849	0.525475	0.329892	1.38085	0.501138	0	0	0	0.113952	0	0	0.196225	0.57921	0	0	0	0
TfoX/Sxy family protein	0	0.650829	0	0.479841	0	0	0.45415	0	0	0	0.671385	0	0	0	0	0.813384	0.92395
chorismate-binding protein	0.389123	0.517455	0.544525	1.13296	0	0	0	0	0.221405	0.174611	0	0.130675	0.185578	0.677218	0	0.213029	0
thrombospondin type 3 repeat-containing protein	0	0.0912518	0	0	0	0	0	0	0.453923	0.0502607	0.146111	0.446439	1.26457	0.691385	0	0.621151	0.42137
DNA polymerase III	0	0	0.559889	0.093046	0	0	0.0879233	0.312185	0.599838	0.318248	0.25996	0.385543	0.40174	0.330832	0.448685	0.157724	0
MOSC domain-containing protein	0	0	0.22926	0.531451	0	0	0	0	0.156293	0.725466	0.37265	0.545213	1.12595	0.463239	0	0	0
type II toxin-antitoxin system HicB family antitoxin	0	1.14131	0	0	0	0	0	0	0.493794	1.13733	0	0	0	0	1.37391	0	0
TPM domain-containing protein	0	0	0	1.06049	0	0	0.190806	0.338878	0	0.704044	0.588632	0	0.572414	0	0	0	0.421879
S1 RNA-binding domain-containing protein	0	0	0	0	0	0	0.16021	0	0.426093	0	0.542249	0.87815	0.244011	1.33546	0	0	0.420293
chemotaxis protein CheW	0	0	0	0	0	0	0	0.0949386	0.265021	0.154889	0.650092	1.92919	0.162832	0.365366	0	0.191478	0.217506
IS630 family transposase	0.468369	0	0.130493	0.871495	0.38076	0	0	0	0.533762	0	0	0.157287	0.218527	0.269719	0.731796	0	0.291901
UDP-N-acetylglucosamine--N-acetylmuramyl-(pentapeptide) pyrophosphoryl-undecaprenol N-acetylglucosamine transferase	0.260735	0.463237	0.146996	0.168781	0	0	0	0.141856	0.298303	0.231433	0.711246	0.708719	0	0.300298	0.543174	0	0
bifunctional 5,10-methylene-tetrahydrofolate dehydrogenase/5,10-methylene-tetrahydrofolate cyclohydrolase	0.312518	0.27827	0.353206	0	0	0	0	0	0.596093	0.836586	0.286048	0.209899	0.294703	0.182513	0.330127	0.346548	0
DUF929 family protein	0.381671	0	0	0	0	0	0	0	0.724932	0.534869	0.400185	0	1.06846	0.439584	0	0	0.475736
ArsB/NhaD family transporter	0	0.164063	0	0	0	0	0	0	0.426045	0.0829301	0.677333	0.879564	0.523827	0.430876	0.389681	0.205041	0.232912
DNA primase small subunit	0	0	0.255645	0	0.37297	0	0	0.249608	0.34856	0.101807	0.415538	0.154069	1.07028	0.660501	0	0.251712	0
5-formyltetrahydrofolate cyclo-ligase	0	0	0	0	0	0	0	0.282072	0	0.230095	0	1.04464	0	2.27676	0	0	0
multicopper oxidase family protein	0.366093	0.153809	0.403606	0.829439	0.297615	0	0.112147	0	0.194568	0.077747	0.158667	0.117658	0.665993	0.502827	0	0	0
ribonuclease HI family protein	0	0	0	0	0.928861	0	0	0	0.218409	0	0	0.386161	1.07302	0.662195	0	0.630894	0
HAD hydrolase-like protein	1.25755	0.252405	0	0.186092	0	0	0	0	0.689785	0.382754	0.260377	0.386161	0	0.165549	0	0.315447	0
amino acid adenylation domain-containing protein	0	0.458517	0.290997	0.338054	0.424545	0.261187	0.159977	0	0.0991901	0.115885	0.11825	0	0	0.0751837	0.543965	0.42978	0.488201
purine-binding chemotaxis protein CheW	0	0	0	0	0	0	0	0	0.994467	0.241251	0	0.278894	0.377008	0.548414	1.41958	0	0
DUF4157 domain-containing protein	0.149988	0.263379	0.250729	0.194183	0	0	0.275679	0	0	0.133132	0.135849	0.302213	0.139959	1.03648	0.312461	0.449855	0
kelch repeat-containing protein	0	0.231619	0	0	0	0	0	0.143525	0.0999173	0.233469	1.19327	0.35384	0.245442	0.30383	0.273976	0.28862	0.328818
nitrogen regulatory protein P-II	0	0	0	0.532667	0	0	0	0	0	0.365197	0	0.552671	2.30355	0	0	0	0
peptidase M50	0.960994	0	0	0	0	0	0	0	0	0.142166	0.870403	0.430294	0.298913	0	0.333664	0.702997	0
D-2-hydroxyacid dehydrogenase	0.578663	0	0.161222	0	0	0.578824	0.177265	0	0	0.128408	0	1.16167	0	0.833083	0	0	0
adenylate cyclase	0	0.787503	0.499787	0.580607	0	0	0	0	0	0	0	0	0.836958	0	0	0.984195	0
NAD(P)-binding protein	0	0	0.470133	0	0	0	0.42037	0	0.620907	0.303616	0.382088	0.676563	0	0.276877	0	0	0.326895
molybdenum cofactor biosynthesis protein MoaE	0.501077	0	0	0	0	2.4413	0	0	0	0	0	0	0	0	0	0.688248	0
TrkA-N domain-containing protein	0	0	0	0	0	0	0	0	0.297138	0.694299	1.65309	0	0.243302	0.150149	0	0.572207	0
PUA domain profile	0	0	0.534531	0	0	0	0	0.782863	0.728808	0	0.434426	0	0.447571	0.276209	0	0	0
DUF790 family protein	0.569418	0.3845	0.0835764	0.461595	0	0.281247	0	0.152973	0.16407	0.066566	0	0.585983	0.139959	0.418002	0	0.157977	0
magnesium transporter	0	0	0	0	0	0	0.164036	0.292206	0	0	0	1.08056	1.0016	0.772298	0	0	0
pseudouridylate synthase-like protein	0.725278	0.212265	0.134713	0	0	0	0	0.263064	0.0918377	0.21459	0	0.487125	1.12798	0.139221	0	0	0
arsenic resistance protein	0	0	0.179135	0.195491	0.491014	0	0	0.164305	0	0.402085	0.500962	0.811328	0.299985	0	0	0	0.376424
AAA-associated domain-containing protein	1.04294	0	1.74344	0.675124	0	0	0	0	0	0	0	0	0	0	0	0	0
cyclase	0	0	0	0	0	3.45068	0	0	0	0	0	0	0	0	0	0	0
cellulase family glycosylhydrolase	0.508174	0	0	0	0.413119	0	0	0.138239	0.482603	0.112766	0.230135	0	0.474197	0.146321	0	0.557618	0.316708
Nif3-like dinuclear metal center hexameric protein	0	0.28741	0.182404	0	0	0	0.200555	0	0.248699	0.435837	0.592975	0	0	0.377016	1.02291	0	0
CxxC-x17-CxxC domain-containing protein	0	0	0.148746	0.1728	0	0	0	0	0	0	1.03823	0	0	0	0	0.964897	1.09606
PAS domain-containing sensor histidine kinase	0	0	0	0	0	0	0.145376	0	0.391436	0.308577	0.634747	0.310728	0.371431	0.210672	0.724232	0.247285	0
FAD-binding oxidoreductase	0.181564	0.338392	0	0.117532	0.294014	0	0	0.404409	0.277177	0	0	0.365837	0	0.836245	0	0.398057	0
glycerate kinase	0.199761	0.17539	0.222622	0	0.324791	0	0	0.326048	0.227651	0.265967	0.36186	0.134167	0.186405	0.805252	0	0	0
ACT domain-containing protein	0.389968	0.342393	0.434597	0.252438	0	0.808268	0	0	0.153477	0.346143	0	0.271356	0.378714	0	0	0	0
chemotaxis-specific protein-glutamate methyltransferase CheB	0	0	0	0	0	0.524665	0	0	0	0	0.231446	0.50913	0.725878	0.460315	0.279718	0	0.642708
CrcB family protein	0.717542	0	0	0	0	0	0	0	0	0	0.629749	0	1.98794	0	0	0	0
fluoride efflux transporter CrcB	0	0.610468	0	0	0	0	0	0	0	0.617154	0.629749	0	0	0	1.44846	0	0
UDP-glucuronosyltransferase	0	0.213416	0.677218	0	0.395206	0.523136	0	0	0.292474	0	0.264618	0	0.488022	0.446892	0	0	0
NADH-quinone oxidoreductase subunit NuoH	0	0	0.115158	0	0	0	0	0.225397	0.472491	0.0919318	0.187616	0.5565	1.15976	0.119287	0	0	0.258194
YbhB/YbcL family Raf kinase inhibitor-like protein	0	0	0	0.389669	0	0	0	0	0	0	1.64671	0	0.554277	0.697989	0	0	0
DUF432 domain-containing protein	0	0	0	0	0	0	0.444956	0.195978	0.548446	0.159865	0.652511	0	0	0.209114	0.750409	0	0
type I restriction-modification system subunit M	0	0.151443	0	0.236358	0	0	0.355294	0.210338	0.424768	0.162341	0.486935	0.115848	0.160953	0.321964	0.179665	0.189268	0
zinc finger C2H2 domain-containing protein	0	0	0	0	0	0	0	0.774578	0	0	0	0	0	0.614895	1.48295	0	0
Fic family protein	0	0.26695	0	0	0	0	0.188839	0.152973	0.115498	0.67654	0.530045	0.408414	0.287614	0.141123	0	0	0.305459
protein with glutamate-cysteine ligase family signature	0	0	0	0	0	0	0	0.116743	0	0.476154	0.388697	0.57647	0.400458	0.49427	0.223507	0.235453	0.267459
8-oxoguanine DNA glycosylase	0.296996	0	0.165492	0	0	0	0	0.323168	0.225641	0.659047	0.268999	0	0.277138	0.17103	0.309357	0	0.370192
3-isopropylmalate dehydrogenase	0.263029	0	0.146565	0.510798	0	0	0.3223	0	0.0999173	0.233469	0.238233	0.35332	0	0.605879	0.273976	0	0
DUF4147 domain-containing protein	0.593571	0.256516	0.27921	0.129024	0	0	0	0	0.295533	0	0.192051	0	0.452616	0	0.509651	0	0.49688
class II aldolase/adducin family protein	0	0	0	0	0	0	0	0	0.344168	0.400065	0	0	0	0	1.42779	0.989141	0
DNA topoisomerase VI	0	0.817477	0.172937	0.200902	0.504606	0	0	0.168853	0	0	0.281099	0	0	0.536171	0	0	0.386844
DUF1211 domain-containing protein	0	0	0.479481	0	0.691143	0	0	0.231272	0	0.388356	0	0.296754	0	0.47957	0.442777	0	0
gamma-glutamyl kinase	0.984479	0.289523	0	0	0	0	0	0	0.250528	0	0	0.664424	0.334783	0.209964	0.37978	0	0
molybdopterin-binding protein	0	0.289523	0.183745	0.213458	0	0	0.20203	0	0	0.146347	0.298668	0.664424	0.307705	0	0.686955	0	0
haloacid dehalogenase-like hydrolase	0	0	0	0.198838	0.499422	0	0	0	0.116684	0.973629	0	0.41261	0	0.553405	0	0.337053	0
magnesium/cobalt transporter CorA	0.163673	0	0	0	0	0	0.100278	0	0.12435	0.290558	0.444731	0.219858	0.916377	0.188508	0	0.179598	0.408022
MaoC family dehydratase	0	0.546877	0	0	0	0	0	0	0.714863	0.276434	0.576153	0	0.593587	0.358689	0	0	0
50S ribosomal protein L31e	0	0	0	0	0	0	0	0	0	0	0	1.14883	0.536511	0.662195	0	0	0.698737
alanine dehydrogenase	0	0	0	0	0	0	0	0	0.258773	0.403103	0.205665	0.457527	1.05944	0.392287	0.236521	0	0
SLC13/DASS family transporter	0.171497	0.634836	0	0	0	0	0	0.103387	0.137333	0.0839799	0	0	0.998864	0	0.395873	0.208516	0.213763
biofilm-associated protein	0	0	0	0	0	0	0.153497	0	0	0.334671	0.567792	0.505295	0.702358	0.362724	0.260966	0	0
metallophosphoesterase family protein	0	0.316266	0	0	0	0	0	0	0.110265	0	0.788715	0.38991	0.197862	0.83578	0	0.31851	0
Ig-like domain repeat protein	0.452994	0.926474	0.291958	0	0	0	0	0	0	0.201043	0.0642703	0	0	0.521729	0	0.497068	0
serine protease	0	0	0.294859	0	0	0	0.162101	0.152495	0.30152	0.60106	0.733145	0	0.24689	0.304727	0	0	0
DNA cytosine methyltransferase	0	0	0	0	0	0	0.143854	0.255489	0.356773	0.943001	0.425328	0.157699	0	0.143475	0	0	0.292665
TSUP family transporter	0	0	0	0	0	0	0	0.170029	0.264122	0.156104	0.599157	0	0.973207	0.204965	0	0	0.443643
DUF4256 domain-containing protein	0	0	0	0	0	0	0.584597	0.259566	0.181233	0	0	0.320431	0	1.09896	0	0	0
tRNA (guanine-N1)-methyltransferase	0.43948	0	0	0	0	0	0.138418	0.367522	0.175486	0.199531	0	0.786853	0	0.259622	0	0.246665	0
HlyD family efflux transporter periplasmic adaptor subunit	0	0.820316	1.21476	0.2016	0	0.62304	0	0	0	0	0	0	0	0	0	0	0
pyrroloquinoline quinone biosynthesis protein	0.372169	0	0.409723	0	0	0	0.222478	0	0	0.326332	0.674171	0.731673	0	0	0	0	0
pentapeptide repeat-containing protein	0	0.0740135	0.0842811	0	0	0.747648	0	0	0.109773	0	0.507735	0	1.18734	0	0	0	0.105073
tRNA-binding protein	0	0	0	0	0	0	0	0	0	0	0	0	2.33226	0.482721	0	0	0
phosphoenolpyruvate synthase	0	0	0	0	0.19601	0	0.147721	0.0655893	0	0.16051	0	0.728723	0.449977	0.416542	0.125572	0.264569	0.150266
adenine deaminase	0	0	0	0	0	0	0.0959024	0.170624	0.47653	0.209141	0	0.632454	0.292387	0.270902	0.326664	0	0.19511
DUF853 family protein	0.201105	0	0.0560928	0	0	0	0	0.109291	0.154872	0	0.0911758	0.752017	0.472985	0.410862	0.106166	0.11184	0.254086
SBBP repeat-containing protein	0	0	0	0.18432	0	0	0.174451	0	0.193041	0.225532	0.230135	0.682619	0	0	0	0.312443	0.671622
3-isopropylmalate dehydratase	0	0.49219	0	0	0	0	0	0	0.212949	0	0	0.376507	0	0.32282	0	0.615122	0.698737
SMP-30/gluconolactonase/LRE family protein	0.538217	0	0.267266	0	0	0	0	0	0	0.106434	0.217213	0.483217	0.241895	0.276209	0	0.263154	0.298925
iron-sulfur cluster assembly scaffold protein	0	0	0	0	0	0	0	0	0	0	0	0.41261	0.573259	1.06133	0.639904	0	0
HAD-IIB family hydrolase	0.332195	0.291668	0.185106	0	0	0	0	0.180735	0	0	0.30088	0.223115	0.309984	0.765203	0	0	0
blue (type 1) copper domain-containing protein	0	0	0	0	0	0	0.518416	0	0	0	0.255464	0.568312	0.263194	0.162425	0	0.618991	0
glutathione-dependent formaldehyde dehydrogenase	0	0.210001	0	0	0.388883	0.478495	0	0.260258	0.363432	0.106151	0.216634	0.321286	0	0.137736	0	0	0
deoxycytidylate deaminase	0	0	0.549216	0	0	0	0	0	0.374415	0.218717	0	0.330995	0	0.567595	0	0.540767	0
DUF1611 domain-containing protein	0.244394	0.214579	0.136182	0	0	0	0	0	0.185677	0.433858	0	0.164145	0.228054	0.140739	0.254567	0.268173	0.304627
dihydroorotase family protein	0	0.169721	0.216827	0	0	0	0.118431	0	0.663429	0	0.175081	0.12983	0.18116	0	0.404008	0.212111	0.243039
TIGR03668 family PPOX class F420-dependent oxidoreductase	0	0.532097	0	0.381978	0.959415	0	0	0	0.678528	0	0	0	0	0	0	0	0
HTTM domain-containing protein	0.201105	0	0	0	0	0	0	0.328241	0.381971	0.535513	0	0.270139	0.187659	0.23162	0	0	0.250668
o-methyltransferase family 2	1.04598	0	0.14571	0	0	1.04627	0	0	0	0.116054	0	0.17563	0	0	0	0	0
DUF4396 domain-containing protein	0	0	0	0	0	0	0	0.285371	0.612788	0	0.510928	0	0	0.32485	0	0.618991	0
sulfatase-like hydrolase/transferase	0	0	0	0	0.394138	0	0	1.16307	0.0682801	0	0	0.120724	0.167727	0	0	0	0
anthranilate synthase component I family protein	0.399522	0	0.327669	0.258622	0	0	0	0.105624	0.151767	0	0	0	0	0.562232	0.202221	0.432226	0
competence damage-inducible protein A	0.642959	0.564518	0.179135	0.208103	0.522692	0	0	0	0	0	0	0	0	0.370259	0	0	0
CoA pyrophosphatase	0	0.376796	0.95653	0	0	0	0	0	0.178386	0	0	0.646393	0	0.318834	0	0	0
4-oxalocrotonate tautomerase family protein	0	0	0	0	0	0	0	0	0	0.686318	0	0	0	1.78107	0	0	0
endonuclease/exonuclease/phosphatase family protein	0	0	0	0	0	0	0.148922	0.155409	0.277006	0	0.440312	0	0	0.559904	0	0.580158	0
5,10-methenyltetrahydrofolate synthetase	0	0	0	0	0	2.14465	0	0	0	0.158591	0	0	0	0	0	0	0
family 78 glycoside hydrolase catalytic domain	0	0.0902066	0	0.0665071	0.167046	0	0.125893	0.0558974	0.156114	0.136792	0.0930557	0.414028	0.383486	0.414156	0.107017	0	0
FTR1 family iron permease	0	0	0.0683703	0.0739627	0	0.22858	0	0	0.0467377	0.266681	0.103487	0.666825	0.714109	0.131595	0	0	0
SAM-dependent DNA methyltransferase	0.355287	0	0.0976146	0.1134	0	0	0.214657	0	0.134964	0.077747	0.317334	0.297918	0	0.30548	0.274429	0	0
erythromycin esterase family protein	0.197561	0	0.110085	0.127887	0.642428	0.395233	0	0.214971	0	0	0	0.266554	0	0	0.206695	0	0
S-adenosylmethionine synthetase	0	0	0	0	0	0	0.278238	0.370621	0.171437	0.201552	0	0.305018	0	0.128806	0.46713	0	0
rhodanese-like domain-containing protein	0	0	0	0.604799	0	0	0.54408	0	0.262091	0	0	0	0	0.532486	0	0	0
cache domain-containing protein	0	0	0.152374	0	0	0	0	0.148776	0	0.240049	0	0.183662	0	0	0.793988	0.278809	0.340847
sulfotransferase domain-containing protein	0	0	0	0.203009	0	0	0	0	0.227708	0	0.527517	0	0.27174	0	0.653328	0.328065	0
M23 family metallopeptidase	0.165791	0	0.369528	0.429284	0	0	0	0	0	0	0	0	0.309411	0	0	0.727686	0.206651
DNA polymerase B	0.595569	0.104582	0.464609	0.0771058	0.193667	0	0	0	0.22624	0.105728	0	0.240004	0	0.0685939	0.124072	0	0
phage tail protein	0	0	0	0	0	0	0	0.574099	0.200422	0	0.477868	0	0	0	0	0	0.657635
DNA primase noncatalytic subunit PriX	0.477746	0.211127	0.133633	0.311317	0	0	0	0.129096	0	0	0	0.332824	0.231204	0.291815	0	0	0
DUF1129 domain-containing protein	0	0	0	2.17049	0	0	0	0	0	0	0	0	0	0	0	0	0
copper resistance protein CopC/CopD	0	0.246866	0.470019	0.0910042	0.228575	0.281247	0	0	0.213616	0.124785	0	0	0.262369	0.080958	0	0.154263	0
DegT/DnrJ/EryC1/StrS aminotransferase family protein	0.248456	0.21936	0	0.483395	0	0	0	0	0.0949075	0.332644	0.225035	0.167803	0.232488	0.143078	0	0	0
DNA topoisomerase IV subunit A	0	0	0	0	0	0	0	0.132604	0	0.216634	0	0.818493	0.228054	0.140739	0.254567	0.267444	0
protein-disulfide isomerase	0	0	0	0	0	0	0	0	0.17208	0.194178	0	0.596578	0.408272	0.258256	0	0.480095	0
redoxin family protein	0	0.159092	0	0	0	0	0	0.13669	0.0672027	0	0.327902	0.500748	0	0.203752	0.403582	0	0.225854
fibronectin/fibrinogen-binding protein	0.323217	0.117014	0.313727	0.172543	0	0.26662	0	0.0725088	0.0506267	0	0	0.178898	0.247807	0.30745	0	0	0
ATP-cone domain-containing protein	0	0	0	0	0.862906	0	0	0	0.403216	0.235541	0	0	0	0	0	0.582364	0
DNA-directed RNA polymerase, subunit E''	0	1.27017	0.806108	0	0	0	0	0	0	0	0	0	0	0	0	0	0
50S ribosomal protein L40	0	0	0	0	0	0	0	0	0	0	0	0	0	0	0	0	2.03269
C39 family peptidase	0	0	0	0.370995	0	0	0.175566	0.623622	0	0.127177	0	0	0	0.330039	0	0	0
DUF2334 domain-containing protein	0	0.320123	0.812661	0.472038	0	0	0	0	0	0.161815	0	0.244883	0	0	0	0	0
DUF4406 domain-containing protein	0.717542	0.630003	0	0	0	0	0.439617	0	0	0	0	0	0	0	0	0	0
WbqC family protein	0	0.342393	0	0.27648	0	0.780155	0	0	0.162247	0	0	0	0	0	0.444885	0	0
citrate transporter	0	0	0.117874	0	0	0	0	0.228564	0	0	0.185898	0.559768	0.197396	0.118195	0.218796	0.225216	0
tRNA dihydrouridine synthase DusB	0	0	0	0	0	0	0	0	0.107482	0	0	0.381273	0.528049	0	0.293792	0.620943	0
ATP synthase subunit E	0	0	0	0	0	0	0	0	0.345906	0.202063	0	0	0.424852	0	0.948487	0	0
inositol monophosphatase	0	0	0	0	0	0	0	0	0.373049	0	0	0.219858	0.317029	0.188508	0	0	0.816044
FAD-dependent monooxygenase	0	0.125799	0.159676	0.247594	0.232957	0	0	0.155906	0.217711	0.254354	0	0.192464	0	0.24753	0	0	0
phage Gp37/Gp68 family protein	0	0.307618	0	0	0	0	0	0	0	0.155494	0	0	0	0.201762	0	0.360511	0.873422
MCP four helix bundle domain-containing protein	0	0	0	0	0.277245	0	0	0.365997	0.129551	0.0756777	0	0.349561	0	0.0999056	0	0.191851	0.21793
TIGR03560 family F420-dependent LLM class oxidoreductase	0	0.241565	0.153309	0	0	0.550416	0	0	0	0.366317	0	0	0.256736	0.316878	0	0	0
carotenoid oxygenase family protein	0.383302	0.150863	0.213584	0	0.55874	0	0	0	0.0652716	0.152515	0	0.12872	0	0	0	0.210298	0
ASCH domain-containing protein	0	0	0	0	0	0	0	0	0	0	0	0.456372	0	0.846741	0	0.537812	0
SWIM zinc finger family protein	0	0	0	0	0	0	0	0	0	0	0.855133	0	0	0	0.983431	0	0
multiprotein-bridging factor 1 family protein	0	0	0	0	0	0	0	0	0	0.219925	0	0.332824	0.462408	0.285366	0.516165	0	0
ferritin Dps family protein	0	0	0	0	0	0	0	0.28705	0	0	0	0	0.492328	0.30383	0	0.578938	0
DNA repair protein	0	0	0	0.198159	0	0	0	0.517774	0.116286	0.137739	0	0	0.572361	0	0	0	0
radical SAM/SPASM domain-containing protein	0	0.223723	0.141985	0	0	0	0	0.138632	0	0	0	0.513418	0.713316	0	0	0	0
GvpL/GvpF family gas vesicle protein	0	0	0	0	0	0.729413	0	0	0	0	0	0.225622	0	0	0	0.368612	0.450798
phospholipid carrier-dependent glycosyltransferase	0.183421	0	0	0	0	0	0.111691	0.089211	0	0.0727723	0.152702	0.22026	0.306017	0.285941	0	0	0.210147
mannose-6-phosphate isomerase	0	0	0	1.01861	0	0	0	0	0	0	0.712611	0	0	0	0	0	0
PKD domain-containing protein	0	0	0	0	0	0	0.0852444	0.227764	0.423833	0.0591917	0.06562	0.400947	0.135211	0.166483	0	0	0
bifunctional DNA primase/polymerase	0.10716	0.191277	0.227901	0.149834	0	0	0	0	0	0.051297	0	0.26425	0.390807	0.328297	0	0	0
molybdopterin molybdotransferase MoeA	0	0.359711	0.228289	0	0	0	0	0	0	0	0	0	0.384808	0.474953	0	0	0.257007
oxalate decarboxylase family bicupin	0	0	0	0	0	0	0	0	0	0	0	0.465782	0.431422	0.79873	0	0	0
phosphoadenosine phosphosulfate reductase family protein	0	0	0	0.208103	0	0.643138	0	0	0.132575	0	0.3161	0	0	0	0	0.382955	0
tripartite tricarboxylate transporter permease	0	0	0	0	0	0	0	0	0	0	0	0	0	1.03996	0.62702	0	0
M4 family metallopeptidase	0	0.232989	0.591464	0	0	0	0	0	0.30331	0.35436	0	0.178228	0	0	0	0	0
DUF962 domain-containing protein	0	0.855982	0	0	0	0	0	0	0.370345	0.432679	0	0	0	0	0	0	0
type I-B CRISPR-associated protein Cas7/Cst2/DevR	0	0.654435	0	0	0	0	0.185024	0.135176	0	0.114716	0	0	0	0.148851	0.258798	0	0
PhoU domain-containing protein	0	0	0	0	0	0	0	0.387289	0	0	0	0	0.664252	0.40993	0	0	0
copper binding protein, plastocyanin/azurin family	0.247087	0	0	0	0	0	0.301935	0	0.187208	0	0	0	0	0.141899	0	0	0.614275
type II toxin-antitoxin system VapC family toxin	0	0	0	0	0	0	0	0.38424	0.264122	0	0	0.391176	0	0.397317	0	0	0
DUF421 domain-containing protein	0	0	0	0	0	0	0	0	0	0.809691	0	0	0.478262	0.337589	0	0	0
endonuclease V	0	0	0	0.25354	0	0	0	0.235741	0.515008	0.196091	0	0.296754	0	0	0	0	0
DUF2299 family protein	0	0	0.273107	0	0	0	0	0	0.642864	0	0	0.647754	0	0	0	0	0
prephenate dehydrogenase	0	0	0	0	0	0	0	0	0	0	0.572096	0	0.294703	0.363741	0.328965	0	0
sulfotransferase	0	0	0	0	0	0	0	0.650646	0	0	0	0.401607	0	0.172171	0	0	0
baseplate J/gp47 family protein	0	0.171569	0	0	0	0	0	0.159472	0.0742305	0.0433621	0	0	0.455859	0.450119	0	0.107211	0
DUF3179 domain-containing protein	0	0	0	0	0	0	0	0.417081	0.212949	0	0	0	0.23845	0.459826	0	0	0
class I tRNA ligase family protein	0.246409	0.64669	0.36699	0	0	0	0	0	0.0314896	0	0	0	0.154706	0.087175	0	0	0
transcriptional repressor	0	0	0	0	0	0	0	0	0.724932	0	0	0.421266	0	0.361197	0	0	0
oligosaccharide flippase family protein	0	0.156561	0.0993612	0	0	0.36323	0	0	0	0.0805799	0	0.365837	0	0	0.242036	0.19923	0
UPF0175 family protein	0	0	0	0	0	0	0	0	0	1.50213	0	0	0	0	0	0	0
type II toxin-antitoxin system HigB family toxin	0	0	0	0	0	0	0	0	0	0	1.47705	0	0	0	0	0	0
ribbon-helix-helix protein, CopG family	0	0.620081	0.393533	0.457171	0	0	0	0	0	0	0	0	0	0	0	0	0
DMT family transporter	0	0	0	0	0	0	0	0	0.100507	0	0	0	0.274412	0	0.684439	0	0.409516
phosphatidate cytidylyltransferase	0	0	0	0	0	0	0	0.690544	0	0.187766	0	0	0	0.243638	0	0	0
low temperature requirement protein A	0.456452	0	0.254344	0.295474	0	0.456579	0	0	0	0	0	0	0	0	0	0	0
ZIP family zinc transporter	0.348999	0	0.388939	0	0	0	0	0	0	0	0	0	0.325665	0	0.363525	0	0
excinuclease ABC subunit C	0	0	0	0.109963	0	0	0	0	0.12906	0.150782	0.153859	0.456372	0.317029	0.0978242	0	0	0
4-hydroxythreonine-4-phosphate dehydrogenase PdxA	0.259228	0	0	0	0	0	0	0.141036	0	0	0	0	0.483791	0.447843	0	0	0
DUF11 domain-containing protein	0	0	0	0	0	0.0966266	0.177551	0	0.0668209	0.0428718	0.159322	0.150584	0.135211	0.156926	0	0.264996	0.0602035
DUF111 family protein	0	0	0	0	0.659869	0	0	0	0	0	0.735182	0	0	0	0	0	0
AraC family ligand binding domain-containing protein	0.985635	0	0	0	0	0	0	0	0	0	0	0.369577	0	0	0	0	0
winged helix-turn-helix domain-containing protein	0.459963	0	0	0	0	0	0	0	0	0	0	0.617857	0	0.264878	0	0	0
pelota family protein	0	0	0	0	0	0.512673	0	0	0	0.111503	0.232107	0.34086	0	0.144681	0	0	0
SemiSWEET transporter	0	0	0	0	0	0	0	0	0.382829	0	0	0	0.951088	0	0	0	0
50S ribosomal protein L11 methyltransferase	0	0.286365	0	0	0	0	0.199826	0	0	0	0	0.219059	0	0.187822	0.339731	0	0
DNA lyase	0	0	0.22412	0	0	0	0	0	0	0	0	0	0	0.23162	0.41895	0.441343	0
DNA alkylation repair protein	0	0	0	0	0	0	0	0	0.436818	0	0	0.257441	0	0.220732	0.399256	0	0
3'(2'),5'-bisphosphate nucleotidase CysQ	0.329753	0	0	0	0	0	0	0	0	0	0	0.466183	0.305459	0.191301	0	0	0
pyridoxal phosphate-dependent aminotransferase family protein	0	0.630003	0	0	0	0	0	0	0.180752	0	0	0.321286	0	0.137006	0	0	0
tyrosinase family protein	0	0	0	0	0	0	0.133703	0	0.0828997	0.32363	0.195753	0.244883	0.201677	0	0	0	0
kelch-like protein	0	0	0	0	0	0	0.16021	0	0.0993346	0	0	0.17563	0.244011	0.150587	0	0	0.325942
serpin family protein	0	0	0	0.124594	0	0	0	0.232703	0.154627	0	0	0	0.179605	0.221679	0.200485	0	0
DUF4377 domain-containing protein	0	0	0	0	0	0	0	0.155657	0.0545149	0.0636903	0	0.192157	0.267826	0.413209	0	0	0
M48 family metallopeptidase	0	0	0	0.248123	0	0	0.234838	0	0	0	0	0	0	0.220732	0.399256	0	0
M6 family metalloprotease domain-containing protein	0	0.16614	0	0	0	0	0	0.10295	0.0718814	0.0839799	0.171387	0	0.353147	0.217937	0	0	0
undecaprenyl-diphosphate phosphatase	0	0	0	0	0	0	0	0.360141	0.37672	0	0.30088	0	0	0	0	0	0
sn-glycerol-3-phosphate ABC transporter ATP-binding protein UgpC	0.24373	0.213995	0	0	0	0	0	0	0.277759	0	0	0	0.227434	0	0.253875	0	0
DUF1348 family protein	0	0	0	0.835406	0	0	0	0	0	0	0	0	0	0.371591	0	0	0
hydrogenase 4 subunit F	0	0	0	0	0	0	0	0	0.202696	0.0800935	0.159917	0	0.501559	0.253192	0	0	0
SAM-dependent methyltransferase	0	0	0.588149	0	0	0	0	0.195978	0	0.314676	0	0	0	0	0	0	0
translation initiation factor	0	0	0	0	0	0	0	0	0	0.390259	0.796447	0	0	0	0	0	0
DASS family sodium-coupled anion symporter	0.190027	0	0	0.12301	0	0	0.110346	0	0	0.0843357	0	0.127629	0.177322	0.10943	0	0.19763	0
glucose-1-phosphate thymidylyltransferase	0	0	0.159676	0	0	0	0	0	0	0.224895	0	0.340345	0	0.145907	0.298485	0	0
agmatinase	0	0	0.177229	0	0	0	0	0	0	0	0.28013	0.207728	0	0.179344	0.324396	0	0
sodium:proton antiporter	0	0.18486	0	0	0	0.420224	0	0	0.559303	0	0	0	0	0	0	0	0
DNRLRE domain-containing protein	0	0	0	0	0	0	0	0.161051	0	0	0	0	0	0	0.920965	0	0
DNA-3-methyladenine glycosylase I	0	0	0	0	0	0	0	0	0	0.433861	0.443921	0	0	0.282247	0	0	0
oleate hydratase	0	0	0	0.125401	0	0	0	0.210792	0.294357	0.0859751	0.175459	0.13011	0	0	0	0	0
DUF202 domain-containing protein	0	0.605772	0	0	0	0	0	0	0.52018	0	0	0	0	0	0	0	0
MsnO8 family LLM class oxidoreductase	0	0	0.149637	0.173834	0	0.537232	0	0	0	0	0	0	0.26486	0	0	0	0
translation elongation factor Tu	0	0	0	0	0	0	0	0	0	0	0	0.591244	0	0.168795	0	0	0.365353
IS6 family transposase	0	0	0	0	0	0	0	0	0.116684	0	0	0	0.624595	0	0	0	0.38287
MinD/ParA family protein	0	0	0	0	0	0	0	0	0	0	0	0	0.329511	0.406702	0	0.387478	0
HPP family protein	0	0	0	0	0	0	0.269373	0.478416	0	0	0	0	0	0	0	0	0
7-cyano-7-deazaguanine synthase QueC	0	0	0	0	0	0	0.745956	0	0	0	0	0	0	0	0	0	0
vanadium-dependent haloperoxidase	0	0	0.171453	0	0	0	0	0	0.0584422	0.136557	0	0	0.143561	0.442977	0.16025	0	0
cytochrome C biogenesis protein	0.347646	0	0.193716	0	0.565237	0	0	0	0	0	0	0	0	0	0	0	0
SET domain-containing protein	0	0	0	0	0	0	0	0	0	0	0	0	0	0	0	1.10584	0
DUF4186 family protein	0	0	0	0	0	0	0.419482	0	0	0	0	0.459856	0	0	0	0	0
UV DNA damage repair endonuclease UvsE	0	0	0	0.196816	0	0	0.359164	0	0	0	0	0	0	0.343883	0	0	0
N-acetylneuraminate synthase	0	0	0	0.165888	0	0	0.154795	0	0	0.224262	0	0	0	0.145496	0	0.277238	0
pyridoxal phosphate-dependent class II aminotransferase	0.249841	0	0	0	0	0	0.30614	0	0.189815	0	0	0	0	0.143875	0	0	0
carotenoid 1,2-hydratase	0	0.329499	0	0.242932	0	0	0	0	0	0	0	0.252055	0	0.216114	0	0	0
DinB family protein	0	0.457851	0.581147	0	0	0	0	0	0	0	0	0	0	0	0	0	0
ERAP1-like C-terminal domain-containing protein	0	0	0	0	0	0	0.132977	0	0.0410503	0	0	0.218443	0.100838	0.124611	0.112697	0.238162	0
phosphatase	0.278549	0	0.155213	0	0	0	0	0	0.317439	0	0	0	0.259925	0	0	0	0
caspase family protein	0.219298	0	0.244394	0	0	0	0	0	0	0	0	0.147289	0	0.126286	0	0	0.273345
type I restriction endonuclease subunit R	0	0.0761609	0	0.0561515	0	0	0.110679	0.0471939	0.102049	0.0801741	0.0818103	0.121332	0	0.156046	0.0940845	0	0
N-acylneuraminate-9-phosphate synthase	0	0	0.143617	0	0	0.512673	0	0	0.198092	0	0	0	0	0.146736	0	0	0
putative baseplate assembly protein	0.0938209	0.0823748	0.0522789	0	0	0	0.0574813	0.0510444	0.0356399	0.208193	0.0849766	0.126027	0.0875479	0.0540284	0	0	0
DUF58 domain-containing protein	0.311433	0	0.173537	0	0	0	0.18949	0	0	0	0	0.207728	0	0	0	0	0
plasmid encoded RepA protein	0.290268	0.254855	0	0.187899	0	0	0	0.157924	0	0	0	0	0	0	0	0	0
alkaline phosphatase D family protein	0	0.129524	0.0822018	0.0954946	0	0	0	0.160521	0.280196	0	0	0	0.137658	0	0	0	0
RNA 3'-phosphate cyclase	0	0	0	0	0	0	0	0.141856	0.300046	0	0.450099	0	0	0	0	0	0
DUF45 domain-containing protein	0	0	0.419989	0	0	0	0	0	0.283932	0	0	0.24689	0	0	0	0	0
hydrogenase 4 subunit B	0.131707	0.226294	0.0718084	0.0861435	0	0	0.0789542	0.0701127	0.050032	0	0	0.0865533	0	0.0742115	0	0	0
polysaccharide biosynthesis protein	0	0	0	0	0	0	0.170659	0	0	0	0.252291	0	0	0.160407	0.278053	0	0
type I CRISPR-associated protein Cas7	0	0	0.479029	0	0.465914	0	0	0	0	0	0	0	0	0	0	0	0
cation transporting ATPase C-terminal domain-containing protein	0	0	0	0	0	0	0	0	0	0	0.541584	0.401607	0	0	0	0	0
ROK family protein	0	0	0	0	0	0	0	0	0	0	0	0	0.289605	0	0.648791	0	0
SLC13 family permease	0	0	0	0	0	0	0	0	0.126661	0.0739897	0	0.447889	0	0.288018	0	0	0
HlyC/CorC family transporter	0	0	0	0	0	0	0	0	0	0	0	0.141411	0	0.121247	0.438619	0.231032	0
DUF642 domain-containing protein	0	0	0	0	0	0	0	0	0.11282	0.263619	0	0	0.554277	0	0	0	0
CRISPR-associated endoribonuclease Cas6	0	0.318827	0	0.470127	0	0	0	0	0.137942	0	0	0	0	0	0	0	0
CHASE3 domain-containing protein	0.19043	0.167198	0.106112	0	0	0.380967	0	0	0.0723392	0	0	0	0	0	0	0	0
putative glycolipid-binding domain-containing protein	0	0	0	0	0	0	0	0	0	0	0	0.912744	0	0	0	0	0
AIPR family protein	0	0	0	0	0	0	0.188192	0	0	0	0	0	0	0.265635	0.16025	0	0.191435
SPFH domain-containing protein	0	0	0	0	0	0	0	0	0	0.222382	0.675105	0	0	0	0	0	0
Suppressor Mra1 family protein	0	0	0	0	0	0	0	0	0.153477	0	0.365935	0	0.377008	0	0	0	0
hydrogenase maturation nickel metallochaperone HypA	0	0	0	0	0	0	0	0	0	0.891189	0	0	0	0	0	0	0
DNA polymerase	0.444024	0	0	0	0	0	0	0	0.174727	0	0	0	0	0.266243	0	0	0
methylenetetrahydrofolate reductase	0	0	0.201527	0	0	0	0	0	0	0	0	0	0.669566	0	0	0	0
CHASE domain-containing protein	0	0	0	0	0	0	0.199826	0.0768479	0	0	0	0.219059	0	0.0813404	0	0.155236	0
DUF424 domain-containing protein	0	0	0	0	0	0	0	0	0	0	0	0	0.854039	0	0	0	0
RsmD family RNA methyltransferase	0	0	0	0	0	0	0	0.177449	0	0.144751	0	0.438117	0	0	0	0	0
deoxyribodipyrimidine photo-lyase	0	0	0	0	0	0	0	0	0	0	0.149885	0.444584	0.15442	0.0952974	0	0	0
cell division control protein 6	0.435402	0	0	0	0	0	0	0	0	0	0	0	0.40629	0	0	0	0
OmpA family protein	0	0	0	0	0	0	0	0	0	0	0	0	0	0	0.83416	0	0
DUF2127 domain-containing protein	0	0	0	0	0	0	0	0	0.473219	0	0	0	0	0.358689	0	0	0
DUF2958 domain-containing protein	0	0	0	0	0	0	0	0	0	0	0	0	0.828671	0	0	0	0
N-6 DNA methylase	0.122867	0.119319	0	0	0.220956	0	0	0	0	0.0603128	0.0778138	0	0	0.0782594	0.141554	0	0
DcrB-related protein	0	0	0	0	0.714858	0	0	0	0.104515	0	0	0	0	0	0	0	0
TRAP transporter large permease subunit	0	0	0	0	0	0	0	0.101663	0.141966	0	0.33849	0	0.174366	0	0	0	0
toll/interleukin-1 receptor domain-containing protein	0	0	0	0	0	0	0	0	0	0	0	0.392024	0.412294	0	0	0	0
pseudouridine synthase	0	0	0	0	0	0	0	0	0.0878139	0	0	0.466992	0	0	0.245212	0	0
AsnC family protein	0	0	0	0	0	0	0	0	0	0	0	0	0	0.27474	0	0.523508	0
collagen-like protein	0	0	0	0	0	0.341132	0	0	0.125034	0	0.149885	0	0	0	0.178635	0	0
PhnD/SsuA/transferrin family substrate-binding protein	0	0	0	0	0	0	0	0	0	0	0	0	0	0	0	0.787356	0
type II toxin-antitoxin system RelE/ParE family toxin	0	0	0	0	0	0	0	0	0.774359	0	0	0	0	0	0	0	0
phytanoyl-CoA dioxygenase family protein	0	0	0	0	0	0	0	0.351068	0.245121	0	0	0	0	0	0	0	0
50S ribosomal protein L24e	0	0	0	0	0	0	0	0	0	0	0	0	0	0.770913	0	0	0
lipocalin	0	0	0	0	0	0	0.513571	0	0	0	0	0	0	0	0	0	0
SMC family ATPase	0.111281	0	0	0	0	0	0.0794105	0	0	0	0	0.435268	0.103841	0	0	0	0
cation-translocating P-type ATPase	0	0	0.147213	0	0	0	0	0	0.0501794	0	0.239286	0	0	0	0	0	0.329302
chemotaxis protein CheA	0.167026	0	0	0	0	0	0	0	0	0	0	0	0.162832	0	0	0	0.435012
polyhydroxyalkanoate synthesis repressor PhaR	0.521469	0	0	0	0	0	0	0	0	0	0	0	0.243302	0	0	0	0
DNA (cytosine-5-)-methyltransferase	0	0	0	0	0	0	0	0	0.109909	0	0	0	0	0	0	0.634965	0
DUF3291 domain-containing protein	0	0	0	0	0	0	0	0	0.340718	0.398065	0	0	0	0	0	0	0
alpha-hydroxy-acid oxidizing protein	0	0	0	0	0	0	0	0	0.254267	0	0.288077	0	0	0.192728	0	0	0
very short patch repair endonuclease	0	0	0	0	0	0	0	0	0	0	0	0	0	0	0	0.734474	0
TRC40/GET3/ArsA family transport-energizing ATPase	0	0.196385	0	0.434369	0	0	0	0	0.084967	0	0	0	0	0	0	0	0
DUF3494 domain-containing protein	0	0	0	0	0	0	0	0.0828496	0	0	0.275849	0	0	0	0	0	0.305459
RimK family alpha-L-glutamate ligase	0	0	0	0.200209	0.502866	0	0	0	0	0	0	0	0	0	0	0	0
TIGR01777 family protein	0	0	0	0	0	0	0	0.308851	0	0	0	0.128996	0	0.110602	0	0	0
O-methyltransferase	0	0	0	0	0	0	0	0	0.169511	0	0	0.299707	0	0.229561	0	0	0
class II fumarate hydratase	0.180832	0	0.100763	0.117058	0.294014	0	0	0	0	0	0	0	0	0	0	0	0
DUF2252 domain-containing protein	0.195409	0	0	0.126494	0	0	0	0	0.0742305	0	0.176988	0	0	0.11253	0	0	0
ParB N-terminal domain-containing protein	0	0	0	0	0	0	0	0	0	0	0.536222	0	0	0.148851	0	0	0
isoaspartyl peptidase/L-asparaginase	0	0	0.316321	0.367473	0	0	0	0	0	0	0	0	0	0	0	0	0
transcription initiation factor TFIIB	0	0	0	0	0	0	0.18136	0	0	0.131374	0	0	0.276224	0	0	0	0
chemotaxis protein CheD	0	0	0	0	0	0	0	0	0.200422	0	0.477868	0	0	0	0	0	0
polyprenol monophosphomannose synthase	0	0.28025	0	0	0	0	0	0	0	0	0	0	0	0	0	0	0.397858
Tat pathway signal protein	0	0	0.164946	0.191619	0	0	0	0	0.109909	0	0	0.198816	0	0	0	0	0
glucose-1-phosphate cytidylyltransferase	0	0	0	0.2268	0	0	0	0	0	0	0	0	0	0	0	0	0.438423
acyl carrier protein	0	0	0	0	0	0	0	0	0	0	0	0	0	0.653812	0	0	0
glycosyltransferase family protein	0	0	0	0	0	0	0.221581	0	0	0.32102	0	0	0	0	0	0	0
protein disulfide-isomerase	0	0	0	0	0	0	0	0	0	0.394123	0	0	0	0.255699	0	0	0
magnesium-translocating P-type ATPase	0	0	0.0595693	0	0	0.213868	0.0654971	0	0.04061	0	0	0	0	0	0	0.234611	0
cytoplasmic protein	0	0	0	0	0	0	0	0.196768	0	0	0	0	0.337483	0	0	0	0
threonine-phosphate decarboxylase	0	0	0	0	0	0	0	0	0	0	0	0.338436	0	0.291404	0	0	0
restriction endonuclease subunit S	0	0	0	0	0	0	0	0	0	0	0.164782	0.244386	0	0	0	0.217262	0
DUF4011 domain-containing protein	0	0	0	0	0	0	0	0	0.0506267	0	0	0.0447556	0	0.0767477	0.13882	0.14624	0.166119
ribosomal biogenesis protein	0	0	0	0	0	0	0	0	0.327613	0	0	0.289621	0	0	0	0	0
carbamoyltransferase	0	0	0	0	0	0	0.193835	0.0860643	0	0	0	0	0	0	0	0	0.197175
flavin reductase family protein	0	0	0	0	0	0	0	0	0.113195	0.132247	0	0	0	0	0	0	0.371422
DUF4184 family protein	0	0	0	0	0	0	0	0	0.164598	0	0	0	0	0	0.451333	0	0
UvrD-helicase domain-containing protein	0	0	0	0	0	0	0	0.171826	0	0.140164	0	0.212117	0	0	0	0	0
MaoC family dehydratase N-terminal domain-containing protein	0	0	0	0	0	0	0	0	0	0	0	0	0.606491	0	0	0	0
GDP-mannose dehydrogenase	0.366093	0	0	0.236982	0	0	0	0	0	0	0	0	0	0	0	0	0
metal-sensing transcriptional repressor	0	0	0	0	0	0	0	0	0	0	0	0	0	0.600595	0	0	0
N-acetyl sugar amidotransferase	0	0	0	0	0	0	0	0	0	0.10503	0	0	0.220833	0.272566	0	0	0
SucD family protein	0.592031	0	0	0	0	0	0	0	0	0	0	0	0	0	0	0	0
hybrid sensor histidine kinase/response regulator	0.177258	0	0.0987721	0	0	0	0	0	0	0	0	0	0	0.306232	0	0	0
3-ketoacyl-CoA thiolase	0	0	0	0	0	0	0	0.26449	0.184922	0	0	0	0	0	0	0	0
LysM peptidoglycan-binding domain-containing protein	0	0	0	0.396319	0	0	0	0	0	0	0	0	0	0.176284	0	0	0
DUF952 domain-containing protein	0	0	0.567939	0	0	0	0	0	0	0	0	0	0	0	0	0	0
DUF427 domain-containing protein	0	0	0	0	0	0	0	0	0	0	0	0	0	0.561426	0	0	0
1-(5-phosphoribosyl)-5-[(5-phosphoribosylamino)methylideneamino] imidazole-4-carboxamide isomerase	0	0	0	0	0	0	0	0	0	0	0	0	0.34585	0.213435	0	0	0
DUF4149 domain-containing protein	0	0	0	0	0	0	0	0	0	0	0	0	0	0	0.552816	0	0
TraM recognition domain-containing protein	0	0	0	0	0	0	0	0	0	0	0	0	0	0.0798318	0	0.299147	0.169906
RNA methyltransferase	0	0	0	0	0	0	0	0	0	0	0	0	0.338849	0.209114	0	0	0
aminoacyl-tRNA hydrolase	0	0.546877	0	0	0	0	0	0	0	0	0	0	0	0	0	0	0
DUF2283 domain-containing protein	0	0	0	0	0	0	0	0	0	0.537925	0	0	0	0	0	0	0
phage integrase family protein	0	0	0	0	0	0	0	0	0	0	0	0.137537	0.191086	0	0.207153	0	0
HAD hydrolase family protein	0.283838	0.24921	0	0	0	0	0	0	0	0	0	0	0	0	0	0	0
isopentenyl-diphosphate Delta-isomerase	0	0	0	0	0	0	0	0.230181	0	0.187766	0	0	0	0	0	0	0
PD40 domain-containing protein	0	0	0	0	0	0	0	0.177772	0	0	0.147974	0.109729	0	0	0	0	0
type I-B CRISPR-associated protein Cas5	0	0	0	0	0	0	0	0	0	0	0	0.514881	0	0	0	0	0
poly-beta-hydroxybutyrate polymerase	0.200207	0	0	0.1296	0	0	0	0	0	0	0.181334	0	0	0	0	0	0
M48 family metalloprotease	0	0	0	0	0	0	0	0	0	0	0	0.187667	0	0.32282	0	0	0
flagellar protein FlaG	0	0	0	0	0	0	0	0	0	0	0	0	0.51034	0	0	0	0
ribose ABC transporter permease	0	0	0	0	0	0	0	0.186254	0	0	0	0.229054	0	0	0	0	0
Hpt domain-containing protein	0	0	0	0	0	0	0	0	0	0	0	0.506228	0	0	0	0	0
protein-glutamate O-methyltransferase CheR	0	0	0	0	0	0	0	0	0.504767	0	0	0	0	0	0	0	0
toxin-antitoxin system HicB family antitoxin	0.503892	0	0	0	0	0	0	0	0	0	0	0	0	0	0	0	0
daunorubicin resistance protein DrrA family ABC transporter ATP-binding protein	0	0.2372	0	0	0	0	0	0	0.102936	0	0	0	0	0.156046	0	0	0
K+ transporter family protein	0	0	0	0	0	0	0	0	0	0	0	0	0	0	0	0.464243	0
integrase	0	0	0	0	0	0	0	0	0	0.0925731	0	0.128446	0	0	0	0	0.238375
AMP phosphorylase	0	0	0	0	0	0	0	0	0	0	0	0.353666	0	0.100881	0	0	0
DUF333 domain-containing protein	0	0	0	0	0	0	0	0	0	0	0	0	0	0	0.447014	0	0
dTDP-4-dehydrorhamnose reductase	0	0.266048	0	0	0	0	0	0	0	0	0	0	0	0.175089	0	0	0
dTDP-glucose 4,6-dehydratase	0	0	0	0	0	0	0	0	0.104195	0	0	0	0	0	0	0	0.334724
acylneuraminate cytidylyltransferase family protein	0	0	0	0	0	0	0	0	0	0	0	0	0	0	0	0.431665	0
HsdR family type I site-specific deoxyribonuclease	0.0898725	0.0789081	0	0	0	0	0	0	0.0682801	0	0.0814004	0.0603618	0	0.0517547	0	0	0
CRISPR-associated endonuclease Cas1	0	0	0	0	0	0	0	0	0.193615	0	0	0	0.2351	0	0	0	0
DNA repair helicase	0	0	0	0	0	0	0	0	0	0	0	0	0	0	0.426602	0	0
NAD-dependent deacylase	0	0	0	0	0	0	0	0	0.425897	0	0	0	0	0	0	0	0
YHYH protein	0	0.163382	0.10369	0	0	0	0	0.101242	0	0	0	0	0	0	0	0	0
heavy-metal-associated domain-containing protein	0	0	0	0	0	0	0	0	0.41551	0	0	0	0	0	0	0	0
calcium-binding protein	0	0	0	0	0	0	0	0	0	0	0	0	0	0.411563	0	0	0
insulinase family protein	0	0	0	0	0	0.403226	0	0	0	0	0	0	0	0	0	0	0
phosphomannomutase/phosphoglucomutase	0	0	0	0	0	0	0	0	0	0	0	0.402502	0	0	0	0	0
ribonuclease P protein component 4	0	0	0	0	0	0	0	0	0	0.398065	0	0	0	0	0	0	0
DUF3892 domain-containing protein	0	0	0	0	0	0	0	0	0	0	0	0	0	0.397317	0	0	0
DUF1929 domain-containing protein	0.175524	0	0	0	0	0	0	0	0	0	0	0	0	0	0	0	0.218783
GDP-L-fucose synthase	0	0	0	0	0	0	0.176128	0	0	0.127995	0	0	0	0	0	0	0
DNA sulfur modification protein DndB	0	0	0	0	0	0	0	0	0	0	0.221356	0.164145	0	0	0	0	0
alpha-ketoglutarate-dependent dioxygenase AlkB	0	0.382283	0	0	0	0	0	0	0	0	0	0	0	0	0	0	0
flagellar assembly protein FlaJ	0	0	0	0	0	0	0	0	0	0	0	0	0	0	0.375959	0	0
DUF4910 domain-containing protein	0	0	0	0	0	0	0	0	0	0	0	0	0	0.368937	0	0	0
type I-A CRISPR-associated protein Cas4/Csa1	0	0	0	0	0	0	0	0	0	0	0	0	0	0	0	0	0.367756
MBOAT family protein	0	0	0	0	0	0	0	0	0	0.0812377	0	0	0.170808	0.105411	0	0	0
nickel/cobalt transporter	0	0	0	0	0	0	0.234838	0	0	0	0	0	0	0	0	0	0
hydantoinase/oxoprolinase family protein	0	0	0	0	0	0	0	0	0.193041	0	0	0.0853273	0	0.0731603	0	0	0
8-amino-7-oxononanoate synthase	0	0	0	0	0	0	0	0	0	0.212869	0	0	0	0.138105	0	0	0
plasma-membrane proton-efflux P-type ATPase	0	0.0963896	0	0	0	0	0	0.0597288	0	0.0989834	0	0	0	0.0632205	0	0	0
D-glycero-beta-D-manno-heptose-7-phosphate kinase	0	0	0	0	0	0	0.229925	0	0	0	0	0	0	0	0	0	0
prepilin peptidase	0	0	0	0	0	0	0	0	0	0	0.342775	0	0	0	0	0	0
WxcM-like domain-containing protein	0	0	0	0	0	0	0	0	0	0	0	0	0	0.335397	0	0	0
CRISPR-associated helicase Cas3'	0.122031	0	0	0	0.19841	0	0	0	0	0	0	0	0	0	0	0	0
nucleotidyl transferase AbiEii/AbiGii toxin family protein	0	0	0	0	0	0	0.209741	0	0	0	0	0	0	0	0	0	0
tryptophan-rich sensory protein	0	0	0.312367	0	0	0	0	0	0	0	0	0	0	0	0	0	0
lipopolysaccharide heptosyltransferase I	0	0	0	0	0	0	0	0	0	0	0	0	0	0	0	0.304704	0
polyhydroxyalkanoate biosynthesis repressor PhaR	0	0	0	0	0	0	0	0	0	0.130942	0	0	0	0.169905	0	0	0
primase C-terminal domain-containing protein	0	0	0.127011	0	0	0	0.0698248	0	0	0	0	0	0	0.0656305	0	0	0
glycosyl transferase	0	0	0	0	0	0	0	0	0	0	0	0.295307	0	0	0	0	0
envelope protein	0	0	0	0	0	0	0	0	0.106474	0	0	0.188253	0	0	0	0	0
ornithine cyclodeaminase family protein	0	0	0	0	0	0	0	0	0	0	0	0	0	0.294309	0	0	0
twitching motility protein PilT	0	0	0	0	0	0	0	0	0.281585	0	0	0	0	0	0	0	0
bifunctional (p)ppGpp synthetase/guanosine-3',5'-bis(diphosphate) 3'-pyrophosphohydrolase	0	0	0	0.277802	0	0	0	0	0	0	0	0	0	0	0	0	0
DUF3492 domain-containing protein	0	0	0	0	0	0	0	0	0	0	0.153859	0.114093	0	0	0	0	0
translation elongation factor Tu, domain 2	0	0	0	0	0	0	0	0	0	0	0.264618	0	0	0	0	0	0
F0F1 ATP synthase subunit B	0	0	0	0	0	0	0	0	0	0	0	0	0	0.262189	0	0	0
NOSIC domain protein	0	0	0	0	0	0	0	0	0	0	0	0	0	0	0	0.257643	0
chemotaxis protein cheC, inhibitor of mcp methylation	0	0	0	0	0	0	0	0	0	0	0	0	0	0.244792	0	0	0
acylneuraminate cytidylyltransferase	0	0	0	0	0	0	0	0	0	0	0	0.243891	0	0	0	0	0
NAD(+) synthase	0	0	0	0	0	0	0	0.150612	0	0	0	0	0	0	0	0	0
cobalt-precorrin-7 (C(5))-methyltransferase	0	0	0	0	0	0	0	0	0	0	0	0	0	0.221679	0	0	0
CHAT domain-containing protein	0	0	0	0	0	0.219091	0	0	0	0	0	0	0	0	0	0	0
IscS subfamily cysteine desulfurase	0	0	0	0	0	0	0	0	0	0	0	0	0.215711	0	0	0	0
DUF4352 domain-containing protein	0	0	0	0	0	0	0	0	0.211626	0	0	0	0	0	0	0	0
TIR domain-containing protein	0	0	0	0	0	0	0	0	0	0	0	0	0	0.210821	0	0	0
RimK-like ATP-grasp domain protein	0	0	0	0	0	0	0	0	0	0	0	0.198162	0	0	0	0	0
lactate dehydrogenase	0	0	0	0	0	0	0	0	0	0	0	0.196866	0	0	0	0	0
DUF2254 domain-containing protein	0	0	0	0	0	0	0	0	0	0	0	0	0	0	0	0	0.194094
DUF488 domain-containing protein	0	0	0	0	0	0	0	0	0.191415	0	0	0	0	0	0	0	0
NeuD/PglB/VioB family sugar acetyltransferase	0	0	0	0	0	0	0	0	0	0.180938	0	0	0	0	0	0	0
N-acetylneuraminate synthase family protein	0	0	0.180428	0	0	0	0	0	0	0	0	0	0	0	0	0	0
transglutaminase domain-containing protein	0	0	0	0	0	0	0	0	0	0	0	0	0	0.173326	0	0	0
plasmid pRiA4b ORF-3 family protein	0	0	0	0	0	0	0	0	0.172953	0	0	0	0	0	0	0	0
DUF262 domain-containing protein	0	0	0	0	0	0	0	0	0	0.0551336	0	0	0.115922	0	0	0	0
transcription initiation factor TFIIIB	0	0	0	0	0	0	0	0	0	0	0	0	0	0.168795	0	0	0
NADH-quinone oxidoreductase subunit NuoN	0	0	0	0	0	0	0.111239	0	0	0	0	0	0	0	0	0	0
type II toxin-antitoxin system death-on-curing family toxin	0	0	0	0	0	0	0	0	0.160716	0	0	0	0	0	0	0	0
DUF4367 domain-containing protein	0	0	0	0	0	0	0	0	0	0.156104	0	0	0	0	0	0	0
Hsp70 family protein	0	0	0	0	0	0	0	0	0	0	0	0	0	0.151915	0	0	0
phosphocholine cytidylyltransferase family protein	0	0	0	0	0	0	0	0	0	0.151355	0	0	0	0	0	0	0
DUF3473 domain-containing protein	0	0	0	0	0	0	0	0	0	0.146347	0	0	0	0	0	0	0
flagellar accessory protein FlaH	0	0	0	0	0	0	0	0	0.146231	0	0	0	0	0	0	0	0
PQQ-like beta-propeller repeat protein	0	0	0	0	0	0	0	0	0	0	0	0	0	0.145496	0	0	0
polysaccharide biosynthesis C-terminal domain-containing protein	0	0	0	0	0	0	0	0	0.081805	0	0	0	0	0.0620062	0	0	0
3D domain containing protein	0	0	0	0	0	0	0	0	0.137386	0	0	0	0	0	0	0	0
recombinase RecA	0	0	0	0	0	0	0	0	0.137386	0	0	0	0	0	0	0	0
UDP-N-acetylglucosamine 2-epimerase (hydrolyzing)	0	0	0	0	0	0	0	0	0	0	0	0	0	0.135212	0	0	0
PAS domain-containing protein	0	0	0	0	0	0	0	0	0	0	0.131452	0	0	0	0	0	0
DUF4433 domain-containing protein	0	0	0.127497	0	0	0	0	0	0	0	0	0	0	0	0	0	0
DUF5011 domain-containing protein	0	0	0	0	0	0	0.0230021	0.0204263	0	0	0	0	0	0.0216204	0.0391067	0	0
acyl--CoA ligase	0	0	0	0	0	0	0	0	0	0	0	0.125764	0	0	0	0	0
peptidase S8/S53 subtilisin kexin sedolisin	0	0	0.125575	0	0	0	0	0	0	0	0	0	0	0	0	0	0
cadmium-translocating P-type ATPase	0	0.125199	0	0	0	0	0	0	0	0	0	0	0	0	0	0	0
TrkH family potassium uptake protein	0	0	0	0	0	0	0	0	0	0	0	0	0	0.115551	0	0	0
NeuB family protein	0	0	0	0	0	0	0	0	0	0.114059	0	0	0	0	0	0	0
SGNH/GDSL hydrolase family protein	0	0	0	0	0	0	0	0	0	0.110881	0	0	0	0	0	0	0
protein with integrase-like domain	0	0	0	0	0	0	0	0	0	0	0	0	0	0.104135	0	0	0
type I-B CRISPR-associated protein Cas8b1/Cst1	0	0	0	0.100625	0	0	0	0	0	0	0	0	0	0	0	0	0
DUF5050 domain-containing protein	0	0.0994322	0	0	0	0	0	0	0	0	0	0	0	0	0	0	0
4-hydroxy-2-oxovalerate aldolase	0	0	0	0	0	0	0	0	0.0967948	0	0	0	0	0	0	0	0
type IV pili methyl-accepting chemotaxis transducer N-terminal domain-containing protein	0	0	0	0	0	0	0	0	0	0	0	0.0966952	0	0	0	0	0
prophage MuMc02, head decoration protein	0	0	0	0	0	0	0	0	0	0	0	0	0.0966464	0	0	0	0
ribonuclease H-like domain-containing protein	0	0	0	0	0	0	0	0	0	0	0	0.0506653	0	0.0434409	0	0	0
restriction endonuclease subunit M	0	0	0	0	0	0	0	0	0	0.0932235	0	0	0	0	0	0	0
gamma-glutamyltransferase	0	0	0	0	0	0	0	0	0	0.0733084	0	0	0	0	0	0	0
DUF2341 domain-containing protein	0	0	0	0	0	0	0	0	0	0	0	0	0	0.0706582	0	0	0
dolichyl-diphosphooligosaccharide--protein glycotransferase	0	0	0	0	0	0	0	0	0	0.0595905	0	0	0	0	0	0	0
RHS repeat-associated core domain-containing protein	0	0	0	0	0	0	0	0	0.0476862	0	0	0	0	0	0	0	0
cell wall-anchored protein	0	0	0	0	0	0	0	0	0.0276332	0	0	0	0	0	0	0	0
