# Supplementary material for: Nitrogen and phosphorous acquisition strategies drive coexistence patterns among archaeal lineages in soil
Source: ISME J. 2023 Aug 18;17(11):1839–50. doi: 10.1038/s41396-023-01493-y (PMC10579303; doi:10.1038/s41396-023-01493-y)
Supplement: Supplementary file 13 — Supplemental Table S13 [file 41396_2023_1493_MOESM13_ESM.xlsx]

## Sheet: Table S13
Table S13. Expression of all genes from AOB at whole community level in different plots and seasons. The expression is estimated by reads per kilobase per million reads mapped (RPKM).
	Metatranscriptome
	Plot 1						Plot 3					Plot 5
	July			December			July		December			July			December
Protein	R1	R2	R3	R1	R2	R3	R2	R3	R1	R2	R3	R1	R2	R3	R1	R2	R3
hypothetical protein	308.391	369.399	330.808	521.028	492.789	442.335	515.058	511.196	749.95	681.033	644.359	592.752	652.959	618.97	790.358	733.802	795.062
Hsp20/alpha crystallin family protein	10.1657	31.8531	13.9469	21.2204	9.58881	7.79287	676.527	567.776	13.7088	20.9948	14.5875	472.417	145.176	57.5669	14.9657	20.5517	14.3577
cold-shock protein	14.7257	17.6307	17.9028	10.3989	21.7658	16.0295	92.6804	64.0935	70.1777	60.5664	92.1501	210.394	196.087	182.706	146.252	110.171	150.08
CBS domain-containing protein	17.7244	17.0225	11.4149	51.7834	87.9025	49.8464	305.401	258.369	39.8081	42.9887	24.9828	116.964	34.0056	27.0255	24.4159	17.4701	29.1818
CsbD family protein	18.4039	14.2231	16.6349	111.66	106.497	108.808	14.7375	8.84132	110.942	133.63	80.7697	22.5619	22.5166	25.1541	126.442	74.5936	73.6255
VOC family protein	74.4272	92.9052	78.1463	96.1336	89.6066	120.414	24.0208	33.5456	55.517	50.1207	46.9458	45.2055	47.7513	38.2112	56.1582	42.6725	49.3869
dodecin domain-containing protein	37.7226	16.5326	25.7702	67.8108	42.6254	65.9102	50.9812	43.9931	75.3408	79.4705	74.1694	51.8134	44.0254	32.8085	91.8191	86.2691	87.8085
PRC-barrel domain-containing protein	22.0317	20.6278	13.0838	75.9079	82.3499	69.6114	14.2215	18.2608	90.4769	83.4901	58.3784	44.1636	34.1155	59.5721	52.8049	63.8771	70.9746
PEP-CTERM sorting domain-containing protein	15.4247	14.2902	23.0937	26.8586	29.2833	25.4473	39.5803	44.8801	42.7299	34.9575	37.0933	51.2624	52.1394	46.2512	46.1395	56.4834	58.4668
HPF/RaiA family ribosome-associated protein	1.4456	5.00349	1.48508	8.36068	9.82891	2.92626	159.56	124.253	5.63781	6.56218	8.4476	84.774	24.9946	22.913	5.08269	7.47128	9.64498
co-chaperone GroES	6.5401	4.10158	2.60306	2.4192	1.51907	0	18.3174	24.9075	9.58269	4.56116	10.1547	197.039	136.877	51.6512	11.6782	11.2772	9.3165
general stress protein	22.2684	18.3924	20.373	95.4661	115.254	88.1094	4.03509	1.43759	20.7136	18.1497	17.2225	8.3451	5.29731	4.94287	10.5893	12.1699	18.2436
30S ribosomal protein S16	5.20327	7.28473	12.1865	13.281	8.42231	16.5778	10.6828	20.2552	28.6089	22.8363	32.8722	46.7159	19.1987	43.452	56.8162	50.0876	57.0484
lmo0937 family membrane protein	7.32186	8.03575	18.3595	62.8003	104.165	32.9576	12.3362	8.96298	53.5414	54.4292	24.8687	6.14705	6.83231	2.10821	22.8798	10.0428	18.2527
ribulose-bisphosphate carboxylase large subunit	0.183421	0.479863	0.405919	0.235782	1.7791	0	50.1712	220.406	1.45528	1.61981	1.81631	9.32133	6.28331	8.08493	11.0043	5.21129	8.74574
HU family DNA-binding protein	7.70668	5.64045	3.28465	9.07035	11.5186	1.90889	10.9125	11.125	53.2471	44.5856	52.7478	11.9949	20.5774	14.8477	73.8902	44.5599	60.1595
DUF2267 domain-containing protein	2.54448	2.79256	0.545222	1.64711	1.03426	7.63556	96.6533	101.067	7.14387	5.50667	3.45692	60.4819	25.8286	18.5038	3.00698	4.90384	2.79957
ribosome maturation factor RimP	6.94803	13.3099	20.7658	17.1729	9.24282	8.84542	13.9315	20.5902	25.8525	15.4122	26.3006	63.5999	27.0883	47.9456	43.3416	26.3041	31.4598
c-type cytochrome	8.57524	15.1727	13.0674	15.6457	10.867	10.6086	62.3388	42.5183	21.8985	19.3368	15.5513	29.7105	20.9182	15.0555	26.7887	28.6326	22.1847
rubrerythrin	5.80284	3.39929	0.716549	4.59175	4.19658	5.16361	30.0457	31.9447	18.1319	12.3142	15.78	100.54	64.4148	43.8451	24.864	17.6963	14.4602
transposase	16.2216	8.80765	9.63696	20.9461	9.34617	22.0685	16.6081	17.5663	28.0265	30.1597	26.5562	32.9224	44.6286	35.8137	26.4207	24.9433	32.9949
IS1 family transposase	7.61274	12.0822	4.86308	27.2265	17.0818	14.4825	12.9135	12.2609	24.5426	24.6659	22.3339	30.4471	38.8991	44.4812	33.9663	36.1787	38.4213
BON domain-containing protein	11.7992	5.37117	9.09195	43.4587	53.4271	23.1739	13.7196	11.4689	36.9355	34.9172	23.1287	14.4285	18.2245	11.9992	29.3273	27.0474	31.6435
helix-turn-helix domain-containing protein	6.46896	9.17142	5.15139	24.313	7.02568	14.2899	35.9555	26.5892	22.5295	16.4078	29.9966	17.8605	41.2021	36.0867	29.2848	28.2528	24.589
SRPBCC family protein	20.58	13.1373	4.84969	26.4999	45.0339	37.053	6.57247	6.26151	52.0462	48.2888	25.1134	9.91282	10.0561	16.6762	22.2001	23.2918	20.073
50S ribosomal protein L31	21.7823	10.6136	15.5339	16.4767	25.4712	2.42481	12.634	11.2105	18.5858	13.9125	9.69081	28.7466	29.3915	37.6483	40.4004	41.2298	43.8127
amidohydrolase family protein	7.41893	6.66973	5.44664	11.2985	9.34245	6.42824	19.3834	19.0157	23.6399	22.7852	22.1027	29.0753	37.9822	27.7096	35.8764	35.4323	35.0347
polyamine aminopropyltransferase	4.18181	5.88176	6.81965	6.25762	3.24069	6.56499	28.4816	27.5692	24.2502	18.3431	22.4092	36.9986	35.2563	28.264	29.685	29.7989	27.4304
type II toxin-antitoxin system HicB family antitoxin	14.9707	8.58713	11.5499	24.8482	17.1822	13.628	14.7341	11.9926	24.9092	18.6504	21.7634	27.4521	23.9464	23.7552	16.52	26.8445	20.8886
integration host factor subunit beta	2.86253	2.51331	2.12675	10.5003	6.20558	5.72667	12.8368	13.465	22.8127	15.6685	20.7235	19.2259	32.8706	35.161	35.7801	39.6557	36.8695
CHRD domain-containing protein	7.47831	4.69218	7.7489	13.9885	8.36395	8.75301	3.42167	7.50944	17.5177	13.9216	20.6844	10.7111	20.4737	13.9133	49.5984	52.5218	52.9058
acyl carrier protein	1.04294	1.8976	4.19406	4.07515	1.757	2.08646	42.2976	39.4486	11.6952	13.7744	15.4574	27.5644	35.9872	23.6152	24.5672	19.9848	9.33477
30S ribosomal protein S2	7.24965	4.53614	6.78365	11.1735	5.37948	2.94474	16.4531	17.372	14.5791	10.2261	18.1987	43.0264	41.7891	41.8859	22.9394	19.3235	18.7383
phage tail protein	7.14937	13.1963	11.4604	7.94193	10.0217	5.74042	10.9271	9.63514	26.1843	26.0035	31.5892	17.5467	26.3729	22.184	26.6885	21.9126	34.0693
IS630 family transposase	5.31816	9.90829	5.00684	9.47619	10.0241	6.28056	13.7048	19.9647	22.3802	18.1385	19.6897	22.894	30.2593	28.2326	27.3849	20.8755	24.8515
endopeptidase La	6.28252	6.72573	6.00382	14.8194	14.3553	10.1245	29.9047	31.9556	14.4545	15.4463	12.3073	28.8159	19.6202	13.1474	16.7285	17.2648	15.645
ribosome-associated translation inhibitor RaiA	0.482219	0.423389	2.10646	2.19548	0.775697	9.14924	66.6017	65.2796	3.32173	2.75211	5.57376	37.7442	16.3856	10.0546	2.86941	3.03984	3.28076
Grx4 family monothiol glutaredoxin	9.50333	5.40443	7.67659	7.34707	4.19733	5.05157	17.5921	16.1121	16.0646	11.5001	24.9374	23.8173	17.7635	18.947	25.2246	34.2661	28.1813
type II toxin-antitoxin system RelE/ParE family toxin	7.49439	10.4596	5.13718	12.0604	10.3715	6.77509	20.4911	13.0352	15.8182	15.5692	23.7371	19.6088	26.1135	28.7563	20.5857	10.7464	22.5593
translation initiation factor IF-3	3.55689	3.10322	11.0368	6.18511	8.91373	10.4068	16.462	11.2731	9.53572	8.10692	13.0322	37.4597	31.7421	39.0453	18.423	18.4218	17.938
M23 family metallopeptidase	2.50692	1.03279	2.80987	3.93982	3.78999	1.66708	5.77916	7.36039	26.0581	23.0849	28.7938	25.0527	19.6901	20.4969	36.4159	24.804	29.021
GYD domain-containing protein	4.34153	2.32629	2.06098	4.05313	2.90564	0	65.3365	36.5657	7.78581	8.06757	3.18089	31.912	14.6447	5.99086	5.42912	2.821	11.1172
response regulator	12.0464	14.1171	15.9281	13.4687	18.1827	17.862	6.90049	9.42782	13.9776	17.181	11.0796	13.4747	14.1407	22.296	14.657	16.5368	11.2392
transcription termination/antitermination protein NusG	1.52022	4.00425	3.10602	3.93632	2.47171	3.04128	9.31391	9.37371	10.0098	6.52196	11.4742	29.61	45.8672	54.8611	17.4184	11.6769	17.0539
multicopper oxidase domain-containing protein	8.60214	4.8946	5.88586	8.45523	6.22395	4.64638	16.8764	16.5917	14.8654	12.5134	12.5894	24.477	29.4596	27.0269	12.1828	12.1258	14.1697
type III PLP-dependent enzyme	1.60342	1.81165	1.27791	2.81607	3.35673	2.75466	14.4719	18.892	22.1299	15.2702	24.5093	21.8836	17.7666	18.6181	26.2647	16.1133	21.7377
pyruvate dehydrogenase (acetyl-transferring), homodimeric type	11.9846	7.33898	9.87726	18.1183	18.8289	18.5321	10.0582	8.76847	13.356	14.6176	13.6889	11.9117	13.8234	14.685	18.0475	17.1326	17.3298
phosphoribosyl transferase	1.30202	0	0.240282	0.845544	0.687883	0	63.7755	61.73	1.14364	1.90385	4.65276	26.7123	5.60528	6.88722	3.54736	2.34424	1.60735
integration host factor subunit alpha	0.888047	0	0.489987	4.02401	0	0	7.95927	8.18518	14.6672	11.8058	15.094	34.7282	26.6402	25.4479	34.1941	19.1476	30.4301
RNA polymerase sigma factor RpoE	3.58771	3.54376	1.74801	11.9097	9.48269	10.7797	14.8345	15.629	11.0674	9.94672	10.1487	36.4658	21.7632	16.2819	17.2746	13.2745	16.2139
glycosyltransferase family 4 protein	6.90141	7.86789	5.46585	19.3182	20.3196	18.8433	7.32186	8.26212	18.0967	16.8994	12.718	11.4219	14.6815	11.3973	16.5323	13.9938	16.4777
RNA polymerase-binding protein DksA	0.636119	3.37501	1.07097	0.414719	0	2.56337	8.63533	1.39424	11.9238	9.95161	10.4448	33.984	34.657	30.6218	28.6951	24.5999	21.6569
HdeD family acid-resistance protein	5.66481	6.60852	4.98322	10.3802	12.2175	9.40127	25.3693	26.6441	8.76724	8.74753	8.94765	9.47919	17.9092	9.38927	11.6713	12.8867	12.7213
NADH-quinone oxidoreductase subunit B	7.09681	6.68635	3.54617	60.3564	43.5894	52.4979	2.53589	0	4.18133	9.41635	4.73591	2.97174	3.69817	3.51973	6.07269	6.99122	5.80084
glucosidase	8.02614	11.7053	6.93467	7.09301	6.37456	5.10295	26.2531	24.8466	8.88689	9.16956	10.4616	18.9916	14.1747	12.9201	7.9633	7.51933	8.91191
type II toxin-antitoxin system HicA family toxin	2.66121	4.59033	7.34348	10.8787	2.0833	15.5145	10.3065	10.0328	9.1551	10.6274	13.0479	13.7942	25.976	11.6077	25.6238	16.1253	18.2476
SDR family oxidoreductase	8.32106	8.16952	5.49746	17.0728	28.9394	26.3228	3.72015	4.86147	10.7603	19.9331	10.773	11.3439	8.45803	5.81182	13.6884	11.2829	16.4288
50S ribosomal protein L13	4.94629	2.15534	9.13508	6.02427	3.9526	3.45319	7.14875	13.2406	10.2672	7.30652	9.37357	31.8265	21.1139	31.4133	22.7889	12.0746	8.97144
glutamate synthase large subunit	8.96186	8.58768	7.11204	8.98688	6.76094	4.10213	9.65373	11.5058	14.3082	14.715	12.4678	14.558	20.553	17.0001	15.8033	13.7541	15.6258
elongation factor P	1.43127	3.35108	3.45457	1.853	3.87849	2.86333	7.30746	12.9783	8.34063	8.46949	9.07913	39.4165	31.6085	26.1062	14.9137	6.80561	13.6774
DUF2283 domain-containing protein	3.82593	2.25001	2.11177	9.84812	2.05396	10.2535	11.7363	11.7529	18.4344	9.60321	18.4705	11.9755	15.4593	18.4101	11.9367	11.1885	19.0304
class I SAM-dependent methyltransferase	8.25335	8.24478	9.46805	8.34266	8.2967	12.3202	9.88199	8.87752	15.374	11.4758	12.9706	15.0406	10.4942	11.4521	9.92884	18.2346	11.8813
serine protein kinase	2.65033	4.28656	4.66364	8.57818	7.93793	9.20898	5.89688	7.74097	14.8369	16.5912	13.2659	14.99	19.1342	15.5034	12.9314	13.3165	15.4744
tetratricopeptide repeat protein	4.60918	5.94763	4.72364	9.06801	9.97681	9.00902	5.38775	5.40363	14.7512	16.2688	13.9248	9.03706	11.8564	13.3051	20.4076	11.7216	15.7151
FAD-dependent oxidoreductase	6.23979	5.85866	5.90658	14.9834	17.1339	14.5698	5.10399	5.97449	14.4964	14.535	8.70972	9.23593	9.34088	7.47851	11.1714	14.3044	15.1709
ATP-dependent metallopeptidase FtsH/Yme1/Tma family protein	7.05678	6.15002	6.47288	8.13385	6.31116	6.91384	9.29191	9.02304	11.5534	9.60597	13.9364	15.7877	11.15	9.00793	20.0047	12.1653	12.9354
NADH-quinone oxidoreductase subunit A	5.16926	7.48052	4.87206	36.6835	29.8481	23.4778	2.08802	1.87856	8.40858	11.5043	7.30809	1.89782	6.37044	7.10326	7.70366	13.3183	6.78382
chaperonin GroEL	2.44085	2.85795	2.63163	1.89635	1.32574	1.30262	12.2221	15.0233	4.40113	3.61754	6.80753	42.5734	36.4763	15.3879	5.08644	7.33361	8.53872
S8 family serine peptidase	10.0023	12.845	8.95941	6.0155	6.64692	7.25782	9.18343	7.00567	12.6657	12.8111	9.89951	10.648	11.0761	9.80721	12.2496	12.8326	15.0357
DUF1328 domain-containing protein	4.83409	4.29547	3.61859	22.1309	13.21	39.0331	0	2.66173	21.0404	17.3313	13.2407	1.09529	1.52174	1.87822	10.1919	10.7367	14.1562
cytochrome c	2.71543	4.78995	4.97323	3.55383	2.50029	1.33951	8.98263	8.43146	13.8149	9.68857	10.6484	24.8847	22.1585	16.2432	13.9294	8.93753	14.9875
fructose 1,6-bisphosphatase	3.06038	3.72049	4.06651	6.40039	4.97586	4.23864	19.327	20.6209	8.31673	10.4479	8.7421	19.4479	12.7411	6.6428	9.31807	7.23293	11.4439
OmpA family protein	2.80799	1.41308	0.861412	12.7187	16.0728	20.4596	8.19923	5.02224	15.3712	13.6691	13.4086	8.06425	10.3006	6.98666	9.65966	15.1022	11.2135
HigA family addiction module antidote protein	0	0.787503	4.88755	5.24781	8.78885	0	14.0476	18.077	12.9327	6.31541	13.067	15.6524	12.6841	12.6218	12.8281	11.5126	12.2091
NADH-quinone oxidoreductase subunit NuoE	5.91838	4.18352	2.1148	15.1319	19.1232	11.743	10.0223	12.3109	7.2304	6.80695	8.65408	7.59483	4.76748	9.78981	11.4484	15.7864	12.6589
YciI family protein	3.92291	4.8154	5.15688	9.13506	4.51131	2.88913	9.56515	10.3586	15.1483	10.1945	14.1808	16.0398	10.8113	9.52757	16.8978	10.2566	11.1107
molecular chaperone DnaK	1.95033	3.44311	2.33814	3.08489	3.42504	2.51993	27.1044	22.1579	6.53955	3.67216	4.82449	19.0972	15.5278	6.94879	6.82244	9.02464	8.68859
SUMF1/EgtB/PvdO family nonheme iron enzyme	6.29203	4.22868	3.8871	2.79246	1.94786	3.95136	4.01935	6.69233	14.1933	13.4908	18.4772	14.5789	11.1548	13.9496	13.0415	19.2814	14.2968
DUF1579 domain-containing protein	1.00438	0.867289	0.61164	1.88836	2.59938	0.901686	2.85584	3.68399	12.1966	13.3381	21.4959	17.0051	17.0222	24.3305	15.687	17.4189	14.6153
cytochrome c3 family protein	6.28688	7.72784	2.10191	29.0304	29.3025	15.0927	4.87892	4.33257	5.89092	9.30057	5.31461	7.03751	4.69322	6.99946	8.29483	6.89856	11.4932
phosphoribosyltransferase	1.63423	1.7605	1.12726	1.98473	4.31762	1.63868	38.8373	34.5291	2.42557	1.85314	4.17587	19.1273	6.92274	3.52422	3.44416	0.449404	2.02974
elongation factor Tu	2.75107	1.596	5.63185	2.21343	3.36912	1.81827	7.17132	6.74672	5.73002	6.10339	7.27262	25.3426	20.5273	33.2631	10.7483	9.0338	9.6617
acetolactate synthase 3 catalytic subunit	2.53101	1.25001	2.82067	3.27049	3.33566	4.11404	6.58441	9.54519	10.4447	8.49269	9.30854	19.8502	17.7126	19.92	14.6594	12.1446	11.818
methyltransferase domain-containing protein	5.51429	3.84975	4.6591	12.0757	11.0608	8.51319	6.96248	7.93012	10.7528	12.5694	7.38988	8.4807	12.1509	10.2282	9.67153	11.3589	12.7166
30S ribosomal protein S7	3.44972	0	4.48527	1.11655	2.80444	1.15023	4.57934	4.37935	3.93136	5.10339	7.29055	30.1205	26.2891	35.4274	11.3788	8.20163	5.01658
NAD(+) synthase	3.73717	4.42843	2.58861	4.51114	4.61095	4.14013	12.3211	10.5232	11.8704	11.4709	10.0564	10.5017	14.8264	11.7498	9.1422	10.636	10.3049
glucose-1-phosphate adenylyltransferase	4.70342	3.93597	4.26237	8.74999	10.0833	7.73764	6.78559	11.0273	8.91	8.84074	7.92478	9.71047	7.18353	5.36777	17.382	12.4034	13.3107
methane monooxygenase/ammonia monooxygenase subunit C	5.50885	2.02267	1.84313	4.15678	4.31894	4.87634	9.81624	17.5545	15.128	12.823	17.7295	9.78007	12.1594	11.0904	3.80881	5.58806	4.56309
ribbon-helix-helix protein, CopG family	5.6058	0	2.4837	9.17871	10.3461	8.91707	8.66067	6.39298	8.63465	7.14175	5.87067	8.15981	10.9288	11.2325	11.6095	12.8742	18.4096
50S ribosomal protein L20	5.27604	5.29414	13.0197	7.31858	9.80377	7.53931	9.23565	4.10071	9.7348	5.35213	9.55737	8.09128	7.73658	9.54896	10.2062	10.7517	14.0922
ATP-binding protein	3.35504	3.00048	2.87201	4.33193	2.6819	1.8748	11.1779	10.0786	9.38751	10.9569	11.1324	9.68782	12.4104	10.3633	12.7553	12.7622	13.6536
nicotinate phosphoribosyltransferase	0.197127	0.348068	0.109843	1.14568	1.91959	0.393499	41.4557	34.7729	2.17357	1.40047	1.2527	14.4742	4.65181	3.10363	1.44287	0.865227	0.980168
50S ribosomal protein L32	1.49488	1.31251	2.49893	5.58276	2.43052	0	9.15868	4.06654	6.24649	7.13199	9.47772	20.0804	13.9493	17.2754	18.738	11.5101	11.2114
2-oxo acid dehydrogenase subunit E2	6.92378	7.15844	3.89505	19.3209	13.6683	10.2991	6.73976	6.57657	6.10713	9.24916	6.07896	6.80334	7.8984	5.33474	8.86696	10.6056	5.78713
30S ribosomal protein S1	1.88011	2.75906	3.0528	2.33729	2.81751	1.24673	6.15829	4.52502	9.70699	9.46952	10.3815	15.7169	11.7166	17.1796	15.9934	10.681	16.6192
phage tail sheath family protein	5.72728	5.33904	5.24448	5.67063	3.44791	3.16197	5.83287	4.78569	11.4347	10.9129	13.2515	5.41908	12.4216	11.9653	13.7092	12.3494	11.1072
cysteine desulfurase	4.03366	3.06667	2.49544	5.98161	2.71536	6.06379	1.67004	2.08459	11.9645	9.97962	15.0888	6.66998	10.2118	9.48863	20.3473	17.0075	16.0086
F0F1 ATP synthase subunit C	5.97952	0.875004	1.66596	0.645119	0	3.98746	10.3666	13.5551	8.70723	4.86523	8.12376	10.6875	12.0894	25.8256	8.30453	7.65485	11.1528
30S ribosomal protein S15	7.05449	4.42418	3.36935	3.26184	13.1084	0	1.85232	2.74149	7.65658	4.47263	6.38947	23.0135	16.9272	20.3123	14.6962	6.63502	7.53694
RNA polymerase sigma factor RpoH	2.54901	3.07284	2.30714	5.15896	7.76437	4.45862	7.01542	5.37792	7.62256	6.2195	6.06193	20.7504	8.91767	5.69297	15.6017	16.4443	14.3102
Fe-S cluster assembly protein SufB	2.43	1.63656	2.1827	5.19884	3.95599	6.71026	2.06169	1.5254	14.0655	9.62421	9.49058	9.1749	16.7671	12.3943	18.5209	12.3163	13.7625
PAS domain S-box protein	5.52994	5.17799	6.88156	11.5049	10.1163	13.5195	3.7694	5.53744	8.14271	9.79395	7.49823	10.2008	6.28422	8.06301	7.32022	8.44178	9.98633
TAT-variant-translocated molybdopterin oxidoreductase	5.96364	3.64925	2.71874	19.654	13.9583	14.6428	3.65386	5.16189	8.99375	7.94072	6.95676	5.70558	5.31306	5.87946	9.97733	9.81702	7.99906
peptide deformylase	3.62865	4.07921	2.06918	2.70857	3.34495	6.24571	8.45408	10.6848	9.28469	6.68458	9.06018	22.9985	15.7015	9.68688	5.94921	5.83578	5.78187
transaldolase	9.12226	9.77595	7.51413	10.1271	9.79115	10.0835	5.00983	4.17919	9.03965	7.35679	8.06375	6.77417	6.50475	7.0637	7.50959	10.3081	8.70986
50S ribosomal protein L25/general stress protein Ctc	1.55833	2.15792	4.04222	1.86473	2.72366	1.574	8.69055	8.6579	6.01528	3.89592	5.00491	22.6987	17.0891	22.9494	7.96926	7.93894	8.01328
membrane protein	0.907977	0.163044	0.683402	0.365704	0.533713	0	41.832	33.7581	2.85	0.342476	2.87094	7.01141	3.12011	5.36011	2.69229	1.01884	0.203269
PQQ-dependent sugar dehydrogenase	4.4483	4.97138	1.98057	8.15767	3.62888	4.71772	2.95188	3.36577	14.3495	12.478	13.2883	9.97599	6.70445	8.157	16.8187	10.9497	9.82773
ABC transporter ATP-binding protein	3.86478	3.94723	3.74804	4.096	3.79892	5.44419	7.26114	6.04435	11.4915	9.20852	10.8995	10.2384	11.4321	8.03391	13.7237	10.8884	8.93803
universal stress protein	4.98185	3.21538	5.16072	3.53588	2.39857	3.23823	24.8407	19.2999	4.14041	6.24279	5.28169	9.86209	7.44125	3.92272	4.79545	2.32207	6.7826
fatty acid desaturase	1.48454	1.31895	2.75309	2.68186	1.49486	1.37452	3.72662	5.28937	12.7909	9.53152	12.4369	15.1953	9.68436	11.6164	15.8279	12.3527	13.9733
hemerythrin domain-containing protein	3.7773	2.45978	1.18999	13.0938	10.4003	8.64186	2.58284	3.85338	10.9903	11.416	4.74983	9.40002	8.98432	5.25666	11.7617	16.377	9.25933
dihydrolipoyl dehydrogenase	6.52867	5.7253	5.43454	9.58998	7.51721	4.18176	5.17505	5.30996	8.57048	8.36966	7.54633	6.83523	9.53454	8.76801	14.0378	9.17977	9.17742
NADH-quinone oxidoreductase subunit NuoF	2.93318	3.87214	2.93666	23.6507	22.8023	18.8304	2.32299	3.32302	6.70496	6.14658	7.04009	2.68185	2.91794	4.85273	7.42986	7.8392	6.02901
DUF3597 domain-containing protein	0	0	0	0	0	0	18.0854	25.5538	8.2875	7.41556	4.65085	12.0525	11.3768	7.78771	4.03277	8.42185	5.63011
50S ribosomal protein L27	1.05521	6.48532	7.05581	4.0984	3.43132	0	6.43488	2.8705	6.75584	7.89836	10.502	9.91382	12.7458	18.0314	12.0166	9.26301	11.6913
glutamate synthase subunit beta	4.18227	3.03633	2.84502	8.48709	4.45552	3.64118	5.1142	7.40651	8.68939	12.734	7.89288	8.29553	10.8502	11.9157	8.91104	8.77838	10.6468
AbrB/MazE/SpoVT family DNA-binding domain-containing protein	2.21464	0	2.59629	5.67737	1.80038	13.5494	3.43451	1.21243	9.05292	12.148	13.1747	9.41541	6.16048	9.08913	16.3229	9.8353	15.5326
peroxiredoxin	1.83438	3.23631	3.74324	4.31059	6.29305	2.46554	6.90733	5.98429	9.56839	6.60321	11.004	12.9997	13.3551	11.1929	11.3663	7.27695	7.02599
cytochrome c oxidase subunit II	1.53177	0.795607	2.12181	1.13939	1.1102	1.66168	3.9323	4.3955	9.89608	10.897	10.6632	12.1991	9.38863	11.1222	16.7914	13.6172	15.851
ATPase	0.912366	2.23842	0.812735	2.05906	3.70864	0.375388	20.2639	19.9859	4.15242	4.91063	6.91497	19.8306	7.18741	7.18831	3.15482	2.38571	4.92581
heme-binding protein	0.649947	2.29946	1.73592	0	0.595229	0	4.00255	6.69397	8.34482	10.1192	8.32832	10.0855	19.533	7.28627	18.8751	12.1923	13.9036
NADH-quinone oxidoreductase subunit J	8.15201	3.11386	3.01353	27.944	36.5659	19.3432	1.31034	2.4066	4.22663	3.58407	3.1785	1.32552	1.37492	1.97737	4.79371	4.43077	1.22184
AAA family ATPase	3.59971	5.22526	2.50766	6.46937	3.31209	1.64157	10.8545	10.1321	7.30523	4.42146	6.43542	8.91336	8.0594	8.97571	13.1152	8.74223	7.8128
fructose-bisphosphate aldolase class I	4.49475	5.80481	2.05713	8.54708	6.01999	5.28841	10.8116	9.73473	6.71548	7.26108	5.50398	8.66551	4.92055	8.77695	7.41449	5.79209	8.23316
ATP-dependent Clp endopeptidase proteolytic subunit ClpP	1.70118	1.1057	1.40456	2.45765	2.04756	1.68881	8.13435	4.90118	11.6072	5.87778	8.51156	14.3904	9.89471	13.7612	7.91356	13.0043	11.2178
DUF4255 domain-containing protein	4.65233	6.48923	4.36196	7.0014	2.48859	1.51409	3.41265	5.58245	11.5138	12.7247	10.6119	4.81935	9.61402	9.94274	9.29322	5.63821	11.6742
recombinase family protein	5.91742	4.1533	1.55229	4.80946	7.22631	6.46691	4.30794	6.104	8.75495	8.0836	6.28064	9.68397	11.3421	10.059	9.98432	7.36357	7.65657
peptide-methionine (R)-S-oxide reductase MsrB	4.6125	5.60938	4.01611	7.57933	3.81534	5.02466	7.15295	4.02331	9.89789	5.11409	6.59264	7.47913	9.80523	7.6229	10.2899	10.3028	10.3822
type VI secretion system tube protein Hcp	6.16289	6.3834	7.17487	16.3093	9.10312	8.97178	3.08679	1.21617	5.73771	6.70498	4.05557	5.26174	10.9721	10.952	5.83912	4.30585	10.4637
DUF465 domain-containing protein	0	0	0	0.744368	0	0	2.81806	4.37935	9.60999	8.16543	5.20754	16.2188	17.1684	19.2036	20.3621	6.30894	10.0332
response regulator transcription factor	4.8724	4.97173	4.01961	14.1291	7.73902	7.29752	5.57238	7.58501	6.79895	5.93993	7.5306	4.35401	7.29347	6.88281	9.31069	4.94405	7.90225
Trm112 family protein	0	0	0.847096	0	2.47171	0	9.28287	9.92511	5.14408	10.7327	8.26145	12.2354	15.6043	9.58659	15.7557	6.64471	5.68464
Fe-S cluster assembly ATPase SufC	4.84219	2.43146	1.92312	6.72834	5.03555	0.698193	1.05196	2.98906	7.17655	8.06217	8.37864	7.11705	12.2106	6.33283	13.9796	13.1768	14.9531
alpha-1,4-glucan--maltose-1-phosphate maltosyltransferase	5.5501	4.75672	2.48764	14.6368	13.4247	9.20961	2.73668	2.94688	7.55534	8.23084	5.76153	5.90711	5.93416	5.22014	8.73522	5.49006	6.57714
flocculation-associated PEP-CTERM protein PepA	0	0.523258	1.84155	0.829051	1.57607	0	1.73848	4.11432	3.26424	2.24931	2.60358	10.4504	12.7309	7.69432	24.565	14.7415	25.9192
glycosyltransferase	3.2653	5.70301	2.55152	7.64767	7.09624	2.65327	5.09015	6.39106	9.31848	8.55651	9.58655	7.97544	7.13636	7.30625	8.48234	7.55557	5.58214
DUF444 family protein	4.32934	2.00026	2.41337	6.34407	4.07802	5.472	5.16899	3.59555	10.4745	10.5165	8.67034	6.4267	5.31659	8.26728	12.3436	8.50577	9.08942
ABC transporter permease	2.62862	3.02565	2.02136	3.88116	3.64515	1.1614	7.3623	6.54757	10.0441	6.01221	7.79816	10.7338	8.88676	9.2182	8.8004	9.72503	7.8641
cytochrome c oxidase subunit 3	1.99935	1.24952	1.88118	4.2187	3.59393	1.26141	4.28588	6.32332	8.00268	4.27467	7.76053	12.1471	14.0554	12.3523	11.6547	7.42547	7.6392
ferric iron uptake transcriptional regulator	5.27188	3.15539	4.20877	2.20529	2.8973	0	5.55217	1.36292	6.825	10.5111	7.05416	10.1071	9.74783	9.1202	9.53471	13.8638	10.5211
NADH-quinone oxidoreductase subunit NuoG	4.54147	4.01458	1.93082	26.4391	22.4579	14.711	1.38718	1.73781	4.8743	4.85592	4.47975	1.62855	2.67857	1.0067	6.10684	6.25609	4.67919
50S ribosomal protein L10	1.56143	0	0	2.65804	2.50954	0	12.1197	11.3164	7.50277	4.5867	5.64082	5.22764	9.66127	6.5429	11.8908	11.9255	10.2531
DUF4242 domain-containing protein	11.535	13.3525	12.7605	11.1995	14.1671	32.577	0	0.536247	4.78865	2.96431	1.76687	1.28173	2.67114	2.80917	0.993893	1.01463	0
4a-hydroxytetrahydrobiopterin dehydratase	1.43508	3.78002	4.16813	3.05699	3.88315	4.76378	3.41714	4.97673	5.96809	6.01374	8.60363	6.84231	10.4025	10.062	12.2577	10.6459	9.9476
MBL fold metallo-hydrolase	3.28409	2.49954	2.33406	3.21363	3.48595	1.92807	9.34497	11.9754	7.42269	5.23237	5.20197	9.46343	6.05951	5.42097	6.69901	9.24808	10.8803
S41 family peptidase	2.23726	0.32411	1.4524	2.77117	1.8229	1.48614	4.57825	5.68971	8.57416	8.12225	8.1052	11.8847	9.25546	6.98618	12.6244	13.3123	9.55058
IS5 family transposase	0.674382	1.29693	1.13021	1.74619	1.67061	0.67457	4.92171	6.08302	9.80281	6.62572	6.9016	7.74161	13.64	13.8877	9.01315	9.65036	12.5908
Uma2 family endonuclease	3.38837	2.87488	3.49264	5.45867	3.82836	2.09522	4.36255	4.52252	5.60246	10.1932	8.57994	9.21124	9.49436	7.45306	8.46959	9.1778	8.5098
cytochrome c oxidase subunit I	2.78061	1.45799	3.1693	4.10182	2.75448	4.45811	4.71297	4.90722	8.30506	8.17529	6.52771	6.48996	6.38947	8.31194	11.9121	11.944	9.84597
30S ribosomal protein S9	2.06983	1.81732	5.38232	4.46621	1.12178	1.39097	2.11354	6.00887	7.07645	7.96129	6.24905	9.26786	7.08195	16.2961	12.2172	3.78537	12.0398
protein-L-isoaspartate O-methyltransferase	2.00396	1.14678	0.454436	1.59002	1.98997	0	21.3016	14.9537	5.00551	5.34625	9.72353	6.89003	3.24437	4.22992	6.75122	4.89306	1.51551
50S ribosomal protein L1	1.55651	0	0.866396	2.51784	0.631304	0.780155	6.19755	5.72759	6.51105	5.8807	8.82713	13.8478	7.99312	12.5682	12.5852	5.98154	10.6853
30S ribosomal protein S19	0.944134	0	2.63617	4.41411	1.51907	3.73824	3.53286	7.32391	6.94989	5.49671	7.75116	16.0116	8.84837	8.75797	11.9071	7.37438	5.92272
ATP-dependent Clp protease adapter ClpS	1.75868	1.54412	0.979974	1.13845	2.85943	1.75917	2.15498	8.61149	5.67863	5.46363	11.1503	17.718	12.2225	10.6341	9.1594	0.964897	8.76847
ATP-binding cassette domain-containing protein	1.83725	2.76241	2.84095	6.90611	3.30645	2.31954	7.03908	8.51659	8.29734	8.19154	6.96959	7.09123	4.11722	6.96114	8.29426	5.57256	8.87443
site-specific integrase	3.21522	4.96335	2.42384	8.49238	3.94946	1.48162	4.61211	5.48375	6.0356	6.9017	5.65614	8.97913	7.92316	8.64872	7.70036	5.89835	9.35157
DUF72 domain-containing protein	4.63784	2.50127	2.00047	17.9072	13.1629	8.89763	5.67687	6.21942	4.5591	9.33406	2.9686	3.73395	3.6959	3.20152	4.63269	1.96969	5.18561
DUF2442 domain-containing protein	1.47188	3.59199	5.1443	4.8553	2.84131	0	6.86901	5.68772	5.42184	14.5588	1.58967	9.89133	6.13642	8.0402	5.92234	8.59184	8.34015
type II secretion system major pseudopilin GspG	3.0238	3.77323	4.4481	6.95094	3.95062	2.36881	4.04369	5.95649	7.37891	5.13364	3.84879	7.33434	8.56071	6.62768	10.7011	8.0706	7.61491
type 1 glutamine amidotransferase	1.4159	2.64369	1.84146	12.2673	12.5716	14.0944	10.075	5.39154	2.82996	6.03022	4.73953	6.76176	2.63789	0.738309	4.85399	5.28006	2.6735
IS1634 family transposase	5.73219	4.23612	3.23201	2.64293	4.19967	2.63152	3.42685	4.63673	6.40123	6.9318	7.34522	5.45914	10.1893	9.04654	9.7466	5.55892	8.81092
iron-sulfur cluster assembly accessory protein	3.16104	0	0.884578	4.08462	1.31379	0	0	0.87147	6.6074	11.5919	14.407	6.92177	10.3188	7.33705	15.6895	9.64519	9.8598
RtcB family protein	2.29575	0.496674	0.751227	1.58318	1.58555	0	23.0417	19.544	2.94588	3.2367	3.94019	8.20363	3.00674	2.61508	1.9591	3.33049	3.08291
type I glutamate--ammonia ligase	3.25112	6.54606	5.64929	5.69465	3.42035	4.20851	3.13274	2.08096	4.43403	3.05551	5.02322	13.4868	10.172	7.81926	6.37448	5.87579	9.05826
ATP-dependent Clp protease ATP-binding subunit ClpA	0.951967	0.62708	0.995946	1.54294	3.87438	1.66522	5.32883	3.69598	9.10305	6.93086	9.39392	9.20656	7.67393	6.79282	13.2871	6.80145	9.21187
transketolase	6.99039	6.06323	4.96475	8.00461	5.89921	9.15528	3.9397	4.51405	6.72273	3.96765	5.21643	5.13487	4.86961	4.15268	7.18196	5.11808	5.43403
cupin domain-containing protein	6.44372	1.60105	3.66199	12.6602	7.76711	14.2237	3.64757	2.52015	7.29911	7.24717	6.21963	2.26036	5.42269	5.8779	0.431965	5.79656	4.79243
alpha-D-glucose phosphate-specific phosphoglucomutase	2.45073	4.44458	2.99147	5.39728	4.51824	2.94873	11.8192	10.2425	5.27222	4.56216	2.67056	6.81415	8.70484	4.14641	4.42446	4.83407	3.05616
GNAT family N-acetyltransferase	6.00207	2.67565	2.49063	5.73047	5.88271	1.25042	5.69446	4.38708	7.68534	5.43511	7.41319	3.26046	8.05003	10.7136	7.12343	6.23527	5.12219
DUF4142 domain-containing protein	7.67356	3.59496	2.84949	15.9314	11.6716	10.2074	1.56114	0.554528	4.47035	4.75502	2.77477	2.75008	4.29083	4.72927	6.93122	6.15765	6.37402
IS982 family transposase	8.1942	3.02589	0.957012	9.04476	6.3531	4.54353	6.25106	6.57576	4.96724	3.95484	3.74537	5.28861	5.14013	10.7873	3.00123	3.35337	5.36739
bacterioferritin	2.32622	2.99035	3.18886	6.35139	5.42968	6.82123	4.42583	7.65175	5.01391	6.39963	5.30813	7.05532	7.02742	5.01174	7.85199	3.71657	4.27335
NAD(P)-dependent oxidoreductase	0.256999	1.34852	0	0.342839	0.443256	0.545397	9.70826	10.3293	6.82815	7.61099	5.69285	5.74902	8.70098	7.89349	9.08702	5.11011	6.45642
50S ribosomal protein L19	2.68871	6.53141	4.47953	1.80071	4.44558	0	2.47472	4.4118	3.29251	4.17949	7.30084	12.8854	7.00494	11.2308	6.93187	6.75545	6.00636
nuclear transport factor 2 family protein	2.61703	1.75465	1.10211	6.32609	2.12751	3.85525	4.33107	5.90415	7.32368	8.04208	6.42736	5.08778	1.75655	4.52037	17.9989	7.08875	3.98169
pyruvate dehydrogenase (acetyl-transferring) E1 component subunit alpha	3.17713	4.07699	1.22563	30.5503	19.0733	8.31173	1.89075	1.40545	4.27291	4.6667	4.20576	0.696623	1.61358	1.17086	2.58674	1.88395	2.78212
cytochrome B6	3.13575	2.29769	3.0186	15.6272	13.0867	12.9122	0.641505	1.61013	6.72503	7.07044	5.55128	3.19963	3.26666	1.83082	4.17785	5.35904	4.58382
CapA family protein	1.43551	0.815851	0.485296	1.42806	0.743969	0	18.616	17.4364	1.96753	2.79631	4.1262	10.7416	5.5397	2.73499	2.06887	3.0001	2.0172
elongation factor G	1.28813	2.03917	2.22725	1.58475	2.73316	1.8043	2.68808	3.57669	4.3633	3.14977	5.36971	10.3003	10.2194	14.3931	11.2804	8.20753	5.46686
type II toxin-antitoxin system VapC family toxin	6.70661	3.53372	3.33342	5.16648	4.40179	2.6195	2.91256	0.693048	12.0021	7.05248	7.14147	2.648	6.09132	5.79326	5.57137	7.09703	8.97433
vanadium-dependent haloperoxidase	3.33716	3.48683	2.46933	3.98089	6.90152	4.04604	4.74714	2.80791	6.79677	7.26317	5.60334	4.06335	4.7571	5.6653	7.88345	8.24344	7.36077
alpha/beta hydrolase	2.04638	1.40508	2.21612	1.64657	1.14516	1.9127	6.7039	4.68511	6.47461	7.75749	5.7843	6.03396	7.42285	7.87903	9.00023	7.53273	7.77646
thioredoxin TrxA	0.830488	0	2.77659	2.688	0	1.66144	7.63223	4.06654	5.04767	6.63441	9.0264	14.5181	8.52457	10.526	6.92852	1.82258	4.14067
dienelactone hydrolase family protein	1.27531	0.36124	0.414153	1.33229	1.21436	0	19.2025	17.2726	2.70327	2.94563	3.06208	9.94718	4.37421	2.90941	4.42191	2.46096	0.483974
helix-turn-helix transcriptional regulator	3.20391	4.9199	1.82948	1.90933	4.54144	6.67896	7.72247	5.98145	5.04282	3.34586	3.31546	4.71062	6.96781	6.50193	6.7474	8.57601	3.44691
peptide-methionine (S)-S-oxide reductase MsrA	2.64807	3.65787	2.79458	1.66068	3.38806	0.888295	1.91811	3.53518	7.68961	6.62927	8.73684	9.59975	10.0351	6.78188	4.40269	6.52894	7.67986
DUF1269 domain-containing protein	2.63544	1.36598	1.92983	1.01888	3.39245	0	15.2367	11.9641	2.28909	4.35288	2.32973	6.37877	7.38456	3.92528	4.74453	5.49912	3.03917
polysaccharide pyruvyl transferase family protein	2.10217	1.02539	0.260306	11.1888	10.6335	6.07464	1.00173	1.14371	9.49396	10.1589	3.80801	2.03941	3.93785	1.6141	8.56044	8.45793	8.15193
type II toxin-antitoxin system Phd/YefM family antitoxin	5.57363	3.75743	4.19648	4.40821	3.63449	2.06248	3.78707	1.28417	7.35297	7.73823	2.12395	1.8762	7.66628	5.90213	9.43351	6.42451	10.9491
50S ribosomal protein L7/L12	2.13554	0.625003	1.18997	0	3.48143	2.83697	3.05289	4.26638	8.37223	4.43052	3.86846	9.56208	8.63536	5.73579	11.8815	7.81732	8.88717
RNA polymerase sigma factor RpoD	1.6593	1.20884	1.91859	2.566	3.82706	3.88608	3.35634	3.36062	5.8921	4.56642	4.90907	7.6041	7.57377	8.80185	7.62791	8.19597	9.96087
FKBP-type peptidyl-prolyl cis-trans isomerase	2.33349	1.52424	2.59213	3.02363	4.73486	3.50331	3.93958	4.86717	8.50261	5.16137	3.68581	8.74621	2.53724	4.1111	6.55446	6.94906	11.5694
DUF433 domain-containing protein	1.18017	6.82726	3.62717	8.50621	3.94138	0	1.46539	4.39379	4.3471	7.39121	7.19836	3.92229	2.26205	10.5368	2.52503	13.058	4.49206
DUF4160 domain-containing protein	3.31364	0.99684	0.640752	0.734946	1.84596	0	5.33325	5.36187	6.18552	5.48083	10.0345	4.07049	5.04995	9.62097	9.09423	9.61586	5.58175
SUF system NifU family Fe-S cluster assembly protein	0	0	0.959889	4.38103	2.85586	2.30386	0.686901	0.914971	10.934	7.82314	10.4098	5.38571	5.26955	2.28889	11.6899	13.1525	7.81739
50S ribosomal protein L28	9.22912	5.0481	10.8928	2.2331	7.47852	0	0.704514	0	4.36818	1.53102	5.20754	8.49554	9.64362	9.27072	2.39554	6.277	4.29992
NAD(P)/FAD-dependent oxidoreductase	3.90129	2.33039	2.09923	4.17612	1.19046	3.38141	5.9099	3.81248	5.7652	4.89205	3.84446	2.9052	3.20839	2.23984	10.3078	10.3929	11.5809
glycerol-3-phosphate dehydrogenase/oxidase	0.470417	1.1014	1.0485	0.812038	1.5297	0.313699	7.20526	7.33683	7.27202	9.81766	5.11286	3.05418	7.03354	6.95304	7.68314	6.3663	5.86353
SHOCT domain-containing protein	0	0	0	0	0	0	15.9987	17.9134	0.431288	1.51164	2.05665	16.0135	3.17832	4.57669	2.36521	3.73745	1.41516
30S ribosomal protein S4	0.86243	0	0.240282	1.6817	0.701111	0.862671	3.97591	3.28451	9.34505	4.2103	7.03018	6.66128	8.04767	9.93903	8.98326	9.47507	6.98737
sigma-70 family RNA polymerase sigma factor	4.33462	3.73561	3.90421	2.14955	1.55969	0	2.14422	4.64419	6.42537	3.6661	4.99114	9.09519	7.76427	11.7671	5.73332	6.04789	4.26704
patatin-like phospholipase family protein	2.42539	2.36705	1.26745	2.29678	2.75058	2.80276	4.98545	6.52243	9.049	5.56778	7.80984	4.7249	5.55293	4.94437	4.06852	8.05665	4.50261
alpha-amylase	6.01572	3.37335	4.9142	5.47097	4.39678	2.82585	5.46252	4.75337	5.63459	6.08095	3.65557	4.86522	4.33444	4.98344	3.63247	3.47893	5.58026
ATP synthase subunit I	2.71942	0.610468	1.26485	0.446621	1.10478	0	1.2716	1.91938	4.8203	4.605	8.81716	9.75003	9.09682	7.63862	10.0518	9.87807	8.68026
30S ribosomal protein S5	0	0.884863	0.832978	1.6164	1.62035	3.9986	2.75102	2.99732	5.21345	5.32489	4.97716	3.15303	6.06548	7.27066	8.36041	10.5251	15.7035
NADH-quinone oxidoreductase subunit L	2.3182	2.51351	1.60401	20.0627	14.8622	12.5612	1.853	1.27413	3.17438	4.62613	3.36287	1.47263	0.514676	1.7494	3.13118	3.00099	4.26759
Fe-S cluster assembly protein SufD	1.82659	2.1505	1.81435	2.78236	4.33202	5.33667	0.875265	0.55911	9.6726	7.46323	8.90394	1.92449	3.23693	3.52828	14.303	8.30949	5.63352
ferredoxin	1.42369	0	0.793312	3.67199	2.31478	0	3.48902	3.86079	10.7826	7.55256	5.1378	6.66357	9.19574	11.4268	5.90863	0	7.09828
ferredoxin family protein	5.0295	0	4.20381	2.17049	2.72582	1.67697	3.595	4.97594	6.68699	4.8363	2.27769	8.44501	5.47542	4.34449	13.0971	1.83962	7.31389
RNA polymerase sigma factor	1.50358	2.02692	0.48116	1.11088	2.50211	0.858543	6.93713	2.93147	4.5204	3.51228	4.26276	17.6703	7.19714	4.84965	8.08167	5.46324	3.99448
Fe-S cluster assembly transcriptional regulator IscR	0.574954	5.04488	2.24059	5.93985	7.49074	5.75114	0	0.938432	8.72977	4.02174	1.53425	4.58501	3.74533	5.25817	9.57611	7.50286	9.32953
stress-induced protein	4.05386	5.24983	3.55545	10.0063	11.0449	12.2335	3.52895	2.30398	5.43363	6.9202	1.67337	0.421266	1.39787	2.63229	0.653328	7.11676	1.48939
DNA-directed RNA polymerase subunit alpha	1.07498	1.1789	1.49503	1.56243	0	3.2234	2.63145	5.11013	6.83019	4.76333	4.61694	7.76001	5.75899	9.12127	10.0682	6.77653	6.68749
4-hydroxy-tetrahydrodipicolinate synthase	1.20916	2.41089	2.38188	1.17838	0.993764	1.81074	2.78239	3.13297	5.08031	6.1763	6.87485	7.12376	4.52242	4.36337	11.0407	6.67421	11.7004
glycogen debranching protein GlgX	3.06487	2.45463	3.12138	5.84248	5.37828	6.35067	3.90091	3.05522	5.91525	5.99425	5.77541	3.76515	3.80753	4.40242	6.11021	4.32567	5.54257
ribose-phosphate pyrophosphokinase	1.41919	1.23476	4.11217	1.62032	0.461491	0.567834	8.72449	6.47799	3.9601	2.49085	3.29545	8.42313	7.84978	9.1909	6.77319	5.56383	2.47654
SpoVR family protein	3.74149	1.31388	2.50046	4.11592	2.1267	4.86362	2.40655	2.3389	6.03666	7.46995	6.60303	3.64088	4.71226	6.35239	7.59411	6.56473	7.22272
thiamine pyrophosphate-requiring protein	4.5146	2.37007	4.69027	18.3221	21.7863	19.8383	0.549369	0.493236	2.34636	1.26718	1.22889	0.100738	0	0.346098	1.40905	0.826312	1.30843
chromosomal replication initiator protein DnaA	2.31476	0.678775	2.27474	2.11391	0.616647	0.753931	5.0997	5.90623	3.29843	3.49188	4.18469	10.361	5.24296	9.67676	6.4468	6.6009	6.9985
DUF2231 domain-containing protein	0.564105	0.495285	0	3.28645	2.75153	6.77115	0.691221	1.55296	3.17576	7.84348	2.04371	5.68312	6.37983	7.47155	9.36987	12.9988	9.14071
ABC transporter substrate-binding protein	1.85033	2.51977	0.909972	3.58142	5.54172	3.71875	2.54291	2.24826	5.16559	3.94179	5.66087	7.58876	6.16222	6.78456	5.50841	5.77962	8.86212
ParA family protein	1.50338	0.36124	1.30598	0.940196	3.10788	0.823099	1.37721	3.10904	4.24597	4.89137	6.90423	6.43784	10.5203	9.77444	5.45695	8.37819	9.06665
peptidylprolyl isomerase	0.557098	0.92733	1.80712	0.856702	2.80678	0	3.93231	3.96116	5.57038	5.47359	8.89615	5.33938	5.21335	5.41279	7.96684	4.7997	12.6476
NADH-quinone oxidoreductase subunit NuoH	5.89149	2.95068	1.21463	15.167	8.72479	11.7845	1.28849	2.30906	3.16	3.04915	3.44195	2.17122	2.23505	1.66537	5.04985	4.3977	3.42773
Bax inhibitor-1/YccA family protein	2.35754	0.704026	1.31317	1.52444	3.15652	4.74426	7.41617	3.00295	3.99286	3.48898	4.62076	8.668	11.0346	6.1205	6.89929	3.46679	1.97062
YbaB/EbfC family nucleoid-associated protein	3.38839	0.735984	0	0	0	1.66144	5.11193	10.8863	6.03834	4.46965	2.2566	12.8917	3.10709	2.39573	5.2065	2.75943	9.35519
peptidyl-prolyl cis-trans isomerase	3.81844	2.7826	0.739986	1.06497	2.71731	0.897178	6.36935	4.31099	4.11922	3.66967	4.66779	9.87807	6.27023	7.45153	6.40551	4.70207	2.98624
transcriptional regulator EpsA	0	0	0.206523	0.217456	0	0	20.7489	16.1266	1.30464	0.296519	0.608521	7.00178	3.54006	0.7738	3.2015	2.58732	2.99839
DegQ family serine endoprotease	3.7632	1.792	1.86846	7.17338	4.20597	1.11648	5.53627	4.9056	4.05555	5.23875	5.92715	6.98217	4.69874	4.63522	4.73946	2.46367	3.69994
DNA-binding protein	0.627222	0.275351	0.349501	1.01505	0	1.25479	22.0588	17.233	0.833925	0.41755	0.568095	7.79343	2.26589	1.17153	0.653328	1.03237	0
LysM peptidoglycan-binding domain-containing protein	1.86627	1.15075	2.07916	0.981132	2.11968	1.2882	3.97004	4.49959	8.44676	7.01704	8.52123	5.42405	4.14446	5.03719	7.47256	4.32966	4.41011
DNA polymerase III subunit beta	1.45842	0.426831	1.35407	0.944076	0.790413	0.486275	2.97843	6.4793	3.69342	3.88152	4.62209	10.9381	7.71058	11.0574	6.58149	4.26751	4.54463
decarboxylating 6-phosphogluconate dehydrogenase	4.23801	4.96496	4.77621	4.98584	5.58856	7.41032	5.97887	3.72185	3.94704	3.44609	3.47386	3.08772	3.30308	2.17156	3.41395	4.13955	2.80194
polyribonucleotide nucleotidyltransferase	0.512178	0.559389	0.711772	1.40469	1.04048	0.258181	2.34623	3.4045	5.47283	4.58503	6.35727	7.78253	6.76694	11.1617	5.71305	7.81689	7.4704
glucose-6-phosphate isomerase	5.80132	5.70894	3.89989	3.91969	2.39757	5.2445	5.59778	3.46176	3.17323	3.04934	2.66658	4.38668	6.05666	3.86008	4.25483	3.94502	4.21916
glucose-6-phosphate dehydrogenase	5.80533	4.94254	3.01504	7.18356	5.38606	3.10246	2.74822	5.53427	3.76229	3.5385	4.8537	3.27556	3.46046	3.67952	4.66772	3.41009	3.65519
DEAD/DEAH box helicase	3.04635	1.88576	1.3982	4.22579	4.04884	2.00099	4.42969	2.09748	5.17514	5.77282	6.0399	4.8618	5.12869	5.55029	6.25172	5.0584	5.76781
winged helix-turn-helix transcriptional regulator	0.822869	0.709462	0.847096	2.67947	3.63836	0	14.407	6.83054	4.35106	5.43075	1.7174	6.99155	6.9571	3.46032	1.55883	1.64215	2.81883
NADH-quinone oxidoreductase subunit C/D	1.21927	1.99502	1.1888	15.7069	13.0454	10.0572	1.13181	0.665415	4.68208	4.17629	2.34289	1.63963	1.40862	1.48082	4.44944	3.68277	5.14062
30S ribosomal protein S6	2.00638	3.51586	5.59223	6.70576	3.01984	2.64789	3.80371	3.72633	3.65287	0.955355	3.79841	9.47103	3.34783	6.77401	6.11732	2.04111	3.43854
SMP-30/gluconolactonase/LRE family protein	2.57278	2.77011	2.31263	4.38876	2.19846	4.05759	2.18604	2.45218	7.01476	5.19383	5.4749	4.56008	6.05083	3.24442	4.68624	5.16376	7.60968
DUF1428 domain-containing protein	1.53321	0	0.427168	3.47372	3.73926	0	0.457934	2.01828	2.58451	1.32688	0.67698	9.04904	9.77457	23.6735	1.5571	3.22939	9.41205
pirin family protein	3.08467	2.43783	0.541387	2.93071	6.02491	0.606201	3.75026	5.2496	5.86078	4.36373	3.80088	6.29435	6.00478	6.68446	5.45548	2.39283	3.85953
type VI secretion system contractile sheath large subunit	3.06761	2.53778	2.81654	4.43834	4.11088	2.16768	1.21559	1.37383	6.23565	7.21102	7.19438	1.81766	5.04872	4.6771	5.63869	6.53258	6.29309
arginyltransferase	2.52442	1.89891	2.01623	2.34698	0.585667	2.15039	4.49401	5.49701	4.28022	2.40703	3.95261	9.78577	5.06501	5.21896	6.78286	3.96857	5.431
toll/interleukin-1 receptor domain-containing protein	3.26149	3.03241	4.61645	4.04156	5.49095	3.16469	3.54692	1.88648	6.0711	5.51069	2.32868	2.85132	5.65386	4.515	5.55819	4.14373	4.54696
transcription termination/antitermination protein NusA	1.27171	0.478898	1.81686	1.65768	0.87742	1.81842	3.00918	2.47665	3.86884	3.30614	4.27084	11.3467	8.48014	8.78442	6.24846	5.37811	4.53416
50S ribosomal protein L35	0	1.21154	0	0.893242	0	0	2.49782	3.70823	3.13715	3.65588	7.49886	16.5698	11.4911	11.0887	4.29019	1.4912	1.71997
peptidoglycan-associated lipoprotein Pal	1.05833	0.913116	1.7521	2.01003	1.71566	4.21059	2.22348	2.28634	7.292	5.54805	9.47532	3.83629	3.43512	2.72404	8.18293	9.14014	3.8925
acetylglutamate kinase	0.91213	2.1356	2.37073	3.73685	0.988686	3.62529	2.79107	2.14493	4.61955	5.93181	7.98051	6.32297	2.26972	3.3238	6.65175	6.66127	6.81525
recombinase RecA	1.8459	3.01123	0.880691	3.39868	1.71946	1.58328	3.39651	3.02038	4.70161	3.63259	6.45702	3.00859	3.186	3.78673	7.13278	8.65404	8.86047
zinc ribbon domain-containing protein	0	2.31619	0.979974	1.31956	0	0	5.48773	0.793245	7.25413	2.79194	6.36621	13.3055	8.25353	7.40428	6.55334	1.55779	3.83503
F0F1 ATP synthase subunit gamma	0	0.786632	0.855843	0.593135	0.502866	0	3.5558	5.97278	3.48265	1.76154	3.5743	10.4603	6.83525	10.3775	7.00301	4.02513	5.30877
VCBS repeat-containing protein	2.45778	2.42011	1.89788	2.57267	1.19994	1.85151	5.60627	3.5114	4.90627	5.01235	6.21911	4.35589	5.41779	4.44785	4.98929	3.84266	4.47574
30S ribosomal protein S8	0.684677	1.20229	1.52607	1.32963	0	0	2.93637	4.09758	5.2018	2.43093	3.72081	5.51827	8.30569	11.8285	9.27128	3.75647	4.2671
nucleoside-diphosphate kinase	1.27224	1.66773	6.02084	3.28271	3.10279	1.27259	7.39944	2.76387	2.65808	0.846946	2.30461	8.52691	5.93587	4.75192	3.29444	6.97035	2.37868
phosphoketolase family protein	2.70768	3.27627	2.26775	2.62057	2.00923	3.83201	6.84407	5.73916	4.65454	4.04469	3.97365	5.06205	3.78799	4.15666	3.40028	2.59549	2.24607
IS3 family transposase	4.32402	2.47409	2.46095	2.871	3.61262	1.36564	2.43819	5.29733	4.74199	3.25496	1.53849	5.92343	6.15103	6.41944	4.10261	2.67388	5.74384
patatin-like phospholipase RssA	0.57972	0.260763	0.487436	1.1395	0.482884	0.571451	8.13745	9.65211	5.50303	5.12064	9.90261	3.17782	3.02942	1.02114	4.3168	1.29822	5.52493
putative cation transport regulator ChaB	0	2.10001	0	2.32243	1.94441	2.39247	3.66347	1.95194	6.36007	7.42355	5.41584	2.40964	10.0435	3.43435	2.47497	7.87356	5.94294
metallophosphoesterase	0	0.820628	0.804669	0.380915	1.79621	0.360312	5.23532	3.38567	5.81076	7.31135	5.66511	4.14891	7.08386	5.21959	5.46837	5.91262	4.79499
MFS transporter	4.67235	2.00445	1.10906	3.8612	4.38021	1.67353	1.96734	2.52175	7.83887	4.98621	4.88371	2.94587	3.98075	2.70833	5.95452	6.03829	4.47985
NifU family protein	3.85775	0	1.07481	4.68231	2.35211	0.964707	1.47721	2.36121	4.57954	4.28026	7.8617	1.94326	1.79991	4.9985	11.0504	6.87878	6.01064
amidophosphoribosyltransferase	1.94914	2.17702	1.08571	2.06495	1.15225	2.1284	4.99587	4.82332	5.11672	4.32555	4.81552	5.9541	3.14437	4.59572	6.09156	4.66851	3.97745
M4 family metallopeptidase	0	0.879892	0.418816	0.810904	0	0	1.68847	3.81664	5.32966	4.00288	4.99226	5.04814	8.41634	8.8009	5.74126	7.69762	7.18255
methane monooxygenase/ammonia monooxygenase subunit B	0.645811	0	0.840997	0.558276	5.24258	1.71923	4.32587	7.11152	6.41148	6.54419	7.54582	3.30927	4.99247	4.31316	2.45491	2.58216	2.66186
ATP-dependent Clp protease ATP-binding subunit ClpX	3.58042	3.49781	2.81362	3.80552	6.16053	2.94367	1.92265	2.27103	4.54134	3.43982	5.32194	4.35348	5.06755	2.17232	4.8122	3.91095	4.18442
diguanylate cyclase	4.09165	6.45526	3.12653	5.15665	5.77181	4.23116	2.24312	1.55885	3.99176	3.13181	4.67985	2.35984	3.17998	2.94056	4.18359	2.47673	5.33318
superoxide dismutase [Fe]	5.11202	5.71246	1.8127	11.4316	9.82282	5.57831	0.284726	1.26421	3.88383	2.88751	2.94644	1.56065	3.46926	2.67623	1.45222	2.03978	4.05485
phage tail sheath subtilisin-like domain-containing protein	2.52275	3.4534	2.62221	2.5981	1.42861	0.972296	1.2841	1.74225	5.10258	4.88052	5.74871	3.92712	5.78915	7.01173	6.9175	2.79766	6.08231
type 4a pilus biogenesis protein PilO	3.04387	0.378607	1.94829	0.284611	0	0	2.62549	3.7781	4.14089	4.60165	6.31777	4.88117	5.28123	8.78483	6.74474	4.80835	5.39985
AMP-binding protein	1.4735	1.83421	1.00674	2.463	2.3069	0.657425	7.53577	5.79697	3.63071	3.42053	3.92576	4.66118	4.05334	3.52652	4.84264	3.8691	3.96486
efflux RND transporter periplasmic adaptor subunit	2.99793	3.09201	2.91925	2.68536	1.87542	0.886102	7.34949	4.07342	3.00968	3.23017	5.80437	6.0441	3.19406	3.81725	3.37124	3.30562	2.24965
cell division protein FtsB	1.92888	0	1.09843	0	1.60254	0	4.68094	3.22821	4.4715	2.68087	9.69563	3.99905	3.91102	3.93444	9.7531	6.54918	4.12506
TonB-dependent receptor	0.797576	1.50359	0.833231	1.71301	2.00619	1.41844	3.55612	2.7465	5.15307	4.33221	4.74176	6.23252	5.85642	4.23454	5.88821	6.16217	5.07955
cytochrome P460 family protein	0.773213	1.72404	2.5851	2.66007	2.51433	3.46116	2.2823	1.55578	5.08156	6.07358	2.10097	5.08274	3.77644	3.95081	5.07443	4.51232	9.87271
methyltransferase	3.82796	4.60209	4.41341	3.12897	4.70552	4.21415	3.04512	2.40101	1.98393	3.04106	3.74895	2.79982	3.8147	3.47504	5.20768	3.83167	3.61065
transglutaminase domain-containing protein	0.250538	1.38461	0.325874	2.02591	0.807935	0	2.03593	1.83244	5.1684	5.43543	5.00546	5.12097	4.63728	4.86286	9.28726	8.86966	5.44857
type II secretion system F family protein	1.10861	2.09532	1.6447	1.15106	0.715737	0.879607	3.72882	3.25619	5.8855	5.21002	5.03822	5.08933	4.57778	7.58523	5.43685	2.17459	5.29485
DNA-directed RNA polymerase subunit beta	0.793156	0.928437	1.10475	1.83974	0.967192	1.45453	3.0774	2.30132	5.17184	4.07706	4.72824	6.30372	5.1806	4.90982	6.19616	5.80197	6.67315
DUF4157 domain-containing protein	1.535	3.94263	1.72643	3.6014	1.04776	1.29261	2.31243	2.13667	3.74363	2.88876	5.38294	3.27197	4.24456	4.91702	8.2152	5.26267	6.29846
triose-phosphate isomerase	1.78107	0.941239	2.18557	0	2.30806	1.42693	2.18585	4.07658	5.14859	3.00822	4.52604	6.70207	4.32558	5.12837	6.68369	3.52278	6.66882
SCO family protein	2.49713	1.8921	1.50396	4.34424	0	2.54413	0.744918	0.639281	5.00517	3.32351	9.09337	6.42532	6.81662	8.74976	5.35664	0.863263	3.21825
site-2 protease family protein	2.77163	0.746189	1.92601	2.11238	1.80484	4.75554	2.15909	1.97141	5.72823	6.12496	4.81408	4.28654	3.97565	2.95962	4.90831	4.85338	5.58915
DUF3015 domain-containing protein	0	0	0.885456	1.36613	0.862906	0	1.63571	2.02664	4.46277	5.90924	9.59978	9.6372	6.4802	4.59242	2.23474	7.04861	4.63144
CDGSH iron-sulfur domain-containing protein	3.40605	2.00646	5.37134	2.21426	0.285943	0	4.22708	3.73789	5.23628	0.581931	2.06983	4.61438	2.13246	5.95975	6.35522	3.78537	7.14839
NAD(P)H-dependent oxidoreductase subunit E	0	0.139628	0.578602	0.981001	2.44969	0	0.476392	3.30311	5.55239	4.71242	4.41435	4.56143	8.49767	7.54222	5.1546	4.3831	8.26708
M20/M25/M40 family metallo-hydrolase	2.28589	1.27808	1.28871	3.25985	3.06504	1.76845	2.64357	2.34722	4.88863	3.73916	3.84727	4.7045	5.53594	4.28024	4.08738	5.85493	5.48305
trigger factor	1.44666	1.08788	3.10611	0.935848	2.01533	0	2.53206	2.47031	4.63062	3.57331	4.48472	6.51906	3.6641	4.63738	6.88461	5.89247	6.17005
glutathione S-transferase N-terminal domain-containing protein	0.818311	0.39573	0.960828	0.483848	0.605108	1.63708	2.19852	1.45688	2.07958	1.55021	4.5861	8.2488	9.65344	9.82279	6.03195	4.25142	5.76482
putative baseplate assembly protein	2.77453	2.54411	2.34632	1.25842	2.18452	2.17933	2.84137	1.57124	5.16315	6.39508	7.31579	2.16144	2.81648	3.25128	5.2805	4.17426	5.7692
pre-peptidase C-terminal domain-containing protein	0.0164998	0.492211	0.534668	0.21349	0.0536538	0.0330088	2.43829	1.21662	4.18057	3.81447	2.53091	4.31401	10.9463	9.51004	6.93087	5.49941	7.65674
polysaccharide biosynthesis/export family protein	2.66113	2.79928	2.90286	4.79814	2.68691	5.15482	1.00846	0.592136	5.05575	2.91203	4.64544	5.22352	6.00685	2.56981	3.32121	3.07361	4.39495
NADH-quinone oxidoreductase subunit NuoI	3.05035	0.452588	0.292273	8.37685	5.94503	7.2042	1.60857	1.96099	4.08005	6.91478	2.87381	1.39896	1.90146	1.57739	2.19147	1.09355	7.88505
glycosyltransferase family 2 protein	3.03878	2.36786	2.45422	7.57556	3.85296	5.92085	3.28472	1.4855	3.8471	2.72079	3.27658	4.19188	2.95952	2.53722	2.25012	3.36745	2.89371
antibiotic biosynthesis monooxygenase	6.27849	9.45004	4.49808	12.7734	5.83324	12.5605	1.53517	0	0	0.398065	0	0	0	0	1.86852	1.96839	2.23596
DUF882 domain-containing protein	0.444024	0	0.529112	1.72458	0	0	1.67569	3.23467	6.22827	2.81839	4.50471	5.848	4.66316	5.44689	10.8236	6.95582	2.77278
DUF2892 domain-containing protein	0.674382	0.630003	0	3.26852	3.05898	8.96324	1.47961	1.04983	4.27396	7.84469	4.33106	3.03494	2.83316	1.00527	6.93612	4.26789	5.10811
MgtC/SapB family protein	0	1.20833	0.819451	3.22145	3.32412	2.64379	2.43952	1.88218	6.00988	5.4375	5.4786	3.89406	2.98624	3.70908	5.76764	6.57187	2.42511
Rpn family recombination-promoting nuclease/putative transposase	6.00809	3.17152	2.02124	5.23025	3.42382	1.57402	1.91222	1.56008	3.15869	4.7395	3.29748	4.5442	5.80334	3.14356	1.90574	2.28059	4.26461
BrnT family toxin	0	1.75001	1.10534	0	1.62035	3.94412	5.41965	3.56067	2.57232	1.53333	2.52123	8.23548	4.58266	2.30865	3.93756	8.43274	3.45767
OFA family MFS transporter	0.223116	0	0	0	0	0	18.842	10.1868	0.918557	0.48707	1.77776	8.03737	1.03255	1.51055	0.232403	0	1.60093
protein-L-isoaspartate(D-aspartate) O-methyltransferase	0.54277	1.07387	1.4194	0.247067	0	2.24008	4.15224	3.13926	5.03794	4.35072	5.18389	3.98704	2.08694	1.99752	7.53028	5.27312	7.35943
IS200/IS605 family element transposase accessory protein TnpB	1.22573	1.8996	0.806489	2.02275	0.781936	1.91914	4.40345	4.63357	2.86981	3.08285	3.122	4.53668	5.11974	5.26414	6.04259	3.4349	3.57148
superoxide dismutase	2.15873	2.27603	2.41522	5.57794	2.13411	2.65176	1.86278	1.64505	5.31498	6.45645	5.01163	4.96536	2.05729	5.26741	1.8079	4.75664	1.07808
asparagine synthase (glutamine-hydrolyzing)	1.265	1.23093	2.28141	3.09922	0.681414	1.65125	3.99067	4.12782	4.42357	4.18111	5.77105	2.70799	3.88269	3.98344	4.63814	3.05586	3.98315
EAL domain-containing protein	1.70433	1.73522	2.2978	1.76794	1.84163	2.77815	3.3599	2.28058	4.49934	4.34772	5.83459	4.58488	2.43395	3.32163	4.60045	3.93295	4.72574
aconitate hydratase	1.58928	0.776687	0.991325	6.81154	3.56698	2.79214	3.75482	4.09824	4.32493	3.50422	3.54934	3.65639	2.00828	2.87106	3.8572	3.33156	3.1072
metal ABC transporter ATP-binding protein	0.342339	3.79043	1.29176	3.20644	1.05884	1.9577	3.43424	2.35578	2.90132	4.1477	3.60497	5.14042	4.58134	4.00606	4.15331	5.78678	3.72486
RNA-binding protein	3.00121	2.79873	0.409661	1.42772	2.8384	0	4.72888	1.33622	3.5015	2.87633	4.06301	4.43091	3.66386	6.06224	2.58419	6.96816	4.42817
quinolinate synthase NadA	0.982263	0.215754	0.273482	0.952684	2.39395	0.983209	4.50921	3.74015	3.82163	3.5909	3.55684	8.24409	4.80536	2.68444	4.08839	5.11437	3.97599
tyrosinase family protein	2.05243	2.67965	2.08594	2.61831	3.17299	1.625	2.88307	1.81223	2.8253	3.57642	2.99145	5.69369	4.00202	4.52176	3.93879	3.47593	5.60124
DNA topoisomerase (ATP-hydrolyzing) subunit B	0.665764	0.390822	0.804657	0.574772	1.26496	1.33355	3.40804	4.53408	4.05124	4.2907	3.51972	4.55199	3.00677	5.05452	5.08987	4.63169	6.51207
Sec-independent protein translocase subunit TatA	2.39181	1.02273	1.31546	0	0	0	0	1.95194	3.61072	2.66094	5.38771	12.0482	6.69566	4.82078	4.98272	5.24904	4.47192
zinc-finger domain-containing protein	1.3387	3.47428	0.73498	0	0	0	2.43642	3.58812	1.51065	1.17078	3.61967	8.9251	3.71083	2.29007	8.30498	7.23673	4.93226
F0F1 ATP synthase subunit A	1.72913	0.879349	2.60736	1.29826	1.74114	0.669536	2.52714	2.81587	1.54984	1.77962	4.5435	7.7057	5.33423	6.9664	5.22647	2.99498	2.91548
beta-phosphoglucomutase family hydrolase	1.94369	2.64808	1.93752	5.02864	5.11571	3.12064	2.83141	2.85026	3.57809	2.82996	2.46652	2.44112	3.1117	2.20109	4.84135	3.5244	2.63406
L,D-transpeptidase family protein	2.5324	2.59455	3.91699	2.62462	3.53502	6.35095	1.06506	0.345821	3.70365	2.86854	3.58235	1.7675	4.82895	5.19248	3.27828	3.99052	2.27575
NAD(P)H-dependent oxidoreductase	1.93165	1.22217	1.85959	3.22631	3.10945	0.954445	2.3122	3.06366	2.55802	3.40044	3.50155	2.51488	4.49798	1.92539	4.50833	5.78499	5.94437
DUF488 domain-containing protein	4.60057	2.04255	3.23832	6.88152	1.25716	6.18813	1.2461	1.92964	2.86385	2.87677	3.03712	4.46552	4.48436	4.56332	0.489141	1.0252	2.12243
catalase	0.910644	1.09739	0.646867	5.10055	4.54295	2.47779	6.67421	4.24246	4.18506	3.72511	1.91374	3.29256	1.60537	3.53035	1.32526	2.09678	1.72522
acyl-CoA dehydrogenase	0.659128	0.277556	0.694745	1.23976	1.45484	0.880321	3.23889	2.68204	3.85081	3.20616	2.45839	4.57011	4.38567	5.23726	6.3054	5.18322	5.1639
single-stranded DNA-binding protein	5.27836	3.05946	5.2115	3.46938	2.90442	1.16517	1.77746	2.20836	3.74719	4.08538	3.73802	2.76048	2.18865	3.71854	0.614644	4.4957	1.46147
cyclic nucleotide-binding domain-containing protein	0	1.25069	0.46709	0.813935	1.36291	1.58926	7.07238	4.02861	3.16762	0.930057	2.6573	4.81099	1.46145	2.41361	6.11198	2.75943	6.97595
inorganic diphosphatase	1.94293	2.57578	1.40095	5.19694	1.60254	7.9318	7.6931	5.02072	0.955067	0.663441	1.29259	2.43745	2.86996	0.598005	2.52384	1.03602	1.18318
glucose 1-dehydrogenase	1.68698	1.67346	0.885071	4.42908	2.40083	1.32029	2.05819	1.45802	4.30489	5.03689	3.68908	3.59185	3.14836	0.778261	4.50328	3.29373	6.70166
heat-inducible transcriptional repressor HrcA	2.11664	0.464604	0.294859	0.342541	0.860361	1.58793	4.70092	3.59871	4.81539	2.70073	3.59388	5.33055	2.4689	2.59018	6.06304	2.90323	3.95745
protoheme IX farnesyltransferase	1.20494	1.05883	1.34227	0	0	4.21493	0.922015	0.492914	4.91986	3.20904	4.64262	3.64213	1.96885	3.98825	8.47856	4.97083	6.76679
polymer-forming cytoskeletal protein	0	0	0	0.758963	0	0	2.78498	3.1398	4.20629	4.04691	4.11657	6.53287	1.21305	2.59946	10.1699	4.28439	5.68891
DUF427 domain-containing protein	4.46746	4.22416	5.55319	4.00419	2.7937	11.6874	0.210544	0.186967	1.14962	1.46611	0	2.82182	3.02054	2.97484	5.0229	1.05827	1.63047
YebC/PmpR family DNA-binding transcriptional regulator	1.8624	1.30842	0.823668	2.65007	1.81533	0.744546	2.7362	2.02568	3.39363	2.3131	3.70794	5.25131	5.90385	2.78706	4.65353	2.04023	6.0306
ChaB family protein	1.18017	0	0	0.763957	0	0	0	0.642085	7.17301	6.809	2.13783	0	2.20252	0.679621	8.60502	9.06496	11.7682
tRNA dihydrouridine synthase DusB	0	0.23368	1.18644	1.20499	0	0	1.95434	1.73763	4.24339	3.30807	4.09948	4.46631	5.46162	2.60419	7.20142	4.08692	7.63013
50S ribosomal protein L9	1.18798	0.521525	2.65008	1.15352	0	0	2.18353	0.646337	6.09381	3.42705	2.68999	3.59053	4.98849	7.8674	2.47486	5.86606	4.4423
50S ribosomal protein L5	0.501077	2.19973	1.95447	1.62181	0.814699	0	0.61399	1.08746	3.23587	3.33082	2.26921	2.3558	8.88391	9.81084	3.65353	3.29898	4.37199
phosphomethylpyrimidine synthase ThiC	1.13671	2.63448	1.66653	0.646466	1.8534	0.287097	2.25991	2.31633	3.88281	3.02883	4.63308	1.90748	4.76719	2.4559	6.64995	4.98215	3.35631
DUF4926 domain-containing protein	3.63619	2.12839	2.02616	4.70762	5.91207	2.42481	0	1.31888	1.84172	2.1517	5.48903	0.814069	1.13102	1.39598	6.31256	2.65999	6.04313
ISAzo13 family transposase	0.856651	0.773098	1.24337	2.13625	1.06706	1.63388	2.82838	3.40913	3.91052	2.58477	2.56034	2.90781	8.11087	5.25205	2.55212	3.15911	2.33963
IS256 family transposase	1.09455	1.74333	0.859584	4.70762	2.5064	0.440874	3.24042	5.1533	3.09582	1.66079	1.59296	3.25628	3.70153	3.17268	2.97085	4.83634	1.91752
insulinase family protein	1.48588	0.601901	0.987449	3.00061	1.28071	0.196104	1.01597	2.06268	3.96365	4.16639	4.47932	4.31225	2.29231	1.95037	7.51237	4.30059	4.53594
DUF4105 domain-containing protein	1.05537	1.63933	0.818658	1.89274	0	2.14253	6.42808	4.54669	1.88149	1.83256	1.79111	4.6841	3.45571	3.35673	2.75247	3.20345	2.61594
phage holin family protein	2.69753	2.81937	2.25468	1.69415	5.31982	2.37663	0	0.764155	2.71318	5.55013	5.4969	1.88029	1.73784	0.727517	2.63185	1.95535	8.50046
tyrosine-type recombinase/integrase	1.18942	2.31877	1.81556	2.63518	1.69445	1.12499	2.14707	2.91178	1.97133	3.9484	2.60529	4.46759	1.63761	4.6766	3.12781	4.2336	4.31963
TraR/DksA family transcriptional regulator	1.36935	0	0	0.886423	0	0	10.9065	6.32159	2.6009	1.51933	1.24027	3.67885	2.53667	1.17986	3.56588	1.50259	3.38839
peptidoglycan-binding protein	2.01337	1.40526	0.875843	3.33438	0.6219	0.930158	1.24728	1.01406	3.76373	3.57914	3.50392	4.2897	3.41122	4.45064	5.16565	4.17019	4.07519
NAD-dependent epimerase/dehydratase family protein	0.935527	2.65313	2.55217	2.43482	1.11288	0.54706	3.79601	2.92317	3.14469	3.49683	3.69123	1.97756	5.28643	2.96155	3.85365	1.88229	2.31914
ribonucleotide-diphosphate reductase subunit beta	0.224794	0.812146	0.882978	0.734207	0	0.897178	2.08984	1.22778	5.4186	3.23593	5.51175	1.98795	5.51014	4.15952	4.90135	3.50049	5.68821
TIGR03118 family protein	4.25529	4.74495	5.82864	8.69559	10.3862	11.463	0	0.127745	0.814148	0.731438	0.648812	0	0	0	0.250472	0	0.299726
glycogen/starch/alpha-glucan phosphorylase	0.321227	0.658063	0.599509	0.277556	0	0.642371	15.451	6.9225	2.11724	1.23786	1.7466	1.94001	0.898524	0.801647	0.445019	1.64568	1.20389
pyruvate kinase	0.327685	0.321495	0.406665	1.17002	0.891298	1.1122	4.63256	3.79406	4.44041	2.12475	3.8276	3.31489	3.88079	2.62454	4.31532	3.88024	2.78452
ATP-dependent RecD-like DNA helicase	2.58223	1.50999	0.342602	2.38638	1.99769	1.72264	2.55871	2.27465	2.52141	3.32914	2.44979	2.97307	3.66918	4.24696	3.71408	3.37294	3.67745
Do family serine endopeptidase	1.38116	1.70662	0.897098	1.48973	0.716968	0.94689	4.7387	3.54747	3.04867	2.08403	2.61109	2.462	4.03082	1.98116	2.34834	4.17991	5.31647
AI-2E family transporter	0.597605	1.6998	1.14961	2.42642	5.66017	3.46345	0.60382	1.81276	3.62802	5.19591	2.73421	3.0707	2.06964	2.55967	2.67564	2.97171	3.83101
methionine adenosyltransferase	2.24882	1.19285	2.14403	0.874973	0.725532	0.44747	1.25111	2.8248	3.51445	3.10506	4.09879	3.37078	4.01511	5.34373	3.05464	3.99639	3.10731
division/cell wall cluster transcriptional repressor MraZ	3.03841	2.67858	0.679982	1.57988	0.985345	1.22065	1.11642	0.991401	3.92775	3.50932	4.96626	2.44774	3.96628	2.79908	3.80901	4.66855	3.79237
RNA chaperone Hfq	0	4.47445	1.11064	3.28424	0	3.98746	0.610579	0.542205	2.69305	2.69397	0.923155	7.46929	1.98437	4.15934	1.06166	2.21195	8.97458
M48 family metallopeptidase	1.10474	0.490123	0.444237	1.17754	1.08479	3.1968	2.23872	2.08475	4.41668	3.44717	2.59995	3.7991	2.46898	3.12961	3.44925	3.70629	5.7165
proteinase inhibitor	2.43233	1.81046	5.61978	2.23667	5.63525	7.61622	0.62683	0.931993	1.31508	2.28608	2.25873	0.463455	1.62085	0.836312	2.87071	3.814	3.42369
sigma-54-dependent Fis family transcriptional regulator	1.16172	2.1584	1.78331	1.23421	1.66103	0.811009	1.14312	1.0109	3.53004	5.08425	4.34223	3.15112	1.54569	3.08689	5.2218	6.49878	1.98751
glutathione-dependent formaldehyde dehydrogenase	1.36705	1.98731	1.38722	2.04089	7.0641	3.1135	1.82759	2.22989	4.10086	2.94648	2.48299	2.78214	1.05697	1.5883	2.62836	3.47313	2.00916
GPW/gp25 family protein	2.87966	1.80993	1.9734	2.27266	1.06446	0	0.854297	0	2.98621	3.6947	5.18114	0.87001	1.91526	2.62641	7.87596	4.5055	5.11555
alpha-ketoacid dehydrogenase subunit beta	0.275131	0.483131	0.761981	5.87731	5.80204	2.75208	2.66192	3.53906	4.17126	3.04901	2.99034	1.46181	0.770207	0.941204	2.2756	3.3209	1.71469
30S ribosomal protein S18	2.42413	0	0	0	1.97069	1.90889	0	1.31888	3.66981	2.04645	3.29342	8.11659	4.69255	9.28177	0.993893	2.65999	2.72598
archease	0	0	0	0.817919	0	0	9.7861	5.87653	2.18106	1.42209	2.81365	5.95364	3.62424	1.09998	1.354	2.1554	0.781804
2-oxoisovalerate dehydrogenase	1.31901	0	1.46996	0.853834	0	5.27752	2.42436	0	9.019	2.34156	3.58401	2.6577	1.23082	3.76579	5.49564	0	4.93226
ribosome silencing factor	0	0.650829	0.826094	0	2.18727	1.15765	0.664025	1.96774	1.34715	5.70641	4.24244	5.52951	3.15977	2.4456	4.15592	6.57736	2.99616
porin	1.26797	0.180207	0.680633	0.658659	0.993046	0.851481	2.97864	4.02761	4.63412	5.90446	4.68821	1.47252	2.29239	2.19062	2.54185	2.25115	3.61295
mandelate racemase	4.5886	2.98402	3.7825	8.14664	8.66011	13.5892	0.149733	0.132966	0.550081	0.431828	0.438569	0	0	0	0	0.789461	0.304627
protease HtpX	0.919411	1.88142	1.19287	0.990132	1.98751	1.83722	1.1253	1.99406	2.09078	3.25969	2.7689	4.10928	2.57186	3.69599	5.41091	5.36877	1.90393
GIY-YIG nuclease family protein	0.298207	1.55213	1.46571	3.72127	1.69166	1.03544	0.81769	3.33496	2.51297	2.63118	1.98014	1.69883	6.7483	1.47119	1.92631	5.63366	4.06442
pilin	3.12794	0.562502	3.40128	6.13317	3.08094	7.5388	0.373824	1.64382	1.52258	0.482502	0.572096	1.09977	3.58039	2.58096	2.40354	2.68267	2.71857
TMEM165/GDT1 family protein	1.47115	1.29167	0.264437	0.307199	0.771593	1.99373	0.610579	3.79543	5.30006	5.74982	1.33247	2.00804	4.64977	3.70965	3.1142	2.1871	3.7266
methane monooxygenase/ammonia monooxygenase subunit A	1.0536	0	0.384747	1.71837	2.66115	0.654874	4.66225	5.54546	3.48179	3.19614	2.10782	1.97872	3.97097	1.88508	1.36388	2.15517	2.44813
tetraacyldisaccharide 4'-kinase	1.17135	0.397729	0.252418	0.73272	0	0	6.79823	4.68237	2.83823	2.31174	2.87049	3.65059	3.17029	3.13005	1.65087	3.27359	1.69391
succinate--CoA ligase subunit alpha	0.61121	0.806336	0.342908	1.19371	1.49147	4.30576	2.43757	1.50295	2.68335	2.72745	1.94182	3.30584	3.44152	3.18343	4.78956	3.03237	4.58931
D-alanyl-D-alanine endopeptidase	0.324974	0.574942	0.72042	1.04426	1.05675	3.24129	1.38667	3.86218	3.20035	4.8674	4.68351	2.38691	1.51733	0.558733	5.08283	3.56127	3.64005
DNA-directed RNA polymerase subunit beta'	0.509718	0.335745	0.60319	1.32028	1.24606	2.04404	2.53725	1.9065	2.66124	2.14945	3.05879	3.20925	2.85447	3.15784	4.8466	4.82318	4.44554
acetate--CoA ligase	0	0	0.0763033	0.36467	0.446308	1.371	9.23075	8.44673	1.32416	1.71677	1.79291	3.38887	1.83299	1.21928	0.856029	1.68709	1.063
type II toxin-antitoxin system prevent-host-death family antitoxin	5.6058	3.92536	2.49893	2.89408	7.29156	2.16187	0.662073	2.35173	2.0987	5.86304	0	0.753014	1.0462	1.32439	3.50347	0	0
Flp family type IVb pilin	0	0	0.832978	0	0	0	0.915868	7.31977	2.31201	2.65376	2.70792	8.17558	5.77899	0.860853	4.59715	3.20254	0
cell division protein ZapA	2.63802	1.54412	1.95995	0	5.71887	1.75917	1.07749	1.43525	1.32972	1.54603	4.77868	1.7718	1.64109	3.0383	2.74782	4.82449	4.38423
molecular chaperone DnaJ	0.727242	2.54355	0.814141	2.51646	2.36626	1.46279	3.40847	1.05691	1.7512	2.69725	1.32333	4.90209	3.40474	4.33484	2.28352	2.6701	2.7301
ADP-ribose diphosphatase	1.7501	1.52745	1.21899	4.79059	5.70513	3.50118	0	1.9125	2.17469	2.13693	1.58142	2.32577	3.3088	4.52354	1.83488	3.345	0.545356
aminotransferase class I/II-fold pyridoxal phosphate-dependent enzyme	0.976888	1.33629	1.68663	0.656299	0.221292	1.2599	1.3135	2.62275	2.64263	2.88781	2.47196	4.83518	3.63945	5.01108	3.42762	2.28201	3.80235
50S ribosomal protein L17	1.37462	0	0.751601	3.07898	0	2.71872	1.27493	0.369685	2.58126	1.20626	6.15451	1.82211	3.18005	1.95947	7.78549	3.72241	4.23477
pantetheine-phosphate adenylyltransferase	0	0.480185	0	0.725759	0	1.09412	1.36975	1.20892	2.96613	3.45585	4.53285	6.74542	2.07687	5.75832	4.62916	2.43822	4.19383
phosphate signaling complex protein PhoU	1.14501	1.34043	1.27605	3.20978	4.34391	0.763556	1.16919	1.87333	3.47907	2.54084	4.1483	1.53807	2.13691	1.31875	7.15603	2.09403	1.90294
type VI secretion system contractile sheath small subunit	4.22084	2.77942	1.44759	2.73227	4.28915	2.11101	0.323248	0.28705	3.19151	2.56773	0.955737	2.48052	3.93862	4.86129	1.64869	3.47363	1.31527
alpha-glucan family phosphorylase	1.47644	1.29729	1.32253	2.11617	1.37355	0.421458	3.36672	4.80029	2.22186	2.48259	3.58152	2.27131	3.09956	1.7652	1.42888	3.29887	2.43151
twin-arginine translocation pathway signal protein	1.89888	1.22436	1.55973	1.19099	1.55969	0	4.93537	5.15625	1.9603	2.48456	0.868851	2.86946	4.40226	0.276209	1.95214	4.21046	1.14665
caspase family protein	0.604278	1.69739	0.374723	1.58615	0.500564	0.42333	3.15177	3.0492	3.32512	3.12923	2.61863	2.95509	2.8842	2.86794	3.19556	3.82458	3.25222
acetyl-CoA C-acyltransferase family protein	0.91465	1.20485	0.383804	1.18303	0.371072	0.914323	3.36194	2.61614	1.56253	2.43337	2.07189	5.98407	2.34426	2.75903	3.575	4.51638	3.13356
HNH endonuclease	0.937512	3.07525	1.50422	2.06931	1.73099	1.36726	1.32959	2.64679	2.53755	2.47558	1.75483	4.9171	4.4425	2.08779	2.92216	2.75048	1.78041
Fe-S oxidoreductase	0.193721	0.347853	0.221019	1.01483	0.644905	1.16265	4.45898	2.50373	1.46167	1.25921	2.55356	7.99153	6.04058	5.81987	1.26584	1.0954	0.757668
amino acid adenylation domain-containing protein	0.5083	0.344004	0.533474	0.216673	0.797083	0.372273	3.09034	2.51377	2.04766	2.21215	4.21991	4.27486	5.08584	3.67466	2.57316	3.42009	3.46807
beta-ketoacyl-ACP synthase II	1.08378	0.190679	1.08854	1.55508	2.47001	0	1.59507	1.65191	2.22626	3.36948	3.34591	3.79038	2.0236	4.6309	4.07631	2.86327	4.05923
NADPH-dependent 7-cyano-7-deazaguanine reductase QueF	3.3264	0.610468	1.54973	1.28549	0	0	1.18602	2.31252	1.50698	1.7331	2.38308	6.36353	3.90412	2.88919	3.36064	4.91998	2.5376
YihY/virulence factor BrkB family protein	2.07401	1.92379	1.30094	1.96136	4.11783	2.25364	1.7748	0.941814	3.21502	3.17816	0.953289	1.37871	1.18477	2.09022	2.57393	4.01067	5.30366
FAD-binding oxidoreductase	1.53452	1.52258	0.848881	5.5879	6.94658	3.45453	0.289281	0.692075	2.06068	1.69704	3.31602	1.67868	1.98906	1.86333	2.70215	2.15265	2.43285
OsmC family protein	1.10819	1.05	2.11177	2.45327	2.61082	2.39247	1.06594	0.600485	4.47359	3.69694	3.84947	0.781046	2.09399	3.54401	2.12047	1.21109	4.87248
elongation factor Ts	1.80212	0	2.68654	1.7642	0.988697	0.606201	3.33765	2.96122	2.18804	0.668511	2.72659	2.02731	3.65383	4.6904	3.13237	1.65607	2.628
cytochrome c biogenesis heme-transporting ATPase CcmA	1.75441	1.54038	0.730223	1.99228	0	1.75917	3.21155	2.85424	1.33128	3.28745	0.398224	5.30392	2.85996	2.26644	4.51276	0.960213	2.7295
alanine--glyoxylate aminotransferase family protein	0.217174	0	0.982452	0	0.37297	0.434469	2.45648	2.77114	2.01835	1.76786	2.7879	5.63671	3.50372	6.7299	2.77091	2.65824	2.7278
protease modulator HflC	1.2235	1.08917	0.171748	0.596514	0	0	0.377678	1.58369	3.70603	2.70259	3.35231	2.48014	4.2721	3.69459	3.52707	4.7436	5.74419
transmembrane 9 family protein	2.0619	0	0	2.00209	6.70488	0	4.42143	4.48721	0.39163	0.457545	0	3.46213	4.8101	2.96846	0	1.13126	2.57007
flagellin	0.368348	1.15946	1.64104	0.119221	1.13447	0	9.11272	6.62547	0.692594	1.53983	0.779269	2.20745	0.431422	2.30289	1.15763	0.860208	1.8295
50S ribosomal protein L16	0	0	0	1.26219	1.05675	2.60052	0.796407	1.41445	3.70345	1.44226	2.35471	2.18265	3.63895	1.49714	6.10295	5.70548	4.86078
phosphate regulon transcriptional regulator PhoB	0.755471	0.984379	1.4702	2.94435	3.65106	5.9156	0.232848	1.62493	3.28575	3.16629	2.75022	1.75496	1.42843	1.07971	1.96507	2.48152	3.30247
tRNA (guanosine(37)-N1)-methyltransferase TrmD	0.327346	0.595028	0.365476	0.453599	1.10188	0.662124	0.214657	1.29148	2.18848	2.11621	1.84694	5.975	2.89293	5.03801	4.9182	3.7863	5.12676
ribosome recycling factor	0	0.851355	0.54031	0.627683	0.788276	0	1.48519	2.63775	2.21006	2.58204	6.14771	0.976883	0.904819	4.74632	5.05005	1.59599	6.04313
thioredoxin family protein	0	1.64978	1.03583	3.71863	3.02241	0	0.569452	0.516617	3.83542	5.36472	3.60343	0	2.5797	1.75583	4.89963	2.83573	3.19615
LemA family protein	0	0.376796	0.742257	0.287429	0	1.73368	3.01081	3.88875	2.04097	2.37449	3.21081	4.8507	1.22913	3.62615	4.13096	2.95775	1.09672
globin	0	0	0	0	0	0	2.84937	5.06058	6.05721	2.94863	3.0088	4.01607	2.47987	3.44341	2.07613	0.729033	1.65627
adenosyl-hopene transferase HpnH	1.64115	2.49021	2.12588	3.41638	1.93184	0.947312	0.586352	0.38851	2.8607	1.37002	2.37365	4.29719	2.18728	2.05849	3.9424	3.68538	1.48194
iron-sulfur cluster insertion protein ErpA	0	1.33629	3.44978	3.51686	2.47456	3.14799	3.15663	0.810058	2.32583	1.63867	6.21715	3.08518	0.703326	1.76355	0.765786	1.65411	0
YkgJ family cysteine cluster protein	1.20124	2.10938	0	0.555605	1.30206	0	0.735965	2.39635	2.28159	4.08727	2.90134	2.68933	2.98913	3.45878	5.00496	2.2284	2.49549
oligoribonuclease	0	0	0.55225	0.320777	0	0.991357	2.73242	1.07253	3.38016	3.95625	2.69296	2.32977	2.31204	3.1359	5.66376	3.26253	3.69251
2,3-diphosphoglycerate-dependent phosphoglycerate mutase	2.15553	1.57881	1.20111	0.233176	1.743	1.42977	3.74296	2.15575	3.41105	1.11778	2.27339	1.92775	2.68366	2.27517	3.74009	1.58104	1.7888
MmgE/PrpD family protein	0.57991	0.169721	0.323138	0.746507	0	1.54686	0.236862	0	7.63678	5.66212	9.10421	0.64915	2.5253	0.556586	5.03372	1.69689	0.963776
PIN domain-containing protein	1.17523	1.6925	1.06594	0	0	1.28168	1.63065	1.77096	1.24705	4.01053	1.21002	3.00677	2.48492	3.66685	4.10092	4.27008	3.23138
30S ribosomal protein S13	0.711847	0	0.396656	2.32243	2.3333	0	1.77714	3.87289	3.26733	0.952827	3.87362	2.39052	0.664252	0.823139	5.24581	3.13068	2.66186
folate/biopterin family MFS transporter	0.642726	1.31343	0.477132	1.80645	1.31396	1.28377	1.1832	1.28421	4.77152	4.89941	4.07589	1.43983	1.99565	1.11096	3.57514	2.58331	2.13716
ribose-5-phosphate isomerase RpiA	0.815389	0.357956	1.13692	0.791737	0	0	0.751628	2.22014	3.26221	1.63588	3.70779	0.275074	1.90739	1.87849	8.09187	3.14583	5.60846
lipid-binding SYLF domain-containing protein	1.79943	2.12876	0.792153	1.24194	1.58112	2.76228	1.46309	4.91693	1.98915	2.28763	1.90819	0.896453	2.51822	2.19441	1.41078	1.59338	2.36173
50S ribosomal protein L3	0.417176	0.328126	0.88386	1.02578	0	0.834584	1.6263	2.63418	2.45769	2.44647	2.76892	3.33802	2.18618	1.73445	6.35913	3.8954	1.92151
Re/Si-specific NAD(P)(+) transhydrogenase subunit alpha	2.39181	0.420002	0.762127	1.81434	1.55553	1.91655	0.650161	0.6503	3.45407	3.97436	3.34702	2.57201	1.56471	2.67605	3.73704	1.57471	3.19545
GTP cyclohydrolase I FolE2	0.33097	0.589898	0.920765	0	0.538122	1.33166	2.25874	1.27941	2.52959	2.50545	0.601768	2.89332	3.73655	5.55876	3.10286	3.64272	3.30504
DUF4398 domain-containing protein	0.689944	0	0	2.73248	1.14828	0	0.422708	1.14385	5.8341	7.17948	3.73662	1.39869	0	1.62681	2.92557	4.59609	2.6409
SgcJ/EcaC family oxidoreductase	1.96095	4.10809	1.89313	3.41846	2.20956	1.20427	1.47522	1.04084	2.54482	0.801472	1.70587	3.63872	1.12343	3.11987	3.76212	0.693095	0.750322
SPOR domain-containing protein	0.427108	0.675575	1.19697	0.284611	0	0.897178	1.91248	2.16715	2.54735	1.99318	2.71769	2.39407	3.5616	2.31648	3.96269	3.43278	4.16779
sulfotransferase domain-containing protein	2.05179	1.54666	1.32492	0.96111	1.43128	1.17278	0.892816	1.43859	2.35481	2.97157	3.42132	2.5345	2.46804	3.27611	2.71567	2.51927	2.20922
Fe(3+) ABC transporter substrate-binding protein	0	0	0.153781	0.529584	0	0.53245	2.14341	3.1918	3.67869	2.14727	1.18723	3.98334	6.51776	1.85528	2.51553	2.32439	3.01936
translation initiation factor IF-2	0.407585	0.447853	0.228219	0.464992	0.332387	0.414262	1.68848	1.49538	3.38437	2.17898	2.04009	4.58877	3.05242	3.29032	4.80581	2.68892	3.18077
DUF190 domain-containing protein	0	0.696905	0.861701	1.52815	0	0	0.972603	1.29553	5.17917	4.91355	2.87567	3.1979	4.61332	1.8377	2.48033	2.61291	1.97872
GFA family protein	3.11433	2.18751	2.77659	4.03199	4.05086	0	0.763223	2.03327	1.65627	2.02649	3.38495	0.836682	1.15843	1.10573	0.648791	1.79555	3.16979
cardiolipin synthase B	0.66563	0.447259	0.463969	0.867555	1.07974	0	4.80385	4.45306	2.29992	1.55448	1.81067	4.04623	1.76773	1.47857	2.79195	1.4692	1.47108
addiction module protein	0	0	1.95689	0	0	0	1.59531	2.32374	2.41805	4.20751	1.04151	2.68474	5.48112	2.72993	2.51363	2.64798	4.44123
GspE/PulE family protein	0.339032	0.0995579	0.0631842	0.293051	0	0.906814	3.05353	3.51032	2.66285	1.85819	3.38401	3.80042	2.53185	2.54007	2.47423	3.72223	1.4091
D-amino acid aminotransferase	1.25235	1.09863	0.695983	0	0	0	2.2985	1.01843	3.68043	3.89584	3.41158	3.56123	2.35043	2.70904	2.61334	2.40418	3.13965
1,4-alpha-glucan branching protein GlgB	1.44278	1.82749	1.22292	1.76052	3.23043	3.52023	0.577288	0.930068	2.72627	2.79097	3.03376	1.46152	1.55896	1.61161	3.39885	1.31526	2.42573
transcriptional repressor	0	0	0	0.387071	0	0	1.57006	1.7428	2.419	2.24947	2.86266	5.01944	3.4229	0.715589	5.25327	2.76512	5.43019
intradiol ring-cleavage dioxygenase	0	0.627742	0.602389	0.473002	2.43185	1.43331	1.29667	2.15931	3.53457	1.5689	2.57355	1.66835	5.64095	2.70696	1.47617	1.56906	4.00146
30S ribosomal protein S12	2.87017	1.26001	2.80203	0.472038	0	0	0.439617	0	0.545149	2.55275	0.649901	5.30122	2.67826	4.55535	5.23185	3.16212	2.69758
alpha/beta fold hydrolase	0.817766	2.85882	1.84773	3.30374	1.68865	0.492955	2.0509	2.13372	3.4806	1.36041	1.98479	2.02831	1.96109	0.892948	1.31724	1.14618	3.83058
cytochrome c maturation protein CcmE	1.21212	0	1.67714	0.781971	0	0	2.58164	1.96504	2.51537	1.60294	0	4.85436	3.93581	4.51116	2.50808	3.30267	1.50064
Fis family transcriptional regulator	0	0.984379	0	0	3.64578	0	6.18211	3.65988	0.851795	0.497581	2.03094	4.51808	0	5.16512	0	1.23024	1.39747
ROK family protein	3.0436	1.96697	5.08243	3.06375	2.47752	0.73239	2.25847	1.2952	1.9592	0.616573	1.02209	0.752548	1.7189	0.610841	3.2033	1.6479	1.84214
type VI secretion system baseplate subunit TssE	0	0.907973	0.293992	0.341534	0	2.09866	0.321357	2.26843	3.20324	3.26449	1.90309	2.82659	1.47411	3.01906	3.28774	5.77246	2.59658
IS200/IS605 family transposase	5.82928	5.00223	2.123	1.32963	0	0	2.20569	2.14556	1.33311	0.278367	0.620134	3.22481	3.69431	0.394284	2.13953	1.50259	0.85342
polyphosphate kinase 2	1.92205	5.33394	3.56732	0.823556	0.517132	0.640841	1.95158	1.71843	2.32821	2.13174	1.7516	0.427242	1.49036	2.21192	2.98411	1.06525	2.00226
DUF3330 domain-containing protein	0	0	0	0	0	0	4.84102	4.29891	0	1.42166	2.72001	15.1705	0	0	1.66832	0	0
DUF4258 domain-containing protein	0	1.78599	0	0	1.36291	0	0.732695	1.82424	1.59214	1.86713	2.33904	3.59069	6.98872	3.10229	7.24066	0.919809	0
aspartate-semialdehyde dehydrogenase	0.506215	1.27248	1.0882	0.4695	0.788276	0	0.445557	2.1102	2.52695	1.18113	2.44922	3.90841	2.71324	3.48621	4.12173	3.47931	2.74364
serine/threonine protein kinase	1.02527	1.72139	1.6048	1.40757	0.81529	0.535629	0.502611	2.00858	2.51265	3.62389	1.26708	2.05429	3.21541	3.79696	2.17101	2.03799	2.98436
phosphoadenylyl-sulfate reductase	0.37845	1.96051	2.90841	2.21243	4.77211	2.19752	0.440809	0.210338	1.39662	1.29386	2.65658	2.74483	1.4127	0.878383	5.02344	1.16903	2.35662
S49 family peptidase	0.285646	0.24921	0.316321	0.183736	0.922982	0	2.79124	0.775575	2.05413	1.63761	2.32195	2.29007	3.96878	3.10926	5.63064	2.80806	3.18863
DUF1929 domain-containing protein	0.0710719	0.402653	0.134841	0.376887	0.115556	0.35218	1.41232	1.19419	2.64327	2.22531	1.96138	2.31591	4.41701	3.13711	3.52178	3.70532	4.93277
phage late control D family protein	1.73377	1.08472	1.37953	1.61205	1.21312	0	0.445129	0.941017	2.9809	3.71039	2.22885	0.839083	2.96893	2.81748	4.81287	2.16411	2.42935
thiol oxidoreductase	2.58379	1.65313	2.40895	2.33537	2.52616	3.42166	0.730851	0.576939	1.62153	2.21257	2.16527	1.94344	2.40076	1.86776	1.96121	2.05542	0.853956
NADP-dependent isocitrate dehydrogenase	0.430698	0.189304	1.07868	0	1.04914	1.29401	2.77054	3.51462	1.4721	1.71941	2.14437	2.89482	2.2107	3.59861	2.24151	2.59398	1.60925
integron integrase	0.27429	0.246095	0	1.26563	0.911444	0.560736	0.846042	1.94997	2.71241	1.72137	5.01447	2.43462	2.32995	3.68478	2.59636	2.42208	3.49995
MotA/TolQ/ExbB proton channel family protein	0.43967	1.0117	0.385228	0.512712	0	0	0.522774	0.465423	2.73867	1.46604	2.80132	5.32724	2.39841	4.19196	4.94162	3.3962	2.75637
translation initiation factor IF-1	0	0	1.3883	1.6128	0	0	0	0	2.3661	4.97581	3.3849	2.51005	2.32488	1.43475	5.19033	5.46775	3.1055
endonuclease/exonuclease/phosphatase family protein	0	0.632543	1.7903	0.479098	0.968659	1.42697	1.73397	0.483529	4.15105	3.18929	3.60485	3.27484	1.82241	2.08041	3.925	1.12083	1.87423
bifunctional (p)ppGpp synthetase/guanosine-3',5'-bis(diphosphate) 3'-pyrophosphohydrolase	1.03356	0.885807	1.0458	1.0283	1.62405	0.250259	2.68413	1.36302	3.18624	1.5542	1.69421	1.59468	2.24366	2.44908	2.99485	2.34013	3.59575
DUF5335 family protein	0.808043	0.709462	0	0.523069	0	0	12.6583	0.879251	0.293722	1.07585	1.43219	1.08543	0.754016	1.39598	1.64707	2.54533	0.963776
elongation factor 4	0.900681	0.791461	1.08775	0.875124	0.488548	0.901686	0.920471	1.79895	2.2257	1.93298	2.31353	3.22833	2.10174	2.76799	3.75529	3.62657	2.24783
4-(cytidine 5'-diphospho)-2-C-methyl-D-erythritol kinase	0.312518	0.553648	0.874427	0.399787	0	1.84586	1.36516	1.55674	1.89244	1.65692	2.00904	3.32997	3.20962	3.43367	3.90549	2.70528	2.74273
long-chain fatty acid--CoA ligase	0.826535	0.39998	0.628148	1.19741	0.276195	1.35808	1.73717	1.31806	2.41182	2.90179	1.83387	4.23521	2.49999	1.92773	3.96653	2.28727	1.8896
50S ribosomal protein L23	0	0.803575	0	0	0	0	1.98026	1.49383	1.22781	1.98017	3.02457	0.614705	5.02421	6.13945	4.76663	1.00428	3.42239
DUF4331 domain-containing protein	1.22367	1.70409	1.16558	1.83216	2.02314	1.74952	0.648967	1.52458	2.47646	3.0239	2.69247	2.14361	1.82439	2.64019	1.29611	2.51285	1.54256
signal peptidase I	0	0.583408	0.375076	0	0.546184	0.664576	1.23488	0.182766	1.53132	0.447263	2.43409	5.18516	4.07391	5.22461	4.19892	1.46767	4.18254
outer membrane protein assembly factor BamC	0.475234	0.211127	0.810536	1.52649	0.389923	0	0.86893	1.02002	1.73756	1.83109	2.59339	2.94826	2.46576	1.81651	4.82033	4.54753	3.95912
ADP-forming succinate--CoA ligase subunit beta	0.228226	1.20543	0.634325	1.15811	1.80149	0	1.81255	1.84931	1.98908	1.5139	2.05097	2.75797	3.79807	2.9888	3.7975	1.50268	1.95546
PilT/PilU family type 4a pilus ATPase	0.237912	0.417221	0.528875	0.167805	0.771593	0.438718	0.740325	2.71	2.63113	1.7908	3.069	4.464	1.77076	3.00507	2.96994	2.62915	2.77128
sorbosone dehydrogenase family protein	1.14771	0.84906	0.900793	0.626019	1.56811	0.446357	0.297843	1.05371	4.59699	2.78219	2.18114	2.59582	3.39989	1.39941	3.03631	1.84982	3.33775
acyl-CoA dehydrogenase family protein	0.655891	0.36972	0.782139	0.99948	1.36931	1.12323	1.00382	2.19105	2.70971	1.64348	1.31525	4.37264	3.54124	2.21186	3.17406	1.18177	2.45261
50S ribosomal protein L2	0.328545	0.568594	1.08257	0.419211	0.526466	0.647782	1.00281	1.23317	2.95882	1.58497	3.8126	1.73982	0	2.05659	5.40139	3.19775	4.84915
amylo-alpha-1,6-glucosidase	2.23295	1.74019	1.0396	2.90248	4.03646	1.98272	0.151592	0.943339	1.6551	2.03355	1.46189	1.66569	1.84868	0.998387	1.69314	2.9949	2.47089
DUF4342 domain-containing protein	0	0	0	0	0	0	10.3035	9.65803	0	0	0	1.88253	0	0.538033	0	0	0
UDP-N-acetylglucosamine 2-epimerase (non-hydrolyzing)	0.923748	0.211694	0.518374	0.459991	1.14552	0.937058	1.307	0.91344	1.90102	3.69666	3.87127	2.2378	2.90197	3.68477	1.75803	2.08454	2.64533
heme exporter protein CcmB	1.22867	1.43836	0.456426	1.5907	0.665896	0.819341	3.51292	4.90213	0.466737	2.18118	1.85474	2.75074	2.29304	1.65095	1.25246	0.898808	0
metalloprotease TldD	1.10433	0.646184	0.824212	1.31146	1.1966	0	1.13048	1.30553	3.22227	2.77801	2.33064	2.97642	3.44651	1.48595	1.92317	2.22769	2.98678
DUF3455 domain-containing protein	1.58748	2.43917	1.9903	3.08287	0.64527	1.58793	1.70206	0.215922	1.05532	2.28975	1.07838	3.4652	1.85168	2.28545	0.826778	3.04839	1.97872
DNA polymerase III subunit epsilon	0.575922	0.34091	0.211774	1.00321	1.24114	0	1.7279	0.620386	1.51607	2.42665	3.41913	3.76877	1.38242	2.72913	4.91266	1.60964	3.40995
lytic transglycosylase domain-containing protein	0.553378	0.290125	1.10853	0.842811	1.27059	1.14182	0.862966	0.947286	2.6534	2.16474	4.19126	0.757229	1.4655	2.51618	3.70889	2.97572	3.52528
TIGR03013 family PEP-CTERM/XrtA system glycosyltransferase	0.577444	1.38249	0.968331	2.00595	2.82389	2.35319	0.73932	0.774421	1.84035	0.947059	3.15107	3.00958	1.99238	2.58173	2.04815	1.46962	2.437
malto-oligosyltrehalose synthase	1.53664	1.61764	1.02159	4.12639	2.87901	3.91772	0.854509	1.1675	1.91916	2.49359	0.883734	0.978145	0.801631	1.13744	2.38165	1.49395	1.46396
uracil-DNA glycosylase	0.718513	1.43918	0.957417	0.850706	1.17945	0	6.23109	1.6068	2.19081	1.22431	1.95425	2.96063	0.939334	1.75852	1.84537	1.43813	0.448988
DUF3501 family protein	0	0.357956	0.453094	0.176478	0.439913	0	1.39008	2.10064	1.16657	1.52234	0.738717	7.90114	3.051	5.49436	1.09035	2.53526	1.47314
F0F1 ATP synthase subunit B	0	1.51121	2.88338	0.372184	0	0	2.46356	2.83472	1.22309	1.27585	2.59714	1.15848	0.536511	3.63996	2.99442	1.88866	3.5787
bifunctional pyr operon transcriptional regulator/uracil phosphoribosyltransferase PyrR	0	0	0	0.687109	0.85783	0	0	2.00326	1.36346	1.38398	6.07208	4.48811	3.34444	1.49544	3.81094	1.66736	3.20729
type 1 glutamine amidotransferase domain-containing protein	1.80787	1.65281	0	7.21608	5.86926	4.22234	0.723082	0.20854	0.150096	1.03526	1.35803	2.09896	0	1.79891	0.823136	0	1.92412
trypsin-like peptidase domain-containing protein	1.12642	1.67263	1.24104	2.79024	2.20579	3.30765	0.590487	0.986945	1.98602	1.79767	2.17909	2.05733	1.08167	0.865348	1.72673	2.794	2.04306
YbhB/YbcL family Raf kinase inhibitor-like protein	1.05093	1.00319	0.267266	0.369813	0	1.13567	1.36577	0.782863	2.50515	4.96607	5.06351	3.04112	1.53825	1.57396	2.9133	1.85387	0.681695
histidinol-phosphate transaminase	0.242413	0.439333	0.648983	1.06987	1.51786	1.42475	1.77153	1.07484	1.97559	1.31106	3.1217	1.31045	1.60557	3.41011	2.58253	2.18338	4.03929
AbrB family transcriptional regulator	5.97952	0	4.66468	0.774143	1.94441	4.78495	0	0.650646	1.36287	1.06151	0	2.40964	0	2.06605	3.55302	0	1.49064
sigma 54-interacting transcriptional regulator	0.790256	0.684904	1.03739	1.5012	0.956788	0	1.14218	1.28874	3.54123	2.58128	2.72199	2.31437	1.29212	2.27673	2.05349	1.6708	3.94506
type VI secretion system tip protein VgrG	1.36866	1.78995	1.43538	2.1988	2.45173	0.738975	0.595563	0.938043	1.68821	2.35159	1.77858	1.66338	1.73138	2.76464	1.65169	1.70598	3.36483
phosphosulfolactate synthase	0.652311	0.57273	0.363481	0.21113	1.06059	3.26246	0.199826	0.177449	5.69928	5.21103	4.72655	1.09529	1.21739	0.75129	1.69865	1.78945	2.03269
phosphoenolpyruvate synthase	0.338605	0.395366	0.186827	1.09444	0.548248	0.225989	3.45559	2.94772	2.34957	2.04339	2.23321	2.65057	1.67347	1.55316	1.99266	1.8488	2.10589
FAD-binding protein	0.353529	2.32534	1.39763	1.52607	0.859514	1.13003	0.696569	1.17589	2.60709	2.32684	2.90484	1.8585	1.35059	0.876233	3.25535	1.73987	3.50143
NADH-quinone oxidoreductase subunit NuoK	2.63802	0	1.37936	4.50763	0	1.54686	2.68047	1.88229	1.28115	1.94079	1.63395	0.590599	1.57456	0	2.49794	0	4.28204
hydroxyacylglutathione hydrolase	1.37616	0.607121	0.378626	0.44069	2.76615	2.75844	0.424499	0.555939	3.00042	1.9659	2.19264	1.37436	1.60367	0.599198	3.8955	1.87694	4.27725
polysulfide reductase NrfD	0.97535	0.854869	0.75984	4.40973	3.82623	0.389231	2.05726	1.70057	1.49358	1.82574	1.23815	1.17949	3.46337	1.12432	2.24032	0.426983	0.730706
carotenoid biosynthesis protein	2.33278	0.865411	0.545222	1.28551	1.07229	0	1.27318	1.65957	1.96617	4.04141	3.08033	1.3933	2.56126	0.49427	3.44395	1.92641	1.16589
malto-oligosyltrehalose trehalohydrolase	1.29894	1.03118	1.19653	2.63836	2.5575	3.78723	0.344346	0.861269	2.005	2.78074	1.94885	1.26142	0.79653	0.984172	2.39442	2.64593	1.41734
transcription elongation factor GreB	0.448464	1.65289	1.037	1.18134	1.41614	3.53007	0.602219	1.06663	1.63685	1.88511	0.388697	3.52747	2.23741	2.21884	2.904	0.489649	3.48381
DNA gyrase inhibitor YacG	1.37989	0	0	0.866578	0	2.80368	0	2.27607	2.14639	1.25445	2.28838	2.04207	0	4.80966	4.29819	1.66813	3.41547
ATP-dependent chaperone ClpB	0.725614	0.273126	0.461968	1.00863	0.675145	0.415601	2.2894	2.59803	1.22135	1.51588	1.87661	4.04262	3.58009	1.9708	1.62099	1.25172	2.33036
polyprenyl synthetase family protein	0.301996	0.530305	0.336557	0.781962	0.982028	0	0.740095	0.985827	1.03248	1.8764	3.28233	2.23115	3.66345	2.60865	3.10668	4.30793	2.63497
DUF971 domain-containing protein	0.711847	0	0	0	1.04165	2.80437	0	0	1.87624	2.17988	3.16341	4.08637	1.20426	4.44778	1.48295	4.69289	2.57313
glutamine synthetase III	0.248113	0.544608	0.760395	0.240916	0	0	2.43218	2.63228	1.27239	1.21126	1.12362	2.58295	3.00981	3.2148	1.9383	2.45028	4.0204
ribonucleoside-diphosphate reductase subunit alpha	0.18843	0.164922	0.577331	0.425194	0	0	1.40165	0.873275	2.7913	2.14974	5.53165	1.64818	2.19325	1.06972	4.9446	2.08085	3.00188
J domain-containing protein	0	0	0	0.156077	0	0	6.99689	7.73697	0.646964	0.878877	0.90014	3.12617	0.456833	0.697316	0.510619	0	0.610222
MEKHLA domain-containing protein	1.35898	1.19319	0.62362	1.86291	2.07959	1.11947	0.587723	1.21779	3.00633	2.30608	2.32754	1.12751	1.5665	1.65726	2.16495	2.28067	2.69033
PAS domain-containing protein	1.37044	1.37273	1.30093	1.79246	1.72056	1.83749	1.24363	1.09692	1.42048	1.4613	1.47561	1.42561	1.1788	2.44107	2.57788	2.47524	2.68539
TIR domain-containing protein	0.243561	0.795835	1.17383	0.568186	2.01137	1.81161	1.95216	1.96665	1.87942	1.88773	1.28912	2.45027	2.14732	2.4988	3.18491	1.0521	1.13615
cation-translocating P-type ATPase	0.871648	0.679364	0.686182	1.59114	1.68894	0.567039	3.01698	2.59684	1.72927	1.26527	2.32569	1.36799	1.23895	1.21489	1.96056	1.97864	2.26557
DUF421 domain-containing protein	0.506739	0	0	0.671312	1.80038	2.03911	0	0.60245	2.39298	3.35677	4.33556	0.743717	0.989498	0.610649	4.03692	4.74479	2.70196
isoaspartyl peptidase/L-asparaginase	1.57356	0.828951	1.40291	0.349763	0.934387	1.8888	0.748048	1.36978	2.45224	3.07278	2.19173	0.830342	2.34936	1.99355	3.23776	2.76265	0.784547
NADH-quinone oxidoreductase subunit M	0.360583	1.10728	0.501607	4.90246	4.68544	4.67186	0.662335	0.194416	2.05522	1.35795	1.79838	0.852683	0.169425	2.07692	0.942941	0.796135	2.24954
replicative DNA helicase	0.774894	1.01658	0.970357	1.00538	0.315652	0.385883	0.596274	0.63015	2.28289	1.71974	3.34069	2.08496	2.70626	1.22668	3.02253	3.62244	3.38525
ferritin-like domain-containing protein	0.736699	0	1.23575	0.957714	0	0	0	0.806586	4.20993	5.26299	3.72284	1.74047	0.343015	1.69872	1.53315	3.65521	3.25272
imidazole glycerol phosphate synthase subunit HisF	1.06777	0.937504	0.19447	0.2304	0	0.712046	2.16201	2.11805	1.87658	2.1955	1.28321	2.36363	0.996378	0.815872	3.69876	2.71719	3.95657
DNA gyrase subunit A	0.846288	0.55633	0.70362	0.683327	0.853046	0.424198	1.42175	1.37681	1.8839	1.97015	1.90943	3.53639	1.96289	2.9144	2.08673	2.08128	2.76261
VTT domain-containing protein	1.49631	0.545981	0.416498	3.93602	4.25225	1.24132	0.152011	0.544014	2.21857	2.81945	1.68479	0.25136	0.932408	1.43754	1.93802	3.27972	1.86585
phosphate ABC transporter ATP-binding protein	0.633406	0	0.687253	0.824132	0	0	2.02262	2.39536	2.55011	1.48826	2.0777	1.56897	2.17606	2.2982	2.10245	2.94083	3.37588
DUF3750 domain-containing protein	0.369106	0	0.193716	0.225041	0	0	0.656411	0.406654	3.13535	3.05746	2.29278	1.39249	2.77899	1.05146	4.52044	4.69189	4.0413
type I methionyl aminopeptidase	2.36034	1.18201	1.31523	1.09137	1.64471	2.02371	0.826347	0.558272	1.66449	1.34405	2.13443	1.57433	4.08689	3.68359	1.4049	0.739996	0.858716
type II toxin-antitoxin system PemK/MazF family toxin	0	0.735984	0.446238	0.518399	0	3.38558	0.490644	1.7428	3.66476	3.19873	3.61395	1.07573	3.77872	1.83659	2.50248	0	0.998196
protein-export chaperone SecB	1.68174	1.95355	0.937198	0	1.80598	1.11451	2.10388	0.916913	1.27253	1.2379	2.01844	5.35986	0.51985	2.2793	2.38889	1.21524	0.703132
lyase	0.546907	0.240092	0.152374	0.708057	1.33382	0.54706	1.17276	1.19112	2.07755	1.69906	2.47676	2.02141	3.82755	1.89064	1.70901	1.80036	4.43102
aspartate aminotransferase family protein	0.655707	1.08767	0.81603	2.26795	2.97451	2.93056	0	1.37701	2.58508	1.65881	1.95112	1.36271	1.43488	1.03313	3.04437	2.68836	0.287398
LOG family protein	0.361664	0.635083	0.607048	1.81625	0	0.723531	0.651364	0.196768	3.56237	4.75541	4.67539	1.64445	1.91859	2.42362	2.78993	0.363172	1.27588
rhodanese-like domain-containing protein	0	0.610468	0.333191	0.774143	0	1.19624	0.7734	1.6601	3.01263	2.49983	3.98137	1.20482	3.99664	1.41281	1.31488	2.03593	2.7597
radical SAM protein	1.37181	1.52682	0.781829	1.33124	1.86568	1.09747	0.529895	1.02063	1.88245	1.21735	2.45844	3.18659	1.59181	1.96218	1.01355	2.26204	2.87953
DNA polymerase/3'-5' exonuclease PolX	0.156259	0.137196	0.341446	0.604018	0.254061	0.312606	6.10376	6.87003	0.41582	1.03662	0.701723	1.77152	1.31307	0.0899846	0.487443	1.02329	0.58465
NAD(P) transhydrogenase subunit alpha	1.75868	1.54412	1.95995	0	0	0	1.63224	1.43999	3.00633	2.34542	3.18579	0.590599	0.820547	2.02554	1.84095	3.85959	1.09606
FMN-binding glutamate synthase family protein	0.363865	0	0.201134	0.465439	0	0.358155	1.22456	1.78031	2.13513	2.80687	4.27283	1.83146	1.01588	1.88082	3.22315	3.37704	2.0301
copper oxidase	0.336597	0.134157	0.337858	0.60972	0.308964	0.601126	0.825287	1.33168	1.17601	0.807937	0.405351	2.9184	3.40242	4.14762	4.10445	1.85586	3.8575
nodulation protein NfeD	0.587513	0.516965	0.536353	0.754366	0.63752	0	1.903	1.05259	2.87289	2.15466	2.28157	1.70153	1.07419	1.11641	3.64434	2.75771	3.1437
30S ribosomal protein S17	0	0	0	0	0	0	3.66528	4.44274	1.53633	0.452346	2.79069	2.74628	1.90218	0	4.28324	1.1184	1.2152
transcriptional regulator	0.814617	0.635083	1.08689	0.705905	0.443256	0	2.74656	0.942299	1.792	2.53603	3.57894	1.59604	2.26898	2.56374	2.12977	1.49031	1.01533
M48 family metalloprotease	0.771207	0.507823	0.922428	1.07238	1.8441	0	1.19272	1.40347	2.75653	2.72921	2.90037	1.30178	1.22659	1.37841	2.48099	1.86572	2.47235
cation transporter	0.293114	1.61485	0.47766	2.57157	2.32108	0.558989	0.488463	1.67635	2.46949	1.17884	2.16079	1.07499	3.35361	1.6248	2.48029	1.28439	1.29743
phosphoribosylaminoimidazolesuccinocarboxamide synthase	0.606032	0.799949	0	0.982085	0.492673	0	0.185649	2.29255	1.92743	1.47975	2.47192	4.88103	1.97739	1.92006	1.58135	2.32976	2.64516
GMC family oxidoreductase	1.85156	1.33814	1.70811	1.21297	1.34223	0.654874	1.05772	0.776981	2.39083	2.62774	1.70902	1.56096	2.61289	2.17078	1.52954	0.750225	1.47699
cytochrome-c peroxidase	0.450717	0.197865	0.22905	0.247067	0.36641	0	4.88203	1.56604	1.07689	1.44124	1.9775	2.12017	2.00311	1.37949	0.683174	2.7579	3.04654
formylglycine-generating enzyme family protein	0.546228	1.24844	1.31757	1.36253	0	0	1.10837	0.365064	3.92819	1.40359	2.5417	2.74213	2.0198	2.16378	1.53242	2.86295	1.7535
magnesium/cobalt transporter CorA	0	0.715912	0.605802	0.703766	0	0	1.15392	2.37177	2.96789	1.79092	2.71482	2.37313	2.26343	2.48738	2.26487	2.69253	0.652821
ubiquinol-cytochrome c reductase iron-sulfur subunit	1.3278	0.783585	0.497312	0	0	0	0.822928	1.21389	1.17831	3.3649	3.64159	2.10699	0	2.56995	3.26535	3.43254	2.23602
DUF1134 domain-containing protein	1.87986	1.48586	1.09934	1.41572	2.29054	0	2.07046	0.767271	1.53536	1.33501	1.97613	0.378875	2.89026	1.78668	1.76275	1.54748	1.75783
FAD-dependent monooxygenase	2.87272	4.93514	0.936712	3.02803	1.45831	0.897178	0.121575	2.40965	0.625913	2.7084	0.190252	0.74844	1.06695	1.53077	0.717806	0.93351	0.88403
preprotein translocase subunit SecG	0	1.35776	0.861765	0.496245	3.73926	0	0.94745	0.417081	1.15066	1.29077	1.23478	0	2.55413	2.82765	2.22404	2.41413	5.11758
adenylosuccinate lyase	0.587524	0.687406	1.31093	0.887123	0.956622	0	1.67716	0.744668	1.26403	3.38473	2.30511	3.67973	2.55681	0.901958	1.62879	1.07305	2.43782
DUF2269 domain-containing protein	0	0	0	2.41635	1.48807	0.915488	1.40615	1.99816	2.09682	0.408271	3.73242	1.23571	1.74161	2.19374	0.476663	2.00856	3.43116
ABC transporter permease subunit	1.53444	1.04938	1.54617	2.13013	2.18052	1.5091	1.36404	0.467597	1.56609	1.45021	2.30935	1.06948	0.766802	0.503987	2.56748	1.034	3.27009
pteridine reductase	0	0.320123	1.01583	0.236019	1.77843	2.18824	0.89353	0.793471	1.52354	2.09841	1.31565	2.93467	1.36091	1.46639	3.03518	3.59431	1.81785
preprotein translocase subunit SecA	0.690936	0.344552	0.437695	0.573256	1.44144	0.984848	1.14618	1.23209	1.60558	0.960401	1.68838	2.84617	2.48069	1.94689	1.8425	2.80871	2.99426
NADH:flavin oxidoreductase	1.42369	0.178572	0.793312	0.394971	0.661366	0.406883	0.996863	0.663924	2.39507	1.80528	1.4737	2.04902	3.22637	2.22533	2.75405	1.11587	3.80265
STAS domain-containing protein	0	0	1.03049	0.100975	0	0	1.13303	0.554083	2.06025	3.96993	3.43492	2.07266	0	1.42429	7.9368	2.56802	0
cation-transporting P-type ATPase	0.4621	1.18941	0.829854	0.435847	0.767226	0.199373	4.16397	4.23342	1.02875	1.30947	1.45271	1.68434	1.42611	1.12336	0.688535	0.345714	1.52421
chorismate synthase	0.242413	0.414246	1.03585	0.458199	0	0.91667	1.1258	0.996543	2.01888	1.8533	2.71833	1.70593	1.71029	1.71802	2.6408	3.55193	2.86448
threonine--tRNA ligase	0	0.860798	0.312256	1.09096	0.683279	0	0.258395	0.460149	1.49426	0.936781	2.92808	3.20816	2.62166	3.40231	2.93286	2.93202	2.45108
CTP synthase	0.479934	0.138401	0.531713	0	1.0417	0	2.15734	1.04122	2.49319	1.63301	2.6076	2.14259	2.09882	2.48259	2.82646	1.22656	2.39232
N-acetyl-gamma-glutamyl-phosphate reductase	0.524519	0.228925	0.292273	0	0.426407	0	2.08882	1.56871	2.38926	2.32786	2.37261	2.64011	1.46835	2.2654	2.45699	1.72666	2.28446
DmsE family decaheme c-type cytochrome	0.297983	0.503938	0.166042	0.18144	0.467407	0	6.02721	5.0138	0.774233	0.373185	1.02796	2.70233	0.807528	0.328275	0	0.933077	1.76291
metal ABC transporter permease	0.866236	0.521815	0	1.44544	0	1.71163	0.709825	0.628779	2.40718	3.3026	2.92736	1.65671	1.82279	2.50519	1.23545	1.56569	2.89623
sulfurtransferase	0.314711	4.10312	1.58082	0.460799	2.31478	0	3.00943	0.403293	2.14521	0.89013	0.644743	0.956208	2.61581	3.05135	0.741476	1.90755	0
tRNA adenosine(34) deaminase TadA	1.08734	1.52247	2.17555	2.19106	1.8734	0	0.331037	1.80188	1.67914	1.96642	3.01455	0.732475	0.513471	1.26257	1.71988	1.83404	2.0457
thioredoxin-disulfide reductase	0.567676	1.48397	0.474481	0.720896	0.461491	0	1.39174	1.53245	1.83264	2.14069	1.78711	2.83806	1.58416	3.22337	2.90618	1.24582	1.06026
penicillin-binding protein 1A	0.578883	0.303666	0.257958	0.747702	0.187685	0.695796	0.918206	2.32411	2.23947	1.53307	1.77287	2.71978	2.70227	1.86155	2.41194	1.52284	2.30091
polysaccharide deacetylase family protein	1.85796	1.16362	1.46721	1.37093	1.10597	1.60826	0.335074	1.12344	1.55686	1.60528	0.877027	0.884601	1.71719	1.82785	3.37183	1.72878	2.31762
calcium-binding protein	1.58405	0	0.986703	1.41143	1.35617	1.57187	1.25799	2.71707	1.83502	1.66094	1.54932	1.01925	1.97624	1.63732	1.09285	1.98639	0.880652
cell division protein FtsZ	0.465936	0.607851	0.258626	0.586834	0	1.38739	0.708145	0.634491	2.67291	1.32108	3.33101	2.02011	2.36846	1.8544	2.15397	2.26285	3.15038
PepSY domain-containing protein	0	0	0.120141	0	0.347217	0	0	0	2.59256	1.35704	1.72846	1.36142	4.57332	3.38949	3.34342	1.35163	6.1757
preprotein translocase subunit SecE	0	0	0	0.509304	0	0	0.964072	0.428057	1.1955	1.04754	0.712611	5.28431	3.67087	3.62464	0.819526	3.45332	3.92274
YicC family protein	0	1.36719	1.04611	1.00661	0.51349	0	0.381612	0.676588	1.77457	1.93698	1.1283	2.08537	0.581221	1.07859	3.24396	5.44704	3.51009
SsrA-binding protein SmpB	0.610155	0	0	1.56942	0.992048	0	0	0.663924	1.84961	1.07953	1.63585	0.819607	5.10915	1.75684	5.70312	2.66035	1.51085
SMC-Scp complex subunit ScpB	0	0.791461	0	0.236982	0.63961	0	0.691739	0.689171	2.08225	1.62191	2.94173	5.94054	1.99769	2.01591	2.50611	1.76144	1.50586
TerC family protein	0.7428	0.642956	2.0721	0.471238	1.19078	0.750776	0.89371	0.593739	2.75739	2.41709	2.64763	0.96968	1.34858	2.08697	2.66987	1.21531	1.84442
FtsH protease activity modulator HflK	0.670861	1.19169	0.758865	0.148114	0.367333	0	0.41772	1.96112	3.10035	1.63214	1.8448	1.6753	1.26206	2.74048	1.89462	1.98828	3.16903
preprotein translocase subunit YajC	0	1.00962	0	0	0	0	0	0.312811	2.17317	2.0349	5.21717	3.08929	0.536511	1.6471	2.3654	3.78703	3.58327
glutamate--tRNA ligase	0.57379	0.167911	0.845759	0.87036	0.310941	0	0.826498	1.25776	1.75406	1.70443	2.095	1.41982	0.895349	1.21464	4.41096	3.37153	3.13283
nitrite reductase, copper-containing	0.185699	0.198364	0.660327	0.6216	0.39736	0.488925	3.39757	5.66044	0.626703	0.216339	1.10618	2.49362	1.45815	1.19886	1.47114	0.268906	0.913057
bifunctional riboflavin kinase/FAD synthetase	1.38613	0.742151	1.53678	1.05921	1.79302	1.66261	0.67873	0.448699	1.96563	2.16469	0.243957	0.360738	2.05487	1.10749	3.10378	2.66994	2.34535
polyphosphate kinase 1	0.389971	0.681027	0.43314	0.502578	0	1.03758	1.26648	1.47755	2.11278	2.58645	1.75757	3.55274	1.68724	1.26486	2.55516	1.41017	1.76933
DUF2970 domain-containing protein	0	0	1.29815	0.754035	1.89391	0	0.713664	1.26749	2.76481	3.23865	1.05503	0	2.42596	0.670794	1.37391	5.6915	1.64409
NADH-quinone oxidoreductase subunit G	0.222568	0.292173	0.12448	0.433739	0.181834	0.223457	2.05075	1.21346	2.24543	2.37042	2.11796	2.01866	1.45874	0.641402	3.24328	2.32711	2.91621
Hsp33 family molecular chaperone HslO	0.631639	0.55458	0	0.408878	1.02698	3.15908	0.58048	1.54583	2.27861	2.3818	0.286048	1.90905	1.76822	0.18187	4.92985	1.38619	1.57462
pilus assembly protein HicB	0	2.15754	0.684639	0	0	2.27134	0	1.28617	2.33368	1.59447	6.50802	0.825221	3.43955	1.36136	2.55961	0	0
1-deoxy-D-xylulose-5-phosphate synthase	0.584318	0.128258	0.56635	0.283684	0.709077	1.16331	1.42893	0.950099	2.37956	2.00588	1.31126	1.76571	1.49325	1.68204	3.63629	1.92247	2.3541
50S ribosomal protein L21	0	0.757215	1.45102	0	1.40222	0	1.05677	0	1.98158	1.15941	1.56985	4.67892	4.0629	1.99141	1.79665	0.946342	2.1604
PhoH family protein	0.256999	0.986451	0.573775	0.300369	0.305726	1.54243	0.784779	1.27649	2.68851	1.80018	1.17217	0.92931	1.26364	2.7881	2.91891	1.8866	2.89995
DNA-directed RNA polymerase subunit omega	0	0	0	0	2.17658	0	0	0	1.01707	0.462866	0	2.69736	4.99676	2.31274	4.18325	5.87579	1.66863
PAS domain-containing sensor histidine kinase	1.36419	2.19401	0.91041	1.4869	0.816899	2.26879	1.53934	1.61482	0.612155	2.03514	0.503631	2.47558	1.08122	1.45263	0.783246	1.2312	1.42942
2-oxoglutarate dehydrogenase E1 component	0.379265	0.166238	0.316057	0.306373	0.922541	0.187891	1.7936	1.08245	1.89965	2.68617	2.56907	2.09807	1.94286	1.96254	2.36854	1.66018	1.52645
KTSC domain-containing protein	2.63802	4.63237	3.6749	4.26917	2.14458	7.91628	0	0	0	0	0	0	0	0	0	0	0
ClpXP protease specificity-enhancing factor	0	0.55458	0	0.414719	1.02698	0	0.773973	0.343651	1.20314	4.23294	1.71629	1.70299	5.31308	4.02193	1.32052	2.07929	0
transcriptional repressor NrdR	0	1.47075	0	0.710229	0	1.12853	0.698995	0.60446	1.93799	2.24556	2.04371	2.28303	0	2.61405	2.92075	2.46077	3.47279
peptide chain release factor 2	0.24307	0.226294	0.685139	0.158204	0.393076	0	1.35639	0.673718	1.96418	1.65727	1.338	1.82255	1.1435	2.29522	3.12161	2.70944	4.29893
PEP-CTERM/exosortase system-associated acyltransferase	0.360212	1.28967	0	0.237954	1.78575	1.43631	1.68773	4.11213	0.540483	0.314154	0.61112	1.68827	0.958401	1.88385	1.4256	0.816886	3.0219
IS110 family transposase	0.670172	0.931322	0.264015	1.50514	0.432733	0	1.6357	1.79109	1.60708	1.39256	1.90291	2.22399	2.4478	1.70717	1.83807	1.18044	1.78822
translational GTPase TypA	1.33697	0.521525	2.06948	1.44222	0.482884	2.3786	0.455052	0.889122	1.0153	1.31853	1.48083	0.897798	1.24735	2.73678	1.08326	1.79322	3.14817
thioredoxin domain-containing protein	1.99107	1.17274	1.01399	1.67527	2.95742	0.520502	0.625709	2.182	1.17848	1.68483	1.75394	0.608623	0.12008	0.667843	0.675666	2.97046	1.76235
cytochrome c5 family protein	0.484826	0	0	0	0.763514	0	0.287707	2.31219	1.48167	1.47832	0.44636	3.48681	2.66507	2.20822	2.95071	2.11509	2.95559
cobalamin-independent methionine synthase II family protein	0	0.446181	0.279245	0.164945	0.828586	0	0.770565	0.273434	1.24035	2.12169	1.37956	2.54421	1.87248	1.75184	5.2331	1.11291	4.39362
CocE/NonD family hydrolase	0.132486	1.0469	0.221471	0.428809	0	0.265045	2.1955	0.792885	1.91351	3.3515	2.03994	1.24575	1.60716	1.14764	3.174	1.16301	2.6422
thiol:disulfide interchange protein DsbA/DsbL	0	0.366281	0.236866	0	0	1.63123	0.255591	0.904851	2.54924	0.743237	0.755699	2.24153	2.33765	2.4194	3.49916	3.66049	2.59059
copper resistance protein CopC	0	0	0.354459	0.439854	1.01272	1.35936	0.782722	0.369685	1.91615	2.07093	2.46175	0.905932	0.634059	1.51464	4.80437	2.22568	3.24905
DUF1772 domain-containing protein	0.614334	0	0	0	1.99769	0	0	0.668472	0.466737	1.09059	1.11284	1.23783	0	1.4151	1.91971	4.71874	9.09258
lipopolysaccharide transport periplasmic protein LptA	0.501077	0	0	0.331775	0	1.02535	0	0.528984	1.36879	1.07837	2.22238	2.23265	2.30335	2.66299	3.65626	2.23814	4.13722
zinc-dependent peptidase	0	0	0	0.448372	0.567436	0	0.42932	0.571857	1.70439	2.16845	4.09183	1.39542	1.28711	2.39947	3.59781	1.90891	3.47852
carbohydrate kinase family protein	0	0	0.161222	0.932255	0.46891	0.576963	1.23686	0.627633	2.62898	1.79111	2.08971	2.90552	0.807355	2.49121	0.599847	4.114	2.15687
Xcc1710-like domain-containing protein	0	0	0.409661	1.40469	2.3333	0	1.77625	1.57414	2.21854	1.29721	1.31578	0.963858	3.38041	0.413209	1.52535	2.40058	1.80331
3-oxoacyl-ACP reductase FabG	1.45251	0.637654	0.607028	0.705191	1.18082	0	0.889912	1.37358	0.827098	2.25176	1.64449	0.731673	2.70276	2.70361	3.00954	1.99556	0.452623
5-methyltetrahydropteroyltriglutamate--homocysteine methyltransferase	0.498297	0.87259	0.138063	0.160389	3.64247	1.49946	0.609735	0.270351	1.22724	1.76859	0.899518	1.33499	2.08341	1.57706	2.59088	2.17955	2.4784
Holliday junction branch migration DNA helicase RuvB	1.04153	0	0.717708	0.334644	0.83811	0	0.951132	0.702367	3.14012	2.74339	3.04283	0.520825	1.92688	1.33586	2.42473	1.42396	2.25536
HAMP domain-containing protein	1.41985	1.6163	0.924819	1.49909	0.382251	1.57569	0.821205	0.996156	1.63561	1.68759	1.99228	1.62482	0.79597	1.08249	1.92167	1.54616	1.79501
dihydroxy-acid dehydratase	0.483085	1.55521	0.269024	0.416953	0	0	1.77565	1.4892	2.01862	1.92958	1.74992	2.48751	2.10152	0.834579	1.84504	1.57231	2.00714
SGNH/GDSL hydrolase family protein	0.774022	0.643802	0.309465	0.488824	3.03208	0	3.86808	3.77835	1.36823	0.832754	1.19006	0.823852	1.20173	0.916497	0.799769	0	0.307983
YdiU family protein	0.958187	0.578609	0.740844	1.1007	1.04981	0.952781	1.52089	0.273617	2.67291	1.68156	0.867086	1.32944	0.632281	0.828252	2.60968	1.94497	3.45673
pilus assembly protein PilM	0	0.214579	0.136182	0.474611	0	0.491604	2.95335	0.655057	1.2861	1.17969	1.74645	2.09241	3.84033	1.94928	1.49934	1.32116	2.41463
YajQ family cyclic di-GMP-binding protein	1.1142	0.978265	0	0.721251	0	0	0.682635	2.72786	1.69301	2.22521	1.00916	0.374168	2.0794	1.28326	2.32114	3.05651	2.08319
lysophospholipid acyltransferase family protein	1.30621	2.2937	0.97046	1.12739	0.707918	2.61314	1.06703	0.473771	2.15016	2.12559	0.788715	2.33946	1.21887	0.501468	0.907048	0.477765	2.17083
exodeoxyribonuclease VII small subunit	1.08064	0	0.561558	0.754035	0	0	0	1.7428	0.405616	0	0	1.39402	7.88897	2.44081	2.22443	4.62082	0
nucleotide exchange factor GrpE	0.474565	0	0	0.865928	0	0.920182	0.796407	0	1.06949	1.1724	0	6.4511	3.43004	0.789655	1.88164	3.50962	2.21434
cytochrome c biogenesis protein CcsA	0.645347	0.320123	0.202343	0	0.592809	2.68394	1.11329	1.10653	2.58499	0.739118	2.49749	0.953706	1.89869	1.39942	2.56853	2.22234	1.2646
phosphate acyltransferase PlsX	0.516347	0.227602	0.145287	0.169768	0	0	1.28201	0.695168	1.067	1.37982	2.10385	3.28763	1.43291	2.82301	1.06171	4.77935	1.91121
ParB/RepB/Spo0J family partition protein	0.954332	0	0.895035	1.20837	0	1.2909	0.981337	0.868365	1.92826	1.7056	1.72655	2.31046	1.73553	0.54887	1.66251	1.90142	3.18175
TlpA family protein disulfide reductase	1.83985	1.94762	0.591464	0	0.80127	3.11555	0.622395	0.248972	1.0416	0.410419	1.33454	2.07849	1.46479	2.02704	1.5514	2.28033	1.92137
FkbM family methyltransferase	1.30458	0.27729	0.806843	1.78225	1.78227	1.96097	1.41216	1.14848	1.85564	1.46235	0.555066	1.88154	1.92718	1.5602	1.82805	0.390554	0.384185
tRNA (N6-isopentenyl adenosine(37)-C2)-methylthiotransferase MiaB	0.202925	0.178168	0.567282	0.774048	2.27624	0.405963	0.741265	1.9581	1.53031	0.61571	2.91455	1.0784	1.68598	1.37433	2.692	1.74847	1.47425
septal ring lytic transglycosylase RlpA family protein	0.557098	0.650829	0	1.93827	0	0	0	0.161584	1.7616	0.940211	2.63908	4.15762	1.01835	2.129	2.33648	2.92597	2.24339
biopolymer transporter ExbD	0.674382	1.14281	0.724329	0	1.03426	0	0	2.06511	2.45711	2.90137	1.17736	3.00648	1.82839	0.351369	0	3.54316	1.59193
protoporphyrinogen oxidase HemJ	0	0.57482	0.709488	0	0	0	0.40111	1.01121	0.994797	2.59526	2.91712	3.95744	0.610918	0.377016	4.77359	1.44206	2.44813
DEAD/DEAH box helicase family protein	0.6705	0.521988	1.12878	1.2595	0.476089	0.421644	1.0749	1.21243	0.988527	1.18887	1.16696	2.51204	1.70564	3.0626	1.71878	1.01044	2.20045
prolyl aminopeptidase	0.839145	1.74135	1.88122	1.09211	2.75178	0	0.858626	0.30499	1.60051	1.37315	1.77795	0.380104	1.04951	0.968966	2.62328	1.84552	1.7471
phosphopantetheine-binding	0	0	0	0	0	0	2.55591	5.10681	0	0	0	4.90335	0.973207	0	2.1727	1.14441	2.59995
homoserine kinase	0.567676	0	0.473982	0.551209	0.921526	0	1.56399	0.463276	1.07754	1.38209	1.54249	1.71573	3.17832	1.14417	2.66086	4.67578	0.352675
HlyC/CorC family transporter	1.22125	1.44032	0.683188	0.918624	0	0.83072	0.880188	0.222316	1.71217	1.81983	1.47801	1.11966	0.775115	1.31578	2.562	2.92901	2.82409
acetolactate synthase small subunit	0	0	0.919853	0	0	1.10083	0.674259	0.299377	1.88126	2.68632	1.49517	1.84789	1.02381	2.21815	4.00866	1.80404	2.74351
aldehyde dehydrogenase family protein	0.912004	0.478241	0.39911	1.04002	3.20174	3.60031	0.437016	0.98616	1.57016	1.35517	0.805433	0.238107	0.843394	0.512359	1.87871	1.95924	2.21199
ergothioneine biosynthesis protein EgtB	1.63034	1.54004	1.67632	1.99656	1.3427	3.05929	0.629699	0.223334	1.0072	0.906578	1.10479	1.80396	1.53867	0.829152	1.47118	0.450433	1.48568
serine/threonine-protein phosphatase	0.351736	0.245328	1.21597	0.542623	0.590409	0	0.393668	1.07813	1.44229	2.02497	0.647476	1.41744	4.847	2.71908	1.11408	0.385959	3.3413
succinate dehydrogenase, cytochrome b556 subunit	0.717542	0.610468	2.67483	0	0	0	0.439617	2.35521	1.61009	0.617748	0	2.29369	1.2781	1.19195	2.90896	3.14995	1.78877
aquaporin	0	1.14131	0.965771	0.560973	0	0.866839	1.85828	1.41445	1.64598	2.49992	0	1.74612	0.808655	2.99427	1.354	1.90183	1.62026
homoserine dehydrogenase	0.409556	0.179795	0.685163	0.662491	0.332948	0.819341	0.752483	0.891296	2.10103	0.999706	3.15349	1.51322	1.33761	1.65122	1.91971	2.47224	2.29722
glutamate-5-semialdehyde dehydrogenase	0.639141	0.187055	0.474857	0.137911	0.348878	0.852426	1.69593	0.696297	1.21396	1.70104	3.66539	1.28748	1.58995	0.735831	2.44106	2.80643	1.32714
Crp/Fnr family transcriptional regulator	0.668216	0.614881	0.822857	1.86969	1.85379	2.13654	1.48405	0.74875	2.20112	2.71333	1.35089	0.698171	0.957436	0.218861	1.43227	1.19357	0.915979
Fic family protein	0.240463	0.446192	0.676273	0.317648	0.392019	0.484961	1.09043	1.85486	2.37867	3.59236	2.05944	1.374	1.36342	1.72142	1.77362	0.831539	0.877467
DUF1194 domain-containing protein	0.360212	0	0	1.63223	2.6248	0	1.68928	0.716198	3.65613	2.79006	3.58239	0.442069	0.614187	0.514796	0.68559	1.51275	0.897976
quaternary ammonium compound efflux SMR transporter SugE	1.69232	0	0.942994	1.64323	4.1273	3.38558	1.02723	0	1.61345	1.52022	0	1.14204	2.38379	0.970168	0.889771	0	1.06474
bifunctional phosphopantothenoylcysteine decarboxylase/phosphopantothenate--cysteine ligase CoaBC	0	0.195896	0.371187	0.288861	0	0.446357	1.91155	1.33441	2.96532	2.06553	2.01747	1.04567	1.02979	0.384831	2.78837	2.19748	2.2121
maltose alpha-D-glucosyltransferase	1.3769	0.781634	1.0394	1.52126	1.58347	1.2966	0.495825	1.14414	1.87971	1.8352	1.68921	0.654369	1.05863	0.979795	1.60178	1.68843	1.41786
3-isopropylmalate dehydratase large subunit	0.954587	0.503733	1.49077	0.618721	1.24113	0	0.702015	0.415094	2.03075	2.37059	0.865335	2.56702	1.78266	0.660548	2.39087	1.04659	2.61707
adenosylhomocysteinase	1.2332	0	0.41566	2.26348	0.298834	0.410608	0.885984	1.0878	1.08826	1.59378	2.38355	1.33212	1.73879	2.235	1.69818	0.86938	2.26409
septation protein A	0	0.870169	0	0	0	0	1.1842	0	1.10823	1.97933	1.34648	1.29968	4.16167	2.79661	2.58083	1.63126	3.03181
glutamyl-tRNA reductase	0.645272	0	0.599265	0.696171	0.349715	0	1.05424	1.0532	1.47072	2.95923	1.94814	2.45484	1.4021	1.11389	2.68852	1.41442	1.6086
aromatic ring-hydroxylating dioxygenase subunit alpha	1.22065	1.28166	1.4947	0.787595	0	1.46279	1.34721	0.929329	0.73997	1.51823	1.54829	2.45863	1.36523	1.96997	1.5288	0.802333	0.913057
tRNA uridine-5-carboxymethylaminomethyl(34) synthesis enzyme MnmG	0.139491	0.374021	0.237371	0.643383	0	0.284818	1.63979	1.15456	1.23261	1.44549	2.03725	2.17101	1.32014	1.38539	3.5259	1.39738	2.11333
HAD family hydrolase	0.315265	0.818191	1.27417	0.519627	1.02517	0	0.0965766	1.24401	1.57292	2.40438	0.142773	3.20304	1.81593	1.08287	3.06023	1.77865	1.37604
bifunctional UDP-N-acetylglucosamine diphosphorylase/glucosamine-1-phosphate N-acetyltransferase GlmU	0.196264	0.17232	0.984291	0.381142	0.640319	0	1.55693	1.06712	2.01352	1.65084	0.89077	0.66056	1.6475	1.13495	2.65497	3.22951	2.20179
Asp-tRNA(Asn)/Glu-tRNA(Gln) amidotransferase subunit GatB	0.3745	0.322857	0.309838	0.484849	0.608901	0	2.18021	1.42069	0.993668	1.32545	1.69117	1.76123	1.04875	1.61355	2.91539	1.63634	1.85815
phosphopyruvate hydratase	0	0.368854	1.05479	0.271947	0	0	1.02925	0.343114	1.83562	1.86469	3.42588	1.12963	1.17605	1.20963	2.18847	2.30437	3.40368
3-hydroxyacyl-ACP dehydratase FabZ	0	0	0.34232	0	0	0	0.74519	2.3171	1.62109	1.36514	0.556422	0.825221	3.98671	1.7762	2.55997	0	4.59979
PstS family phosphate ABC transporter substrate-binding protein	0	0	0.447723	0.347669	0	1.07446	0.492623	1.17303	0.809034	1.42294	2.63936	1.60199	3.02147	3.09205	1.39342	1.46206	2.33134
cell division protein FtsL	0	0	0	0	0	0	1.05677	1.93261	2.6244	1.54646	3.929	1.17569	0	0	3.61999	4.75982	0
GTPase HflX	0.462411	0.17657	0.44599	0.888431	0.697641	0.45542	0.523418	0.436202	1.97352	1.27984	2.73028	1.72295	1.49256	0.998336	3.24778	2.44502	1.68224
tol-pal system protein YbgF	0.296016	0	0.166042	0.367473	1.07229	0.600119	0.403319	0.83319	0.611386	1.96328	1.14754	2.33203	1.70857	0.929317	2.63899	2.44072	4.00461
alanine--tRNA ligase	0.519538	0.36428	0.346151	0.469481	1.0137	1.45376	0.828744	1.07371	1.30072	1.75077	2.42648	1.51836	1.45263	0.997658	2.54974	1.79952	1.2787
ribulose bisphosphate carboxylase small subunit	1.8686	0.546877	1.04122	1.2096	0	0	0.763223	4.40542	0.761963	0.276434	0	1.3472	1.16244	4.66295	0	0.683469	0.776375
CAP domain-containing protein	0	0.304055	0.532434	2.70331	1.16823	5.67745	0	1.42478	1.88285	0.642684	1.13579	0.465182	0.670476	0.419218	1.77909	1.93702	0.475736
succinate dehydrogenase, hydrophobic membrane anchor protein	0	0.67308	0.832978	1.47612	0	0	1.39709	0.834161	0.582424	2.03271	3.4782	1.54028	2.09239	1.31317	1.59702	0	2.90881
sulfotransferase	0.525166	0	0.141183	0.328027	0.411952	0.50688	1.16763	0.913766	1.1146	3.21508	2.65563	0.544117	1.8801	1.72007	3.0986	1.60146	0.938764
pilus assembly protein PilP	0.51253	0	0.577788	0	0.847855	0	2.22349	0.846216	1.37413	0.227465	1.87833	2.78572	2.41895	1.82073	2.16014	0	2.57754
DUF4071 domain-containing protein	0.880112	0.996435	0.639707	1.12346	1.97219	0.806452	1.06251	1.61758	1.10445	2.08588	1.82322	1.43048	0.945081	0.777842	1.12745	1.18749	0.828897
phosphoribosyl-ATP diphosphatase	1.66098	3.64585	1.3883	1.0752	1.35029	0	0	0.903675	1.87892	0.737157	0.7522	1.6581	0	0.853738	2.59516	1.72468	1.03517
Rrf2 family transcriptional regulator	0	0	0.574467	0.679073	0	0	0.363921	1.40878	1.57612	0.719682	0.472312	0.711311	1.45418	2.42627	4.88572	2.85784	2.60013
4-hydroxy-tetrahydrodipicolinate reductase	0	0.293844	0	0.433289	0	1.32917	1.8386	0.546251	3.54237	1.33238	1.20466	0.671017	1.56266	0.38474	1.73916	2.19256	3.3203
acetyl-CoA C-acyltransferase	0	0	0.12526	0	0	0	0.826003	0.244604	2.47383	2.09508	3.4582	0.603166	1.25701	1.55148	4.44476	1.72666	2.24086
DUF3309 domain-containing protein	0	0	0.961128	6.69931	0	0	0	0	1.31045	8.4206	0	0	0	0	1.79665	0	2.37868
nucleotide sugar dehydrogenase	0.210546	0	0	1.22663	1.02698	0.42121	0.512162	0.454809	1.19024	2.23056	1.51994	2.3998	1.56593	1.08763	2.40738	1.38619	3.41167
aminoacyl-tRNA hydrolase	0	0	0	0.300833	0.230018	0	2.84058	1.76396	0.527831	2.0198	1.54424	1.27494	0.824597	2.79192	0.98091	3.49005	0.582281
STAS/SEC14 domain-containing protein	1.47037	1.30175	1.24947	1.87434	0	1.38027	0	0.787072	2.50899	1.65431	0	0	0.697465	1.27011	2.3511	0.820163	3.69605
3-phosphoserine/phosphohydroxythreonine transaminase	0.246409	0	0.551887	0.482516	0.80685	0	1.36009	0.400728	1.3115	0.981855	1.1246	2.4991	2.29627	2.85101	2.31506	0.544532	2.76683
IMP dehydrogenase	0.368727	0.648151	0.411347	0.477375	0.899576	0	0.225676	0.903469	1.89072	1.06294	1.83631	1.60936	1.72107	1.80389	3.0726	1.81802	2.06892
XRE family transcriptional regulator	0.846158	0.811859	0	1.0752	1.2681	1.56031	0.897192	0.399987	0.279277	1.45727	0	1.11596	3.15833	3.95992	0	2.96458	0.92395
circadian clock protein KaiB	0	1.50001	0.951975	0.552959	2.77774	0	0.523353	1.85899	0.648986	0.379109	0.773691	4.01607	0.797103	0.491916	0.889771	1.87466	2.12948
nucleotidyltransferase domain-containing protein	0.83825	1.42678	0	0.542623	0	1.67697	0.533515	3.07445	0.589999	0.606778	0	1.89409	0.962549	3.59354	0.907048	0.955529	1.91122
prepilin-type N-terminal cleavage/methylation domain-containing protein	1.98984	0.570654	0	0	0	1.10763	3.73153	2.10649	2.36483	1.21889	1.1988	0.971631	0	0.318834	1.46607	0.568899	0.755392
ketoacyl-ACP synthase III	0.562337	0.495285	0.938596	0.364589	0.457151	0	1.20318	0.459882	1.39153	1.24749	2.28725	2.45264	2.09978	1.29787	1.75907	0.61802	2.80702
NUDIX domain-containing protein	0	0	1.19051	0.586472	0	0	1.78942	2.52947	1.97406	1.78209	2.24823	1.14463	3.13861	0.618666	1.44262	0.607528	0
cytochrome c oxidase subunit 3 family protein	1.25738	1.47197	0.934181	5.42623	4.77018	1.67697	0	0.68409	0.477642	0.930057	0.75923	0.2815	1.17331	0.482721	0.43657	0	0
50S ribosomal protein L14	0.735186	0	0.409661	0	0	0	0	0.799974	2.79277	3.26282	1.33176	2.96268	0	0	3.82893	0.806717	3.66551
heme lyase CcmF/NrfE family subunit	0.792384	0.464006	0.663998	0.854872	1.07043	0	1.61416	2.00062	1.25078	0.936442	1.07277	1.42086	1.35264	0.835656	1.91891	1.59866	1.30838
VWA domain-containing protein	0.912447	0.900279	1.93387	0.771797	0.244683	1.42147	1.48412	0.676251	0.656746	0.633125	1.14984	0.921137	1.76016	1.67046	1.55359	0.570103	2.59051
DUF1232 domain-containing protein	0	0	0	2.30974	0	0	0	0.750745	3.66927	1.26779	0	1.86081	2.57525	2.84507	0.718661	4.54244	0
exodeoxyribonuclease III	0.348999	0.308825	0.387437	0.225917	0.508122	0.682265	0.856121	1.1248	1.43168	1.99599	0.576334	1.64275	1.93038	1.60865	2.12413	1.14295	3.02414
multidrug efflux RND transporter permease subunit	1.01052	0.592139	0.140655	1.09064	0.408375	0.510276	1.14058	0.777978	1.69187	1.27432	1.36846	1.47475	1.80837	1.40204	2.62794	1.849	0.730921
biotin synthase BioB	0.791633	0.70339	1.1619	0.679757	0.457151	0	0.159281	0.429745	1.11177	2.38357	2.65809	0.707916	0.492435	1.55243	1.65406	2.60981	2.99017
DUF2092 domain-containing protein	0	0	0	0	0	0	2.62221	2.10778	0.57648	1.83107	0.71575	0.791502	2.57771	2.7785	1.91202	0.867132	1.68184
peptidoglycan DD-metalloendopeptidase family protein	0	0.178168	0	0.142655	0	0	0.754705	0.911663	2.72739	0.489743	2.16045	1.65414	1.80489	1.56248	2.71486	2.78382	1.9831
threonylcarbamoyl-AMP synthase	0.854217	0	0.475987	1.38637	0.694434	0	0.78503	0.697121	2.21167	0.69042	1.16054	1.65768	0	1.87407	4.00397	0.468664	2.98311
phage major capsid protein	0.245062	0.193015	0.633118	0.142306	0	0.997046	0.844091	0.478416	2.23987	0.934702	2.59051	1.63322	1.26348	2.66281	1.30234	2.19097	1.66281
glutaredoxin family protein	0	0	0	0	1.51907	0	2.17488	4.3777	0.0898992	0.21006	1.97335	3.02	0.220833	0.136283	0	1.80425	1.84612
3,4-dihydroxy-2-butanone-4-phosphate synthase	2.17282	0.640359	0.667542	0.788125	0.401739	0.959576	1.01773	0.395739	2.37372	0.742308	1.95855	1.45552	0	1.24312	2.74564	1.07426	1.21704
protein TolR	0	1.14131	0	0.42073	0	0	0	0.356193	1.24169	5.26942	1.17736	1.30959	1.22184	0.800793	2.8074	1.42637	3.19761
ATP phosphoribosyltransferase	0	0.367992	0.437469	1.34102	0	0	0.256785	0.22803	2.20961	2.028	2.6573	1.38721	0.76811	0.481599	4.70115	1.83962	1.54618
ribosome maturation factor RimM	0	0	0.591484	1.3271	0	0	1.2876	0.567596	0.603639	0.909862	0.477868	2.4586	3.36776	1.7709	1.64608	0	4.54395
HTH-type transcriptional regulator CysB	0	0.254033	0.324537	0	0	2.85838	0.712509	0.470927	0.652667	1.16234	1.04168	2.88991	2.38834	0.335397	2.38288	2.22459	2.17091
O-methyltransferase	0.303016	0.798145	1.27978	0.909754	1.12949	0.783561	0.477853	1.06735	1.33232	1.80197	3.19804	0.670096	0.282756	2.07367	1.40316	1.19019	0.982882
3-hydroxyacyl-CoA dehydrogenase/enoyl-CoA hydratase family protein	0.21129	0.0926474	0.176534	0	0.172581	0	0.653079	0.521435	1.09392	1.7448	2.31149	1.85016	1.97689	1.40576	4.86047	1.28655	1.45731
endonuclease domain-containing protein	1.29054	1.20293	0.390458	0.453599	0	0	0.429313	0	1.06474	1.24395	0.634669	1.88253	1.90133	1.21057	3.64945	3.07561	1.74684
prepilin peptidase	1.44978	2.2526	1.14401	0.663551	0	4.10138	0.19214	0.278848	0.900154	2.66406	0.92843	0	1.43478	1.13004	1.18378	0.507317	1.28503
DUF2795 domain-containing protein	1.40145	0	2.33074	0	0	2.80368	0	0	1.06474	1.24395	5.07735	1.88253	1.30775	0	1.45978	0	1.74684
2-isopropylmalate synthase	0.527604	0.61765	0.195995	0.341088	0.571887	0.70298	1.61561	0.574099	1.67019	1.40448	1.11503	1.88992	1.80488	1.92426	1.83152	0.578938	1.75369
nucleoid occlusion factor SlmA	0	0	0	0	0	0	0.2707	0.980984	3.06929	2.55759	1.57779	1.18512	3.32702	3.089	0.929634	1.46902	1.11245
citrate (Si)-synthase	0	0.363743	0	0.134089	0	0.414401	1.77911	3.94627	1.02349	1.38091	1.50179	1.94904	1.1611	0.597262	0.866588	0.909713	1.2952
transposase zinc-binding domain-containing protein	1.18105	0.242309	0	1.08678	0.448711	0	0.987207	0.150149	0.93534	2.7479	1.41038	1.81271	1.9979	1.44442	2.03702	1.21132	1.87346
Asp-tRNA(Asn)/Glu-tRNA(Gln) amidotransferase subunit GatC	0	0.828951	0.526091	1.22233	0	0	1.15689	1.541	1.79325	0	0	1.26823	0	0	3.93372	4.14398	2.35364
YfhL family 4Fe-4S dicluster ferredoxin	0	0	0	0	0	0	7.55957	2.79933	0.410503	0	0	0.717156	0	1.17404	1.07386	1.17166	0
DUF2007 domain-containing protein	0	0	0.489987	1.67483	0	0	1.08827	0.469216	1.00879	3.11531	2.4212	0.602411	3.25154	2.06605	0	1.94909	1.11798
DUF4112 domain-containing protein	0.567676	1.47124	0.316321	0.742058	4.74867	0	0.709059	0.707224	1.95475	0.508755	0.514162	0.381273	1.7427	0.342061	0	2.4918	2.12275
acetyltransferase	2.6774	1.17538	0.22017	2.59973	2.59206	0	0	0	0.106808	1.12793	0.254663	0.753101	3.26488	0	2.78883	2.08989	0.352675
GatB/YqeY domain-containing protein	0	0	0.675387	1.13667	0.985345	0	0	0.657226	1.84172	0	2.19561	0	0	1.73798	6.93117	1.99499	1.51078
catalase/peroxidase HPI	0	0.212551	0.134895	0	0	0	5.04284	6.05865	0.0459808	0.10744	0	1.05686	0.903598	0.139409	0.126081	0	0.603498
Tol-Pal system protein TolB	0.617697	0.181871	0.347344	0.805486	0.677505	0.41536	0.377555	0.451577	1.96977	1.47203	1.31205	1.39319	1.3553	1.55079	2.37346	1.58904	2.57634
phosphate-starvation-inducible PsiE family protein	0	0.501594	0	2.1428	0	0	0.700027	0.603024	1.25119	0.507089	2.90215	0.727936	0.533094	0.328988	2.91414	1.88063	4.19929
ATP-dependent protease ATPase subunit HslU	0.607858	0.711468	0.451275	0.787266	0.329935	0	0.619392	0.550281	0.769117	0.538738	1.64837	1.76719	0.942533	0.233452	3.37195	3.11186	2.7766
FemAB family PEP-CTERM system-associated protein	1.02188	0.221209	0.13883	1.62459	0.810179	0.497051	0.15436	0.135176	1.51745	1.67996	0.225035	1.35574	3.05459	1.44402	3.40826	1.09901	1.25099
arsenate reductase (glutaredoxin)	0.766605	1.34616	2.13584	0	1.24642	0	0.955978	1.25124	0.291212	1.03251	2.08302	1.54464	2.14605	2.20732	1.59702	0	0
DUF3460 family protein	0	2.2081	0	0.936463	0	0	0.900854	0.707224	0.549545	0.652565	5.12969	0.971631	1.34993	0.833083	3.01374	1.61343	0
transglycosylase SLT domain-containing protein	0.184174	0.127841	0.0811342	0.431335	0	1.48296	0.406743	0.559146	1.50726	1.00118	1.39193	1.12583	1.62571	2.28006	2.25845	2.77584	1.90983
DUF484 family protein	0.381671	0	0.215425	1.00538	0	0	2.20161	1.70796	1.62791	1.05157	1.088	1.33044	1.84244	0.701147	4.5169	0	0
adenylate/guanylate cyclase domain-containing protein	0.601965	1.19849	0.498514	0.12989	0.517373	0	0.787074	0.783481	1.9142	2.4553	1.92321	1.98373	1.57606	0.502795	0.870263	1.11102	1.94399
SagB/ThcOx family dehydrogenase	1.39066	0.920747	0.529341	0.567568	0	0.644326	2.52607	1.98077	0.564459	1.26552	0.665329	0.707318	0.837619	0.682822	1.97054	0.911292	1.15625
50S ribosomal protein L4	0	0	0	0.563696	1.41584	0	0.800273	0.473771	1.15778	0.580648	0.788715	0.880151	2.43774	3.01003	3.63262	0.477765	2.71354
HAMP domain-containing histidine kinase	0.91443	0.833951	1.12874	0.80862	0.874407	0	0.109685	0.737318	1.7042	1.89138	1.23005	1.02849	2.15624	2.28364	1.15676	0.677662	1.55392
NADH-quinone oxidoreductase subunit N	0.369106	1.11668	0.82373	4.52661	1.74821	1.11999	0.11767	0.404284	1.24564	1.22576	0.160232	0.123953	0.694763	0.31665	2.87005	1.41274	0.934756
threonine ammonia-lyase, biosynthetic	0.534947	0.312194	0.197935	1.15429	1.15797	0.356731	0.655492	0.386909	1.35434	1.7401	1.45356	0.718582	1.99475	0.923567	2.60032	1.36966	1.99904
squalene/phytoene synthase family protein	1.99046	1.08365	0.83218	0.486735	1.19863	0	0.616149	0.138632	1.51492	0.657382	2.23304	1.02582	0.933301	1.17793	2.07772	0.580004	2.49109
alanine racemase	0.499697	0	0.12815	0.595494	0.517132	0.920182	1.83174	0.512063	0.611545	1.78966	2.17687	0.168743	1.50059	0.951625	3.41381	0.757073	1.74573
hydrolase	0	0	0.389671	0.174882	1.39887	0	0.496767	1.20096	1.69601	1.53941	1.27097	0.181449	0.79901	3.18424	3.1301	1.88363	1.06474
protein translocase subunit SecF	0.287477	0	0.80302	0.559492	0	0.575114	0.531224	0	1.42353	0.512396	0.78617	1.35716	1.88298	2.15587	4.50418	3.17278	0.360639
cytochrome c1	0	1.28572	0	0.236982	0	0	1.57378	0.597532	1.39472	0.974852	1.32633	1.96806	1.03196	2.54131	0.762661	1.20678	3.17633
glutathione synthase	0	0.24921	0.144031	0.351058	0	0.569637	0.171725	0.461815	1.18607	1.85148	1.79394	2.45765	2.35226	1.30762	2.93223	1.22992	1.74312
DUF2278 family protein	1.29989	0.913047	0.579463	0.760385	0.845398	0.520103	1.11269	0.424334	1.65691	0.919752	1.17736	1.3879	1.99807	1.49456	1.35322	0.925668	0.967527
FAD-containing oxidoreductase	0.781636	2.57354	1.63329	1.89741	1.27086	1.95464	0.838049	0.212629	0.890766	1.04069	0	1.1812	0.729375	0.900238	1.01771	0.857686	0.730706
5-(carboxyamino)imidazole ribonucleotide mutase	0	1.46751	0.916294	0	0	1.08094	0.33921	0.903675	0.619533	1.95983	1.00293	1.11558	2.04166	0.316878	2.84882	2.4152	1.37599
amidotransferase 1, exosortase A system-associated	1.11092	0.85355	0.846918	1.8002	1.11632	1.39083	0.426779	0.527739	1.00052	0.865935	1.00522	1.48711	0.90479	0.800132	0.863558	1.97903	1.54781
DnaJ domain-containing protein	0.817066	1.22261	0.474986	0.361334	0.460035	0	1.79507	1.76224	0.921082	0.989577	1.28173	1.32588	1.52876	0.470498	0	2.4426	1.36966
Xaa-Pro aminopeptidase	0.618571	0.360421	0.685709	1.44984	0.670488	0	0.870087	0.886592	1.70224	1.3586	1.28629	1.50827	0.761334	0.234251	1.69732	2.46381	1.50987
fatty acyl-AMP ligase	0	0.129737	0.0822018	0.190676	0	0	0.180467	0.240651	1.62403	0.785655	0.53468	2.97145	3.02779	2.29331	1.07563	2.26491	3.3083
restriction endonuclease subunit S	0.422475	0.961672	0.471025	0.414114	0.373926	0.358155	1.9789	0.797903	1.05256	0.970323	1.08457	0.403534	2.13849	1.87115	1.23376	1.37578	1.55094
DUF4114 domain-containing protein	2.02705	1.12581	0.45852	1.48185	0	0.714883	1.08774	1.54611	0.603549	0.591109	0.321097	0.480009	2.32097	0.619834	2.33661	0.477765	1.32919
segregation/condensation protein A	0.327346	0	0	0.646724	0.540115	0	1.00673	0.905691	1.88944	0.591917	0.902665	3.33692	0.305459	1.33771	2.07619	3.56879	0.415606
HPr family phosphocarrier protein	1.00778	0.884835	0	1.30473	1.63855	0	0	1.64489	0.765658	1.34179	2.73835	0.676866	0	1.74105	4.19892	0	0
UTP--glucose-1-phosphate uridylyltransferase GalU	0.517734	0.97231	0.942977	0	1.83321	2.16612	0.560736	0.899244	0.871659	0.518289	0.787856	0.204902	0.811254	0.351369	1.17312	2.1323	3.24364
zinc transporter ZupT	0	0	0	0	0	0	3.3921	1.2049	1.47224	0	2.50733	2.23115	2.06656	0.318834	0	1.82258	1.38022
acetate/propionate family kinase	0.679422	0.772606	0.851582	0.622635	0.719293	0.434469	2.34522	0.985867	1.32556	1.39961	1.01839	1.05685	0.842108	0.519221	1.64529	1.2032	0.55351
DUF2188 domain-containing protein	0	3.15112	1.21899	1.4984	0	0	2.83931	0	1.33637	0.516967	0	0	1.10126	0.629892	2.35266	1.20024	1.36339
amino acid permease	0.186085	0.334941	0.217137	0.761934	0.321214	0	1.45676	1.49833	1.79258	1.04684	1.77734	1.19656	1.46315	0.440196	2.68632	1.24622	0.72284
AtpZ/AtpI family protein	0	0	0	0	0	0	3.61853	3.6829	1.26057	0	0	1.70494	0	0.97455	0	3.48388	0
IS4 family transposase	0.596963	0.202965	0.262802	0.603553	0.497717	0	0.297301	1.0928	1.5771	1.59075	2.50146	0.405224	1.2153	2.313	2.04063	0.321632	2.15401
fluoride efflux transporter CrcB	1.41248	1.26001	0.399829	0	0	0	0.439617	0.771625	2.72574	0.955355	1.2998	2.39076	1.99301	2.46957	0.747407	0	0.894384
tRNA (adenosine(37)-N6)-threonylcarbamoyltransferase complex dimerization subunit type 1 TsaB	1.20663	0.35314	0.672359	0.520724	1.96185	0	0.737075	0	1.37237	1.59863	0.72535	0	0.748959	0.23162	3.34414	3.51898	1.00267
transglycosylase domain-containing protein	1.77056	0.0755037	0.804376	0.24192	0	0	0.70807	0.425775	2.06222	1.91082	0.713235	0.117087	0.697465	0.477965	3.62342	2.95446	1.1976
succinyl-diaminopimelate desuccinylase	0.715001	0.603194	1.15536	1.07001	0.364578	1.37313	0.134357	1.53197	1.26314	1.56833	0.850123	0.947044	0.832353	0.681442	1.44421	1.5214	1.45021
Ku protein	0.620897	0.259047	0	1.17318	1.45761	0.627397	0.817131	0.362814	0.830816	1.12708	0.603997	2.23945	1.22811	2.48043	2.00489	0.693095	1.21148
CDP-alcohol phosphatidyltransferase family protein	0.846158	0.375002	0.744467	0.586472	0.684653	1.71709	0.820579	0	0.999281	0.798259	1.60468	1.31358	1.05105	1.54648	1.14618	1.42309	2.22628
cytochrome c4	0.407694	0	0.227176	0	0.694434	0	0.250923	0.445648	1.26032	0.50116	1.88629	2.42087	2.64047	1.68216	1.60283	2.87179	1.02099
DUF3473 domain-containing protein	1.93037	0.833864	0.886927	0.841736	0.518972	0.634048	0.588099	0.693412	0.609736	1.27801	1.4729	1.28327	0.59997	1.84852	0.995114	1.39977	1.20403
LPS export ABC transporter ATP-binding protein	1.12116	0	0	0.725759	0	1.4953	0.228967	0.609981	1.24456	1.49274	1.01547	1.75703	0.697465	1.72171	0.778549	1.64033	3.24941
dihydroorotase	0.259979	0.185732	0.639652	0.166363	0.420263	0	0.445576	0.674835	1.82243	1.82753	1.03724	0.454955	1.46687	0.689762	3.45093	0.928486	3.12017
magnesium transporter	0	0	0.151911	0.12096	0	0	1.62795	2.65511	1.50419	0.73466	2.66987	1.45606	1.54424	0.83878	0.584327	1.62184	0.478622
group II intron reverse transcriptase/maturase	0.355219	0.494849	0.443664	0	0	0	2.01719	1.00836	1.31416	1.5	1.4005	0.881528	0.481116	1.1953	2.0875	2.30537	0.978206
molecular chaperone HtpG	1.53147	0.24648	0.31384	0.362096	0.463834	0	0.860129	0.532225	1.17118	1.18423	0.89074	2.07351	2.22571	0.564184	2.34808	1.08219	1.39805
arsenate reductase ArsC	1.08718	0	0.600393	0	0	0	2.6584	1.47346	0.206496	0	0.492349	3.27936	0.507247	2.18008	0	0	3.38782
DUF411 domain-containing protein	0	0	0	0.362879	0	0	0.312228	0	1.21714	2.15402	0.928703	0.686781	1.55955	1.2452	2.23091	3.04956	4.03474
RidA family protein	1.96997	0	1.1684	1.73228	1.13047	0	1.27796	0.756565	0.532404	0.617154	0.629749	1.8717	0.659022	0.800793	0.614644	2.28883	0.859984
cell division protein FtsA	0	0	0.727845	0	0.35482	0.435523	1.33444	0.473771	1.3265	1.93259	2.16897	0.731081	1.21986	1.38377	0.907048	2.38882	1.62879
AsmA family protein	0.402211	0.217636	0.074595	0.59568	1.11156	0.552551	1.52251	0	1.48444	2.22603	0.744595	0.850504	2.50255	0.633448	1.46728	1.54531	1.21407
arylsulfatase	0.798653	0.719329	0.318742	0.487343	0.186009	0.457744	1.08439	0.376667	1.58396	1.40098	1.4975	0.919093	2.35307	1.11748	1.12868	1.50165	1.20795
DUF423 domain-containing protein	0	0	0	0	0	0	0.886324	2.35492	2.19598	0.32102	1.31028	3.40071	0.674966	0.833083	0.753435	0.793706	2.70479
leucyl aminopeptidase	0.359491	0.317222	0.792727	0.464496	0	0.72135	0.654896	0.681748	1.83696	1.6653	1.94673	0.967255	1.00705	0.93077	1.68157	1.56831	1.57195
CopD family protein	0	0.255197	0.0913687	0.635705	0	0	0.555271	0.851957	0.963583	2.06135	1.82401	0.437265	0.241692	0.773345	3.99952	0.69783	3.73375
type II toxin-antitoxin system mRNA interferase toxin, RelE/StbE family	0	1.6579	0	0	3.07013	0	0.590883	0	0.366363	0.856053	0.855133	2.59101	1.79991	2.27298	0	1.05827	2.37895
GTP cyclohydrolase I FolE	0.421093	0.73944	0.47039	1.36421	0	0	1.80837	0.687302	1.27969	1.68196	1.52559	1.69693	1.17881	1.21361	0.877239	0	1.57462
cysteine hydrolase	1.22308	0.715912	2.25026	1.31956	0	2.44685	0.253235	0.224878	0.420639	0.982875	0.668622	1.36912	2.8402	0.469556	0.861068	0.85238	0.570398
putative O-glycosylation ligase, exosortase A system-associated	0.390192	0.71856	1.00054	1.54114	0.621225	0.383409	0.485405	0.217392	1.04568	1.75654	0.884233	1.18604	1.50029	1.37161	1.42115	0.876894	1.94316
DUF2065 domain-containing protein	0	0	0.819322	0	0	0	1.77265	0	0.558554	2.61026	3.99529	0.987559	2.72199	1.69348	0	1.61343	0
RNA polymerase factor sigma-54	0.184174	0.483796	0.51062	0.714842	0.597057	0	1.57389	1.19911	1.8224	0.650238	0.839094	1.96582	1.89762	1.16509	1.15719	0.807546	0.685426
glycine cleavage system protein GcvH	0	0	0.384451	0	0	0	0	0.378283	0.528245	2.46862	1.88925	2.80191	1.29761	2.40238	2.89693	1.52588	0.866651
dCTP deaminase	0	0.384148	0.797532	0.617667	0.775697	0	1.46149	0.259566	1.26863	1.27042	1.72846	2.24302	0.890381	0.824221	1.98779	1.04702	1.18934
zinc ABC transporter substrate-binding protein	0	0.266048	0.155697	0.180313	0.917177	0	0.851903	0.904754	1.92159	0.857408	0.252291	2.26347	2.35765	1.31244	1.16148	1.53111	1.76376
restriction endonuclease	0.792291	0.254855	0.270683	2.1048	0.672317	0	1.22856	0.797557	0.905934	1.01287	0.351567	1.85396	0.730769	1.19451	1.76402	1.62458	0.955192
zinc-dependent alcohol dehydrogenase family protein	0.26774	0.948177	1.64504	0.352953	2.20302	0.535629	1.2875	1.44211	0.710342	0.239817	1.17193	0.888398	0.254394	0	1.66245	0.871209	1.64804
aspartate carbamoyltransferase catalytic subunit	1.12567	0.744495	0.474481	0.734946	0	0.567834	1.0434	0.769217	1.72347	1.88916	1.54007	1.13964	0.527229	0	2.65159	1.24386	0.353791
adenylate kinase	1.23999	0	0.690949	0.802682	1.34407	2.48068	0.253235	0.897457	0.469605	0.36688	1.49405	0.555217	1.92495	1.18795	1.72214	0.905012	0.515198
ester cyclase	1.22867	0	0	1.5907	0.998843	1.22901	1.88192	1.00271	1.16684	1.63588	0.552637	1.65044	0.569359	1.06133	0.635551	0	0.765739
DUF3313 domain-containing protein	0	0.330884	0	0.485864	0	0	4.17759	0.618582	1.29148	1.506	2.73935	0.765777	0	1.74081	0.788418	0	0.469739
DUF1496 domain-containing protein	2.21464	1.94445	0.617021	4.30079	0	0	0.678421	1.2049	1.26192	0.491438	1.00293	1.48743	0	0	1.15341	0	0
sulfur carrier protein ThiS	1.3387	0	0	0.734946	0	0	0	0	1.5256	0	0	4.4956	0.241198	0.770913	1.39442	1.75258	5.00588
type IV pilus twitching motility protein PilT	0.259979	0	0.288894	0.335614	1.26322	0	0.316727	0.703148	1.37665	1.14915	1.87359	2.08628	1.93168	0.89526	1.35088	2.27068	0.6453
glycoside hydrolase	0	0.273491	0.504296	0.513126	0.406234	0.215927	1.63556	1.31687	1.77522	0.928269	1.31857	0.890273	1.41655	0.841567	0.897627	0.938943	1.90714
HNH nuclease family protein	0	0.625003	0	0	0	0	0.89791	0.410071	1.08164	1.59507	0	2.42952	2.01454	1.27802	3.75693	1.60816	0.887285
DUF1207 domain-containing protein	0.464729	0.618034	0.3898	2.29243	0.377801	0	0.697237	0.255517	2.79877	1.12753	2.066	1.21355	0.449317	0.968821	1.17793	1.29111	0.568379
metalloprotease PmbA	0.991302	0.695757	0.661976	0.647592	0.322635	0.396981	0.606274	0	1.80796	0.615503	1.07798	0.799661	1.47564	1.94264	2.06695	1.08775	1.73138
phosphoribosyl-AMP cyclohydrolase	0	0	1.37702	0.796384	0	1.08094	0.85197	1.49594	1.84082	1.85146	0.629749	0.930378	1.92668	0	0.724232	0.768903	1.7333
pyridoxal phosphate-dependent aminotransferase	1.36839	0.398746	1.2588	0.88205	0.736525	0.451979	0.278246	0.865419	1.82872	1.01066	1.21862	0.156065	1.48528	0.26797	1.20219	2.00629	1.15487
HAD-IA family hydrolase	0	0	0.199118	1.77415	0	0	0.254408	1.36182	1.58253	0.737172	1.75703	0.839276	0.389283	0.944172	2.97945	0.457765	3.04057
biotin--[acetyl-CoA-carboxylase] ligase	2.44952	2.39657	4.85914	1.58829	0.886511	0	0	0.296647	0.517808	0.362977	1.23461	0.366207	0.508789	0	0.851908	0.299147	0.339811
anthranilate phosphoribosyltransferase	0.792194	0.230939	0.146996	0.167322	0	0	0.645073	1.14525	0.713346	1.84414	2.39894	1.38059	0.976901	0.900576	2.17082	1.72748	0.967663
excinuclease ABC subunit UvrC	0.44427	0.516498	0.412239	0.0959681	0	0.296588	1.08922	0.562366	0.956653	1.18465	2.54534	0.695702	0.688765	0.680897	1.07767	2.60445	2.40016
NrdH-redoxin	0	0	0	0	0.36641	0	4.28163	3.84476	0.180515	0.110881	0.217795	1.40924	1.5274	0.808161	0	0.263859	0
heavy metal-binding domain-containing protein	0	0	0.45852	0	0	0	1.03683	0.460363	1.21073	1.43765	2.16758	1.13662	3.05159	0.97455	2.52498	1.85697	0
3',5'-cyclic-nucleotide phosphodiesterase	0.706242	0.310041	0.196766	0	0	0.706439	0.216347	0.57636	1.74383	1.7239	1.919	1.42302	1.97707	0.610053	3.67819	0.387478	0.440149
argininosuccinate lyase	0.190836	0.503813	0.741258	0.364398	0.305086	0	0.238404	0.104048	2.09864	1.52492	1.73505	0.3821	0.891167	1.32119	2.39506	1.67547	2.35939
alkaline phosphatase family protein	0	0	0.726092	0.770564	0	0.67457	1.18302	0.29797	1.97485	2.4888	0.927514	0.767965	0	1.6211	2.58646	1.13055	1.10708
PTS sugar transporter subunit IIA	0.574954	0	0	0	0.940846	0	1.06359	0	1.97554	1.54089	3.13796	0.388652	2.15989	0.666467	0.602748	1.90082	1.44255
phosphate ABC transporter permease subunit PstC	0	0	0	0.550172	0	0	0.35453	0	2.05802	1.27349	1.48191	0.576813	2.42644	0.326906	2.70277	2.01028	2.98766
aspartate--tRNA ligase	0.152539	0.133929	0.675538	0.490383	0	0.605179	1.38987	1.07413	1.37946	0.806788	1.78375	0.916875	1.69275	1.65819	0.630192	1.16319	1.13278
F0F1 ATP synthase subunit delta	2.01557	1.32725	1.60461	0	0.819276	1.00807	0.30872	1.09659	0.5175	0.378521	0.456391	0.676866	1.73627	1.45088	0	2.76459	0
leucyl/phenylalanyl-tRNA--protein transferase	0.386607	0.339441	1.50158	0	0.628582	0	1.42016	0.205901	1.0274	1.19958	2.09359	0.255259	1.08072	1.3339	2.8086	1.27267	0.481888
lysine--tRNA ligase	0.495525	0.311589	0.277091	0.644717	0.227506	0.712759	0.84139	0.637911	1.75712	1.03715	1.37439	1.18517	1.65505	0.998056	1.24547	1.74394	0.882056
glycine zipper family protein	0.996586	0.437502	0.552267	0.322559	2.41724	0	0.303603	0.784185	0.17208	1.29351	2.23204	3.29785	0	0.285366	3.0744	0	0
23S rRNA (adenine(2503)-C(2))-methyltransferase RlmN	0.94952	0	0.530392	0.457526	0	0.491604	0.4461	0.401083	1.47679	0.739946	1.77233	0.954754	1.37582	0.702973	2.54	1.31774	2.09749
CDP-diacylglycerol--glycerol-3-phosphate 3-phosphatidyltransferase	0	0.412305	0.526091	0	0	0	0.578443	0.256834	1.78688	1.67606	2.54777	0.634117	0.878702	2.17479	1.47257	1.54857	1.76523
IS6 family transposase	1.59454	1.40001	0.222127	1.54829	1.94441	0	0	0	0.605721	0.70767	1.44422	0.535476	2.60387	1.37736	0.830453	1.31226	0.49688
1-(5-phosphoribosyl)-5-[(5-phosphoribosylamino)methylideneamino]imidazole-4-carboxamide isomerase	0.350362	0.312501	1.96345	1.13947	0	0.698193	0.443162	0.196768	0.819506	0.783153	0.964646	1.43364	2.65641	1.02677	1.84236	0.779808	0.89082
phospho-N-acetylmuramoyl-pentapeptide-transferase	0.248456	0.218145	0.415335	0.160833	0	0.998268	0.913331	0.540703	2.17078	1.76427	1.35021	0.667491	1.15922	0.71539	1.03519	1.63578	1.85814
DUF1360 domain-containing protein	0.664391	0	0.808622	1.52791	0	4.2323	0	0	0.896626	2.6848	1.31437	0	0	0	1.63905	0	2.7895
Trk system potassium transporter TrkA	0.559027	0	0.103906	0.480338	0	0	1.14033	0.40434	0.776551	1.16627	1.85611	2.63245	1.56532	1.18012	1.35843	1.83475	0.697793
NADH-quinone oxidoreductase subunit C	0.389968	0	0.678396	0	0	0	0.536118	0.714124	0.996416	1.16319	1.57937	2.02394	1.94946	2.51714	1.36721	1.43562	0.545356
cysteine protease	0.947459	1.62601	1.0499	0.204439	1.00951	0	0.186912	1.36876	1.07566	1.39687	2.28838	1.90905	0.28468	0	0.986894	1.35083	0
protein TolQ	0	0	0.440349	0	0	0	0.963019	0.214028	1.34561	0.349949	1.78153	0.528431	1.10126	0.90617	4.50739	1.72671	1.96137
thiamine pyrophosphate-binding protein	0.310356	0	0.172937	0.803608	0	0	0.855655	1.2664	2.06317	1.17078	0.843297	1.66757	1.00831	0.975575	2.09483	1.53248	0.580266
phosphoglycerate dehydrogenase	0.0901435	0	0.150689	0.291031	0.830171	0	0.826347	2.26508	1.50785	0.82273	0.66842	0.836727	1.12774	0.776709	0.768705	1.79046	2.03038
peroxidase	1.43501	0.45955	0.716258	0.289647	0.482052	0.230637	0.260986	0.522763	1.33626	1.94784	0.57918	1.05341	1.14812	1.76276	1.57891	0.955713	1.08825
DDE-type integrase/transposase/recombinase	0.612237	0.635083	0.788652	1.09225	1.28746	1.83944	0.492644	0.475783	0.891414	1.74458	1.04628	0.805702	0.434654	0.82831	1.3301	0.664997	0.768371
deoxynucleoside kinase	1.68437	0.73944	0.703925	1.09034	0	0	1.54795	0.698316	1.28738	1.30475	0.381397	0.282822	0	0.977004	0.877239	0.905395	2.6183
tRNA (adenosine(37)-N6)-threonylcarbamoyltransferase complex ATPase subunit type 1 TsaE	0	0	0	0	0	0	0	0.617727	1.93559	0.493077	1.04771	3.04301	2.66945	2.57356	1.68188	1.84594	0
glutamate 5-kinase	0	0.419568	0.134351	0.309337	0	0	0.143854	0.393184	1.82202	1.28302	1.31028	1.13489	0.449413	1.52446	4.76591	1.0535	1.19915
diaminopimelate decarboxylase	0.416195	0	0.239706	0.41572	0	0	0.919635	1.04439	1.05638	0.569579	1.35769	0.428254	1.19711	1.47557	2.23296	1.17504	2.66207
Hsp20 family protein	0	0	0.694148	0	1.03426	0	3.89731	3.07756	0.431288	0	0	1.28173	1.16244	1.09896	0	0	0
UvrD-helicase domain-containing protein	0.544831	0.449163	0.3488	0.115183	0.318224	0.638274	0.284797	0.548438	1.2391	1.09451	1.33147	1.02972	1.38769	1.37825	1.87834	1.62078	1.52892
efflux transporter outer membrane subunit	0.149737	0.832763	0.105887	0.474347	1.23042	0	2.51158	1.01128	0.770236	1.13825	1.19198	0.98353	1.03355	0.323634	1.15722	0.748876	0.715257
adenine phosphoribosyltransferase	0.51253	0	0	0.663551	0	1.02535	1.26146	0.557696	0.778784	1.82103	1.39264	0.68847	0	0.590299	0.536931	2.81199	2.57033
CpaF family protein	0.591381	0.690043	1.20372	0.25382	0.317715	0	0.361018	0.74537	1.5703	1.83228	1.60655	0.265675	0.364687	1.13475	2.04889	1.08014	1.48024
glutamate-1-semialdehyde 2,1-aminomutase	0.631639	0.368856	0.348214	0.136293	0.341525	0	0.257388	0.339991	0.959207	1.30006	0.190252	0.846484	2.94428	0.837673	2.62065	1.83187	1.8346
DsbE family thiol:disulfide interchange protein	0	2.7001	0.287234	0.333682	0.83811	0	0.940272	0.554528	1.75566	0.457545	0.933766	2.06941	1.44303	0	0.536931	0.559202	1.92025
class II fumarate hydratase	1.15903	0.680716	0.539509	1.25595	1.26535	0.778462	0.118431	0.73357	1.61583	0.943056	0.87182	0.910504	0.362319	0.781166	1.80329	0.640012	1.19168
phosphoenolpyruvate mutase	0.510657	0.30672	0.194659	0.169603	0	0	0.687239	0.332609	1.8143	1.7613	1.01597	1.66461	1.83648	1.24179	0.972551	1.58519	1.45709
NAD(P)-dependent alcohol dehydrogenase	2.55786	1.11757	1.16877	0.164945	0.828586	0.50976	0.324201	0.560505	1.18619	1.38567	1.19236	0.522056	0.684264	0.293891	0.504332	1.65454	0.934633
phosphatidylserine decarboxylase	0.415244	0	0.233545	1.33792	0.678284	0.83072	0.224753	0	2.66174	1.18554	1.11303	0.841895	1.54116	0.897213	1.48288	0.91553	1.55997
L-histidine N(alpha)-methyltransferase	0.275131	0.243057	2.16602	2.16187	3.72199	0.557253	0.169083	0.300298	0.950079	0.612785	0.750657	0.185357	0.772576	0.95459	0	0.914154	1.03839
DUF3185 family protein	0	0	0	2.60091	2.24356	2.76055	0	0	2.57466	0	0	0	0	0	1.37391	4.4527	0
prephenate dehydratase	0.504602	0.663076	0.140785	0.816378	0.410792	0.505452	0	0.689645	0.674022	1.3453	1.37498	1.01531	0.235763	1.16315	1.85342	1.11132	3.15461
flavodoxin-dependent (E)-4-hydroxy-3-methylbut-2-enyl-diphosphate synthase	0.216649	0.206694	1.08651	0.714044	0.737579	0	0.398205	0.117871	1.24382	1.55556	0.426444	1.18929	1.67181	1.01072	2.03871	1.20812	1.89752
2-C-methyl-D-erythritol 2,4-cyclodiphosphate synthase	0	0	0	0.703766	0	0	0.33921	2.36974	2.3338	1.21824	1.00293	1.85259	1.55991	1.27932	0.580285	0	1.35513
carboxymuconolactone decarboxylase family protein	0	0	0.48523	0.397676	0	0	2.21581	2.71269	0	0.315924	1.08317	4.36122	0	0.461171	0	0.517997	0.901596
DUF3619 family protein	0	0	0	0.475907	0	0	1.32949	0	1.37166	1.28408	1.32102	0.971631	2.04703	0.839912	1.51922	3.16222	0.901596
thiazole synthase	0	0	0.185794	0.874815	0.556607	0	0.413267	0	2.01866	1.03439	0.60065	0.889991	2.1722	0.574624	2.07767	2.19277	2.06575
30S ribosomal protein S20	1.03095	0.89489	0	0.667364	0	0	0.631633	1.6827	0.783259	0.457545	2.8013	1.38485	0	1.78107	0	0	2.57007
30S ribosomal protein S14	0	0	1.48451	0	0	0	0	0	1.34938	0.394123	3.21733	2.38579	0.828671	2.04559	0.925009	0.974451	2.21382
glycoside hydrolase family 15 protein	0.878624	1.03318	0.575201	2.17348	1.90122	1.75702	0.606483	0.52421	0.883187	1.04186	0.528008	0.77307	0.396551	0.330588	0.60848	0.642217	0.544258
Dyp-type peroxidase	1.28032	1.08124	1.79716	0.96165	1.41425	1.42724	0.377245	0.893335	0.31187	0.182181	0.743594	1.65422	2.10676	0.23639	0.427579	0.225216	0
DUF177 domain-containing protein	1.60177	0	0.299273	0	0.852814	0	0.662073	0.580934	0.606025	1.19043	1.94588	1.08869	0.504191	0.311152	1.11554	2.36103	2.00441
AmiS/UreI transporter	0	1.75978	0.558421	0	0.814699	1.00243	0.306995	0.272617	1.71311	0.88953	0.907683	0	0.467574	1.15422	2.60966	1.09966	1.87371
glutamine--fructose-6-phosphate transaminase (isomerizing)	0.291921	0	0.569128	0.660548	1.42236	0.29224	0.536555	0.238173	1.55142	2.2668	1.45197	0.586608	0.544584	0.504193	2.28141	0.641433	1.45518
histone H1	1.14991	0	0	0	0	2.18824	0.713664	1.90124	1.76996	0.516967	0	0.782352	0	1.34159	0	2.55635	1.45192
methylenetetrahydrofolate reductase [NAD(P)H]	0	0	0.17786	0.826487	0	0.638561	0.195559	0.856156	2.17406	0.28332	2.30674	0.856004	0.595699	1.28603	2.64072	0.700495	1.58447
type II toxin-antitoxin system MqsA family antitoxin	0.86243	0	0.480564	1.11655	0	0	0	0	1.9721	2.29653	0.781131	0.579241	0.804767	0.993292	3.61092	0	2.14996
lytic murein transglycosylase B	0	0	0.425955	0	0	0	0.667101	1.18392	1.75263	1.07791	2.42483	0.914439	0.761665	1.39557	2.47839	0.881761	0.679648
cbb3-type cytochrome c oxidase subunit I	0.387024	0	0.303929	0.125131	0.296405	0	0.711866	1.96931	1.54036	1.12075	0.701459	1.56076	1.42816	1.43997	0.813457	0.871628	0.950184
CDP-diacylglycerol--serine O-phosphatidyltransferase	0.697998	0.306421	0.19447	0	0	0	0.210544	2.08365	1.18996	1.08612	1.58797	1.16839	0.329511	0.389585	1.08777	1.92845	2.15172
CopG family transcriptional regulator	0	2.07238	0	0	0	0	2.48048	0	0.19359	0.552867	0	0	1.16244	1.55562	1.82841	1.36694	3.1055
bifunctional aminoglycoside phosphotransferase/ATP-binding protein	0.163972	0.289523	0.184597	0.328241	0	0	2.69212	3.61069	0.190277	0.299793	0.466694	2.04868	1.42001	0.291493	0.188739	0	0.212544
glutamate--cysteine ligase	0	0	0.345905	0.156498	0	0.899978	0.63575	0.11218	1.63571	1.45572	1.84145	1.34354	1.30831	1.42791	0.645316	2.0206	1.29101
flagellar transcriptional regulator FlhD	0	0.750003	0	0	0	0	1.04671	1.39424	0	0.379109	0	2.2949	0	6.39491	0	0.937329	1.06474
Holliday junction branch migration protein RuvA	0	0	0	0	0	0	0.281806	0.473072	2.41739	1.62795	0.837523	0.310521	0.382173	0.996078	2.41288	2.00604	3.35678
type II/IV secretion system protein	0.163673	0.276844	0.892145	0	0	0	0.779912	1.82009	0.913065	0.35253	0.433993	1.49781	2.38986	0.738156	1.6715	1.23047	0.996553
F0F1 ATP synthase subunit beta	0.388723	0.669348	0.534479	0.500543	0	0	2.48141	2.09639	1.03625	1.02328	0.703022	0.918445	0.899324	0.763677	0	0.854466	0.2441
peptide chain release factor 1	0.250538	0.219973	0.139216	0.162181	0	0	0.917578	0.543348	1.3274	0.667147	1.13397	1.84911	0.932547	1.15061	2.08191	1.09432	2.18251
chromosome segregation protein SMC	0.533071	0.202097	0.210531	0.294744	0.248439	0.153364	0.512441	0.537347	1.00894	0.742012	1.55699	1.53321	0.852068	1.36072	2.45227	1.4965	1.13865
phosphomannomutase/phosphoglucomutase	0	0	0.109124	0.38031	0	0.391781	1.07984	0.697722	1.62919	0.925051	0.801528	1.05111	1.27377	1.35066	1.42791	1.40203	1.94443
DNA-protecting protein DprA	0.24373	0	0.13883	0	0.810173	1.48314	0.150967	1.29443	1.21805	1.74962	1.33119	1.46464	0.687911	0.703824	0.504398	1.62471	1.2131
serine hydroxymethyltransferase	0	0.18976	0.240572	0.279138	0	0.431336	0.660482	0.821976	1.22855	0.669366	1.56273	1.73634	0.402384	1.23924	2.01963	0.946912	2.15126
succinate dehydrogenase iron-sulfur subunit	0	0	1.29815	0.50269	0	0	0.713664	1.47874	1.32747	1.03393	1.05503	2.34706	0	1.11799	1.21332	2.13029	0
L,D-transpeptidase	0	0	0.314331	0	0	0	0.345611	0.891845	1.71163	0.751065	0.510928	2.04777	5.11078	0	1.1715	1.14441	0.694397
UMP kinase	0	0	0.419989	0	0	0.753931	1.81836	0.200817	1.42246	0.505303	0.668905	1.49827	0.351663	3.66132	0.394202	1.65936	0.939479
DUF308 domain-containing protein	0.939191	0.39573	1.03594	2.08492	2.25985	0	1.38071	0	1.07781	0.621976	2.086	1.21088	0	0.519107	0.46713	0.492098	0
nitroreductase family protein	0	0	0.48523	0.566446	0	0.975193	3.58383	2.39391	0.225641	0.479958	0.537997	2.14333	0.233136	0.561426	0	0	0
AmmeMemoRadiSam system radical SAM enzyme	0	0.216347	0	0.154417	0	0	1.20857	1.44975	1.95696	1.95211	1.32477	0.66199	1.83277	1.13675	0.255961	1.07931	0.605221
leucine--tRNA ligase	0.207143	0.272285	0.459903	0.403799	0.514852	0	0.690717	0.337318	1.09204	0.960953	1.98153	1.32083	1.15469	1.60315	1.4021	1.4722	0.769674
mechanosensitive ion channel	0.886086	0.227602	0.739959	1.03772	2.19925	2.73784	0.0474543	0.239208	1.0727	0.55444	0.758892	0.796152	0.483464	0.0443358	0.864264	0.956136	1.33029
ribulose-phosphate 3-epimerase	0	0	0	0.516095	0	0	0.72731	0.431853	3.01998	1.41144	1.43786	1.86945	0.371981	1.14174	0.830453	1.74583	0.99376
TIGR03088 family PEP-CTERM/XrtA system glycosyltransferase	0	0.586231	0.503463	0.447769	0	0	1.11285	0.241003	0.858269	0.91238	1.67035	1.06006	1.70537	0.792362	2.10451	1.51047	0.849933
methionine biosynthesis protein MetW	0	0	0.2462	0.286013	0	0	1.35484	0.717659	1.17459	1.1658	1.55396	0.58091	1.59362	1.97353	0.895032	1.90715	0.545356
BrnA antitoxin family protein	0	0	0	0	0	0	0.742596	0.497943	0.89941	1.32128	0	1.81953	3.42234	1.56008	2.80389	0	1.33093
YeeE/YedE family protein	0	0	0	1.20423	0	0	1.58938	3.15379	0.594829	1.85019	0.381397	1.26487	0.392938	1.33941	0.869078	0	0
aspartate kinase	0	0	0.485839	1.13566	0.356555	0.877436	0.671786	0.596558	1.58179	0.483571	1.38557	1.76534	0.818541	0.884624	1.59567	1.44148	0.273345
UbiH/UbiF family hydroxylase	0.46174	0.202443	0.38544	0.447769	0.749774	0	0.141265	0	1.31473	1.84273	2.50712	1.08443	0.430312	0.53146	2.40293	1.51869	0.862195
NAD kinase	0.305077	0	0.338842	0.394971	0	1.22065	1.30838	0.497943	2.42939	1.354	0.556448	0.415456	0	0.175684	2.22228	1.68765	1.1408
hydroxylamine oxidoreductase	0.157356	0	0.0876819	0.305404	0	0.314799	0.867327	1.62617	1.43642	1.74614	1.56774	2.00897	0.734173	0.634313	1.47543	0.345635	0.392274
LysM domain-containing protein	0.74744	0	1.66596	0.967678	1.21526	0	0	0	1.98752	0.33172	2.03094	0.502009	0	0.430426	1.5571	1.64033	1.8633
neutral zinc metallopeptidase	0.313611	0	0	0.204439	0.51349	3.77539	0.965434	0.685506	1.07473	1.66629	0.282075	0.630458	0.294703	0.905536	1.31356	0.690672	0.781804
TIM44-like domain-containing protein	0	0	0	0	0.492673	0	0.748237	1.65691	1.72429	1.60926	2.19284	0.407034	0.282756	0.522321	1.89271	0.662765	1.50318
SUF system Fe-S cluster assembly regulator	0	1.99368	0	0.367473	0	2.27134	0	0	1.50951	1.51164	2.05665	0.381273	0	0.326906	0.591303	2.47253	1.41516
polysaccharide export protein EpsE	0	0	0	0.438194	2.19113	2.00621	0.414733	1.1042	1.28011	1.48668	1.22645	0.686346	0	0.383323	1.76198	0.73317	0.417157
DNA translocase FtsK	0.344525	0.205614	0.456481	0.302606	0.38226	0.234556	0.355826	0.638319	2.0313	1.34571	0.633455	0.930446	0.760613	1.0781	1.82352	1.40902	1.45159
30S ribosomal protein S3	0.320331	0.264263	0.4315	0.436754	0.487729	0	0.193493	1.17856	0.387094	0.611662	0.865284	1.30264	0.673167	0.712991	1.26301	1.79075	3.26933
phosphate ABC transporter permease PstA	0.931881	0.409231	0	0	0	0.578824	0	0.47531	1.9768	0.47987	0.700565	0.776692	1.1152	0.764706	1.68652	3.37336	1.29339
amidase	1.24327	0.935647	0.0989677	1.37966	0.288774	0	0.652896	0.483153	0.539751	1.02472	0	1.0736	2.98322	1.12508	0.555006	1.16934	0.664146
DUF1624 domain-containing protein	0.7135	0.612925	0.904795	0.148874	1.13726	0	0.859337	0.385051	0.691065	1.01768	1.10445	1.22614	0.848737	0.932086	1.474	1.24784	0.856356
carbamoyltransferase	0.446674	0.391345	0.590631	0.384326	0.238676	0.599923	0.460221	1.2105	1.88083	0.851676	0.965682	0.801578	0.826866	1.27477	1.2351	0.481668	1.29204
UBP-type zinc finger domain-containing protein	1.83899	1.81035	1.7234	2.52516	0	0	1.76567	0.567424	0	0	0.933766	0.542713	0	0.593692	0	0	1.29998
copper-translocating P-type ATPase	0.244685	0.0984379	0.268749	0.0784604	0.385452	0.99668	1.64236	0.786776	0.584092	0.877097	1.05702	1.29134	1.14381	0.601764	1.45848	1.0271	0.994023
ZIP family metal transporter	0	0.32143	0	0.236982	0	0	1.79991	0.991605	0.41893	1.87764	0.945375	2.41005	1.69923	0.840502	1.78229	0	0
membrane protein insertion efficiency factor YidD	0	0	1.17005	1.56921	0	5.20103	0	0	0.493794	0	0	1.29551	3.55699	0	0	1.42637	0
DUF494 domain-containing protein	0	0	0	0	0	0	1.08458	0	0.86702	1.29789	0	3.17058	1.10126	2.71848	1.84393	0.647497	1.43864
tryptophan synthase subunit alpha	0	0	0.174142	0.21113	0	0.652493	0.605355	1.06687	0.871942	1.17417	2.10527	0	0.615418	1.12091	1.3639	1.8068	2.05879
N-acetyltransferase	0.228808	0.204016	0.261327	0.452538	1.15646	0	0.446807	0.505683	1.0524	0.552245	0.838321	1.66325	2.22318	1.18067	0.968231	0.672915	1.76295
bifunctional phosphoribosylaminoimidazolecarboxamide formyltransferase/IMP cyclohydrolase	0	0.604336	0.383355	0.444922	0	0.345068	0.526571	0.748601	0.654232	1.45478	1.25162	1.15562	1.28672	0.696071	1.7977	1.13707	1.50499
sugar ABC transporter permease	0.614334	0.269693	0.684639	1.98838	4.49479	3.68703	0.376384	0	0.700105	0.681617	0.278211	0	0	0	0.319952	0.337053	0
di-trans,poly-cis-decaprenylcistransferase	0	0.887069	0.972578	0.455378	0	0.703669	0.412411	0	0.514455	1.34909	2.44341	0.227325	1.59284	0.584229	1.05765	1.48558	1.69729
type II toxin-antitoxin system ParD family antitoxin	0	0.865388	0.509986	1.98828	0	1.97182	0	0	0.783259	0.874867	0.883017	0.692426	0	1.75658	4.25693	0	0
bifunctional hydroxymethylpyrimidine kinase/phosphomethylpyrimidine kinase	0	0.27827	0.187186	0.622822	0.522692	0	0.787844	0.172433	0.976146	1.28408	0.86327	0.431836	0.899955	1.28566	1.99621	1.76379	1.99645
carbon-nitrogen hydrolase family protein	0.96315	0.560756	0.350123	0.407449	0	0	0.763902	0.509239	1.53716	0.834639	0.565133	2.30701	1.20917	0.359938	1.30787	1.0288	1.1741
transcription antitermination factor NusB	0	0	0	0.343554	0	0	0	2.7088	2.34822	1.24726	0	0.367324	1.05944	0.62896	1.75931	0.622908	2.06684
sxtJ	0.664391	0	0	0	0	0	0	0.72294	1.26192	0.589725	1.20352	0.892461	5.57972	0.382601	1.38409	1.45807	0
DNA repair protein RadC	0.400414	0	0.446238	1.296	0	0	0.735965	0.871401	0.608425	1.52809	1.45067	2.24111	0.747284	1.19136	0.41708	1.75749	0
carbohydrate ABC transporter permease	1.5971	0	0.534851	2.27582	3.64215	3.20202	0	0.17366	0.365055	0.992126	0	0	0.29785	0.184468	0	0.700495	0.397858
adenylosuccinate synthase	0.206665	0	0.114893	0.133167	0	1.23749	0	0.56246	1.17598	1.10065	1.49661	0.973891	0.578992	0.474681	1.72066	2.03889	2.32022
cytochrome c oxidase assembly protein	0	0.455204	0	0	1.58084	0	0.594077	0.268123	0.691584	0.442512	2.21807	0.325628	1.81456	1.14534	1.5205	0.470907	2.44408
DUF2945 domain-containing protein	2.52656	2.21832	1.40785	3.27103	0	0	0	0	0	1.12131	0	1.73436	0	0.759576	1.31586	0	0
imidazoleglycerol-phosphate dehydratase HisB	0	0	0	0.893242	0	0	0.563611	0.750745	1.04836	1.02068	2.08302	1.23571	2.14169	1.32439	0.958215	1.00943	0.573323
tyrosine--tRNA ligase	0.44515	0.192544	0.367554	0	0	0.448589	0.545462	0.363578	1.09979	0.789773	1.01346	1.05125	1.03948	1.79474	2.09285	1.71563	0.833626
excinuclease ABC subunit UvrB	0.265167	0.462145	0.589322	0.255305	0.857614	1.31384	0.879307	0.358553	0.839022	0.871791	0.709655	1.31959	1.58785	0.905892	1.223	0.862003	0.326706
acetyl-CoA carboxylase biotin carboxyl carrier protein	0	0	0	0.733861	0.883825	0	0.361527	0.321042	1.5561	0.757754	0.492349	0.396323	2.19644	0.32485	2.95026	0	2.92352
3-deoxy-manno-octulosonate cytidylyltransferase	2.50014	1.87142	0.59504	0.927216	1.17133	0	0.662073	0.583267	0.410503	1.10414	1.28095	0.714411	0.332126	0.207434	0.375205	0.395259	0.448988
S-isoprenylcysteine methyltransferase	1.07631	1.26001	0.199915	1.6257	0	0	1.09904	0.195194	1.0903	0.636903	2.27465	0.240964	0.669566	0.619814	0.373704	0.787356	1.34158
acetyl-CoA carboxylase carboxyltransferase subunit beta	0	0.272492	0.519431	0	0.509899	0	0.380291	0.338292	1.87418	1.65128	0.565147	1.0517	0.580215	0.893762	0.653328	1.37292	3.11099
redoxin domain-containing protein	0.571291	0	0.636671	2.42937	2.34566	0	0	0	1.54989	0.442294	0.968757	1.0706	0.429209	0	1.15451	0	2.52818
DUF839 domain-containing protein	0.686932	1.13106	0.717826	1.25086	0.63864	0.966439	0	0.131179	0.809392	0.410907	1.5	0.361754	0.621234	0.883753	0.798211	1.99837	1.15037
30S ribosomal protein S12 methylthiotransferase RimO	0	0.351957	0.891749	0.130473	0.332948	0	0.491467	0.654525	1.29325	0.176921	0	1.21024	0.935784	0.922132	1.45981	2.40662	2.25055
pyridoxine 5'-phosphate synthase	0.372169	0.980294	0.622141	0.481832	0	0	0.684051	0	2.12065	1.64836	0	0.244883	0.694571	0.857281	1.53488	1.63352	1.85557
lipoprotein signal peptidase	1.06506	2.86365	1.22666	0.358399	0.883825	0	0.359164	0.91044	1.72602	0.756247	0.492349	0	1.06307	0.994013	0	0	0.730706
site-specific DNA-methyltransferase	0	0.220497	0.23449	0.103311	0.748966	0.476589	0.195398	1.29539	0.854399	1.17211	1.2124	2.19274	0.682054	2.55651	0.558607	0.584327	0.14847
crossover junction endodeoxyribonuclease RuvC	0	0.452588	0.577807	0	0	0	0	1.11572	0.591998	0	2.81795	0.700478	1.46553	0.597143	1.6327	3.42682	0
UDP-N-acetylglucosamine 1-carboxyvinyltransferase	0.422168	1.12519	0.120141	0.139234	0.70027	0	0	1.61863	0.489285	0.855825	1.35245	0.723357	0.402384	0.98633	0.673206	1.87157	1.60676
amino-acid N-acetyltransferase	0	0.175782	0.11156	0.1296	0	0	0.493398	0.872627	1.52099	0.263131	1.46377	1.48426	0.938299	1.49562	1.46539	1.30293	1.49277
type II secretion system protein	1.06781	2.34514	0.280779	0	0	0	1.64697	0.564144	0.397369	0.718674	0.912782	0.704671	0.470201	0.919002	0.893787	0.449404	1.40676
aminodeoxychorismate/anthranilate synthase component II	0	0.414475	0	0	0	0	1.09904	0.49806	2.69075	0.199032	0	0.292433	1.34271	1.06112	2.46696	0	2.98925
succinate dehydrogenase flavoprotein subunit	0.152799	0.134157	0.170285	0.593465	0	0.305682	0.561691	1.66264	1.33501	1.15283	0.691973	0.821003	0.570329	0.794869	1.11411	1.34132	1.3332
four-helix bundle copper-binding protein	1.57356	0.601147	0.880698	1.45755	0	0	1.25844	1.25975	0.608619	1.07911	1.45744	0	0	0.394284	0	0	1.99639
ketol-acid reductoisomerase	0	0.465978	0	0.343554	0	0	0.812901	0.144374	1.20965	0.353312	0.480696	1.06937	1.98097	2.1394	2.21126	1.45591	0.661526
NUDIX hydrolase	0	1.33004	0.555319	0.779373	0	0	0	0.263775	1.14825	1.90179	1.81369	0.325628	0.966185	0.877406	0.521933	1.18813	1.98756
phosphoribosylformylglycinamidine cyclo-ligase	0.494629	0.445554	0.279245	0.485723	0	0.50976	0.624456	0.546815	0.958838	1.24331	1.34152	0.327484	0.949745	0.15147	2.38825	1.12105	1.29092
PAS domain-containing hybrid sensor histidine kinase/response regulator	0.46569	0.336381	1.2505	0.909611	0.284826	1.53511	0.569844	0.426556	1.1119	1.07222	1.56953	0.622458	1.00199	1.26081	0.182473	0.636143	0
5-formyltetrahydrofolate cyclo-ligase	0.431215	0	0	1.65637	1.40222	0	0	0.234608	0.332796	0.382754	0.374367	1.15436	0.402384	0.980401	2.20856	1.89954	2.15518
Retron-type reverse transcriptase-like protein	1.10052	0	0	0.712401	0	0	2.35991	1.19751	1.04515	0.488423	0.99678	0	1.54041	1.90127	0.573165	0	0
DUF5132 domain-containing protein	0.557098	0	0	0	1.23586	0	1.57006	0.929494	0.536119	1.47467	3.09477	1.14745	0.797103	0	0	0	1.06474
rubredoxin	1.44666	1.27017	0	0.936463	0	0	0	0	0	3.68578	1.31028	4.03047	0	0.956503	0	0	0
3'-5' exonuclease	0	0	0.766158	0	0	0	0.427643	0.614503	1.17828	0.303977	1.67888	1.84887	0.976994	0.782788	2.9082	0.742831	0.863356
RNA pyrophosphohydrolase	0	0	0	0.614399	0.796891	0	0	0	2.20829	1.49702	1.30561	0.322145	0.447571	0.836151	0.494317	3.86184	1.20877
aminomethyl-transferring glycine dehydrogenase subunit GcvPA	0.988511	0.700003	0.555319	0.645119	0.648138	0.796607	0.365539	0.541964	1.9599	0.971285	1.07997	0.66816	1.29946	0.343581	0.828153	0.436935	0.247341
thermonuclease family protein	0	0.848512	0.228213	1.41182	0.959415	0	0.796407	0.707224	0	1.19648	1.04151	1.43356	0.486603	1.09896	0.59507	0.630894	1.32248
carbohydrate porin	0.870803	0.191142	0.121307	0.68243	0	0.735395	1.1801	0.355328	0.553562	0.564826	1.3202	1.58586	1.79702	0.482379	1.32565	0.955529	0
beta-propeller fold lactonase family protein	0.287828	0	0.685678	0.984828	0.305481	0.75723	0.917014	0.249126	0.592054	0.664214	0.840883	0.984479	1.03458	1.43043	1.46254	1.10958	0.58807
S9 family peptidase	0.139491	0.979977	1.01033	0.27089	0.680394	0	0.697377	0.697069	0.958396	1.24221	0.51165	0.655522	1.43533	1.30261	0.726033	0.765315	0.703098
CDP-6-deoxy-delta-3,4-glucoseen reductase	0	0	0.143205	0.503416	0.417854	0	0.317642	1.39752	0.590004	1.83153	1.16992	1.56799	1.44376	1.19426	0.535392	0.850149	0.647168
ornithine cyclodeaminase	0.269348	0	0	0.348713	0	0.538846	1.48519	0.439626	1.7394	1.67354	0.975827	0.723617	0.502677	0.155109	0.280558	2.36443	1.00719
DNA topoisomerase III	0.108194	0.373126	0.355945	0.415243	0.520219	0.429786	0.981215	0.524337	0.8114	0.378787	0.581453	1.21768	1.09608	1.22663	1.33844	1.28972	1.06067
DNA polymerase III subunit alpha	0.228561	0.402821	0.425728	0.149214	0.123168	0.308839	0.885629	0.667712	1.01547	1.25493	1.59485	1.18074	0.498699	0.746312	1.11558	1.09136	0.954686
porphobilinogen synthase	0.268541	0.470855	0.746453	0.520984	0	1.02858	0	0.583979	1.22232	0.951349	1.18507	0.72254	1.25145	0.773224	1.39525	0.29379	1.66082
TIGR02594 family protein	0	1.01399	0.643526	1.99143	1.24642	0.766819	0	0.642085	0.438709	1.11466	0	0	0.908304	0.882926	0.399256	1.72105	1.21949
6,7-dimethyl-8-ribityllumazine synthase	0	0	0.624733	0.365162	0	1.12147	0	0.905729	1.2725	0.740303	0	0.376507	0.507247	1.90187	1.70953	1.2116	2.09187
divalent-cation tolerance protein CutA	0	0	0.413047	2.60271	2.6758	0	0	0	0.309743	0.672809	2.21557	0.489765	0.760871	0.511398	0	2.61291	0
aconitate hydratase AcnA	1.07955	0.95132	0.716343	0.70158	0.470224	0.197834	0.363654	0.85781	1.01325	1.27314	0.985241	0.652836	1.10057	0.622975	0.507371	0.535965	0.607008
DUF3618 domain-containing protein	0	0	0	0.710223	0	0	0	0	2.08012	2.67517	1.23916	0.368447	0.25595	0.473864	2.2822	1.79859	1.36343
pyrroloquinoline quinone biosynthesis peptide chaperone PqqD	0	0	0	0	0	0	1.23488	0	1.14849	0	0.912782	1.35373	0.940402	1.1607	2.09946	0	3.76847
DUF262 domain-containing protein	0.225926	0.607933	0.168882	0.0953378	0.367333	0	1.2307	0.894837	0.63434	0.392321	0.284533	1.68529	1.74128	2.17971	0.630816	0.555338	0.474782
peptidase C39	0	0	0	0	0	0	0	0	0.59084	1.15048	2.34791	1.74107	0.967581	1.19425	2.70017	0.568899	1.93869
bifunctional 3,4-dihydroxy-2-butanone-4-phosphate synthase/GTP cyclohydrolase II	0	1.05847	0.399835	1.08593	0	0	0.295045	0.787074	1.46546	0.960253	1.08553	0.810129	0.450584	0.553175	1.25105	1.85057	0.601064
DUF2784 domain-containing protein	0	0	0	0	0	0	0.446765	0	0.277006	0	2.63131	0	1.35542	0.839856	1.51912	3.18783	2.6845
outer membrane lipoprotein-sorting protein	0	2.17546	0.599744	0.228585	1.15076	0	0	0.19212	0.930774	0.778181	0.312452	0.719098	2.29029	0.819069	1.10674	0	1.7405
FtsX-like permease family protein	0.107416	0.0941989	0.189262	0.139151	0.385797	0.215668	0.233507	0.312891	0.813133	1.4885	1.7985	1.1574	0.822746	0.649115	1.90709	1.06152	1.49056
hopanoid biosynthesis associated radical SAM protein HpnJ	1.32458	1.16298	0.948962	0.612455	0.615321	2.27134	0.115933	0.205901	0.50317	1.17572	0.856937	0.508364	0.176573	0.108969	0.985506	0.415272	0.943443
NAD(P)-binding domain-containing protein	0.907133	0.896021	1.90446	0.450786	1.29054	1.36108	0.12991	0.554488	0.502208	1.06654	0.185051	0.597158	0.39278	0.57406	0.774499	0.63971	0.496814
CADD family putative folate metabolism protein	0	1.2779	0.607851	0.470127	0	1.45292	0	0.790258	1.79549	0.804499	1.64584	0.243891	0.674966	1.67207	0.758023	0	0.454463
sugar O-acetyltransferase	0.969651	0.425677	0.54031	0.625996	0	1.93984	0	0.263775	1.47337	0.64551	0.439122	0.651255	0	0.279196	2.52503	2.12799	0
COX15/CtaA family protein	1.55087	0.676793	0.736746	0	0	0	0.96755	0.708559	1.20052	0.93411	1.19682	0.532077	0.496715	0.456663	1.10241	0.292046	1.32994
lipoyl synthase	0.571291	0	0.159168	0.55472	0	0	0	0.466227	1.08509	0.882739	1.79987	1.33694	1.06619	0.492441	1.77603	1.88063	0.707582
DedA family protein	0	0	0.732646	1.303	1.04165	0	0.763522	0.212167	0.918509	0.177707	2.45311	1.22555	0.747284	1.16243	0.838727	0.94259	0
PAAR domain-containing protein	2.7457	0	1.01997	0.586472	0	0	0	0.497943	0.347671	0	3.31582	0	0.854039	1.10208	0	0	2.28159
acyloxyacyl hydrolase	0.944134	1.7936	1.10018	0.611165	0	0	0	0	1.15905	1.07205	0	0.334673	0.935148	0.865662	1.08184	0.546775	2.53047
putative Fe-S cluster assembly protein SufT	0.99108	0	0	1.92466	0.805697	0.991357	0.303603	0.539209	0.376484	0.659775	1.79531	0.665647	0.924815	0.285366	1.03233	0.543754	0.617668
FTR1 family protein	0.54942	0.361793	0.613499	0.805202	0.227506	0.821034	0.503663	0.599012	0.783816	0.365584	0.249967	1.02017	1.27514	0.865294	1.28408	0.753169	1.19223
DUF2959 domain-containing protein	0	0.357956	0.227176	0.265117	0	3.28143	0.499564	0.221811	0.15774	1.27413	0	0.273823	0.38748	1.90443	1.70652	1.36291	0.508173
erythromycin esterase family protein	0.194984	0	0.109363	0.248654	0.955925	0	3.55103	1.95698	0	0.266817	0.191147	1.35122	0.187239	0.34621	0.204433	0.217262	0.246795
DNA mismatch repair protein MutS	0.298787	0.265183	0.112796	0.127679	0	0.196319	0.711987	0.711936	1.33339	1.52424	1.00352	0.330202	0.936094	0.863918	1.8028	1.09427	0.745235
30S ribosomal protein S11	0	0.610468	0	0.450083	1.13047	0	0	0.378283	0.528245	0.617154	0	1.86794	1.29761	2.00198	2.1727	1.52588	0
outer membrane lipoprotein chaperone LolA	0	1.14131	0.481725	0	0	0	1.05932	0.709557	0.493794	0.961747	0.390565	1.16128	1.61537	0.500256	0.902666	2.37728	0
ammonium transporter	0.784628	1.0354	0.862817	0.13534	0	0	0.99638	1.38532	0.608043	0.842238	0.480696	1.11796	0.969656	0.239929	0.447354	0.80758	0.7597
S-adenosylmethionine-binding protein	0	0.351564	0.434597	0.255774	0	0	0.246422	0.848669	1.81093	1.25443	0.738768	0.266554	0.761122	1.59654	1.22579	0.855822	1.45823
DNA mismatch repair endonuclease MutL	0.470201	0.537622	0.424368	0.503526	0.276719	0	0.821885	0.771943	1.11116	0.737448	0.73221	0.669677	0.614104	0.870339	0.843931	1.42034	1.03704
glutaredoxin 3	0.896928	0	0	0	0	2.01613	0	0	0.765658	0	0.955737	2.70747	1.8808	0	1.04973	1.10584	1.25616
winged helix-turn-helix domain-containing protein	0.524519	0.149431	0	0.767331	0	0	0.321357	0.856113	1.77248	1.6295	0	0.40928	1.13771	1.52474	1.0927	1.19497	0.653789
DUF493 domain-containing protein	0	0	0	0	0	0	0.638978	1.66358	1.9945	2.21635	0	0	2.2652	1.57515	1.08635	0	0
GDP-mannose 4,6-dehydratase	0	0	0.265844	0.668608	0	0	0.642866	0.836261	0.387544	1.0173	0.683593	0.881096	0.704796	2.25523	1.09304	0.53649	1.87292
ISKra4 family transposase	0.380861	0	0	0.862898	0.30962	0.380967	0.583356	0.725242	0.868071	0.676118	0.862395	0.767403	1.77698	1.09663	0.793426	0.417917	1.42418
holo-ACP synthase	0.717542	0	0.396656	0	0	0	0	0	1.07742	1.91071	0	2.86121	1.99815	0.413209	0.747407	1.57471	0.880299
sodium-translocating pyrophosphatase	0.394362	0.577194	0.145923	0.597327	0	0.26195	0.724722	0.646586	0.898107	0.699313	1.31487	1.4167	0.122184	0.986807	0.960554	1.29804	0.817972
F0F1 ATP synthase subunit alpha	0.356631	1.08605	1.17263	0.342479	0.291662	0.699554	0.550642	0.386627	0.19925	1.0235	1.42775	0.942485	1.46835	0.921228	0.364234	0.383702	0.435859
RIP metalloprotease RseP	0.394254	0.173078	0.109843	0.382818	0	0	0.845417	0.107249	1.34789	1.13714	1.6069	0.926786	0.368299	0.680865	1.84754	0.865227	1.22855
glycogen synthase GlgA	0	0.160388	0.203787	1.06235	0.297008	0	0.221385	0.694494	1.79274	1.6165	0.818631	0.733664	0.850237	0.314318	0.948087	1.19141	1.12707
1-acyl-sn-glycerol-3-phosphate acyltransferase	0.726097	0.322747	0.203995	1.21633	0	0	0.418806	0.738387	0.507206	0	0.876621	1.12026	1.17532	0.627867	1.9062	1.16703	0.887285
nitrite/sulfite reductase	0.282592	0.361118	0.601662	0.349532	0	0	0.157569	0.643321	1.00725	1.20963	0.95527	1.15833	1.22417	1.21537	0.401162	1.07368	1.41285
glutamine--tRNA ligase/YqeY domain fusion protein	0	0.28075	1.32959	0.509121	0.767084	0.636296	0.68087	0.680378	1.02864	0.768003	0.578769	0.844022	0.148134	1.26966	0.329838	0.696226	1.1897
replication-associated recombination protein A	0.202011	0.178978	0.34232	0.662491	1.66399	1.22901	0.125748	0.334237	1.47396	0.998488	0.55516	0.137851	0.947669	0.352703	1.06316	0.898815	1.01521
ImmA/IrrE family metallo-endopeptidase	0.233575	0	0.43421	0.243953	0.747852	0.460091	0.60526	0	0.594391	0.21181	1.10447	1.16415	0.982663	2.33983	0.808915	1.395	0.744524
nicotinamidase	0	0	0	0.300833	0	0	2.00738	4.4865	0.932066	0.181765	0	0.275074	0	0.503473	0.426602	0	0
DUF885 domain-containing protein	0.929425	0.684785	0.951804	0.193536	1.2681	0.312062	0.191138	0.327515	0.526777	0.685216	1.13026	1.46154	0.710189	0.623366	0.649919	0.505006	0.936097
Flp pilus assembly complex ATPase component TadA	0.432013	0	0.0887721	0	0	0.678538	1.03936	0.984429	0.447372	0.714212	1.06616	0.942244	1.16084	0.976844	0.990785	0.744976	1.04446
N-acetylmuramoyl-L-alanine amidase	0.396217	0	0.114368	0.940977	0	0	0.131464	0.350228	0.98559	1.62028	1.27503	0	1.59651	0.244248	1.94922	1.40135	1.07498
PD40 domain-containing protein	1.23002	0.422302	0.413053	0.480844	0.807072	0	0.609065	0.395378	0.373389	1.08361	0	1.14503	0.695633	1.12255	1.54741	0.534164	0.938682
toxin	0.304341	0.634078	0.569934	0.369677	0.334725	0.201462	0.575275	0.370547	0.83354	0.75699	1.27048	0.594615	1.33961	0.828617	1.16848	0.790472	0.851897
glutathione S-transferase family protein	2.0072	1.28124	0.22926	0.712543	2.70904	0	0.254408	0.356922	0.104515	0.516758	0.718594	0.277609	0	0.862008	0.287464	0.755447	0.873842
sulfite exporter TauE/SafE family protein	0.275978	0	0	0.891557	0.448711	0	0.629222	0.556652	0.96332	0.857973	1.46539	0.698675	0.31945	0.561034	1.64339	1.65326	0.651131
pseudouridine synthase	0.305077	0.857484	0.169995	0.202302	0	1.30026	1.37379	0.167692	0.336903	0.555817	0.563302	0.404225	0	0.38982	1.28719	1.31962	2.2004
50S ribosomal protein L6	1.01348	0	1.41183	1.31211	0.823905	1.01376	0	0.551395	1.15498	0.674686	0.45897	0.68069	1.41857	0.875444	0.52783	0	0
D-alanyl-D-alanine carboxypeptidase	0.216649	0.211127	1.28584	0.300055	0.376825	0	0	0.623754	1.05632	1.01914	0.86487	0.963166	1.7032	0.645662	0.714264	1.01996	0.861201
glutamine-hydrolyzing GMP synthase	0	0.151443	0.288338	0.558276	0.280985	0.345068	0.738933	0.469216	0.32774	0.84206	0.312452	1.27367	0.48286	0.993483	1.43424	1.32199	1.71997
recombination protein RecR	0	0	0	0	0	0	0.277536	0.73937	0.344159	0.80316	1.23087	0.301205	2.10508	0	0.943696	1.48623	3.37933
phospholipase	1.10149	1.38158	0.701455	1.01861	1.79091	0.944398	0.385629	0.428057	0.731595	0.349179	0.712611	0.528431	0.293669	0.634313	0.163905	0.345332	0.196137
DUF1540 domain-containing protein	0	0	0.520611	0	0	0	0.572418	0.508317	0.681436	0.825026	2.61226	0	2.65643	1.03302	0	0.984195	1.16456
primosomal replication protein N	0	0	0	0	0	1.83098	0	0	0.695343	0.406188	0.828955	0.614705	0.854039	2.62472	0.953326	1.00428	2.28159
glutathione S-transferase	0	0.779706	0.990908	0.574858	0	0	0.545434	0.969911	1.01707	0	0	0.89467	0.416397	1.0228	0.925009	0.974451	2.21382
DUF29 domain-containing protein	0	0	0.689361	0	0	0	0	1.6556	0.924013	1.09059	0.560259	2.06601	1.14652	1.05892	1.27981	0	0.765739
3-dehydroquinate synthase	0.24307	0.355041	0.136554	0.362508	0	0	0.494805	0.607507	0.772254	0.935396	2.12863	0.542052	0.233787	0.888453	1.95189	0.616986	1.21456
oxidoreductase	0.269348	0.236487	0.344556	0.174356	0	0	2.03481	2.10183	0.439014	0.393967	0.241779	1.40277	0.325665	0.602153	0.42385	0.295554	0.668462
WbqC family protein	0	0	0	0	0	0	1.86278	1.8839	0.288744	2.16917	1.72114	0.510518	0	0.875444	0	0.834064	0
alpha-L-glutamate ligase-like protein	0	0	0	0	0.922982	0	2.10008	1.24427	0.213965	0.253544	0	0.767403	0.531407	0.164494	2.3673	0	1.77246
50S ribosomal protein L33	0	1.54412	0.979974	0	0	0	0	0	1.33615	0	0	1.1812	3.28219	0	3.66376	0	0
uroporphyrinogen-III C-methyltransferase	0	0.555907	0.397308	0.166363	0	0	0.355044	0.592797	0.757411	0.766615	1.92214	0.674652	0.176573	0.729795	2.10448	0.903447	1.33508
TIGR02391 family protein	1.11037	1.62845	0.413047	1.2036	1.20522	1.48294	0	0	0.564343	0.822447	0.335693	1.24465	0	0.213435	0.386058	0.813384	0.461975
multicopper oxidase	0	0.131251	0.0832978	0.677375	0.729156	0	0.0915868	0.325323	0.22547	0.198375	0.404847	1.40563	0.836958	2.57875	2.01663	0.816162	1.10978
CHAT domain-containing protein	0.340664	0.118422	0.221911	0.0855091	0.354726	0	0.569935	1.03398	0.651339	0.724815	1.26928	1.55399	0.808161	0.923694	0.80905	1.14431	0.426087
ornithine carbamoyltransferase	0	0.255683	0	0.746233	0.458588	0	0.714305	0.638431	0.661969	1.16157	1.8381	0.584918	1.61219	1.16961	0.303331	0.639088	0.365353
polyisoprenoid-binding protein	0	0	0	0	0	2.00487	0.306995	0.259566	1.45898	0.434119	0.453841	0.977405	0.467574	1.42896	1.04387	2.09403	0.59467
F0F1 ATP synthase subunit epsilon	0	0	0.751559	0	0	0	0.839746	1.8542	1.7229	0.892631	1.8099	0	0	0.388355	1.33466	0	0.866651
DUF1080 domain-containing protein	0	0.179325	0.689548	0.0683067	0	0	0.729532	0.481315	0.698666	0.269409	0.822052	1.02216	0.876582	1.16246	1.49613	1.27419	1.40972
fibro-slime domain-containing protein	0.459963	0.508067	0.256301	0.672332	0	0	2.11809	0.375373	0.921545	0.102068	0.208302	0.926786	1.39839	0.995428	0.479107	0.252358	0.859984
dihydroneopterin triphosphate diphosphatase	0	0	1.33947	0	0	0	0.891115	0	0	1.03086	1.61073	0.770051	1.62064	0.684392	0.59507	1.2955	1.47628
6-phosphofructokinase	0.427111	0.93617	0.357276	1.938	0	0	0.261678	0.58232	1.70727	0.380014	1.16239	0.431321	0.597356	0.615777	0	1.406	0.533642
succinate dehydrogenase assembly factor 2	0	0	0	0	0	0	1.42733	1.90124	0	0.516967	0	0.782352	2.17392	2.01238	0	1.27818	0
TIGR03032 family protein	0.515476	0.225001	0.28519	0.164945	0.419055	0	0.314914	0.140225	1.93407	0.916475	1.15923	1.03075	0.48101	0.448761	1.06928	1.12803	1.29467
orotate phosphoribosyltransferase	0	0	0.234642	0	0	0	0	0.22697	0.622647	0.896841	1.14419	1.07573	1.53316	1.67876	1.7114	0.921968	1.56483
ATP-dependent DNA helicase	0.274924	0.482404	0.383348	0.163936	0.222983	1.09999	0.336889	0.669618	0.836587	0.979779	0.623212	0.4624	0.259142	0.633831	0.881706	1.35909	1.54589
4,5-DOPA dioxygenase extradiol	0	0.912595	0.389711	0.659953	0.571887	2.78769	0.215498	0.956832	0.784761	0.467111	0	0.213621	0.63787	0.588267	0.725707	0.76743	0.438423
50S ribosome-binding GTPase	1.07545	0.377699	0	0.278469	0.349715	0	0.790678	0.328433	0.557237	1.1074	0.974072	0.577852	1.00355	0.743182	0.672129	0.944072	1.34575
type II 3-dehydroquinate dehydratase	0.593992	0	0.314331	0	0	2.37663	0.363921	0	0.451282	1.83839	0.537997	1.49723	0.55063	1.02618	1.23743	0.651785	0
Hsp70 family protein	0.151764	0.532997	0.283146	0.196483	0.224701	0	1.2189	1.0062	1.08367	0.508862	0.903053	1.08565	1.55204	0.44195	1.00585	0.16653	0.134696
sulfate adenylyltransferase subunit CysN	0.843213	0.558074	0.468471	0.591077	0.339142	1.54075	0.904208	0.228564	0.452915	0.995462	0.383649	0.988893	0.588966	0.323992	0.585518	0.461004	0.788545
iron-sulfur cluster carrier protein ApbC	0.49554	0	0.276125	0.160389	0.403964	0	0.151801	0.674012	1.03456	1.42951	1.57089	0.499236	0.462408	0.714204	1.03021	1.35939	0.926502
3-isopropylmalate dehydratase small subunit	0	0.371464	0	0.273871	0	0	0	0.906011	0.482148	1.1266	1.14959	1.13662	1.96134	0.97455	0.881377	1.85697	0
baseplate assembly protein	0.996586	0.875004	0.306618	0	0	0	0	1.12501	0.418059	3.38027	1.40103	0.334673	0.504191	0.573902	0	1.09355	0
50S ribosomal protein L24	0.846158	0	0	0.552959	0	0	0.523353	0	0.324493	0	3.09477	1.14745	0.797103	2.9515	0	0	1.06474
50S ribosomal protein L18	0.766605	1.33475	0.427168	0.496245	1.24642	0	0.465696	0	0	0.674686	0	3.07183	0	0	0	0	2.84232
DUF4845 domain-containing protein	0	0	0.406331	0	0	0	0.446765	0.780975	0.540856	1.60518	0	1.44585	2.03039	1.24968	1.513	0	0.901596
DUF3341 domain-containing protein	0.49554	1.75978	0	1.28311	2.42609	3.0073	0	0	0.38069	0.444765	0	0	0	0.577108	0.521933	0	0.62457
undecaprenyldiphospho-muramoylpentapeptide beta-N-acetylglucosaminyltransferase	0.256265	0	0	0.154829	0	0	0.906155	0.399182	1.24383	0.990191	1.10156	0.339386	1.16512	0.135567	1.52696	1.07032	1.55808
phosphate/phosphite/phosphonate ABC transporter substrate-binding protein	0.31582	0.83187	0.175981	0.408878	0.51349	0.631815	0.967466	0	0.959769	1.12131	1.43024	0.848466	0.88411	0.909352	0.657929	0.346548	0
tryptophan--tRNA ligase	0.221464	0.196876	0.496702	0.145152	0	0.448589	1.09565	1.09796	0.593101	0.197804	1.43101	1.05422	0.627718	0.51619	0.694927	0.732071	0.837788
proline--tRNA ligase	0.627239	0	0.438109	0.302925	0.51169	0.627414	0.483223	0.257587	0.956619	0.835977	0.713612	1.48277	0.88154	0.272646	0.655059	0.864241	1.17307
2OG-Fe(II) oxygenase	1.46503	0.68773	0	1.17172	0	0.712046	0.881006	0.972081	0.276473	0.319091	0	0	0.669566	0.41157	0.375205	0.795468	1.7888
Gfo/Idh/MocA family oxidoreductase	0.273454	1.34441	0.275011	0.183736	1.25621	0	1.01488	0.306921	1.18741	0.632264	0.257081	0	0.228054	1.57827	0.284835	0.581837	1.36851
efflux RND transporter permease subunit	0.33752	0.456577	0.381098	0.887992	0.539696	0	1.0515	0.843178	0.805514	0.54626	0.614794	1.20407	0.63707	1.07908	0.445024	0.0963952	0.531032
type VI secretion system ATPase TssH	0.761331	0.923959	0.427353	0.789696	0.30669	0.760078	0.349981	0.260273	1.18784	0.681109	0.430868	0.377042	0.63459	0.441972	1.30403	0.514545	0.938272
septum formation inhibitor Maf	0.870803	0.788469	0.258957	0.280486	0	0.866839	0	0.930828	0	0.583636	1.59114	0.29102	0	0.493228	1.80535	1.01726	1.14966
alkaline phytoceramidase	1.75829	0.955417	0.799093	0.450083	0.571887	0	0	0	1.47311	1.06309	0.319833	0.945865	0.336128	0.412217	1.48936	0.806717	0
TerC/Alx family metal homeostasis membrane protein	0.885854	0.972226	0.740425	0.860159	0.720154	0.443051	0.135684	0	1.68256	0.884588	0.60176	0.594974	0.619969	0.382601	0.230681	0.972045	0.552089
family 1 glycosylhydrolase	0.219835	0.994615	1.39433	1.99228	3.27156	2.23262	0.134686	0.358812	0.0835093	0	0	0.14765	0	0	0	0.241224	0
RNA methyltransferase	0	0.200894	0	0.145516	0.733771	0.454267	0.277207	0.418626	1.15859	0.842098	1.0852	0.456397	1.36993	0.187822	1.36642	0.742529	1.52233
valine--tRNA ligase	0.291537	0.255598	0.867676	0.186239	0.309089	0.582178	0.358969	0.1581	0.665399	0.778124	1.58665	0.653311	0.541351	0.445484	1.52016	0.748738	1.0898
HAD-IC family P-type ATPase	0.177508	0.234659	0.195116	0.290189	0.582932	0.189278	0.743935	1.16706	0.823453	0.494272	1.25256	0.802781	0.322449	1.38788	0.733389	0.413338	0.529187
GTPase Era	0.303016	0.260763	0.669793	0.383873	0	0.606201	0.547772	0	0.44869	1.06381	1.34863	0.609181	0.840746	0.341504	0.310385	0.653011	2.61148
S8 family peptidase	1.26435	0.226294	0.447804	0.872674	0.844092	0	0.32123	0.713239	0.662781	0.707551	1.38534	0.633655	0.805409	0.907178	0.268273	0.298079	0.390902
DNA starvation/stationary phase protection protein	1.98216	1.74034	0.276125	1.60389	0.805697	0	0	0	0.752968	1.53948	0.448827	0.332824	0	0	0.516165	0	1.23534
choice-of-anchor D domain-containing protein	0.39534	1.07978	1.43242	0.724418	0.499669	1.14201	0.350645	0.323221	0.384276	0.86912	0.179279	0.428532	0.328541	0.733678	0.778809	0.747879	0.493947
PEGA domain-containing protein	0	0	0	0	0	0	1.46539	1.95194	1.81716	1.59226	1.08317	1.60643	0	0	0	0	0
bifunctional methylenetetrahydrofolate dehydrogenase/methenyltetrahydrofolate cyclohydrolase FolD	0.627222	0.546877	0.522438	0	0	0	0.385629	0	1.90544	0.691173	0.285044	0	0.287614	0.901738	1.94896	1.36716	1.55275
BolA family transcriptional regulator	0	0	0	0	3.1532	0	0	0	0.39163	0	0	0	0.96202	1.76758	0	1.08153	3.8551
pyridoxal phosphate-dependent aminotransferase family protein	0.245734	0	1.07143	0.471741	0.799075	0.491604	0.441305	0.393268	1.01464	0.967938	0.654696	0.660176	0.903666	0.421125	0.50312	0.530012	1.21522
excinuclease ABC subunit UvrA	0.429455	0	0.95446	0.339628	0.543769	0.478787	0.174083	0.598121	0.490627	0.699075	0.389156	1.14788	0.758551	0.852214	0.649014	1.46377	0.83907
zinc metalloprotease	0.514975	0.122664	0.280779	0.687933	0.654809	0.279495	0.743485	0.417252	0.259131	0.290554	0.253077	0.70276	1.10674	1.60099	0.553479	1.16612	0.969746
3-deoxy-7-phosphoheptulonate synthase	0.725967	0.654684	0.801191	0.634543	0.823472	0	0.146931	0.394967	1.18414	0.640895	0.65693	0.968221	0.453062	1.11792	0	1.05544	0.59785
isochorismatase family protein	0.915447	0.39573	0.251149	0.300833	0	0	0.567984	0.668472	0.879959	1.42084	1.68151	1.54812	0.847601	0	0	0	1.02099
penicillin-binding protein 2	0.281613	0.123821	0.328927	0.45833	0.248435	0.282131	0.0870873	0.320191	1.0274	0.968296	1.18904	0.377403	1.10577	0.245583	1.83374	1.26133	0.75942
methylated-DNA--[protein]-cysteine S-methyltransferase	0.550262	0.483131	0	0.349763	0	0	0	0	1.69304	0.253544	1.49034	0.358578	0	1.29624	2.82616	1.17517	0.607598
phosphoribosylanthranilate isomerase	0	0	0.240282	0.819811	1.38899	0	1.05551	0.463709	0.974907	1.01011	0	0.579241	0.808674	0.996926	1.1311	0.832366	0
histone deacetylase family protein	0	0	0.484822	0.190363	0	0	0.357436	0.472243	0.772576	0.903869	2.09688	0.977327	1.63137	0.503646	0.608664	1.27924	0.361806
ferritin	0	0	0.526091	0.586472	1.53506	0	0.566516	0.251538	1.2422	0.207325	1.26934	0	0	1.88612	0	2.56852	0
NAD(P)-binding protein	0.277752	0.564403	0.553885	0.654059	1.20357	0.559012	0.608326	0.940985	0.478997	0.446698	0.678773	0.366343	0.449993	0.363705	0.688766	0.898387	0.480267
30S ribosome-binding factor RbfA	0	0.610468	0.427168	0	0	0	0	1.19166	1.14192	0.315924	0.644743	2.4273	0.674966	2.91774	0	0	0
site-specific tyrosine recombinase XerD	0.296016	0.259902	0.164946	0	0	0	0.540524	1.12578	1.34717	0.261461	2.40247	0.198816	0	0.854682	0.612629	1.28971	0.73794
energy-dependent translational throttle protein EttA	0.806013	0.707424	0.269671	0.625429	0.788752	0.322146	0.495957	0.440419	0.429516	0.716206	0.145848	0.5433	0.603216	0.466166	1.3482	0.532001	1.20646
DNA-binding transcriptional regulator	0.888047	0	0.494838	0	0	0	0	0.938432	0.655227	1.14826	0	0	2.35469	0.478252	3.46022	0	0
heme ABC transporter permease	0	0.952625	0.203165	0	1.17606	1.45883	0.886324	0.592694	0.686931	0.64204	0.980092	0.486799	0	1.24968	0.376717	0	0.447192
PilN domain-containing protein	0	0	0.523337	0	0	0	0	0.247708	0.7914	1.62691	1.63739	0.617857	0.429209	1.04638	1.8951	0.77963	1.14372
methionine synthase	0.362369	0.127069	0.242615	0.329777	0.589172	0.145057	0.221511	0.512522	0.852312	0.73988	1.18128	1.07049	0.676661	0.918045	1.05573	0.715686	0.721646
outer membrane protein assembly factor BamE	0.56058	0.57482	1.0305	0	0.73282	0	0.528385	0.207653	1.38016	0	0.390565	1.98041	0	1.3743	0	1.10969	0.561799
bifunctional 2-methylcitrate dehydratase/aconitate hydratase	0.928496	0.326088	0.103476	0.360625	0.603856	0	0.568862	0.909288	0.775962	0.906565	0.504581	0.86979	1.0397	0.318012	0.967142	0.407534	0.463894
exopolyphosphatase	0.697662	0.464147	0.397851	0.116588	0	0.347743	0.21656	0.296347	1.14416	0.310999	0.797627	0.359779	0.324402	0.606884	1.64752	2.13453	0.663892
integrase arm-type DNA-binding domain-containing protein	0.659114	0.965285	0.603357	0.417703	0.346392	1.7212	0	1.03894	0.341572	0.388552	0	1.59425	0.816782	0.37325	0	0.708054	0.265553
NAD(P)H:quinone oxidoreductase	0	0	0	0	2.18747	0	0.27476	0.486771	1.53665	1.79429	1.62883	0	0.418479	1.54955	0	0.489649	0
DUF4136 domain-containing protein	1.36588	0	1.0148	0.294724	0	0	0.278945	0.247708	0.345906	0.202063	1.23712	0	1.69941	1.31094	1.89697	0	0.567502
serine hydrolase	0.184934	0.82518	0.283336	0.128738	2.36371	1.23749	0.540318	0.348429	0.578816	0.5659	0.225035	0.278573	0.233787	0.766811	0.776393	0.916484	0
DsrE family protein	0	0.570654	0	0	1.23586	0	0.398204	0.417081	0.493794	0.288453	1.37691	0	1.1617	0.815747	0	0	3.51514
cytochrome c554	0.381671	0	0	0	0	0	0.462806	1.42333	1.14409	0.338778	1.38517	0	2.4559	0.869957	0.392546	0.413527	0.465825
HIT family protein	0	0	0	0	1.9841	0	0	0	0	0.800068	2.16677	1.59376	1.10855	1.02287	1.25839	0	0.725961
ceramidase domain-containing protein	0.350362	0.922855	0	0.2268	1.70896	0	1.5026	0	1.07141	0.155494	0	0.468809	0.324402	1.61254	0.741476	0.384451	0.433325
C39 family peptidase	0.838006	0	0.20738	0.335611	0	0	0	0.837995	0.62962	1.76279	0.825887	0.528431	0.734173	0.760952	1.29986	0	1.47103
carbamoyl-phosphate synthase large subunit	0.503582	0.073944	0.514812	0.107277	0.27284	0.335707	0.255368	0.31921	0.507744	0.743957	1.13737	0.730758	0.469914	0.529714	1.2212	1.37717	1.25335
EVE domain-containing protein	0.11975	0.521525	1.64194	0.769016	0	0	0.727842	0	0.676923	0.527238	0	1.19684	1.66283	0.342061	1.28131	0.651785	0.149263
TIGR02270 family protein	0.431255	0.375002	0	0.97105	0.347217	0.862671	0	0.116187	1.62876	1.14055	0.193423	0.718535	0.602687	0.501485	0.895196	0.708712	1.06986
M3 family metallopeptidase	0.256632	0.226298	0.42647	0	0.208033	0	0.62613	0.485379	0.582928	0.964733	0.914414	0.772085	1.43603	0.736105	0.934886	0.692432	0.798149
lactoylglutathione lyase	0	0	0	0	0	2.6583	0	0.756565	0.794431	0.617154	1.2595	1.40096	0	0.406702	1.45987	0	0.866651
MEDS domain-containing protein	0.834351	0.308825	0.452629	0.252438	0	0.790465	0.255591	0.453939	0.549387	1.24283	0	1.39198	0	0.705046	1.13647	0.861477	1.00819
DUF1992 domain-containing protein	0	0	0	0	1.14828	0	0	0	1.34141	0.925844	0.639666	0.948679	0	0	2.94255	0	2.6409
DUF615 domain-containing protein	0	0.465978	0.268703	0.63803	0	0	0	0	0.758603	1.11595	1.85285	1.00427	0.470201	0.296846	1.59859	0	2.05299
preprotein translocase subunit SecY	0.202925	0.177766	0.113074	0.390887	0	0.405963	0.124326	0.654881	0.769333	0.355662	0.550972	0.546719	1.12408	1.62671	1.47494	1.10456	0.505873
circadian clock protein KaiC	0.480196	0.138158	0.526091	0.825411	0	0.645861	0.192814	1.03618	0.597751	0.915082	0.292407	0.317058	0.440504	0.543697	1.14734	1.20866	0.58841
DUF1801 domain-containing protein	0	1.78978	0.378626	0	0	0	0	0	0.516239	0	1.23087	0.912744	1.90218	0.391297	0	0	3.38782
dihydroneopterin aldolase	0.760108	0.601147	0	0	0	0	0	0	0.806497	0.334508	1.33257	0	0	1.26323	0.798512	0.841192	3.75791
DUF853 domain-containing protein	0.353121	0.468753	0.789207	0.800511	0.287069	0	0.435483	0.288369	0.874736	0.548978	1.60233	0.594333	0	0.514523	1.10865	0.98396	0.440584
DUF502 domain-containing protein	1.20663	0.345396	0.226148	0	0	0	1.46539	0.642085	0.452298	0.176918	1.23455	0.264215	1.08635	0.912202	0	0.869085	0.501336
lipid asymmetry maintenance ABC transporter permease subunit MlaE	0	0	0.377198	0	0	0	0.415518	0.184145	1.15715	0.751065	0.919671	1.14537	0.631666	0.77964	1.05765	1.85697	0.843758
transcription termination factor Rho	0	0.187948	0.477123	0	0.348046	0.429272	0.393452	0.465856	0.487901	0.475017	0.969886	1.86906	1.19851	1.23272	0.445947	0.469783	0.533642
phosphotransferase	0.529632	0.442418	0.156673	0.179754	0.409638	0.535629	0.493582	0.29265	0.561287	0.5848	0.486457	0.186505	1.26472	0.154644	0.541316	1.18902	2.01081
type IV secretion protein Rhs	1.15982	0.678882	0.208244	0	0.628582	0	0	0	1.01824	0.5033	0.350162	0.25966	2.12847	0.890537	1.19467	0.410081	0.963776
acyltransferase	0.253369	0.222459	0.34245	0.820066	1.23586	0	0.990128	0	0.44222	0.529346	0	1.15441	0.377008	0.678087	1.26251	0.556042	1.00624
SAM-dependent methyltransferase	0.110732	0	0.21088	0	2.14078	0	0	0.0929494	0.170043	0.567508	0.54678	0.374782	1.98141	0.69458	1.3731	1.50279	0.545356
DNA polymerase III subunit gamma/tau	0.323585	0.149148	0.270671	0.215018	0	0.303613	0.579556	0.262516	1.05156	0.79675	1.17532	0.863986	0.149724	0.460358	0.659018	1.08636	1.58912
UDP-glucose/GDP-mannose dehydrogenase family protein	2.02936	0.532898	0.342079	0.651165	0	0.404134	0.363411	0.555582	0.760765	0.635379	0.738998	0.686472	0.568971	0.925131	0.21428	0.225733	0.251797
AIR synthase	0	0.228925	0	0	0	0	2.23736	1.70725	0.496388	0.347826	0.236156	1.05686	0.243302	0.302054	0	0.861656	0.651889
N-formylglutamate amidohydrolase	0	0	0	0	0.556607	0	0.209741	0.413546	0.938969	0.492159	1.00293	0.229928	0.996573	0.985709	1.46732	1.87824	0.85342
cysteine synthase CysM	0	0.26695	0	0.196816	0	0	0.560102	0.661674	0.463169	1.48752	0.827082	0.818218	0	0.351369	1.25417	1.32121	1.51719
histidine--tRNA ligase	0	0	0	0	0	0	0.262301	0.113485	1.04702	0.853011	0.774168	1.00472	0.397138	0.98386	2.4428	0.934652	1.33347
glyoxalase	0.393389	1.38158	0.438409	0.763957	1.91883	0.786998	0.241018	0	0.747188	0.349179	0	1.05686	0	0.22654	0	0.431665	1.47103
slipin family protein	0.350362	0	0	1.56448	0	0	0	0.741942	0.909022	1.38937	0.613149	0.469718	0.958639	0.610072	0.716286	0.755957	0.866768
membrane protein insertase YidC	0.29911	0.137675	0.168188	0.301355	0	0.309906	0.0965766	0.427337	0.359307	0.540687	0.567672	1.00979	1.45299	1.23551	2.09846	0.849105	0.196827
Kazal-type serine protease inhibitor domain protein	0.346304	2.12839	0.581165	2.03005	0.574138	0.698193	0	0.192879	0.534459	0.470155	0.958493	0	0.661792	0.203351	0	0.382955	0.435012
heavy metal translocating P-type ATPase	0.454392	0.496317	0.061626	0.0741516	0.37537	0.913482	0.891245	1.01591	0.61094	0.934913	0.845516	0.0770347	0.33148	0.741571	0.519641	0.673111	0.316026
signal recognition particle protein	0.399968	0.350781	0.111311	0.387359	0.974373	0	0	0.108683	0.37925	0.6202	1.62397	1.2093	0	0.460401	1.04131	1.3147	1.24441
phosphoenolpyruvate--protein phosphotransferase	0.467962	0.101745	0	0.302925	0.253619	0	0.38847	0.944537	0.888116	0.831892	0.706169	0.523654	0.544808	0.985949	0.812399	0.684658	1.16659
thymidylate synthase	0	0	0	0	0	0.67968	0.832607	0.924213	1.03248	0.301564	0.923155	0.912744	0.317029	0.782594	0.707772	1.11982	0.846954
metal-dependent hydrolase	0	0	0.135444	0	0	0	0.454044	0.812208	1.31066	0.107877	1.6848	0	0.45241	0.425113	1.33315	1.91104	0.930341
UdgX family uracil-DNA binding protein	0.429152	0.733132	0	1.38638	0	6.86021	0	0	0.317194	0	0	0	0	0	0.447014	0	0
macro domain-containing protein	0	0.444917	0.282365	1.14455	0	0	0.156114	1.2049	0.292339	0.79425	0.919893	1.02684	0.237772	1.02384	0.530077	1.10903	0.317608
exopolysaccharide biosynthesis protein	0	0	0	0	0	0	0.499564	0.887244	0.154872	0.542815	0.369262	1.09529	0	3.05211	0	1.34208	1.52452
O-succinylhomoserine sulfhydrylase	0	0	0	0	0.372018	0.457744	0.561094	0.497943	0.869182	0.406188	0.621189	0.461029	0.427019	0.659155	1.90605	1.50771	0.854871
alpha amylase C-terminal domain-containing protein	0.444555	0.133249	0	0.0982415	0.722801	0	0.611397	0.153454	1.14133	1.16472	0.667838	1.24577	0.657986	1.14316	1.06183	0.321278	0.175783
plasmid stabilization protein	0	1.6579	1.57827	1.22233	1.53506	0	0	0.580934	0.713565	0.833666	0	0.627511	0	1.08173	0	0	0
type I glyceraldehyde-3-phosphate dehydrogenase	0.269348	0	0.751787	0.348191	0	0	0.328072	1.17016	0.408364	0.837134	0.73187	0.719867	0.501934	1.08392	0.560287	0.296444	1.33895
HPr kinase/phosphorylase	0	0	0.155213	0.180313	0.452892	0	0.517878	0.612858	0.858591	0.877911	0.752385	2.07328	0.265701	0.161916	0.589461	0.624886	1.39342
4-hydroxy-3-polyprenylbenzoate decarboxylase	0	0	0	0.238442	0	0.736902	0.56419	0.200404	1.1194	1.38955	1.66812	0.247397	0.51558	0.42424	0.767359	1.81884	0
tyrosine-protein phosphatase	0	0	0	0	0	0	2.57086	1.14148	0.195815	0.231433	0.477868	1.40915	0.48101	0.604107	1.07386	0	0
baseplate J/gp47 family protein	1.07826	0.752332	0.958442	0.624293	0.174857	0.423071	0.308883	0.208427	0.752938	0.58438	0.474523	0.196361	0.276186	0.455061	0.923973	0.44961	1.13128
phosphatidylglycerophosphatase A	0	0	0.258957	0.687109	0	0	0	0	1.86013	1.8281	0.858545	0.658451	0	1.09465	1.03689	0	1.74694
DNA primase	0	0.13147	0.250311	0.193859	0.245094	0	0.458548	0.652147	0.399129	0.737755	1.09179	0.807276	0.140194	0.172603	2.03945	0.82319	1.31247
NYN domain-containing protein	0	0.497285	0.868185	0	0	0	0.202775	0.305514	0.251452	1.02876	0.29977	1.11146	0.616546	1.14428	1.17735	1.81586	0.412539
glutamine-hydrolyzing carbamoyl-phosphate synthase small subunit	0.234185	0	0	0.302011	0	0.944398	0.143478	0.378303	0.440721	1.25601	0.635774	1.88547	0.871332	1.48153	0.243932	0	0.880347
IS1595 family transposase	0	0.267858	0.345977	0.204439	0	1.8186	0.573898	1.27973	0.441059	0.274645	0.286048	1.48269	0.88411	0.18187	0.290143	0.693095	0
Stp1/IreP family PP2C-type Ser/Thr phosphatase	0.687301	0	0	0	0	1.37499	0.211354	0.373934	1.58471	0.610061	0.319833	0	0.641347	1.16864	1.07386	0.754173	0.856689
sel1 repeat family protein	0.404021	0	0.223119	0.518399	0	0	0	0.269605	1.17871	1.27733	0	1.33129	1.76387	0.570731	1.03233	0.878746	0.34828
polysaccharide export protein	0.347646	0.601147	0.387432	0.671689	0.565237	0.695487	0	0.189141	0.91838	0.617154	0.620134	0.46342	0.324402	0.797737	0.718703	1.89571	0
sulfate adenylyltransferase subunit CysD	0.577733	0	0.824395	0.389669	0	0	0.917106	0	0.452781	0.261574	0.815111	0.400273	0.836037	1.03419	1.23253	0.959898	0.729671
4Fe-4S dicluster domain-containing protein	0	0.384216	0.134351	0.59858	0	0	2.54354	1.38403	0	0	0.21046	0.46379	0.865642	0.533181	0	0.760986	0
pyridoxal-dependent decarboxylase, exosortase A system-associated	0.656288	0	0.36784	0.283223	0.719354	0.436583	0.267407	0.119021	0.497601	0.193942	0.602834	0.740885	0.616992	1.13136	1.36555	0	1.63607
NADH-quinone oxidoreductase subunit D	0	0.18885	0.119853	0.97464	0	0.860602	0.13178	0.585113	0.735362	0.477296	1.16889	0.433389	0.802837	1.11477	1.12021	0.472036	0.268101
cytochrome P450	1.91519	1.71663	0.222933	0.686303	0.691926	0.423197	0.122661	0.832175	0.805743	0.152442	0.204115	0.262639	0.570111	0.529034	0.198779	0	0
guanylate kinase	0.854217	0.375002	0	0	0	0	0.268059	0.950304	0.97504	1.14554	0.404167	1.1642	0.408272	0.251957	0.900622	0.96492	0.53749
glucokinase	0	0.470855	0.73796	0	0	0	0.489699	0.290051	1.39905	0.697339	0.970727	0.179824	0.750267	0.155576	0.561992	1.73569	0.979288
M15 family metallopeptidase	1.57188	0.39573	1.0046	1.16705	0.73282	0	0	0	0.309157	0.16116	0	0.243891	0.759431	0.259554	1.69544	0.89303	0.579264
type II secretion system ATPase GspE	0.154643	0.568044	0.478332	0.337087	0.502866	0	0.717032	0.653214	0.950843	0.476321	0.305856	0.746882	0.432909	0.178107	0.866917	0.678755	1.03458
Glu/Leu/Phe/Val dehydrogenase	0	0.372342	0.248665	0	1.18241	0	2.13598	1.26705	0.240871	0.739615	0.411612	0.568168	0.77443	0.122107	0	0	0
glucose-1-phosphate thymidylyltransferase RfbA	0	0.261629	0.333957	0.954372	0	1.18708	0.186278	0.330837	0.223768	0.390107	0.550763	0.204207	0.283715	0.334862	1.86865	1.66813	0.724801
DUF3416 domain-containing protein	0	0.471559	0.374092	0.695338	0.43662	2.68616	0.411318	0.438309	0.561062	0.297952	0.729679	0.270544	0.250586	0.386611	0.419578	0.736673	0.167362
gluconate 2-dehydrogenase subunit 3 family protein	0.421093	0.36972	0	1.09034	1.36931	1.34364	0	1.09277	0.19088	0.446014	0.228196	0.169217	0.468888	0.865662	0.521933	0	0.626324
M28 family peptidase	0.117862	0	0	0	0	1.85623	0.455152	0.702461	0.557542	0.56731	1.05041	0.237481	0.288606	0.493193	1.292	1.01243	0.536449
3-isopropylmalate dehydrogenase	0.681326	0	0.141583	0.274319	1.2324	0	0.311343	0.413553	0.451045	0.526961	1.53764	0.510526	0.161575	0.438962	1.84599	0	0.846365
four helix bundle protein	0	0	0	0	0	0	0.85197	0.378283	0	0.925731	2.19561	0	2.42863	1.60159	0.724232	0	0
symmetrical bis(5'-nucleosyl)-tetraphosphatase	0.319191	0	0	0.206622	0.518972	0.652493	0.395385	1.24374	0.370355	0.143189	0.590819	1.30032	0.604428	1.48451	0	1.05838	0
SOS response-associated peptidase	0	0.709462	0.450258	0.523069	0	0	0	0.219813	1.07434	1.43778	1.09781	0	0.75065	0.928574	0.841675	0	1.48908
asparagine synthase	0.291456	0.128049	0.325203	0.473274	0.949267	0	0.268209	0.156666	0.274962	0.516366	0.661787	0.88255	0.808064	1.25364	0.299715	0.480101	1.64082
oxidative damage protection protein	0	0.875004	0	0	0	0	0.610579	1.08441	0.732811	0	1.80528	2.00804	0	0.567595	0	1.08153	0
hemolysin III family protein	0.409556	0	0.228213	0.23992	0	0	1.11239	0.903675	0.452664	0.865679	1.118	0.834123	0.771406	0.681896	0	0	0.972468
aminomethyl-transferring glycine dehydrogenase subunit GcvPB	0	0.486447	0.3065	0.231779	0.2905	0	0.548424	0.599562	0.560937	0.888784	0.816825	0.124208	1.0096	0.423486	0.753639	0.815923	1.14901
DUF3072 domain-containing protein	0	1.03619	0.657614	0	0	0	0	0.659438	0	2.68963	2.19561	0	0	0.679621	0	1.32999	0
1,6-anhydro-N-acetylmuramyl-L-alanine amidase AmpD	0	0	0	0	0	0	0.590883	0.539209	0	0.652719	0	0.950082	0.462408	0.529651	3.56022	0.552919	1.17066
D-alanyl-D-alanine carboxypeptidase/D-alanyl-D-alanine-endopeptidase	0	0.152322	0.101997	0.502938	0	0	0.111014	0.398826	0.698132	0.650443	0.843148	0.505241	0.343449	1.20377	1.55017	0.408115	1.84317
ATP-dependent DNA helicase RecQ	0.929462	0.401419	1.0463	0.80169	1.26347	1.25699	0	0.516191	0.292489	0.415023	0.427727	0.211002	0.293847	0.274391	0.65175	0.336396	0.185711
UDP-N-acetylmuramate dehydrogenase	0.278549	0.750003	0.151451	0	0.443256	0	1.01971	0.15202	0.959978	0.874693	0.489388	0	0.257525	0.173326	1.72691	0.306603	1.37149
octaprenyl diphosphate synthase	0.278549	0	0	0.540938	1.35868	0	0.170659	0.303096	0.740691	0.618113	1.00916	0.561252	0	0.648378	0.870428	1.84676	0.347199
diaminopimelate epimerase	0	0	0	0.42226	0	0	0.394003	0	0.865945	0.579003	2.65336	0	0	0.75129	1.33855	0.703077	1.62615
putative lipid II flippase FtsW	0.231764	0	0	0	0.754625	0.463658	0.426353	1.0117	0.525684	0.925998	0	0	0.865073	0.533864	1.6905	0.763601	0.577767
ribonuclease HI	0	0	0.328807	0	0	1.1805	0	0	0.445383	0.995944	0.517437	0.407034	1.48871	1.01058	1.78138	1.32999	0
glycogen debranching enzyme N-terminal domain-containing protein	0.259089	0.228331	0.367282	0.416465	0.426719	0.264654	0.31965	0.425136	1.1953	0.874102	0.237885	0.527468	0.362077	0.376518	1.23042	0.432087	1.1316
SRPBCC domain-containing protein	1.67129	0.489132	0.310427	0	2.55359	0	0	0.36147	1.32552	0.719385	0	0.374168	0	0.320815	0.580285	0.556042	0
type VI secretion system baseplate subunit TssK	0.806227	1.41574	0.336935	1.04379	0	0	0.493951	0.328978	0.764306	0.536716	0	0.541493	0.18808	0.58035	1.04973	0.442335	0.502463
outer membrane protein assembly factor BamA	0.235272	0.308826	0.197545	0.153397	0.187927	0	0.0723054	0.256674	0.448507	0.834292	1.17193	1.18983	0.769473	0.882109	0.981519	1.29197	0.293435
tyrosine-protein kinase family protein	0	0.264263	0.168278	0.749917	0	0.610325	0.367573	0.326415	0.445638	0.513264	0.781872	0.803979	0.78411	0.341519	1.85888	0.331379	0.736823
anthranilate synthase component I	0	0	0.202343	0.117058	0.595229	0.73239	0.112147	0.395331	0.69168	0.405694	0.823935	0.977559	0.680466	0.837111	1.33002	0.802202	0.454014
murein biosynthesis integral membrane protein MurJ	0	0	0.0976146	0.1134	0	0	0.96933	0.28818	1.13273	0.62184	0.317334	0.471327	0.32633	0.706168	1.82759	0.574827	1.31186
fibronectin type III domain-containing protein	0	0.204016	0	0.300833	0.377801	1.39458	0.281131	0	0.638802	0.694782	0.165791	0.427189	0.861838	1.66923	1.19184	0.455829	0.517791
ISAs1 family transposase	0.238545	0	0.533479	0.156498	1.92728	0.477222	0	0.263064	1.08297	0.599844	0.298668	0	1.16661	1.61373	0.343478	0	0.47982
polynucleotide adenylyltransferase PcnB	0	0	0.108179	0.123797	0.623236	0	0.353769	0.313258	0.656949	1.18289	1.04067	0.761848	0.179991	0.232762	1.37985	1.04683	0.958614
Vi polysaccharide biosynthesis UDP-N-acetylglucosaminuronic acid C-4 epimerase TviC	0.254809	0	0.141985	0.164945	0.401739	0	0.16021	0.277264	0.678405	1.35213	0.236844	0.692475	0	0.740054	1.33022	1.68654	0.943199
DUF3309 family protein	0	3.02886	0	5.58276	0	0	0	0	0.655227	0	0	0	0	0	0	0	0
4-hydroxy-3-methylbut-2-enyl diphosphate reductase	0	0.747689	0.62139	0.907198	0.928861	0.560736	0.518457	0.454221	0.425897	1.11689	0.756168	0	0.528096	0.32282	0.583912	0.307561	0
urate hydroxylase PuuD	0	0	0.861701	0.667364	0	1.03124	0	0	0.954474	1.31516	0.466883	0	0.96202	1.78107	0	0.565629	0.642517
DUF2780 domain-containing protein	0	0	0	0.280486	0	0	0	0	1.61927	1.45625	1.89201	1.05072	1.45981	0.900893	0	0	0.582281
outer membrane protein assembly factor BamD	0.337191	0	0	0	0	0	1.44611	0.919409	0.639491	0.29818	0.305405	0.902501	0	0.586252	0.351225	1.84171	0.420293
NADH-quinone oxidoreductase subunit NuoN	0	0.163722	0.415623	0	0.303183	0	0.456982	1.11597	0.567866	0.0827577	0.50809	1.00324	0.348007	0.969813	0.777742	1.02521	0.697285
CbbQ/NirQ/NorQ/GpvN family protein	0.319191	0.28741	0.182404	0	0	0.67968	0.586677	0.17366	1.35752	0.285886	2.04608	0	0	0	1.34798	0.677223	0.816576
TIGR00730 family Rossman fold protein	0	0.329499	0	0	0	0	1.16528	0.604939	1.85594	0.659323	1.01551	0.24893	0.34585	0.866454	1.16302	0	0
folate-binding protein YgfZ	0	0.220589	0	0.669307	0	0	0.628065	0	0.68403	0.787209	2.31143	1.20855	0	0.586208	0.52783	0.856751	0.321259
16S rRNA (guanine(966)-N(2))-methyltransferase RsmD	0	0	0	0	0	0	0.914181	0.542205	0.188242	0.423473	0.441509	0	0.457354	0	3.04746	0.546775	1.82067
bifunctional 2-polyprenyl-6-hydroxyphenol methylase/3-demethylubiquinol 3-O-methyltransferase UbiG	0	0	0	0	0	0	0.469676	0.622116	0.857156	0.680452	1.37701	1.02219	0	0	0.791802	0.834124	1.89502
type II toxin-antitoxin system VapB family antitoxin	0	0	0	0	0	0	0	0	0.479884	0	0	2.8238	1.30775	0	2.72791	0	1.74684
type VI secretion system baseplate subunit TssF	0.143738	0.503205	0.55989	0.740823	0.233704	0.287557	0.261677	0.0782026	1.30802	0.698878	0.650942	0.479943	0.13285	0.412295	1.04377	0.628888	0.714947
SDR family NAD(P)-dependent oxidoreductase	0.242413	0.335108	0.304497	0	1.27829	0.117278	0.168049	0.313202	1.01495	0.631816	1.03602	0.703543	0.399668	0.159917	0.790711	0.339378	0.969753
serine protease	0.380054	0	0.211774	0.24602	0.617928	0	0.397375	0.206773	0.102011	0.119181	0	0.360725	1.31452	0.965871	0.791745	1.12873	1.89488
NADH:flavin oxidoreductase/NADH oxidase	1.15286	0.829161	0.770879	0.447769	0.755647	0.922548	0.56506	0.13746	0.646672	0.20466	0.395968	0	0.645469	0.132779	0	0.760986	0.314924
alginate export family protein	0	0.936946	0.287098	0.231486	0.765754	0.332288	0.094745	0.645723	0.696727	0.838616	0.49063	0.790743	0.154136	0.782477	0.591605	0.746518	0.261822
GGDEF domain-containing protein	0	0	0.264103	0.372511	0.484489	1.16517	0.713503	0.252251	0.316774	0.198371	0.66397	1.30733	0.947684	0.166617	0.902666	0	0.760465
homospermidine synthase	0.190027	0.332984	0	0	0	0.38016	0.58212	0.40927	0.431905	0.421323	0.514168	0.888582	0.882886	0.652912	0.592974	1.03734	1.18133
acyl-CoA thioesterase	0	0	0	0	0	0	0	0	0.24337	0.857116	0	1.29088	0	0.368937	3.33685	2.09902	0.792893
succinyldiaminopimelate transaminase	0.452423	0	0.754713	0	0	0	0	0.366615	0.681554	0.100268	0.611845	0.303484	1.47468	1.28679	0.934492	0.991016	0.843434
3-methyl-2-oxobutanoate hydroxymethyltransferase	0.339745	0	0.189313	0	0	0	0.208152	0.370388	1.16307	1.3622	0.919775	0	0.63647	1.17835	1.06435	0.374219	0.848564
MtrB/PioB family decaheme-associated outer membrane protein	0.124573	0.112661	0.564277	0.416507	0	0	1.01769	1.2521	0.189288	0.170009	0.319845	0.601561	1.32558	0.965684	0.133657	0.281601	0.321259
RNB domain-containing ribonuclease	0.43611	0.382077	0.0808716	0.188051	1.17986	0	0.355678	0.948439	0.386016	0.515294	0	0.389754	0.54194	0.752609	0.75661	0.796275	0.543296
acyl-CoA ligase (AMP-forming), exosortase A system-associated	0.509618	0.146376	0.283255	0.327224	0	0	0.205629	0.369685	0.387552	0.676531	0.615436	0.679873	1.10811	0.487853	1.58982	0.372452	0.84576
amidohydrolase	0.352304	0.492039	0.236866	0.750424	0.975545	1.16059	0.124891	0.376481	0.162014	0.40442	0.29977	0.229683	0.134559	0.930205	0.341649	0	1.65972
lysozyme	0	0.49842	0.324537	0.734946	0	0	0.22614	1.25145	0.431288	0.510423	1.37599	0.888838	0.52972	0	0	0.639088	0.725961
YqgE/AlgH family protein	0.482219	0	0.537405	0	0	0	0	0.524714	0.549545	0.428026	2.18381	1.29551	0.899955	0.555389	0	0.529137	0.601064
UDP-N-acetylmuramoyl-L-alanyl-D-glutamate--2,6-diaminopimelate ligase	0	0	0	0.109756	0	0	0.317551	0.383162	0.8489	0.913789	2.02612	0.115184	0.635881	0.394881	0.537647	1.12732	1.07977
prephenate dehydrogenase/arogenate dehydrogenase family protein	0.618688	0	0	0.784604	0	0	0.745747	0.326411	0.574942	1.05088	0.829032	0	0	1.37873	0.292871	1.31877	0.373906
histidine triad nucleotide-binding protein	2.29981	0.67308	0	0.996769	0	0	0.94752	0	0.876146	0	0.700324	0.514881	0	1.32439	0	0	0
UDP-N-acetylmuramoyl-L-alanine--D-glutamate ligase	0	0.174226	0.325433	0	0.296405	0.376175	0.581215	0.204606	1.35409	0.842043	0.343524	0.631458	0.694999	0.547609	1.37653	0.418808	0.237363
SAM-dependent DNA methyltransferase	0.308781	0	0.301692	0.216241	0	0	0.224995	0.650375	0.852568	0.561055	0.66962	0.80784	1.6837	1.04319	0	0.186401	0.844103
branched-chain amino acid transaminase	0.583381	0	0.326658	0	0	0	0.177838	0.318944	0.888604	0.780519	1.0628	0.590599	0.54614	0.67354	1.52557	0.321632	0.731904
twin transmembrane helix small protein	0	0	0	0	0	0	0	0	0.549545	0	2.62057	0	0	0.782594	1.48295	1.56221	1.77457
mannose-1-phosphate guanylyltransferase/mannose-6-phosphate isomerase	0.371399	0	0.523505	1.19989	1.50964	1.48601	0.113772	0.202483	0.425774	0.49552	0.336737	0	0	0.317552	0.964392	0.203767	0.462932
inositol monophosphatase family protein	0.344972	0	0.192226	0.662309	0.540115	0	0	0.182084	0.905582	1.53102	0.93616	0.69509	0.643814	0.595975	1.43732	0	0
16S rRNA (guanine(527)-N(7))-methyltransferase RsmG	0	0.366281	0	0.27648	0	0	1.03084	0.443622	1.12296	0	0.386846	0.286862	0	0.476048	2.18524	0.911292	0.517583
RDD family protein	0	0	0	0	0	0	0.398204	0.353612	0.246897	0.288453	1.17736	0.873059	0	0	2.69359	0.713185	1.61443
hopanoid C-3 methylase HpnR	0.528641	1.54716	0.785519	0.567714	0.286505	1.75451	0.323883	0.093663	0.267755	0.776648	0.315529	0.118352	0	0.304427	0.183548	0	0.658927
DUF2905 domain-containing protein	0	0	0	0	4.41912	0	0	0	1.01707	0	1.23087	0	1.24919	0.782594	0	0	0
ribonuclease G	0.181933	0	0.103262	0.120208	0	0.371502	0.340847	0.605983	0.634149	0.658128	0.503886	0.493316	0.519134	0.213656	0.966742	2.03472	0.462453
SIR2 family protein	0.15025	0.44245	0.0394154	0.189204	0.916101	0.628436	0.46242	0.549056	0.232893	0.442654	0.371542	0.618945	0.421642	0.880711	0.994233	0.727306	0.0991117
protein translocase subunit SecD	0	0.75143	0.244195	0.0945614	0	0	0.176007	0.158309	0.493083	0.583482	1.16029	0.780043	1.20109	0.669233	1.18844	0.636851	0.364163
methanol/ethanol family PQQ-dependent dehydrogenase	0.149488	0	0	0	0	0	0.27476	0.487984	0.45429	0.530753	1.48936	1.20482	1.39493	1.11911	0.46713	0.492098	0.18633
metal-binding protein SmbP	0	0	0.442289	0	0	0	0	0.863689	1.43735	1.32214	0	2.11372	0.740671	0.45308	0	0.813384	0
oxygen-dependent coproporphyrinogen oxidase	0.299976	0.261629	0	0.389669	0	0	0	0.490712	1.13726	0.398958	0.269892	0.603763	0.558917	0.338295	1.55193	1.31446	0.746583
type IV pilus secretin PilQ	0.256632	0	0.0715002	0.33225	0.205686	0	0.235846	0.343488	0.681242	0.963502	1.0377	1.02717	0.475071	0.663718	0.935596	0.423008	0.632352
undecaprenyl-phosphate glucose phosphotransferase	0	0	0.323659	0.12301	0	0.76032	0.235111	0.377535	0.430854	1.18296	0.346587	0.125241	0.173643	0.551964	1.17773	1.24659	1.19201
RNA-binding S4 domain-containing protein	0	0	0	0	0	0	0.407053	1.10956	0.262091	0.594126	1.83849	0	0.629292	0	0.718661	2.22602	0
TolC family protein	0	0.169356	0.202001	0.249723	0	0.385883	0.854386	0.740985	0.945477	0.424019	0.512527	0.266462	0.719964	0.872945	0.403605	0	0.975504
DUF1902 domain-containing protein	0	0	0	0	0	0	0.713664	0	0.436818	0.516967	0	0.782352	1.03328	0.670794	0	2.55635	1.45192
host attachment protein	0	0	0	0	0	0	0.37898	0.243992	0.704933	1.58437	0.504581	0.415456	0.573259	0.356215	1.14126	0	2.29236
squalene--hopene cyclase	0.950523	0.243712	0.693382	0.266144	1.1327	0	0.68044	0.451445	0.467492	0.244994	0.624039	0.556853	0.127004	0.238525	0.425387	0.149347	0.683555
phage tail protein I	0.241759	0.212265	0	0.625991	0	0	0.592475	0.263064	0.78062	0.965655	0.985362	0.893062	0.676785	0.139221	0.125911	0.663204	0.904027
class I fructose-bisphosphate aldolase	0	0.451291	0.572821	0.332726	0.835708	0	1.25965	0.279647	0.390508	0.570293	0.465545	0.690442	0.239816	0.443993	0.535392	0	0.640676
YqaE/Pmp3 family membrane protein	0	0	0	0	0	0	0	1.87686	0	0	0	0	3.21907	0.993292	0	1.44735	0
50S ribosomal protein L15	0	0	0	0	0	0	0	0	0	0.8351	1.13619	1.2638	0	0.361197	2.61331	0.688248	1.56361
malate dehydrogenase	0	0.240827	0	0.177556	0	1.11451	0.167537	0.298461	0.624853	0.729654	0	1.47492	1.0238	0.472904	0	1.20391	0.68378
purine-binding chemotaxis protein CheW	0.567676	0.525002	0	1.16121	0	0	0.257991	0	0.227145	1.06151	0.514162	0.78288	0	0.688682	1.86852	0.65613	0
RRXRR domain-containing protein	0	0.686776	0.43586	0.506343	0.847855	0	0.319489	0.425568	0.693321	0.347149	0	0.525358	0.486603	0.300298	0.271587	0.572207	1.62497
AmmeMemoRadiSam system protein B	0	0	0	0	0	0	1.04569	0.374654	1.30352	0	1.86289	0.917155	0.321907	0.393546	0.357954	1.1184	0
transporter	0.289331	0.508067	0.483665	0.936463	0.470423	0	0.177265	0.472922	0.67711	0.394316	0.722739	0.466907	0.385014	0.40033	0.604047	0.847076	0.240944
FecR domain-containing protein	0	0.142289	0.0455594	0	0	0	0.300558	0.0889671	1.39885	0.7956	0.515525	0.438332	0.680772	0.329588	1.61485	0.624559	1.22295
accessory factor UbiK family protein	0.854217	0	0	0	0	1.72534	0.518416	0	0	0.768065	0	0	0.789583	1.34742	0	0	2.12968
Ni/Fe hydrogenase subunit alpha	0	0.181871	0.228735	0.132862	0	0	1.85871	0.785535	0.234623	0.0919318	0	0.830929	0.747332	0.835007	0.643343	0.227297	0.258194
type I-E CRISPR-associated endoribonuclease Cas2	0	0	0	0	0	0	0	0.990857	0	3.60742	0	0.614705	1.69082	0	0.953326	0	0
DUF2235 domain-containing protein	0	0.213995	0	0	0	0	0.825106	0	0.920859	1.52171	0.73187	0.15647	0	0.465326	1.06887	0.480553	1.55306
acetyl-CoA carboxylase biotin carboxylase subunit	0	0.348453	0.331962	0.128169	0	0	0.735726	0.648247	0.150927	0.614728	0.712098	0.535196	0.557151	0.802715	0.618715	0.441343	0.993241
acyl-CoA/acyl-ACP dehydrogenase	0	0	0.268703	0.624309	0	0	0.295441	0.524714	0.641136	0.64204	0.436761	0.971631	1.34993	0.277694	0.50229	1.05827	0.300532
Rieske (2Fe-2S) protein	0	0	0.359559	0.417703	0	0	1.18602	0.351068	0.490242	1.14551	1.16889	0.866778	0	0.743182	0	0	0.804302
2-C-methyl-D-erythritol 4-phosphate cytidylyltransferase	0	0.33654	0	0.251345	0	0	0	0.422497	1.03248	0.344645	0.703356	0.521568	0	0.223598	1.61776	1.66841	0.967948
exodeoxyribonuclease VII large subunit	0.598004	0.873081	0	0.129024	0.322635	0	0.122935	0.87337	0.983916	0.97625	0.361469	0.673564	0.374478	0	0.206695	0.220178	0.997663
PEP-CTERM-box response regulator transcription factor	0	0.523452	1.10892	0.256906	0.648142	0	0.121575	0.108683	0.678777	0.44112	0.541184	1.46642	0.557147	0.341328	1.03531	0	0.24844
glycoside hydrolase family 99-like domain-containing protein	0.0529161	0.0464604	0.284219	0.425404	0	1.36324	0.714165	0.383943	0.376086	0.89447	0	0.0335979	0.873117	0.666364	0.693387	0.504715	0.306296
tRNA 2-thiocytidine(32) synthetase TtcA	0	0.530305	0.169995	0.185497	0.982028	0	0.368806	0.325337	0.226066	0.268057	0.276318	1.01701	0.280858	0.522967	0.954657	1.32239	0.38954
chemotaxis protein CheB	0.260735	0	0.145287	1.73316	1.29456	1.07126	0.739451	0.578857	0.404166	0.118825	0	0	0.49314	0	0	0	0.667451
exosortase system-associated protein, TIGR04073 family	0	0	0	0	1.23586	0	1.32949	0.364167	0.762801	0.297063	1.96543	0	1.34993	0	0	0	0
LysR family transcriptional regulator	0.300982	0.240092	0.312367	0.193536	0	0	0.352976	0.318425	0.536947	0.773336	1.04553	0.581331	1.08873	0.332801	0.293792	0	1.44114
metal-sensitive transcriptional regulator	0	0	0	1.09548	0	0	0	0.548297	0.765658	1.78972	0.766393	0	0	1.78107	0	1.1184	0
phenylacetate--CoA ligase family protein	0.393833	0.696916	0.218726	0	0.319105	0	0.467206	0.312837	0.518875	0.785295	0.885383	0.659702	0.182742	0.57499	0.610281	0.625056	0.49688
NapC/NirT family cytochrome c	0	0	0.271623	2.98386	0.73282	0	0.483116	0.625621	0.568859	0	0.406188	1.50603	0	0	0	0	0
sigma-E factor negative regulatory protein	0	0.414475	0	0.305583	0	0.944398	0	0.260954	0.747875	0	0.885746	1.67336	0.905057	0.83354	0.505005	0.523508	0
glycosyl transferase	0.21204	0.186171	0.236586	0	0.689509	0	0.260436	0.115636	0.647083	0.850323	1.35124	0.142751	0.396662	0.244503	0.442254	1.63535	0.529222
alpha-glucosidase C-terminal domain-containing protein	0.16518	0	0.368167	0.106926	0.805697	0.330452	0	0.434547	0.815715	1.08756	0.573807	0.296298	0.154136	0.380487	0.659898	0.906257	0.823558
zinc-binding dehydrogenase	0.39766	1.04744	0.595543	0.257417	0.43662	0	0.38808	0.48247	0.295432	0.281119	0.229485	1.13512	0.344419	0.656583	0.263915	0.712586	0.157907
sensor histidine kinase	0.834981	1.01486	0.508084	0.349083	0.373926	0.920182	0.18949	0	0.501667	0.373289	0.626381	0.305792	0.434857	0.403085	0	0.591735	0.58841
conjugal transfer protein TraT	0	0	0	0.229489	0	0	0.641464	0	0.797546	0.311607	0.3161	1.18031	0.983394	0.803909	0.363525	0.382955	1.74539
HAD-IIIC family phosphatase	1.17653	1.40325	1.22067	1.23136	0.237897	0.580711	0	0.0824298	0.112801	0.0630847	0	0.699285	0.419189	0.167835	0.454738	0	0.184181
NAD-dependent DNA ligase LigA	0.395746	0.116667	0.219893	0.255452	0.211349	0.780155	0.243752	0.289176	0.643878	0.992315	0.595979	0.348218	0.740361	0.68184	0.549594	0.57064	0.16086
2-hydroxyacid dehydrogenase	0	0.247643	0	0	0.88811	0.540469	0.66611	0.585303	0.307043	0.613185	0	0.549355	1.7812	0.311152	0.287464	0.302829	0.351566
beta-N-acetylhexosaminidase	0	0	0	0	0.419055	0	0.157908	0.279647	1.48044	0.455257	0.696987	0.688963	0.245442	0.595463	1.87388	0.281199	0.640676
mechanosensitive ion channel family protein	0.308223	0.541239	0.678041	0.388644	0	0	0.188839	0.326645	0.468341	0.800216	0.528362	0.196225	0.254394	0.335935	0.628373	0.676423	1.45545
fructosamine kinase family protein	0	0	0	0	0	0	0.560736	0.497943	1.26934	1.48709	0.552637	1.01234	1.13872	0.351369	0.616673	0	0
histidinol dehydrogenase	0.203385	0.360002	0.114368	0	0	0.410608	0.123211	0.221852	0.857579	0.452274	1.2699	0.139125	0.770511	0.358414	0.86506	0.678265	1.01796
nucleotide-binding protein	0	0	0	0.716799	0	0	0	0.560902	0.237687	0.585702	0	0.743717	3.36304	0	0	1.21506	0.299726
non-ribosomal peptide synthetase	0.311235	0.212164	0.410794	0.536592	0.339316	0.571461	0.288207	0.321019	0.700941	0.302609	0.33878	0.49983	0.644927	0.678024	0.485935	0.463686	0.55992
FRG domain-containing protein	0	0	0.262355	0.810238	0.487729	0	1.64249	0.176806	0.400845	0.156104	1.22739	0.654795	0.269986	0.36917	0	0.597335	0
glycerophosphodiester phosphodiesterase	0	0.192544	0	0.468231	0	0	0.385216	1.02239	0.548588	0.340805	0	1.10572	0.389779	0.359556	0.214772	0.917526	1.2942
putative sulfate exporter family transporter	0.368727	0.161705	0	0	0	0	0.104273	0.470063	0.646279	0.314712	1.42534	0.818944	0.33144	0.514636	1.66956	0.575248	0.229565
50S ribosomal protein L22	0	0	0.423548	0	0	1.56031	0.477844	0.410071	0	0	0	1.03435	0	3.56293	0	0	0
CRTAC1 family protein	0.630317	0.740117	0.736383	0.167322	0.407349	0	0.237909	0.217843	0.34467	0.222382	0.11346	0.781997	0.595942	0.385307	0.395586	1.03154	0.64016
DMT family protein	0	0.656253	0	0.598564	0	0	0	0	1.35264	1.16993	1.42522	1.03044	0.734173	0.906161	0	0	0
carotenoid oxygenase family protein	0	0.210001	0	0.309657	0.388883	0	0	0	0.64292	0.212301	0	0.481929	0.669566	1.11237	1.0155	1.33223	1.49064
2-hydroxy-3-oxopropionate reductase	0	0.523258	0.33432	0.192893	0	0	0	1.13921	0.565572	0.533506	0.262905	0.200804	1.11236	0.343769	0.295652	0.311454	1.47278
GTP-binding protein	0	0.855057	0.111809	0.250262	0.326244	0.397862	0.30614	0.127079	0.176419	0.391069	1.05049	0.661572	0.395342	0	1.53303	0	1.05508
YraN family protein	0	0	0	0	0	1.61654	0.933806	0	1.50317	0	0	0	0.680453	0	0	2.63624	0
DUF3616 domain-containing protein	0.28029	0	0	0.957372	0.881155	0	0.164527	0.147427	0.11472	0.877631	0.273527	0.363995	0.504399	0.33532	1.39689	0.29734	1.07516
ornithine cyclodeaminase family protein	0	0	0	0	0	0	0.170659	0	0.317439	0.741352	1.25912	1.48977	0.778165	0.320815	0.580285	0	2.08212
dTMP kinase	0	0	0.492401	0	0	0	0	0	0.62521	1.14761	0.390565	0	1.20715	0.737318	2.21601	0.449404	0.542709
glycosyl hydrolase family 57	0.549139	1.28572	1.1226	0.712407	1.19046	0.368451	0.112147	0.199791	0.417639	0.244213	0.829976	0.122193	0.170808	0.105411	0	0.200856	0
PTS fructose transporter subunit IIA	0	0	0	0	1.08829	0	0	0.36147	0.506651	0.294863	0.60176	0.44623	0.619969	0.770913	2.07613	0	0.834313
YqhA family protein	0	0	0	0.284611	0	0	0.528495	0.239208	0.489159	0.377312	0	1.71302	0	1.23113	0.440688	0.466443	1.61043
carboxy-S-adenosyl-L-methionine synthase CmoA	0	0	0.192226	0	0	0	1.28291	0.563059	1.05753	0.91861	0.937357	0.231697	0.643814	0.595975	0	0.405019	0
cytochrome bc complex cytochrome b subunit	0	0.18976	0.487921	0.56476	0	0	0.132735	0	0.493199	0.388413	0.988842	1.31177	0.609464	0.880704	1.12561	0.241224	0.270043
inositol monophosphatase	0	0.570654	0.547246	0	0	0	0.595873	0	0.382511	0.582227	0.588709	1.08661	0.308841	0.192012	0.67947	1.09172	0.814884
glycoside hydrolase family 65 protein	0.115435	1.31757	1.09348	1.12086	0.187685	1.61654	0.0707234	0.133694	0.222075	0.768464	0.104553	0.232591	0	0.13723	0.368459	0	0.143884
hydrolase 1, exosortase A system-associated	0.285646	0.814658	0.67492	0.200209	0	0	0.368806	0	0.924074	0.268057	0.554549	0.382483	1.15442	0.178107	0.64321	0.339378	0.760671
DsbC family protein	0	0	0	0.236019	0.612736	0	0.457942	0	0.571442	0.82264	1.36536	0.507296	0.706293	0.864477	0	0.415272	0.939495
YjbQ family protein	0	0	0	0.818122	0	0	0.790678	0.702136	0.735362	0	0	0.860587	1.20862	1.11477	0	0.708054	0
type VI secretion system-associated FHA domain protein TagH	0.43967	0.51928	0.0997578	0.937911	0.238286	0.879586	0.0920471	0.246048	0.607466	0.992184	0.294892	0.101931	0.334115	0.0873962	0.770955	0.492204	0.371844
WecB/TagA/CpsF family glycosyltransferase	0	0.9277	0	0.2268	0	0	0.218933	0.376873	0.674577	0.483119	0	0.458107	0	1.22424	1.09484	0.375647	1.30544
GTPase or GTP-binding protein-like protein	0	0	0	0	0	0	0.186912	1.49383	0.347671	0.67698	0.276318	0.409803	1.4234	0.351369	0.317775	1.33904	0
DUF1428 family protein	0	0	0	0	0	0	0.429313	0	0	0	0	2.15147	0	0.860853	0	0	3.99278
phosphate regulon sensor histidine kinase PhoR	0	0.359591	0	0	1.00662	0	0.373828	0.22257	0.451249	1.18429	1.12586	0.551412	0.38132	0.118195	0.856156	0.454594	0.255831
type I restriction enzyme HsdR N-terminal domain-containing protein	0.329753	0	0	0	0	0.65969	1.5491	0.184145	0.480789	0.448945	0	0	0.765639	1.60894	0.352551	0.369998	0
ABC transporter ATP-binding protein/permease	0.150491	0.257354	0.331533	0.382455	0	0.295124	0.19214	0.507085	0.680235	0.6736	0	0.402565	0.428292	0.607396	0.7755	0.645954	0.930073
pyridoxamine 5'-phosphate oxidase family protein	0	0	0.295732	2.06966	0	1.08749	0	0	0.6146	0.947806	0.49839	0	0	0.305628	0	1.78372	0
helix-hairpin-helix domain-containing protein	0	0	0	1.20973	0	0	0	0	0.648986	0.853948	0.837501	0	0	0.0641629	0.953326	3.03355	0
dihydrolipoyllysine-residue acetyltransferase	0.587507	0.349225	0.442573	0.771873	0	0	0.367163	0.106084	0.530007	0.345374	1.43789	0.529935	0.185578	0.11478	0.398994	0.43742	0.746426
prolipoprotein diacylglyceryl transferase	0.332195	0.839042	0.365026	0.654133	0.540115	0	0	0.169439	0.611303	0.738916	0.871502	0.433389	0.301064	0.562892	0.683373	0.365872	0
dihydrofolate reductase	0	0	0.547895	0	0	0	0.654192	0	0.202808	0	0	0.973771	1.40058	0.584886	0.489141	1.03599	1.32699
DUF2238 domain-containing protein	0	0.34091	0	0	0	1.55355	0.484802	0.650527	0.632998	1.11676	0	0.793785	0	0	0.891793	0	0.483974
50S ribosomal protein L11	0	0	0.349501	0	0	0	0.38428	0.682496	0.476528	0.556734	1.13619	0.421266	0.585285	0.361197	0.653328	1.3765	0
hybrid sensor histidine kinase/response regulator	0	0	0.0636671	0.106144	0.186009	0	0.541849	0.624477	0.249154	0.833923	0.563451	0.594	0.153009	1.32977	0.512391	0.556052	0.613152
DUF3106 domain-containing protein	0.766605	0	0	0.957694	0	0	0	0	0.266186	0.656596	0.639666	0.474339	0	1.22011	0	0.774957	1.74028
chain-length determining protein	0.681685	0.294945	0.384623	0.440371	0.548239	0	0.323671	0.283125	0.505633	0.607417	0.617138	0.231142	0.224989	0.485957	0.540549	0.369654	0.639147
acetyl-CoA carboxylase carboxyltransferase subunit alpha	0.278549	0	0.153781	0.358961	0	1.10422	0	0	0.424583	0.496459	0.252291	1.69144	0	0.317853	0	0.615146	1.74269
imidazole glycerol phosphate synthase subunit HisH	0	0	0.195229	1.59962	0	0	0	0.190619	0.880534	0.179308	1.05422	0.235317	0.774961	0	0	1.27111	0.939479
1-deoxy-D-xylulose-5-phosphate reductoisomerase	0	0.199368	0.505159	0.293978	0.369193	0	0.278238	0.36969	0.172515	0.701039	0.205665	0.909118	0.211888	0.915337	1.1762	0.497697	0.270697
bifunctional glutamate N-acetyltransferase/amino-acid acetyltransferase ArgJ	0	0.190218	0.243798	0.285311	0	0	0.533515	0.239208	0.830033	0.579706	0.394357	0.879451	0.819603	0.50332	0.455187	0.240048	0.812752
methionine--tRNA ligase	0.122699	0.22007	0.279818	0.078673	0.200043	0.246139	0.155562	0.280945	0.2972	0.551934	0.673908	0.662762	0.823538	0.708368	0.405927	0.829454	0.624075
dipeptidase	0.18725	0.654226	1.03693	0.483597	0.304449	0.374605	0.114723	0.913724	0.708371	0.24931	1.01409	0.125764	0.34946	0.107831	0	0	0.230988
S-methyl-5'-thioinosine phosphorylase	0	0.635083	1.20916	1.17058	0	0	0	0.196768	0.274772	0.32102	0.655142	1.45745	0.674966	0.208271	0	0	0.450798
ribonuclease H-like domain-containing protein	0	0.36207	0.116229	0.402912	0.678284	0	0.23641	0.280049	0.225958	0.262925	0.836827	0.744977	0.600229	0.370419	0.563777	0.369885	1.03998
PD-(D/E)XK nuclease family protein	0.0984553	0	0.216023	0.0637329	0	0.189478	0.297369	0.480192	0.585241	0.735376	0.704805	0.324677	0.271647	0.225559	0.709051	0.96232	1.0921
2-methylcitrate synthase	0	0.421125	0.133633	0	0	0.479774	0.146931	0.130477	0.364404	0.106434	0.434426	0.472803	0.441177	0.548473	1.24005	0.784019	1.49623
isoleucine--tRNA ligase	0.190836	0	0.267215	0.431974	0	0.190889	0.527329	0.260848	0.58101	0.551064	0.432042	0.44984	0.711359	0.438313	0.596665	0.837973	0.476886
type I polyketide synthase	0.407492	0.834637	0.389977	0.196325	0.187881	0.761871	0.250741	0.312878	0.384691	0.257805	0.394187	0.523973	0.481326	0.654568	0.630891	0.152863	0.219741
cell division protein ZapD	0.357342	0	0.597355	0	0	0	0	0.583248	0.271488	0.158591	0.323656	1.20002	1.3338	1.44047	0.74443	0	0
fumarate/nitrate reduction transcriptional regulator Fnr	0	0	0	0	0	0	1.09904	1.56233	0.273122	0.319091	0.32495	1.92965	0	0	0	0	0.461975
phosphohistidine phosphatase SixA	0.597952	0	0	0	0.959415	0	0.35453	0.325323	0.218409	0.764908	0.541584	0	0	0	1.22559	1.95135	0
Rne/Rng family ribonuclease	0.0921817	0.0930855	0.0513655	0.0618325	0.16043	0.36883	0.0588983	0.0514752	0.625886	0.261923	0.43459	0.992177	0.266279	0.768884	1.10061	0.750784	1.06762
ferrochelatase	0	0.218145	0.411561	0.157774	0.798102	0	0.148519	0	0.371702	0.986973	0.659889	1.16176	0.227434	0.426513	0.77147	0.537127	0.30969
OBAP family protein	0	0	0	0.215839	1.13515	0	0	0	0.130543	0.606581	0	1.12315	0.626935	0.19345	0	1.50548	1.69724
5'/3'-nucleotidase SurE	0	0.311266	0	0.458978	0	0	0	0.970835	1.24205	0	0.647476	0.732665	0	0.419078	1.51758	0	0.441889
VacJ family lipoprotein	0	0	0	0	0	0	0.213821	0.16827	1.18904	0.89713	1.52482	0.663619	0.31945	0.777248	0	0.40838	0.8619
DUF2934 domain-containing protein	1.24573	0	0	0	0	0	0	0.827092	0	0.906006	1.84899	1.53155	0	0.437722	0	0	0
SulP family inorganic anion transporter	0	0.586772	0	0	0	0	0.299511	0.459724	0.273152	0.586918	0.507415	0.615016	0.518117	1.71482	0.419463	0.58635	0.24844
LapA family protein	0	0	0	0	0	0	0	0.707224	0	1.87324	0	0.734648	0.984656	0	0	1.15788	1.36339
UDP-N-acetylmuramoyl-tripeptide--D-alanyl-D-alanine ligase	0	0.343546	0.213824	0.255774	0	0	0.238922	0.10678	1.12688	0.517401	0.3567	0.400453	0.355396	0.223665	1.00734	0.640956	1.21166
DUF2169 domain-containing protein	0	0	0.276698	0.158204	0	0	0.911342	0.678251	0.5689	0.330955	0.918026	0	0.690572	0.146736	0.530829	0.552988	0.611892
redox-regulated ATPase YchF	0	0.216943	0	0	0	0	0	0.537724	0.469308	0.328979	0.89518	0.165953	0.689188	1.42329	1.28686	0.271128	0.615967
DUF1353 domain-containing protein	0.850168	0.405929	0	0	0	0	0	0.734349	0.526883	1.6415	0	0.310521	0.431422	0.266243	0.481577	0	1.15256
YifB family Mg chelatase-like AAA ATPase	0	0.155633	0.0993612	0.68983	0	0	0	0	0.811122	0.551465	0.805618	0.714428	0.827365	0.102891	0.744073	0.77879	0.886409
acylneuraminate cytidylyltransferase family protein	0	0	0	0	0	0	0.923565	0	0.286318	0.501762	0.341334	0	1.40665	0.651065	0	1.65411	0.939479
aldo/keto reductase	0	0.247643	0	0	0.546184	0.672043	1.13586	0.423287	0.395591	0.436874	0.805621	0.190636	0.128565	0	0.305313	0.680067	0.418719
PA2169 family four-helix-bundle protein	0	0	0	0	0	1.1805	1.09176	1.29055	0.445383	0	0.530965	0	1.09051	0.337589	0	0	0
threonine synthase	0.568896	0.383846	0.208253	0.445831	0	0	0.462779	0.619256	0.864283	0.25078	0.170309	0.384521	0.888117	0.544738	0.195861	0.623362	0
phosphoglycolate phosphatase	0.381671	0	0	0	0.672033	0	0	0	0.54148	0.18344	0.976801	0.555217	0.691748	0.448845	1.17431	0	1.5229
MerR family transcriptional regulator	0	0	0	0.460799	0	0	0	0.378283	0.536564	1.06768	0	0.49786	0	0.833138	0.741476	1.54991	0.887285
uroporphyrinogen decarboxylase	0.252656	0.442421	0.140785	0	0	0	0.618309	0.132966	0.574248	0.67247	0.911522	0.67309	0.2351	1.00649	0.789515	0	0.314924
UDP-N-acetylmuramate--L-alanine ligase	0.378237	0.167198	0.321537	0	0	0	0	0.404958	0.853484	0.663925	0.501011	0.12983	0.523192	0	0.775339	0.8163	1.40246
carbonic anhydrase	0.346304	0.661767	0.663411	0	0	0	0	0.252842	0.436413	0.579756	0.42092	0.245882	0	0.524594	1.32203	0.509946	1.049
flagellar transcriptional regulator FlhC	0	0	0.549216	0	0.80127	0	0.306995	1.88289	0.370345	0	0	0.330995	0	0.567595	0	0	1.22855
N-6 DNA methylase	0.251298	0.106563	0.176603	0	0	0.263488	0.425457	0.129135	0.611305	0.669523	0.435304	0.47825	1.09273	0.841552	0.996065	0	0.372623
2-polyprenyl-3-methyl-6-methoxy-1,4-benzoquinone monooxygenase	1.29365	0	0.961128	0	0	0	0	0.234608	0.655227	0.191377	0.781131	0.868862	0.402384	0.248323	0.898326	0.470907	0
TRZ/ATZ family hydrolase	0	0	0.11333	0.130767	0	0.400526	0.124326	0.109906	0.152791	0.448277	0.549731	0.267145	0.189786	0.928343	1.46541	1.10043	1.00439
phosphocholine cytidylyltransferase family protein	0	0	0.182404	0.423801	0	0	0.830587	0	0.256925	0.757749	0.308888	0.234401	1.00261	0.40274	1.09217	0.764772	0.428345
HAD hydrolase family protein	0.15791	0.27729	0.263972	0.613317	0.51349	0.315908	0.58048	0.687302	0.0599855	0.911063	0	0.742408	0.294703	0.18187	0.493447	0.173274	0.196827
lysophospholipid transporter LplT	0	0	0.235748	0	0.346392	0	0.129299	0	0.40179	0.940838	0.767758	0.426234	0.790989	0.365456	0.662603	1.16557	0.791023
phosphoribosylglycinamide formyltransferase	0	0	0	0.27648	0	0	0.265469	0.694928	0.162247	0.748445	0.770042	0.284156	0	0	0.883505	0.928486	1.58707
methylenetetrahydrofolate dehydrogenase	0	0	0	0	0.508122	0.625211	0.191471	0	0.593585	0.277397	1.41529	0.839597	0.583246	1.25978	0.325526	0.342925	0
phytanoyl-CoA dioxygenase family protein	1.07202	0.627493	0.199118	0.693953	0	0	0.218933	0.388832	0.678721	0.158591	0.323656	1.20002	0.333449	0.411563	0	0	0.44541
ribonuclease III	0	0	0	0	0	0	0	0.21785	0.60392	1.22701	1.06811	0	0	0.223598	1.25124	1.31812	0.998196
Co2+/Mg2+ efflux protein ApaG	0	0	0.393533	0.914342	0	0	0.432694	0	0.536564	0.313437	0.639666	0.948679	0	0.406702	2.20691	0	0
alanine dehydrogenase	0.242413	0.849063	0.537773	0.156498	0	0	0.442787	0.526131	0.458453	0.963942	0.439125	0.487125	0.226205	0.138475	0.754789	0	0.301342
DUF1957 domain-containing protein	0.164574	0.288992	0.550224	0.643997	1.34392	0.658479	0.10083	0.179077	0.062517	0.219118	0.29812	0	0.15357	0.475998	0	0.902931	0.825154
protein-disulfide reductase DsbD	0	0.244377	0.0770087	0.981484	0.225048	0	0.169612	0.226154	0.789207	0.432835	0.37708	0.932279	0.128565	0.0802037	1.15278	0.461247	0.519726
YggL family protein	0	0	0	0	0	0	1.47193	0	0.304212	0.358617	0.73187	0	1.5013	0	0	0.878746	1.00719
IS481 family transposase	0	0	0.418816	0.508098	0.814699	0.501217	0.521697	0.152973	0.0951726	0.12597	0.506276	0.168271	1.31601	0.9308	0	0.586369	0
metallophosphoesterase family protein	1.12005	0	0	1.06429	0.443256	0.529308	0	0	0.0999173	0.375218	0.477872	0.17666	1.03436	0.638337	0.283969	0	0.740384
HD domain-containing protein	0	0	0	0	0	0	0.848852	1.9383	0	0.30128	0.211556	0.798987	0.633462	0.271856	0.24457	0	0.292665
nitrosocyanin	0	1.07143	0	0.789942	0	0	1.12147	0	0.231781	0.836447	1.10527	0	1.209	0	0	0	0
serine--tRNA ligase	0	0	0.118433	0	0.653318	0.396981	0.249514	0.54277	0.383243	0.7216	0	0.405246	0.968275	0.352597	1.04064	0.449054	0.247341
RNase adapter RapZ	0	0.273439	0.179135	0	0	0	0	0.34981	0.122121	0.428026	0.582348	0.647754	0.299985	0.368942	1.33354	1.76379	0.40071
polysaccharide biosynthesis protein	0.140145	0	0.0740425	0.179032	0	0	0.164653	0.229742	0.408487	0.540282	0.500115	0.789806	0.378949	0.077438	1.29553	0.895533	1.04669
flagellar filament capping protein FliD	1.06649	0.400693	1.2866	0.0867873	0	0.268215	0.905976	0.588095	0.152599	0.0581116	0	0.178789	0	0.230494	0.41895	0.294229	0.234377
GTPase ObgE	0	0	0.292273	0	0	0.501217	0.154795	0.141445	0.0981896	0.564206	0.680214	0.340345	0.716254	1.32377	0.79369	0.835342	0.323115
M20 family metallopeptidase	0	0	0	0	0	0	0.991404	1.76077	0.351256	0	0.418751	0.776303	0.215711	0.399365	0	0	0.576278
2,3-bisphosphoglycerate-independent phosphoglycerate mutase	0	0	0.193341	0	0	0.347071	0.40111	0.118731	0.498209	0.679863	0.355758	0.674191	0.816549	1.00783	0.455739	0.239464	0.817374
oxygenase	0.842072	0.407233	0.521665	0.0609241	0	0.934862	0.229248	0.206118	0.3199	0.413395	0.2524	0.252848	0.176853	0.379418	0.882664	0.40971	0.348092
4-hydroxybenzoate octaprenyltransferase	0	0.269693	0	0	0	0	0.18949	0	0.948528	0.550479	0	0.41261	0	0.179969	0.649969	1.69459	1.86285
hydroxyacid dehydrogenase	0	0.250797	0	0	0	0	0.350013	0.777045	0.434035	1.01418	0.258718	0.383701	0.799641	0.657977	0.297535	0.313438	0.712089
beta-ketothiolase BktB	0	0	0.127497	0.74057	0.744036	0	0.280368	0.373457	0.173836	0.304641	0.621716	0.461029	0.640529	0.131763	0.238331	0.50214	1.1408
ACP S-malonyltransferase	0.286558	0.503197	0.159676	0.740229	0	0	0.175566	0.45126	0.546022	0.757777	0	0.386161	0	0.321594	0.893603	0.910127	0.358327
tRNA (guanosine(46)-N7)-methyltransferase TrmB	0	0.35314	0	0.520724	0.653951	0	0.217202	0	0.287459	0.532389	1.07864	1.58386	0	0.218861	0.812953	0.417032	0
putative addiction module antidote protein	0	0	0	0	0	0	0	0	0.298875	0	0	0.552671	1.50852	0.45709	1.02666	0.902931	2.02453
MT-A70 family protein	1.68437	1.8486	1.40785	0	0	0	0	0	0	0	0.381397	0	0.392938	0	0	0	1.04975
Gldg family protein	0	0	0.419822	0.238442	0.300219	0	0.234915	0.150509	0.481492	0.352271	0.178937	1.03923	1.31742	0.997249	0.287957	0.202614	0.361813
TonB-dependent siderophore receptor	0.22603	0.0994322	0.375065	0.611597	0.571022	0.215151	0	0.751952	0.082253	0.428721	0.107599	0.855655	0.730835	0.399461	0.242561	0.362551	0.30969
2-oxoglutarate dehydrogenase complex dihydrolipoyllysine-residue succinyltransferase	0.203385	0	0.118433	0.275979	0.666892	0	0.248273	0.348139	0.784668	0.268104	1.11675	0.417416	0.382173	0.604988	0	0.234891	0.770484
DUF4145 domain-containing protein	0	0	0	0	0	0.901686	0	0.250248	0.349454	0.199032	0.883017	1.77616	0.314646	0.485609	0	0	1.43331
sulfatase-like hydrolase/transferase	0.144433	0	0	1.09572	0	0	0.316822	0.20854	0.497398	0.192302	0.531322	0.536723	0.539103	0.842238	0.150444	0.316971	1.08017
SURF1 family protein	0	0	0	0	0	0	0.515982	0.916403	0.762321	0.726514	0.7522	0.2815	0	0.215213	0.825844	0.462063	0.517583
DUF4239 domain-containing protein	0	0	0.574033	0	0	0	0.405749	0	0.520969	0.287411	0.598681	0.679411	0.309984	0.763554	0.697247	0.371394	1.26564
DUF4338 domain-containing protein	0	0.33654	0	0.248123	0.62321	0	0.469676	0.13669	0.436818	0.733344	0.694339	0.426183	0.88891	0.251957	0	1.11688	0
glycine--tRNA ligase subunit alpha	0.290268	0.521525	0.161743	0.771571	1.92049	0	0.182565	0.472939	0.443034	0	0.258718	0	0.545249	0.168245	0.59507	0	0
complex I NDUFA9 subunit family protein	0.27429	0.240827	0.642819	0.186092	0	1.15023	0	0.469216	0.323308	0.25517	0.781131	0.368447	0.269986	0.165549	0.585148	0	0.712082
Asp-tRNA(Asn)/Glu-tRNA(Gln) amidotransferase subunit GatA	0.185699	0.163044	0.10369	0	0	0	0.11307	0.40309	0.704553	0.493815	0.167846	0.993934	0.173643	0.426212	0.965553	1.0159	0.462932
HPP family protein	0	0	0.587984	0.341534	0.85783	0	0	0	0.598923	1.16941	1.91147	0	0	0	0	1.15788	0
trehalose synthase	0.647309	0.283026	0.179621	0	0	0.323891	0.0983043	0.087296	0.673211	1.0738	0.293012	0.217477	0.902933	0.463328	0.335769	0.352127	0.599989
right-handed parallel beta-helix repeat-containing protein	0.202563	0.385591	0.377219	0.0488726	0.245095	0.608784	0.288841	0.175065	0.240322	0.332639	0.359499	0.323684	0.932154	0.714985	0.744567	0	0.347828
cell wall hydrolase	0.578663	1.01613	0	0	0	0	0	0.282072	0.219818	0.448193	0.394357	1.06693	0.435916	0	0.602748	0.634965	0.721277
type I-C CRISPR-associated protein Cas7/Csd2	0	0.259047	0	0	0.501138	0	0.532077	0.305946	0.534041	0.655553	0.509327	0.601924	0.28468	0.705224	0.610646	0.61989	0
phosphoribosylamine--glycine ligase	0	0.178978	0	0	0	0	0.251497	0.446668	0.622864	0.273898	1.30388	0.413251	0.572851	0.711106	0	0.902427	0.510504
glycine zipper 2TM domain-containing protein	0.574954	1.00962	0.961128	0	0.934815	0	0	0	0	0.510339	0.520754	0.772322	0	0	1.24568	0	0
phosphoribosylformylglycinamidine synthase	0.0673875	0.177722	0.187383	0.129599	0.109813	0.137604	0.208619	0.219681	0.384478	0.779743	0.183916	0.405662	0.625036	0.387134	0.704704	0.592783	1.00522
hydrogenase nickel incorporation protein HypB	0	0	0.349501	0	0	0	2.40411	0.544221	0	0.298176	0	0.666894	0	0.350665	0	0	0.415606
formate/nitrite transporter family protein	0.295042	0.773755	0.655465	0.763957	1.91883	0.590249	0.195559	0	0	0	0	0.198162	0.295745	0.716297	0	0	0
arginine--tRNA ligase	0	0.27062	0.257186	0.0997607	0.249284	0	0.188517	0.501361	0.234473	0.204488	0.557858	0.724912	0.431176	0.973495	0	0.675269	0.768052
orotidine-5'-phosphate decarboxylase	0	0	0.64351	0.236982	0	0	0	0.207653	0	0.170113	0.678751	0.245882	0.707866	0.210821	1.53654	0.825934	0.90351
PspA/IM30 family protein	0	0.675968	0	0.249188	0	0.77011	0	0	0.146231	0.683373	0.348659	0.775636	1.43684	0	0.40097	0	0.959639
23S rRNA (guanosine(2251)-2'-O)-methyltransferase RlmB	0	0	0	0.702438	0	0	0.219808	0.563059	0.276446	0.315924	0.650067	0	0.670975	0	1.86792	0.770764	0
ribonuclease PH	0	0	0	0	0	0	0	0	0.427679	0.165172	0.341334	0.253114	0	0.639484	1.93998	0.81344	1.8479
form I ribulose bisphosphate carboxylase large subunit	0	0	0	0	0	0	1.0456	0.412672	0.792063	0.504944	1.20189	0.254719	0.176947	0.436796	0	0.624225	0.236359
tRNA pseudouridine(38-40) synthase TruA	0	0	0.531588	0	0	2.58008	0	0.544221	0.644029	0.149648	0	0	0.312298	0.192728	0.347308	0.367237	0.420293
TatD family hydrolase	0	0	0	0	0	0	0.863697	0	0.265186	0.31288	0.945963	0.703393	0.659022	0.203351	0.367819	1.15349	0.440149
nucleoside diphosphate kinase regulator	0	0	1.13967	0	0	0	0	0.356193	0	0.308577	0	1.34965	1.23082	0.377016	0.686955	0.718391	0
phenylalanine--tRNA ligase subunit beta	0	0.0986846	0	0	0	0	0.554727	0.369377	0.430583	0.702452	0.61687	0.757568	0.740546	0.456846	0.235627	0.494574	0.422593
transcription-repair coupling factor	0.233308	0.20514	0.173462	0.252088	0.127031	0.6225	0.381447	0.254344	0.532169	0.172742	0.422807	0.208989	0.290421	0.403526	0.730247	0.427094	0.582281
hypoxanthine-guanine phosphoribosyltransferase	0.49554	0	0	0	0	0.991357	0	0	0.185173	0.657372	0	0	0.462408	0.285366	1.5485	1.08157	0.617668
tyrosine recombinase XerC	0.289331	0.760049	0	0	0.484489	0	0	0.479985	0.794276	0.526803	0.268111	0.398952	0	0.17103	1.52732	0	0.366551
NifU N-terminal domain-containing protein	0.482219	0.423389	0	0	0	1.92941	0	0	0	0.428026	0	0	0	0	2.51145	0.529137	0
DUF1778 domain-containing protein	1.08064	0	0	0	0	0	0	0	0	0	1.76603	0	0	0	0	0	3.45115
alanine transaminase	0	0.400765	0.254993	0.74057	0.744036	0	0.279654	0.248338	0.173393	0.507477	0.413423	0.306962	0.853495	0.131428	0.476056	0.501502	0
type VI secretion system lipoprotein TssJ	1.9605	1.73558	0.273107	0.641555	0	0	0	0	0.186185	0.435043	0.443921	0	0	0	0	0	0.617668
DUF202 domain-containing protein	0	0	0	0	0	0	0	0	0.828785	0	1.33745	0.971631	1.35028	0	0	0	1.78877
DNA repair protein RecN	0	0.282766	0.0897283	0.414549	0.509899	0.318148	0.194199	0.174592	0.48599	0.0707042	0.719462	0.317824	0	0.367298	0.998078	0.525376	0.597502
alpha amylase	0.144666	0.127017	0.241832	0	0	0.868237	0.0886324	0.55095	0.769363	0.706243	0.78617	0.194326	0.269986	0.249925	0.452061	0.476223	0
type II toxin-antitoxin system death-on-curing family toxin	1.39059	0	0.384451	0	1.10478	0	0	0.756565	0.264122	0	0	0.466985	0	0	0.724232	0.762942	0
ATP phosphoribosyltransferase regulatory subunit	0	0.205614	0.379331	0	0	0.461274	0	0.125769	0.871717	0.508125	0.203603	0.619446	0.431422	0.394653	0.70847	1.25934	0
DUF1499 domain-containing protein	0	0	0	0.880544	0	0	0.758692	0	0.646775	0.888512	0	0.229054	0	0.514483	0.709118	0.374219	0.848564
thiamine phosphate synthase	0	0	0	0.277802	0	0	0	0	0.608425	0	0.745691	0.555217	0	1.16258	0.41708	0.453546	1.99639
tRNA lysidine(34) synthetase TilS	0	0.173842	0.107713	0.614887	0.307661	0	0.243423	0.103168	1.17819	0.512772	0.533355	0.260784	0	0	0.404714	0.637769	0.960519
NADP-dependent malic enzyme	0	0.100575	0.0641575	0	0	0.458328	1.05426	0.686829	0.261199	0.203159	0.415275	0.923633	0.213646	0.131931	0.119318	0.251391	0.430544
ComF family protein	0	0.346918	0	0.508387	0.642428	0	0.276141	0	0.875623	0.167254	0	0.24893	0	0.400397	0.783449	1.28418	0.481888
integrase	0.236034	0	0	0	0	0	0.289222	0.513668	0.268988	0.209508	0	0.97355	0.440504	0.577678	1.67845	0.258999	0.294205
Tim44 domain-containing protein	0	0	0.170576	0	0.497717	0.610325	0.375751	0.503077	0.578915	0.282315	0.831961	0	0.296794	0.528864	0.31886	0.680027	0
galactose oxidase	0.508703	0.241565	0	0.1781	0	0	0.168565	0	0.307323	0.79798	0.241061	0.715719	0.66146	0	0	1.17804	1.0206
DUF4231 domain-containing protein	0.793741	0.432694	0.823824	0	0	0	0.314012	1.05263	0.516247	0	0	0	0	0	0.471848	0	0.989362
HicB family protein	0	0	0	0	0	0	2.42436	0	0.501056	1.17078	0	0	0	0.759576	0	0	0
rod shape-determining protein RodA	0	0	0	0	0	0	0.297852	0.266295	0.186185	0.435043	1.10619	0.493779	0	0.702568	2.29736	0	0
flavin reductase	0	0	0	0	0	0	1.12147	0.497943	0	0.406188	0	0.922058	0.854039	0	0.953326	0.50214	0
DUF853 family protein	0.260543	0.310959	0.295538	0.343104	0.288204	0.35322	0.433548	0.577497	0.0672027	0.314365	0.484265	0.242423	0.169082	0.206423	0.371136	0.595682	0.225854
bifunctional aldolase/short-chain dehydrogenase	0.273037	0.359591	0.076071	0.0883725	0.221965	0	0.334564	0.297099	0.414877	0.242353	0.865545	0.641838	0.509563	0.314467	0.426602	0.149801	0.510493
phosphoglucosamine mutase	0.197997	0	0.110817	0.505976	0	0.38755	0	0.317563	0.523546	0.699727	0.886556	0	0.183947	0.34057	1.02178	0.217262	0.487137
polyphosphate kinase 2 family protein	0	0	0	0.213458	1.07229	0	0	0.331962	0.125264	0.731736	0.871787	0.442949	0.28468	1.79734	0	0	0
cyanophycinase	0.297983	0.784887	0	0.385785	0	1.19226	0.32443	0.742515	0.204023	0.264495	0	0.180363	0.253624	0	0.57885	0.281199	0
4-hydroxythreonine-4-phosphate dehydrogenase PdxA	0.533885	0	0.292273	0.1728	0	0	0.167537	0.295759	0.309129	0.361547	0.239639	0.54656	0.747082	0.307939	0.56711	0.593849	0.656682
bifunctional DNA-binding transcriptional regulator/O6-methylguanine-DNA methyltransferase Ada	0.729321	0.638516	0.406709	0.162635	0	0.490261	0.302849	0	0.0928387	0.975898	0.220156	0.328289	0.463119	0	0.777269	0.268906	0
50S ribosomal protein L34	2.03847	0	0	0	0	0	0	0	0	0	1.84631	0	0	0	2.12332	0	0
heme exporter protein CcmD	0	2.38692	0	0.683067	0	0	0	0	0.524181	0	0	0.899121	0	0	0	1.51415	0
D-alanine--D-alanine ligase	0	0	0	0.380726	0	0	0	1.28995	0.668109	0.259749	0.532706	0	0.274412	0.682136	0.306315	0.968061	0
riboflavin synthase	0.875135	0	0	0.845584	0	0	0	0.245218	0.334045	0.391221	0	0	0.416397	0.7739	0.912863	0	1.08017
PhnD/SsuA/transferrin family substrate-binding protein	0	0.55458	0.175981	0	0.51349	0	0.193493	0.171826	0.959769	0	1.14419	0	0.294703	0.727481	0.657929	0	0.393655
N-acetylneuraminate synthase	0.307167	0	0.34232	0.397676	1.99769	1.22901	0.188192	0	0.116684	0.136323	0.278211	0	0	0.176888	0.319952	0	0.38287
addiction module antitoxin	1.18017	0	0.657614	1.52791	1.91883	0	0	0	0	0	0	0	0	0.679621	0	0	0
DUF883 domain-containing protein	0	0	0	1.54035	3.70757	0	0	0	0	0	0	0	0	0	0	0.708054	0
RNA 3'-terminal phosphate cyclase	0	0.455204	0	0.503903	0	0	0.155672	0.567424	1.18119	0.690363	0.469582	0.351287	0.243302	0.150149	0.5416	0.281199	0
GAF domain-containing protein	0.128869	0.734551	0.251791	0.676511	0.575478	1.12485	0.206933	0.122609	0.281422	0.43599	0.203859	0.0865533	0.120253	0.0742115	0.368971	0.247285	0.14045
chemotaxis-specific protein-glutamate methyltransferase CheB	0.254087	0.443664	0.418444	0.325311	0	0	0.465261	0	1.33928	0.444775	0	0.170655	0.702251	0.286156	0.259516	0.278809	0.316708
DUF4433 domain-containing protein	0.227647	0	0	0.535122	0	0	0	0.123854	0.650643	0.186885	0	0	2.66579	0.242494	0.237122	0.711859	0.283751
DUF1840 domain-containing protein	0	0	0	0.552959	0	0	0	0	1.0029	0	0.796447	1.72679	0	0	0.865055	0.964897	0
endo alpha-1,4 polygalactosaminidase	0.201105	0.483131	0.308729	0.429481	0.326976	0	0.821867	0.15249	0.70717	0.51704	1.30612	0	0	0.164494	0	0	0
lipoprotein-releasing ABC transporter permease subunit	0.432254	0	0.243531	0.419716	0.352249	0	0.265149	0	0.246302	0.768048	0.58726	0.435478	0.204635	0.373382	0.900491	0	0.543388
ubiquinone biosynthesis protein	0	0	0	0	0	0	0	0	0.537976	0.209508	0	2.17399	0	1.33715	0	1.02523	0.58841
DoxX family protein	1.22867	0	1.44346	0	0	0	0	0.668472	0	0.636903	0	0.792646	0	0	0	0	0.765739
YihA family ribosome biogenesis GTP-binding protein	0.448464	0.378607	0	0	0	0	0.233839	0.721159	0.575553	0.169389	0	0.593869	0	0	0.4062	1.32006	0.545356
DUF1579 family protein	0	0	0.251149	0.583525	0	0	0.552282	0	1.13573	0.796129	0.408229	0.302719	0	0.344341	0	0.65613	0.561799
type VI secretion system protein TssA	0.263802	1.15809	0.295301	1.02612	0	0	0.161624	0	0.200422	0.235198	0.477868	0.531539	0.246164	0	0.277228	0.581515	0.328818
sulfate ABC transporter ATP-binding protein	0	0.427994	0.276125	0.318626	0	0	0.460077	0.13669	1.17152	0.111503	0	0.167336	0	0.573504	0.785092	0.82246	0.31316
type VI secretion system baseplate subunit TssG	0.758408	0.680884	0.286411	0.499089	0	0	0.157456	0.419471	0.0976269	0.342375	0	0.172611	0.475855	0.58474	0.530868	0.559242	0
methylisocitrate lyase	0	0.796354	0.165492	0.194183	1.46329	0	0.183786	0.32479	0.684097	0.535226	0.271698	0	0	0.347244	0.628089	0	0
zinc metallopeptidase	0	0.254033	0.174142	0.606906	0.642428	0	0.546	0	0.836507	1.11753	0.566116	0	0	0	0	0.433566	0.38954
glycolate oxidase subunit GlcE	0	0	0	0.162181	0.398446	0	0.150967	0	0.83925	0.329908	0.455113	0.333769	0.463119	0.141899	1.0133	0.546068	0.921412
penicillin acylase family protein	0	0	0.0623175	0.223597	0	0	0.150967	0.194215	0.644269	0.911223	0.627715	0.238029	0.344427	0.340669	0.920379	0.390169	0.608979
7-carboxy-7-deazaguanine synthase QueE	0.832527	0	0	0.248123	0	0	0.523353	0.668472	0.148138	0	0	0.793975	0	0.695099	0.848977	0.451466	0
DNA polymerase III subunit chi	0	0	0	0	0	1.28168	0.386987	0	0.238264	0.280327	0.580269	0	0	0.732678	0	2.10899	0
DUF4389 domain-containing protein	0.879341	0	0	0.569223	0	0	0	0	0.648986	0	3.19489	0	0	0.491916	0	0	0
BolA/IbaG family iron-sulfur metabolism protein	0	0	0	0	0	2.18824	0	0	0.405616	0	0	0.717156	0	0	0	2.46049	0
cysteine--tRNA ligase	0.185316	0	0.217773	0	0	1.17023	0	0.106547	0.292321	0.173827	0.176603	0.652272	1.26817	0.439713	0.6093	0.423766	0
D-glycero-beta-D-manno-heptose 1,7-bisphosphate 7-phosphatase	0	1.77967	0	0.656053	0	0	0	0	0.96248	0.224895	0	0	0.472858	0.583629	0.52783	0.556042	0
DUF5615 family PIN-like protein	0.786779	0	0.390458	0.468231	0	0	0	1.28417	0	0	0	0.470634	0	1.71725	0	0	0
monovalent cation:proton antiporter family protein	0.135898	0	0	0	0	0.271872	0.249782	0.073937	1.03492	0.302023	0.123087	0.456372	0.253816	0.234897	0.709495	1.0443	0.678335
DUF3892 domain-containing protein	0.944134	0	0	0	1.53506	0	0.578443	0	0	0.419015	0.855133	0	0	1.09896	0	0	0
CRISPR-associated endonuclease Cas2	0.934299	0	0	0	0	0	0	0	0	1.23968	1.69245	0	0.871831	0	0.963154	0	0
sulfate ABC transporter permease subunit CysT	0	0	0	0	0	0	0	0.529141	0.857926	0.574822	0.292222	1.96441	0.301064	0.559399	0.336064	0	0
DUF3459 domain-containing protein	0	0.145564	0	0.110172	0	0.340485	0.101575	0.185193	0.386241	0.830875	1.07906	0.114309	0.158816	0.19602	0.531836	0.928939	0.424281
homogentisate 1,2-dioxygenase	0.964438	0	0	0	0	0	0	0	0.641136	0.749046	0.436761	0.809692	0.224989	0.416542	0.251145	0.264569	0.901596
acetoacetate--CoA ligase	0.688884	0.120968	0.230316	0.178374	0.672033	1.10252	0.168824	0.524714	0.20935	0	0.249578	0	0.25713	0.158683	0.574046	0	0.171733
DUF3175 domain-containing protein	0	0	0	2.36253	0	0	0	0	0.717301	0.419015	0	0	0	0.97455	0	0	1.17682
DotU family type VI secretion system protein	0	0.36207	0.343629	0.399808	0.996609	0.405046	0	0.111667	0.621289	0.0915091	0.186753	0	0.192404	0.118195	1.27793	0.225216	0.255831
outer membrane protein assembly factor BamB	0	0	0	0	0.347217	0	0.13738	0.238623	0.258442	0.590231	0.412504	0.600142	0.413323	0.126286	0.690922	0.735091	0.845735
lipoprotein-releasing ABC transporter ATP-binding protein LolD	0	0.351564	0.222127	0.516095	0	0	0	0.209435	0.740308	0.695521	0.703409	0.803215	0.359209	0.443142	0	0.431665	0
alginate lyase family protein	0	0.120783	0.449033	0.0890502	0.671002	0.275208	0	0	0.751383	0.5408	0	0.369577	0.128368	0	0.573165	0.754751	0.83298
sulfate ABC transporter permease subunit CysW	0	0.267858	0	0	0.499422	0.612408	0	0.500784	0.117895	0	0.55931	0	0.282756	0.704556	0.959855	0	0.765748
type I restriction endonuclease subunit R	0	0.15065	0.268564	0.362383	0.14627	0	0.46754	0.262456	0.393998	0.416777	0.22946	0.227665	0.472533	0.826877	0.439017	0.279633	0.211751
ThiF family adenylyltransferase	0.26814	0	0.330985	0.200902	0	0	0.0821406	0	0.63273	0.329049	0.240898	0.199474	0.708359	0.511861	0.735484	0.717539	0.501336
YggU family protein	0	0	0	0	0	0	0	0	1.66956	0.379109	1.56588	0	0	0	0.857119	0	1.02567
ribosomal protein S18-alanine N-acetyltransferase	0	0	0	0	0	0	0.359164	0.318944	0.462634	0	0.530965	0.393733	0	0.337589	0	1.28653	1.46141
carbonic anhydrase family protein	0	0	0.17234	0.205889	0	0	0.371412	0	0.488871	0.861492	0	0	0.831607	0.360048	0.283969	1.01348	0.696993
RICIN domain-containing protein	0.263029	0	0.0732825	0.340532	0	0.804644	0.402875	0.143104	0.149876	0.233469	0.119117	0.35332	0.245442	0.530144	0.410964	0.14431	0.98356
2-amino-4-hydroxy-6-hydroxymethyldihydropteridine diphosphokinase	0	0.486113	0.293992	0.716799	0	0	0	0	0.810076	0.235541	0	1.06937	0	0.637669	0	1.21506	0
DNA recombination protein RmuC	0	0	0	0	0	0	0	0.130477	0.451474	0.422093	0.85982	0.161072	0.671357	0.420522	1.9817	0.263154	0
Sigma factor RpoE negative regulatory protein RseB precursor	0	0.239363	0	0	0	0	0.167028	0.444971	0.310685	0.967938	0.493846	0	0	0.470983	1.41985	0.598295	0
plasmid pRiA4b ORF-3 family protein	0.429152	0.401787	0	0	0	0	0.286209	0.762476	0.177457	0.207325	0	0	1.63729	0.516151	0	0.470907	0
carboxypeptidase regulatory-like domain-containing protein	0.642772	0.521525	0.163933	0.35622	0	0	0	0.0410416	0.0815114	0.353714	0	1.0736	0	0.23639	1.89904	0	0
dihydropteroate synthase	0	0	0.181741	0.453599	0	0	0.413647	0	0.239954	0.811313	0.577324	0.222292	0	0.766516	0.344745	0.731905	0.436711
sodium:solute symporter family protein	0	0	0.101171	0	0.315652	0	0	0	0.144584	0.592918	0.513625	0.375724	0.710327	0.111799	0.590686	1.45216	0.474415
type IV toxin-antitoxin system AbiEi family antitoxin domain-containing protein	0.433298	0.760873	0	0	0	0	0	0.184145	0.642864	0.342515	0.392452	0.29102	0	0.249523	0	0.371394	1.62026
phenylalanine--tRNA ligase subunit alpha	0	0	0	0	0	0	0.319489	0.287896	0.802578	0.466656	0.951653	0.350809	0	0.455748	0.275593	1.15448	0
catalase HPII	0	0.109986	0	0.162181	0.203675	0	0.0767487	0.340771	0.761381	0.778338	0.907683	0.420678	0.116894	0.144277	0.391449	0.274915	0.468427
Fe-S cluster assembly transcription factor	0	0	0.320376	0.744368	0	2.30046	0	0	0	0	0	0	0	0	0	1.26179	0.716654
ATP-grasp domain-containing protein	0.476273	0	0.137304	0	0	0	0	0.138632	0.582428	0.555541	0.462896	0.172117	0.478262	0.60092	0.266931	1.38785	0
2,3,4,5-tetrahydropyridine-2,6-dicarboxylate N-succinyltransferase	0.328545	0	0	0	0	0	0.20129	0	0.374415	0.145811	0	0.66199	0.306578	0.567595	0.684439	0.719706	1.22705
AlpA family phage regulatory protein	0	0	0.602153	0	1.757	0	0	0	0	0	0	0	1.00838	0.717377	0	1.23024	0
heavy metal response regulator transcription factor	0	0	0.432716	0.511707	0	0	0.246422	0.874331	0.152788	0.178504	0.728588	0	1.12595	0	0	0	0.501336
GHKL domain-containing protein	0.141471	0.124212	0	0	0	0.403226	0.410932	0.432279	0.207755	0.352624	0.182556	0	0.680453	0.806176	0.18989	0.400079	0.5579
DUF2130 domain-containing protein	0.421095	0.16827	0.45631	0.135974	0.341525	0.420224	0	0.114282	0.393536	0.0934424	0.383196	0	0.980522	0.481892	0.653328	0.210298	0
DUF488 family protein	0	0	0	0	0	0	2.34838	1.18726	0	0	0	0	0	0	0	0	0
16S rRNA (cytosine(1402)-N(4))-methyltransferase RsmH	0	0	0.315323	0.368673	0	0	0.163063	0	0.754759	0.503482	0.51504	1.15297	0.5366	0	0.583116	0.311454	0
type IV pilus secretin PilQ family protein	0	0	0	0	0	0	0.0776159	0.413839	0.627603	0.281919	0.804667	0.510518	0.237609	0.366645	0.527465	0.555658	0.631627
formate dehydrogenase subunit alpha	0.479128	0.247257	0.263713	0.434215	0.155802	0.179975	0.293547	0.309621	0.318705	0.0824545	0	0.124783	0.53104	0.275914	0.486856	0.315447	0.463153
poly-gamma-glutamate hydrolase family protein	0	1.52913	0.48523	0.845544	0	0	0	0	0.165397	0	0.394357	0	0.40629	0.501468	0.453524	0.477765	0
Tn3 family transposase	0	0.18976	0.322106	0.787981	0	0.175917	0.161571	0.418581	0.148908	0.301564	0.0796447	0	0.638899	1.43032	0.0915043	0	0.221628
DUF2971 domain-containing protein	0	0	0	0	0	0	0.376384	0.4048	0.823786	0.281602	0.878793	0.829006	0.332126	0.644451	0	0.292915	0
DUF4185 domain-containing protein	0	0	0.099164	0.575999	0.289347	0	0.255963	0.130477	0.270411	0.29185	0	0	0.671357	0.378692	0.556107	0.458431	1.04149
queuosine precursor transporter	0	0	0	0	0	0.823099	0.252074	0.223846	0.468878	0.182598	0.745299	1.10534	1.15178	0	0	0	0
adenylyl-sulfate kinase	0	0.258198	0.163864	0.839888	0.707918	0	0	0	0	0.745574	0	0.572624	0	0	1.36057	0	0.534918
adenylosuccinate synthetase	0	0	0.14571	0	0	0	0.32042	0	0.791262	0.116054	0.232773	0.70252	0.727838	0.298584	1.36189	0	0.325942
beta-ketoacyl-ACP synthase 3	0	0	0	0	0	0.564263	0	0	0.214288	0	0.255464	0.75775	0.263194	0.162425	0.587584	0.618991	1.75783
[protein-PII] uridylyltransferase	0.202363	0.177478	0.167578	0.0650176	0	0.203673	0.0619528	0.220435	0.577631	0.451323	0.460844	0.134072	0.470952	0.468237	0.318508	0.669649	0.378122
urease accessory protein UreG	0	0	0.724463	0	0	2.62589	0	0	0.314026	0	0	0	0	0.508879	0.438619	0	0.550729
IS481-like element ISNe2 family transposase	0	0	0	0	0.461491	0	0.695596	0.154425	0	0.377909	0.257081	0.381273	1.05944	0	0	0.622908	0.707582
GDP-L-fucose synthase	0	0	0	0	0	0.578824	0.663113	0.735856	0.530092	0.482542	0	0.583692	0.523099	0.33649	0	0	0
NAD-dependent malic enzyme	0	0.146922	0.279731	0	0	0.334768	0.41009	1.36563	0.254267	0.0742658	0	0.33717	0	0.289273	0.348604	0.183619	0.208968
DNA methyltransferase	0.421093	1.8486	0.469283	0.545171	0	0	0	0	0.159961	0	0	0.282822	0	0.484988	0.438619	0.462063	0
acetoin utilization protein AcuC	0	0.245328	0.622787	0.904372	0	1.11798	0	0	1.16724	0.370868	0.252291	0	0.260735	0.160407	0	0	0
ribosome biogenesis GTPase Der	0	0	0	0	0	0	0.117923	0	0.219346	0.512164	0.521871	0.646364	0	0.660756	1.18526	0	1.1774
dTDP-4-dehydrorhamnose 3,5-epimerase family protein	1.05521	0	0.293992	0	0	0	0	0	0.400845	0.702467	1.44498	0.708719	0.492328	0	0	0	0
flagellin FliC	0	0	0.183745	0	0	0	0.606089	0.717624	0.250528	0.146347	0	0.442949	0	0.94947	0	0.723673	0.411022
chain length determinant protein EpsF	0	0.16827	0	0.12275	0.616622	0.758713	0.234838	0	0.584509	0.0850565	0.350188	0.130959	0	0.440912	0.592137	0.628353	0.241464
type I-C CRISPR-associated protein Cas8c/Csd1	0.135898	0	0.0863189	0.103311	0.434785	0.263102	0.334115	0.143104	0.218235	0.253881	0.2587	0.560334	0.785942	0.921831	0.136988	0	0.192093
peptidyl-prolyl cis-trans isomerase, EpsD family	0	0	0	0	0	0.558989	0.170659	0	0.421958	0.121361	0.490933	0.184224	0.249838	0.316926	0.87414	0.912238	0.677563
YggT family protein	0.472067	0.414475	0	0	0	0	0	0.256834	0.537976	0.628523	0.855133	1.27841	0	0	0.491715	0	0
glycosyltransferase, exosortase A system-associated	0.439673	0.193966	0.369622	0.279138	0	0.44196	0.13602	0	0.166239	0.191377	0.201083	0	0.413312	0.127534	0.925021	0	1.09963
HlyD family efflux transporter periplasmic adaptor subunit	0	0	0	0.170767	0	0	0.167537	1.48776	0.185978	0.280067	0.247676	0.338126	0	0.157473	0	0.552919	0.628078
DNA mismatch endonuclease Vsr	0	1.16667	0	0	0	1.23749	0	0	0.902564	0	0	0.398948	0	0.684122	0	0.651785	0
FAD/NAD(P)-binding protein	0.642959	0.566556	0	0	0.522692	0	0.596612	0.707251	0.123003	0.144751	0.295409	0.431836	0	0	0	0.357889	0
DNA lyase	0	0	0.337694	0.397676	0	0	0	0	0.442398	0.244211	0.572096	0.41261	0	0	1.17983	0	1.45192
pantoate--beta-alanine ligase	0	0	0.179135	0.83316	0	0	0.393922	0.174905	0.369031	0.285351	0.294339	0.215918	0.299985	0	0.660254	1.03844	0
50S ribosomal protein L30	0	0	0	0	0	0	0	0.774578	0	0.631848	0	0	0	0	1.48295	0	1.74684
16S rRNA (adenine(1518)-N(6)/adenine(1519)-N(6))-dimethyltransferase RsmA	0	0	0	0.228585	0	0	0.413174	0.365537	0.128089	0.153693	0.916214	1.60282	0	0	0	0.385959	0.420293
DnaA regulatory inactivator Hda	0	0	0.22017	0	0	0	0	0.216882	0.755147	0.353835	0.720543	0.530759	0.367087	0.460146	0.826794	0.431665	0
extracellular solute-binding protein	0	0	0.136928	0	0	0	0.168049	1.02822	0.412796	0	0.203094	0.184224	0.760256	0.596831	0.274782	0.287776	0.333725
protein phosphatase 2C domain-containing protein	0	0	0.515244	0.399043	0	0	0	0.335384	0.468341	1.36792	0.279167	0.207014	0.575229	0	0.321051	0.338211	0
acetyl-CoA C-acyltransferase FadI	0	0	0	0	0.339142	0.417292	0.255591	0.113485	0.316947	0.277719	0.755699	0	0.583924	0	0	0.686648	1.03998
aminotransferase class V-fold PLP-dependent enzyme	0.450717	0	0.130153	0	0	0	0.286209	0.127079	0.427394	0.385782	0.211556	0.148743	0.413312	0.26832	0.230681	0.253006	1.42297
DUF1993 domain-containing protein	0	1.38971	1.47344	0	0	0	0	0	0.200422	0	0	0.708719	0	0.607661	0	0.578938	0
carboxylating nicotinate-nucleotide diphosphorylase	0.625037	0.274391	0.870709	0.195491	0	1.25042	0	0	0.361185	0	0.283058	0.411322	0	0	0	0.674304	0
DegT/DnrJ/EryC1/StrS family aminotransferase	0.239181	0.211127	0.534452	0.156921	0.39628	0	0.423795	0.131179	0.460987	0.751445	0.206711	0.160643	0.223189	0.272001	0.494994	0	0
DUF2062 domain-containing protein	0	0	0	0	0	0	0	0	0.901492	0.422495	0.439122	0.330995	0.45241	0.273287	0.999665	0.515285	0.604313
argininosuccinate synthase	0	0	0	0.140583	0	0	0.135684	0.24098	0.667331	0.88242	0.998559	0.590278	0	0.632728	0.461363	0	0
pyrroloquinoline quinone biosynthesis protein PqqE	0	0.204546	0	0.150807	0	0	0.855657	0.253498	0.442491	0.31018	0.211007	0	0.869003	1.07223	0	0	0
EI24 domain-containing protein	0	0	0	0	0	0	0	0.404966	0	0	0	0	0.347285	0	2.30479	1.22514	0.438423
peptide chain release factor N(5)-glutamine methyltransferase	0	0	0	0.612605	0.515304	0.640841	0.196257	0.172433	0.369493	0.277016	0	0.865428	0	0.379891	0	0.70684	0
glycerol kinase GlpK	0.537829	0.155633	0.0987721	0.117294	0	0	0	0.0974021	0.270949	0.164489	0	0.605933	0.829993	0.925406	0	0.39133	0.670379
transporter substrate-binding domain-containing protein	0	0.32143	0.611984	0.118491	0.297615	0	0.112147	0.144803	0	0.361833	0.663164	0.245882	0.170808	0.632463	0.190665	0	0.912636
ADP-ribosylglycohydrolase family protein	0	0	0	0	0.388883	0	0.744063	0.130129	0.191149	0.645137	0	0	0.449977	0.705502	0	0.271128	0.923132
type II toxin-antitoxin system RelB/DinJ family antitoxin	1.03095	0	0	0.667364	1.67622	0	0	0	0.378575	0	0	0	0	0	0	1.13126	0
nucleotidyl transferase AbiEii/AbiGii toxin family protein	0	0	0	0.21113	0	0	0.399652	0.354898	0.49559	0.579003	0	0.219059	0	0.75129	0.679461	0	0.813076
rod shape-determining protein	0.254087	0.225646	0.143205	0.663567	0	0.508316	0.157456	0.138632	0.48647	0.114059	0.232773	0.512449	0	0.147998	0.265415	0.561605	0.317608
signal recognition particle-docking protein FtsY	0	0	0.152374	0.653753	0.43925	0	0	0	0.408135	0.243093	0.743027	0	0.25517	0.766683	0.570541	0.30006	0.340847
RdgB/HAM1 family non-canonical purine NTP pyrophosphatase	0	0	0	0	0	0	0.2707	0.484379	0.51886	0.202063	0	0	0	0	0	2.45366	0.55899
gamma-glutamyl-gamma-aminobutyrate hydrolase family protein	0	0	0	0.462635	0.565237	0	0.212993	0	0.144372	0	0.977192	0	0.648804	0	0	0.87959	0.866651
O-acetyl-ADP-ribose deacetylase	0.518455	0.931956	0	0.345599	0	0	0	0	0.202808	0	0	0.696429	0.483791	0	0.540034	1.14111	0
tRNA guanosine(34) transglycosylase Tgt	0.24111	0	0	0.157346	0	0	0.292764	0.263777	0.463702	0.10817	0.439125	0.166873	0.226818	0.561808	0.764414	0.265282	0.614316
homocysteine S-methyltransferase family protein	0.562337	0	0	0	0.457151	1.12499	0	0	0	0	0	0.188844	0.787108	0.80958	0.292871	0.61705	0
DUF86 domain-containing protein	0	0	0	0	0	0	0	0	0	0	0.688454	2.39317	0.610918	1.13105	0	0	0
type II transport protein GspH	0.934299	0.895006	0.825199	0.941525	0	1.03124	0	0	0.195815	0	0	0	0	0	0	0	0
DUF4214 domain-containing protein	0	0	0.275373	0.319903	0.399537	0	0	0.133694	0.466737	0.348209	0	0.828878	0.500247	0.572312	0	0.270383	0.619379
HAD-IIB family hydrolase	0.31582	0.27729	0.0879906	0.365272	0.256745	0	0.366668	0.312181	0.659841	0.6861	0	0	0	0.272805	0.29424	0.173274	0.393655
CatB-related O-acetyltransferase	0	0	0	0	0	0	1.32949	1.18061	0	0	0	0.485815	0.337483	0.208271	0	0	0
type I-U CRISPR-associated protein Cas7	0.634619	0	0.120721	0	0	0.433419	0	0.117871	0.160716	0.663985	0.383196	0.426234	0	0.368399	0.451333	0.696365	0.270043
virulence protein SciE type	0	0.281251	0	0.414719	0.520825	0	0.196257	0	0.24337	0	0.290134	0.215147	0	0.737874	0.333664	1.05449	0.399278
cyanophycin synthetase	0.221721	0.286669	0.0584546	0.271629	0.681455	0	0.135488	0	0.33576	0.526063	0.60089	0.28109	0.31908	0.12061	0.121332	0.485454	0.261059
tRNA 2-thiouridine(34) synthase MnmA	0	0	0.136182	0	0	0	0	0.269982	0.454556	0.627226	0.406188	0	0.463692	0.143875	1.24281	0.271128	0.62283
DNA polymerase III subunit delta	0	0	0.14919	0.171777	0	0	0.809624	0	0.606058	0.118472	0.714037	0.178228	0.247621	0.154183	0	0.577285	0.640676
heavy metal sensor histidine kinase	0.366842	0.487115	0.411352	0.952067	0.300683	0	0.112376	0.399169	0.350681	0.0819063	0.16613	0.124208	0.344782	0.212123	0	0.202927	0
nucleoside deaminase	0.944134	0	0.776871	0	0	0	0	0.649352	0.453387	0.549055	0	0.415456	0	0	0	0.643265	0
DUF393 domain-containing protein	0	0.645494	0	0	0	0	0	0	0.279277	1.48532	0.606251	1.34868	0	0.385457	0	0	0
23S rRNA pseudouridine(1911/1915/1917) synthase RluD	0	0	0	0.846366	0	0	0.159281	0.430695	0.419812	0.117771	0	0.365098	0.263194	0	0.578761	0.578638	0.69556
type I-C CRISPR-associated endonuclease Cas1	0.260735	0	0	0	0	0	0.159744	0	0.198092	0.115716	0.236156	0.350239	0.973207	0.300298	0.814761	0.286103	0.974982
(d)CMP kinase	0	0	0	0	0	0	0.243151	0	0.904637	0.173827	0.364294	0.524979	0.371981	0.22654	0.4062	0.406692	1.00267
SurA N-terminal domain-containing protein	0.282968	0.369142	0	0.0907198	0.232586	0	0	0	0.489505	0.190564	0	0.384314	0.264452	0.573824	1.04043	0.468916	0.353246
IS1380 family transposase	0.612935	0	0	0.178648	0	0	0.521832	0	0.600035	0.316747	0	0	0.837865	0.322149	0.194233	0.655047	0.232428
DNA repair protein RadA	0.199761	0	0.111311	0	0	0	0	0	1.0562	0.443279	0.722519	0	0	0.230072	1.03674	0.436452	0.492512
EcsC family protein	0	0	0	0	0	0	0.605527	0.181407	0.502104	1.17956	0.301999	0.223945	0	0.576035	0.347308	0	0.415606
NAD(P)H-hydrate dehydratase	0	0.153211	0	0.115429	0	0	0	0.0945706	0.198994	0.476049	1.27451	0.354853	0.165407	0.100685	0.924013	0.384077	0.435012
16S rRNA (cytidine(1402)-2'-O)-methyltransferase	0	0.275351	0	0.203009	0	0.610325	0	0.342445	0.120822	0.281816	0.568095	0.428762	0	0	0.657962	0.672972	0.38551
heme biosynthesis protein HemY	0	0	0	0	0	0	0	0	0.508772	0.0995161	0.6053	0	0	0.129128	2.08903	0.724976	0.554829
CbbX protein	0	0	0.157661	0.182581	0	0	0	1.06273	0.108856	0.377614	0	0.382499	0	0.973674	0.5812	0	0.349369
kinase/pyrophosphorylase	0	0	0.35827	0.208103	0	0	0.590883	0.17366	0.367691	0.142675	0	0	0.299985	0.740519	0.33486	0.705516	0.40071
MCE family protein	0	0	0	0.107123	0	0	0.381772	0.162121	0.0628631	0.0731736	0.564387	0.31195	0.278986	0.171599	0.619743	0.94862	0.744082
ChaN family lipoprotein	0	0.385087	0.366294	0	0.702948	0	0	0	0.407557	0.381666	0.754608	0.291062	0	0.724604	0.223507	0.458403	0
Na+/H+ antiporter NhaA	0	0.128258	0	0	0.245921	0	0.61275	0.283238	0.134542	0.355529	0.183795	0.136292	0.461982	0	0.152907	0.862797	0.687954
tryptophan 7-halogenase	0	0.187055	0.118714	0.413734	0.346392	0.426213	0.130528	0	0.566514	0.0945521	0.192963	0	0	0.736121	0.665743	0.467551	0.265553
type I-E CRISPR-associated endonuclease Cas1	0	0.259047	0	0.189741	0	0	0.54408	0.804725	0	0.392827	0.536222	0	0	0.169905	0	0	1.10448
dTDP-4-amino-4,6-dideoxygalactose transaminase	0.240463	0	0.267624	0.444731	0.389923	0	0	0.125446	0.181477	0.426023	0	0.159791	0.222005	0.552061	0.249802	1.05332	0.298925
DUF3025 domain-containing protein	0	0.316266	0	0	0.536144	0	0	0.887622	0.246006	0	0.289102	0.62534	0	0.209114	0.353886	0.763872	0
acylphosphatase	0	0	0	0	1.63855	0	0	0	0.382829	0.447263	0	0	0	0	0	2.19939	0
phytoene/squalene synthase family protein	0.257738	0.226294	0.281175	0.166841	0.414293	0	0	0.141036	0.687635	0.685679	0.697671	0.174107	0	0.296846	0	0.566454	0
CHAD domain-containing protein	0	0	0	0.915726	1.42043	0.555528	0	0.151079	0.299212	0.258483	0	0.111146	0.284196	0.0991385	0	0.493609	0
iron-containing redox enzyme family protein	0.15903	0.139628	0.0886147	0.411778	0.258566	0	0.194866	0.259566	0.60411	0.705788	0.576153	0.854484	0	0.18316	0	0	0
A/G-specific adenine glycosylase	0	0.441798	0	0	0	0	0	0	0.556399	0.775432	0.467022	0	0.226818	0.593046	0.514743	1.0853	0
30S ribosomal protein S30e	0	0	0	0	0	0	1.99826	0	0	0.723754	0	0	0	0.939112	0	0	0
dephospho-CoA kinase	0.415244	0	0.251149	0.352824	0	0	0.631808	0.21186	0.328099	0.430461	0.406188	0.383934	0.539602	0	0.135204	0.142431	0
SLC13 family permease	0	0	0	0	0	0	0.559784	0.165419	0.231387	0.202749	0.931098	0.613661	0.426294	0.263079	0	0.501288	0.37962
DUF4062 domain-containing protein	0.352355	0.0971027	0.206913	0	0.179816	0	0.0677584	0.348407	0.117559	0.107295	0.18805	0.163699	0.837374	0.674323	0.638312	0.121356	0.326895
lipoyl(octanoyl) transferase LipB	0.40221	0	0	0.781086	0.602608	0	0	0	0	0.177707	0.361056	0.806718	0.373642	0.680952	0	0.439373	0
lipopolysaccharide biosynthesis protein	0.187642	0	0.105218	0.120708	0.303815	0	0.109249	0.0997923	0.213691	0.407367	0.833305	0.126292	0	0.429121	1.34973	0	0.230988
DJ-1/PfpI family protein	0.347646	0	0	0	0	0	0	0	0.176538	0	1.68368	1.56065	0	0.267623	0	0	0.579264
tRNA uridine-5-carboxymethylaminomethyl(34) synthesis GTPase MnmE	0.198875	0	0	0	0	1.18142	0	0	0.226811	0.698208	0.540785	0.267441	0.36832	0.229052	0.41114	0	0.491989
hydroxymethylbilane synthase	0	0.496847	0	0	0	0.571451	0.17335	0	0.214288	0.250355	0.253077	0.56597	0.269986	0.48374	0.584839	0.306603	0.356044
glycogen/starch/alpha-glucan family phosphorylase	0	0	0.118714	0	0	0	1.95791	0.521599	0.161861	0.0945521	0.192963	0	0.0994012	0	0.221914	0	0
protocatechuate 3,4-dioxygenase	0	0	0.767486	0.263912	0	0	0.250923	0	0.307009	0.180938	0.369262	0.546407	0.382173	0.469556	0.424663	0	0.508173
acetyl-CoA hydrolase	0	0	0	0	0	0	0.618432	0.627633	0.328667	0	0.261214	0.677954	0.538237	0.415202	0.150202	0.158231	0.179739
YgcG family protein	0.60306	0.27062	0	0.197485	0.983754	0	0	0.335384	0.468744	0	0.28013	0.207014	0.5666	0.177495	0.315628	0	0
SufS family cysteine desulfurase	0	0.125001	0.27667	0	0.585556	0.312062	0	0.151313	0.215848	0.317288	0	0.144463	0	0.616362	0.981835	0.236018	0.534922
histidine phosphatase family protein	0.597952	0	0	0.331775	0	0	0	0	0	0.234156	1.08317	0	0.557972	0.688682	1.06772	0	0
ATP-dependent protease subunit HslV	0	0.879892	0	0.324361	0	1.00243	0.626362	0	0.387292	0	0.456391	0	0	0	0	0.568899	0
DNRLRE domain-containing protein	0.375717	0.058989	0.38714	0.186843	0	0	0.275641	0.342238	0.759971	0.517492	0.455239	0.103611	0	0.208648	0.419892	0.0737225	0.0837438
tryptophan synthase subunit beta	0	0	0	0.291033	0	0	0.272757	0.613047	0.598823	0.600099	0.408229	0.299009	0	0.515601	0.23415	0	0.280899
GTP 3',8-cyclase MoaA	0	0	0	0.173316	0	0	0.328072	0.437001	0.30512	0.831777	0.2425	0	0.499676	0.462548	0.557767	0	0.333725
RsmB/NOP family class I SAM-dependent RNA methyltransferase	0.427108	0.183996	0	0	0	0	0.261677	0.116187	0.323918	0.378659	0.385015	0.14309	0.198802	0.489586	0.220865	0.698617	0.530483
50S ribosomal protein L11 methyltransferase	0	0.228925	0	0.194183	0	0	0.49966	0.31999	0.224156	0	1.55676	0	0.279919	0.169348	0	0.286103	0.367756
type I restriction-modification system subunit M	0.15988	0	0	0	0	0	0.183609	0.291228	0.279975	0	0.406361	0.409419	0.40659	0.869685	0.371475	0.676487	0.222262
Nudix family hydrolase	0	0	0.151911	0	0	0	0	0	1.4073	0.379117	0.758449	0.766234	0.522386	0.16502	0	0	0.353791
bifunctional demethylmenaquinone methyltransferase/2-methoxy-6-polyprenyl-1,4-benzoquinol methylase UbiE	0.367593	0	0	0	0	0	0	0.799974	0.279277	0.489424	0	0	0	0.211685	1.14868	0.806717	0
NAD(P)(+) transhydrogenase (Re/Si-specific) subunit beta	0	0	0	0	0	0	0.359164	0.318483	0.815891	0.77939	0.352441	0	0.181947	0.449386	0.203542	0.213955	0.487137
ribonuclease E	0.64469	1.02339	0.292454	0.5097	0.626421	0	0.15436	0.291175	0.197496	0	0.113144	0	0	0	0.1354	0.288444	0
PepSY-like domain-containing protein	0	0	0	0	0	0	0	0	0.651053	0.507089	1.55231	1.1511	0	0	0	0.626876	0
TIGR03087 family PEP-CTERM/XrtA system glycosyltransferase	0	0.593613	0.494158	0.142655	0	0	0	0	0.16609	0.100268	0.589433	0.300841	1.0308	0.388038	0.675236	0	0
arylesterase	0	0	0	0	0	0	0	0	0.150096	0.350718	1.24208	0.265379	0.373642	0.240238	0.846107	0	1.01249
PEP-CTERM domain protein	0	0.387933	0.738601	0.286013	2.15514	0	0	0.480773	0	0	0	0.191242	0	0	0	0	0
recombination regulator RecX	0	0	0	0	0	0	0	0	0.463562	0.803469	0.552637	0	0	0	1.2711	0.660534	0.725961
undecaprenyl-diphosphate phosphatase	0	0	0	0	0.530295	0	0.20129	0.355545	0.634873	0	0.888393	0.219858	0.305459	0.377706	0.681941	0	0
DUF3450 domain-containing protein	0.347646	0	0	0	0.565237	0	0	0	0.396697	0.154289	0	0.233493	0.973207	1.00022	0.362116	0	0.433325
presqualene diphosphate synthase HpnD	0.320331	0	0	0	0	0	0	0.17428	0.728384	0.568158	0.579236	1.06963	0	0.183812	0	0.350247	0.397858
outer membrane lipid asymmetry maintenance protein MlaD	0	0	0	0.372184	0	0	0	0	0.416878	0	0.489383	0	0.539973	0	0	1.89268	0.721277
DNA-3-methyladenine glycosylase 2 family protein	0	0	0.151911	0	0	0	0.347198	0.159995	0.501233	0.770374	0.909557	0.197512	0.408272	0.421305	0.306315	0	0
DUF1841 family protein	0	0	0	0	0	0	0	0.673082	0.941678	0	0	0.41261	0	0.717412	0.644317	0.678755	0
PDZ domain-containing protein	0.669349	0	0.129815	0	0	0	0	0.306908	0.0714293	0.780971	0.957469	0.899121	0.175463	0	0	0.255635	0
DUF2202 domain-containing protein	0	0	0	1.13845	0	0	1.81827	0	0	0	0.530965	0	0	0	0	0	0
tRNA epoxyqueuosine(34) reductase QueG	0	0	0	0.156921	0	0	0	0	0.458948	0.868967	0.673304	0.327979	0.226205	0.139221	1.27034	0.271877	0
HypC/HybG/HupF family hydrogenase formation chaperone	0	0	0	0	1.48807	0	0	1.25124	0	0	1.02832	0	0	0	0	0	0
potassium transporter Kup	0	0	0.237116	0	0.227506	0	0	0.307173	0.324668	0.56791	0.641551	0	0.264057	0.246091	0.443477	0.625648	0.354353
DUF1926 domain-containing protein	0.133273	0.116322	0	0	0	0.267814	0.327099	0.28929	0.352032	0.354633	0.361771	0.537872	0.123627	0	0.414409	0.292046	0.499347
dynamin family protein	0	0	0.0999573	0.583193	0.585783	0.358871	0	0.0966306	0	0.48114	0.162475	0.605094	0.334783	0	0.378692	0.396879	0.227232
heme peroxidase	0	0	0.0311394	0.0677883	0	0	0.172495	0.308162	0.149225	0.272324	0.419887	0.487242	0.671221	0.629804	0.507514	0.350073	0.0510726
SEL1-like repeat protein	0	0	0.345245	0.0770036	0.19341	0	0	0	0.537169	0.637738	0.489139	0.0798954	0.704589	0.516505	0.495628	0.13053	0.148273
8-amino-7-oxononanoate synthase	0	0.201407	0.129144	0	0	0.462463	0	0	0.174737	0.512724	0.628667	0.311324	0.220252	0.131428	0.238941	0.748781	0.577046
cyclic beta 1-2 glucan synthetase	0.154008	0.0543388	0.0501739	0.477839	0.198566	0.427018	0.186986	0.297559	0.334444	0.351353	0.13837	0.0623266	0.173006	0.103938	0.351329	0.336039	0.378654
VIT family protein	0	0.343888	0.218247	0	0	1.56712	0	0.426187	0	0.521482	0.354749	0.263062	0	0	0.407973	0	0
chromate efflux transporter	0.21154	0	0	0	0	0	0	0.214028	0.15076	0.651758	0.575702	0.142751	0.380939	0.471679	0	0.898785	0.510095
spermidine/putrescine ABC transporter substrate-binding protein	0.24111	0.423389	0.267266	0.469084	0	0	0.150142	0	0.458241	0.215195	0.661163	0.322145	0	0.279971	0.750749	0	0
glycosyltransferase family 39 protein	0.103691	0.136719	0.550076	0.185762	0.498885	0	0.224516	0.0564797	0.137931	0.574806	0.451409	0.279384	0.224733	0.0896722	0.277128	0.375958	0
DUF4410 domain-containing protein	0	0.335108	0.183072	0.247067	0.620558	0	0.701516	0.622959	0.144986	0.524804	0	0.256345	0	0	0	0	0
sterol desaturase family protein	0.304043	0	0.174751	0	0	0	0	0.176168	0.232193	1.01119	0.293277	0.421266	0	0.91026	0.321051	0.355305	0
YciK family oxidoreductase	0	0.312501	0.198328	0	1.76195	0	0	0	0.412159	0.636362	0	0	0	0.204965	0.370738	0.390554	0
acetyl-CoA C-acetyltransferase	0.202925	0	0	0.13378	0	0.413446	0.253235	0	0.314026	0.18344	0.187183	0.138804	0.578542	0.833083	0.430534	0.226773	0.257599
hydrogenase formation protein HypD	0	0	0	0.1512	0.400635	0	0	0.666376	0.271061	0.103933	0.22318	1.15363	0	0.141899	0.243297	0	0.589268
PhoPQ-activated pathogenicity-like protein PqaA type	0	0	0.227693	0.132257	0	0	0.375527	0.222316	0.0776123	0.272026	0	0.137223	0.953255	0.235313	0.212815	1.12095	0
ribonuclease R	0	0	0.135444	0.0800837	0	0	0.075796	0	0.0457954	0.863147	0.446978	0.332373	0.690284	0.282833	0.256313	0.403559	0.613014
PilW family protein	0	0.231619	0.294441	0.171271	0	0	0	0	0.125264	0.119899	0	0.381562	1.21244	0.947594	0	0	0.775387
PHP domain-containing protein	0	0	0.17786	1.0368	0	0	0	0.851524	0.119132	0	0.272609	0	0.295745	0	0.663791	0	0.399278
transcription elongation factor GreA	0	0	0	0	0	0	0.347798	0	0.215644	0.503879	0	0.381273	0	1.30762	0.591303	0	0.707582
iron ABC transporter permease	0	0	0.153309	0	0	0	0.365863	0	0.312283	0.368693	0.501701	0.665281	0	0	1.1795	0.4792	0
aspartate carbamoyltransferase	0	0	0.297492	0	0	0	0.654192	0	0.603653	0.234156	0	0.356456	0.498189	0	0	0.578938	0.657635
DNA repair protein RecO	0.744351	0	0	0	0	0	0.45415	0	0.543845	0.16586	0	0	1.04332	0.642075	0.386058	0	0
phosphoadenosine phosphosulfate reductase family protein	0	0	0.380066	0.273871	0	0	0.518416	0	0.129551	0.187766	0	0.458107	1.574	0	0	0	0.425087
rod shape-determining protein MreC	0	0	0	0	0	0	0	0.326966	0.680306	0.265376	0	0.200137	0	0	1.86233	0.328065	0.37266
oligosaccharide flippase family protein	0.182674	0.160388	0	0	0	0.365449	0.111919	0.0993858	0.277571	1.05394	0.330907	0	0.34092	0	0.180708	0.988543	0
Holliday junction resolvase RuvX	0.571291	0.483131	0.339991	0	0	0	0	0	0.441433	0	0	0	0.526389	0	1.21042	0.618991	0
ribonuclease HII	0.459963	0.779706	0.249893	0.284611	0	0	0.27476	0.241576	0.169511	0.384927	0	0	0	0	0	0.529137	0.556209
NAD-dependent epimerase	0	0	0	0.173316	0.435317	0	0.159744	0	0.20045	0	0.236156	0	0	0.762386	0.271587	0.877882	0.98272
protein kinase	0	0	0.311151	0.0999324	0.9092	0.808268	0	0.419187	0.605032	0.179308	0	0.630467	0	0	0	0	0
DUF3024 domain-containing protein	0.773213	0	0.438409	0	0	0	0	0.428057	0	0	0.712611	0	0.734173	0	0	0.863329	0
NAD-dependent succinate-semialdehyde dehydrogenase	0	0	0.329289	0.640852	0.321214	0.793963	0	0	0.450952	0.526076	0	0.265379	0.184352	0.227538	0.205784	0.216783	0
HAD-IIIA family hydrolase	0	0	0	0	0	0	0.315817	0	1.76233	0	0.933766	0.692426	0	0.296846	0	0	0
DUF748 domain-containing protein	0.154248	0.145336	0.224037	0.296228	0.277159	0.153495	0.140184	0.0414953	0.309409	0.476069	0.370447	0.0512254	0.222317	0.328457	0.170149	0.507268	0.191694
5-(carboxyamino)imidazole ribonucleotide synthase	0	0.212265	0	0.156498	0	0	0.13535	0.120193	0.167841	0.821605	0.639351	0	0.665427	0.522062	0	0	0.574289
3-deoxy-manno-octulosonate-8-phosphatase KdsC	0	0	0	0	0	0	0.315817	0.841352	0.195815	0.228773	0	0	1.44303	0	0.536931	0	0
GTPase	0	0.359591	0.228213	0	0	0	0.501846	0.891296	0	0.272647	0.185474	0.687684	0.191086	0.117925	0	0	0
23S rRNA (pseudouridine(1915)-N(3))-methyltransferase RlmH	1.14991	0	0	0	0	0	0	0	0.659454	1.02068	0.524114	0.777304	0	0	0	0	0
glycolate oxidase subunit GlcF	0	0.190218	0.120721	0	0	0	0	0.33714	0.956057	0.18012	0	0.140096	0	0.491935	1.28409	0	0.259995
peptide chain release factor 3	0.168279	0	0.186314	0.108322	0.272073	0.334768	0	0	0.254506	0.294115	0.151563	0.335728	0.312298	0.192728	0.348604	0.735856	0.41872
deoxyguanosinetriphosphate triphosphohydrolase	0	0	0	0	0	0	0.147325	0.721459	0.364652	0.18012	0	0.323009	0	0	0	0.791578	1.14011
DUF1820 family protein	0	0	0	0	0	0	0	0	0	0.355415	0	1.07573	0	0	1.66832	0	0.998196
KamA family radical SAM protein	0.384123	0.33726	0	0.248654	0	0	0	0.417974	0	0.511432	0	0.64498	0.35844	0.331806	0.200056	0.210748	0.239396
WD40 repeat domain-containing protein	0.345084	0.100128	0.418822	0.202023	0	0	0.0698692	0.791749	0.213586	0.0950309	0.154935	0.0382969	0.523409	0.0328361	0.17818	0.0802115	0.415606
Kef family K(+) transporter	0.316098	0	0.0869194	0.302942	0	0.318713	0.289396	0.343533	0.239531	0.0692286	0.285312	0.105133	0.148134	0.54788	0	0.517748	0.195451
RlmE family RNA methyltransferase	0	0	0	0	0	0.842421	0	0.229101	0.817881	0	0	0.276335	0	0.488889	0.857119	0.451466	0
SBBP repeat-containing protein	0	0.378607	0.240282	0	0	0	0.528385	0	0	0.574132	0	0	0	0	0.449163	0.473171	1.16206
TonB family protein	0.322636	0.281251	0.212675	0.369813	0	0	0	0.17428	0.551748	0	0.52841	0.388652	0.823237	0	0	0.322687	0
pyrroline-5-carboxylate reductase	0	0	0	0	0	0	0.407053	0	0.757151	0.294863	0.30088	0	0.929953	0.382601	0	0.364517	0.414067
DUF1264 domain-containing protein	0	0.444917	0	0	0	0	0.310464	0.275697	0.384992	0	0	1.02104	0	0.259554	1.05566	0	0
glucose-methanol-choline oxidoreductase	0.279859	0.122283	0.143617	0	1.33703	0	0.078168	0.151313	0.455763	0.604946	0.123274	0.26568	0	0.080958	0.134233	0.152588	0
fused MFS/spermidine synthase	0.133273	0	0	0.224606	0	0	0.10629	0.283714	0.517891	0.450586	0.241419	0.179558	0.325665	0.153954	0.181763	0.335508	0.7146
MbtH family NRPS accessory protein	1.01924	0	0.567939	0	0	0	0	0	0	0	0	0	0	0	2.44345	0	0
diversity-generating retroelement protein Avd	0	0	0	0	0	0	0	0	1.50317	0.585389	1.19467	0	0	0	0	0.723673	0
DNA polymerase I	0	0	0.330141	0.190503	0	0.199152	0.120708	0.161172	0.487788	0.0878756	0.178743	0.263859	0.0919734	0.113708	0.719372	0.540174	0.368839
exosortase A	0.340395	0	0.0948362	0.110592	0	0	0	0.185726	0.583242	0.22689	0.462467	0.114527	0.318545	0.196399	0.889475	0.373866	0
DNA/RNA non-specific endonuclease	0.417823	0	0.0602153	0.0901564	0	0.278627	0	0.227322	0.0529065	0.370868	0.0683243	0.280626	0.51985	0.186691	0.290143	0.2356	0.788424
methionyl-tRNA formyltransferase	0	1.49377	0.156673	0.365162	0	0	0	0.156908	0	0.125178	0.515794	0	0.268256	0.160407	0.300405	0	0.359479
CRISPR-associated helicase/endonuclease Cas3	0	0.367383	0.132937	0.0763957	0	0.241827	0.218471	0.192625	0.0918377	0.157131	0.218969	0.466341	0.110126	0.268755	0.238542	0.391819	0.601471
RHS repeat protein	0.152539	0.0537912	0.0417184	0.197485	0	0	0.0750712	0.236537	0.0232731	0.467858	0.308801	0.435091	0.0705103	0.352588	0.415501	0.796259	0.190133
tRNA preQ1(34) S-adenosylmethionine ribosyltransferase-isomerase QueA	0.260735	0.228925	0.145287	0	0.840588	0	0	0.410071	0	0.345819	0.455113	0	0.483807	0	0.271587	0	0.324994
TolC family outer membrane protein	0	0	0.104122	0.134089	0	0	0	0.11218	0.0729589	0.340955	0.173956	0.559578	0.569787	0.913926	0.427184	0	0.504163
DUF192 domain-containing protein	0	0	0	0	0	0	0	0	0	0.549081	0.700324	0	0	0.688682	1.3485	0.674106	0
chain length determinant protein tyrosine kinase EpsG	0	0	0.166596	0.187293	0.509899	0	0	0.315848	0.330794	0	0	0	0	0.333237	0.907048	0.31851	0.723611
Tat pathway signal protein	0	0	0	0.192254	0	0	0.148119	0	0.0918377	0.21459	0	0	0.502733	0.417664	0.503644	0.530563	1.27422
phosphatidate cytidylyltransferase	0	0	0	0	0.53223	0	0	0.336641	0.124805	0.291622	0.297574	0.219858	0	0	0.34222	0	1.6321
type I-C CRISPR-associated protein Cas5	0	0	0	0	0	0	1.05235	0	0.28159	0	0	0.474588	0.61541	0	0	0	0.99376
inorganic pyrophosphatase	0	0	0	0	0	0	0	0	0	0.585389	0	1.4765	0	0	0.91594	0.964897	0
DUF374 domain-containing protein	0	0.58989	0.187186	0	1.09237	0.672043	0	0	0.382829	0.447263	0	0	0	0.19345	0	0.368612	0
chitinase	0	0	0	0.159947	0	0	0	0.268862	0.281585	0.10966	0	0.165953	0.922268	0.426869	0.257372	0.271128	0.92395
toxin-antitoxin system HicB family antitoxin	0	0	0	0	0	2.11101	0	0	0	0	0	0	0	0.622303	0	1.18578	0
sucrose synthase	0	0	0.0628663	0	0.183435	0	0.483855	0.859731	0.128465	0.250545	0	0.303961	0.10541	0.130022	0.235034	0.495193	0
hydrogenase expression/formation protein HypE	0	0.228262	0	0	0	0.520103	0.154795	0.139824	0.812231	0.353034	0.962255	0.348982	0.237772	0	0	0	0
TIGR02099 family protein	0.214064	0.187552	0.276637	0.369519	0.228975	0	0.0855952	0.0750168	0.424831	0.154787	0.187867	0.140319	0.0665838	0.121851	0.442905	0.381254	0.434128
multifunctional CCA addition/repair protein	0.215091	0	0.120721	0.140243	0	0	0	0	0.665101	0.391023	0	0.595374	0	0.248336	0.230113	0.718399	0.545515
TetR/AcrR family transcriptional regulator	0	0	0.253699	0	0	0	0	0.906146	0.312585	0.182598	0	0.289621	0	0	0	0.946342	0.52242
acetoin reductase	0	0	0	0	1.12611	0	0	0.376822	0	0.614771	0.627317	0.930364	0	0	0	0	0
energy transducer TonB	0	0.935398	0.774017	0	0	0	0	0	0.376592	0	0	0	0	0	1.38865	0	0.380265
DUF504 domain-containing protein	0	0	0	0	0	0	0	0.548297	0.788446	0.879942	0	1.35373	0	0	0	0	0
chain length-determining protein	0	0.465061	0	0	0	0	0	0.0943877	0.133615	0.313438	0	0.34468	0.328541	0.601437	0.902592	0.384106	0.219212
DNA-3-methyladenine glycosylase	0	0	0.514494	0	0	1.78543	0.292298	0	0.169511	0.423473	0	0	0	0	0	0.489649	0
UbiX family flavin prenyltransferase	0	0.382283	0.74595	0.284611	0	0	0.269373	0.231272	0.165397	0.19513	0	0.883018	0.410273	0	0	0	0
type IV pilus biogenesis/stability protein PilW	0	0	0	0	0	0	0	0	0.385787	0.305048	0	0.669346	0.641385	0.197142	0	0.760042	0.85674
GxxExxY protein	0	0	0	0.866578	0	0	0.41009	0	0.221245	0.581395	0	0.474339	0.659022	0.388355	0	0	0
acetolactate synthase 3 large subunit	0	0	0	0	0	0.308309	0.37898	0.587212	0.234776	0.0686318	0.559297	0	0.288606	0.532792	0.161079	0	0.192755
enoyl-ACP reductase FabI	0	0.301725	0.191489	0	0	0	0.421089	0	0.522173	0.152515	0	0.230809	0	0.593692	0.357954	0.377086	0.428345
ion transporter	0	0	0.185794	0	0	0	0.553209	0	0.733669	0	0	0.223945	0	0	0.323273	0.698441	0.790767
deoxyribonuclease V	0	0	0.223119	0.265117	0	0	0	0	0	0.359472	0	0.275074	0	0.23585	0	0.892735	1.53148
YnfA family protein	0	0	0	0	1.36291	0	0	0	0.309743	0.358617	0	0	0	0	1.74628	0	0
type I-U CRISPR-associated protein Cas5/Cas6	0.168595	0.480185	0.289472	0	0	0.364706	0.103293	0	0	0.0748242	0.305405	0.489765	0.327436	0.314946	0	0.385039	0.420293
fimbrial assembly protein	0.182147	0.106607	0.0341151	0.0786731	0	0.122482	0.334502	0.066619	0.207407	0.0812383	0.725523	0.245557	0.398476	0.490529	0.126679	0.0669521	0.304111
beta-ketoacyl-[acyl-carrier-protein] synthase family protein	0.698905	0.613639	0.259629	0.150807	0.378782	0	0	0.126749	0.265494	0	0.422014	0	0	0	0	0.498048	0.290384
haloacid dehalogenase-like hydrolase	0	0	0.0913687	0.174356	0	0	0.703226	0.178422	0.289183	0.4834	0	0.291034	0	0.0944263	0.341594	0	0.671459
carbon starvation protein A	0.268541	0.233699	0.218364	0.173834	0.211349	0	0	0.28601	0.148282	0.690956	0.356406	0	0	0.149714	0.4062	0.142637	0.324052
leucyl aminopeptidase family protein	0	0	0	0	0	0	0	0	0.278859	0.161323	0.649618	0.121946	0.846201	0	0.372982	0.398057	0.914067
phosphoenolpyruvate carboxylase	0.191447	0	0.428602	0.186358	0.155802	0.192115	0.0587095	0.104495	0.0363626	0.383896	0.435359	0.386192	0.0899955	0.443062	0.201919	0	0.360123
CPBP family intramembrane metalloprotease	0	0	0.371589	0	0	0	0.208152	0.341248	0	0	0	0.196866	1.27471	0.370925	0.694617	0	0
type IV pilus modification protein PilV	0.546907	0	0.30851	0	0	0	0	0	0.206496	0	0	0.354359	0	0	0.464806	1.18647	0.657635
NAD(P)-dependent glycerol-3-phosphate dehydrogenase	0	0	0	0.176476	0	0	0.165021	0.146542	0.204635	0.94922	0	0.17718	0	0	1.12308	0.286103	0.33573
class I SAM-dependent RNA methyltransferase	0.224794	0	0	0	0	0	0.13535	0.488902	0.169314	0.794684	0.203603	0.452941	0	0.129452	0	0.242413	0.561102
Rieske 2Fe-2S domain-containing protein	0	0	0	0	0	0	0.732695	0.132245	0.304212	0	0	0.537867	0.226818	0.461171	0	0.878746	0
YihY family inner membrane protein	0	0	0.113847	0.380866	0	0	0	0.343651	0.584022	0.373769	0.190699	0	0.38712	0.234022	0.657929	0	0.262437
endoribonuclease MazF	0	0	0	0.523069	0	0	0	0.879251	0.306953	0	0	1.08543	0	0.465326	0	0	0
bifunctional acetate--CoA ligase family protein/GNAT family N-acetyltransferase	0	0	0	0.130401	0	0	1.04509	0.328365	0.305577	0.312134	0.182352	0.20253	0.281804	0	0.209475	0	0
EAL domain-containing response regulator	0	0	0.12526	0.291031	0.365492	0.449713	0.275449	0	0.0853929	0.0997655	0.400782	0	0	0	0.681405	0.493331	0.273345
CRISPR-associated helicase Cas3'	0	0	0.067266	0.156287	0	0	0.518416	0.316106	0.216339	0.21459	0.547423	0.316938	0	0.487275	0	0.265282	0.150671
SPW repeat protein	0	0	0.349501	0	0	0	0	0	0.953057	1.11347	1.25364	0	0	0	0	0	0
glycerate kinase	0	0	0	0.400135	0	0	0.123766	0.221308	0.0774359	0.373584	0.384102	0.284828	0	0.238965	0.212332	0.892883	0.264298
TolB family protein	0.489457	0.214579	0	0	0	0	0	0	0.185677	0.325393	0.442712	0	0.457354	0.140739	0.509133	0.268173	0.609253
ribosome small subunit-dependent GTPase A	0	0	0	0	0	0	0	0	0.257146	0.150213	0.308888	0	0.880637	0.196392	0.353886	1.07043	0.423477
AmmeMemoRadiSam system protein A	0	0	0	0	0.775697	0	0	0.254159	0.513645	1.23988	0.414478	0.313756	0	0	0	0	0
SH3 domain-containing protein	0	0	0	0.708057	0	0	0	0	0.424575	0	0	0	0.51985	0	0.580285	0	1.39747
HEAT repeat domain-containing protein	0	1.07143	0.339991	0	0	0	0.0596657	0.106084	1.18456	0.0865358	0.176603	0.409803	0	0.112285	0	0	0
type III pantothenate kinase	0	0	0.391476	0	1.17133	0	0	0	0.534755	0.153102	0.326255	0	0.672255	0	0	0.378537	0
Smr/MutS family protein	0	0	0	0	0	0	0	0.265209	0.353974	0.577884	0.770025	0	0	0.487275	0.513329	0	0.527349
IS5/IS1182 family transposase	0	0	0	0	0	0	0	0	0	0	0	0	0	0.930652	1.68335	0	1.00719
chemotaxis response regulator protein-glutamate methylesterase	0	0.640247	0	0	0	0	0.307439	0.41277	0.0923355	0	0.220156	0.97953	0	0.28775	0	0	0.311415
DUF1156 domain-containing protein	0.21321	0.163552	0.18589	0.0602915	0	0.240208	0.34087	0.161948	0.116953	0.213297	0.193256	0.452086	0.286652	0.406136	0	0.20515	0.116093
putative Ig domain-containing protein	0.115079	0.10104	0.0384747	0.238381	0.112264	0.0920891	0.587372	0.283737	0.206388	0.125279	0.0208462	0.291582	0.120195	0.136049	0.143843	0.328318	0.229506
phosphatase PAP2 family protein	0.0172023	0	0.239059	0.80367	0.819276	0	0	0.00935912	0.0522774	0.422758	0.518714	0.0693223	0.0321042	0.296591	0.161265	0.056628	0.0857675
FtsQ-type POTRA domain-containing protein	0	0	0	0	0	0	0	0.820663	0.136287	0.170843	0	0	0	0.211685	0	0.424222	1.40563
lipase family protein	0	0	0.362164	0.310485	0.476572	0.598119	0	0	0.307466	1.04208	0.298668	0	0	0.172171	0	0	0
low molecular weight phosphotyrosine protein phosphatase	0	0	0	0.351883	0	0	0	0	0.410503	0.959192	0.981732	0	0	0.291815	0.562807	0	0
kelch-like protein	0	0	0	0	0	0	0.357994	0.158953	0	0.388988	0.244692	0.196225	0	0	0.608638	0.320585	1.01795
DUF4347 domain-containing protein	0.0821362	0.212814	0.268502	0	0	0	0.0172102	0.165051	0.200266	0.0876179	0.335326	0.350374	0.371802	0.207415	0.61568	0.384052	0.158053
YggS family pyridoxal phosphate-dependent enzyme	0	0.330884	0	0	0	0	0	0	0.429476	0	0	0.240964	0.703326	0.217022	0.392546	1.22356	0
sodium:proline symporter	0	0.511366	0	0	0	0	0	0	0	0	0	0.782352	0.543479	0.335397	0	0.634965	0.725961
zinc metalloprotease HtpX	0	0	0.333191	0	0	0	0.915868	0.650646	0.227145	0	0	0	0	0	0.62284	0	0
DUF4007 family protein	0	0	0	0.182008	0	0	0.689054	0	0	0.127177	0.254663	0.192464	0	0.330039	0	0	1.40972
PEP-CTERM system TPR-repeat protein PrsT	0.192681	0	0.161222	0.249858	0.156303	0	0.0599914	0.0525845	0.0739116	0.17193	0.609968	0.19384	0.180185	0.277951	0.507004	0.105149	0.480336
DUF2782 domain-containing protein	0	0.596593	0	0.439854	1.10478	0	0	0.417081	0	0	0	0	0	0	0.753435	0	0
oxygen-independent coproporphyrinogen III oxidase-like protein	0	0	0	0	0	0.438718	0	0	0.249915	0.487836	0.590213	0.297877	0.203639	0	0.45685	0.240635	0.545359
phosphoribulokinase	0	0	0	0	0	0	0.190146	1.01312	0.235791	0	0.843297	0.62534	0	0	0	0	0
dihydroorotate dehydrogenase electron transfer subunit	0.308223	0.27062	0.171748	0.199521	0.501138	0.616617	0	0	0.351256	0.136792	0.558334	0	0	0	0	0	0.384185
hydrogenase maturation protease	0	0.532097	0.354459	0.453599	0	0	0	0.989158	0	0	0	0.470634	0	0.201762	0	0	0
lamin tail domain-containing protein	0	0.342393	0.453996	0	1.97007	0	0	0	0	0	0	0	0.197396	0.121819	0.407973	0	0
molybdopterin-synthase adenylyltransferase MoeB	0	0.308825	0	0.12301	0	0	0.215498	0.202064	0.204157	0.16483	0	0.23624	0.214605	0.24221	0.762249	0.605369	0
uroporphyrinogen-III synthase	0	0	0	0	0	0	0.209741	0.186254	0.643919	0.149088	0	0	0	0.198658	1.06308	0	0.837438
sodium-dependent bicarbonate transport family permease	0.241759	0.42626	0.944092	0.155243	0	0	0	0	0.204112	0.823033	0.238233	0	0	0.160407	0	0.28862	0
DUF5062 family protein	0	0	0	0	0	2.08646	0	0	0.792367	0	0	0	0	0.600595	0	0	0
Na+/H+ antiporter	0.16518	0.725141	0.0920417	0.106926	0	0	0	0.179736	0.125495	0.146617	0	0.110941	0	0	0.34411	0.362503	1.02945
biosynthetic arginine decarboxylase	0.137355	0.362534	0.153781	0.356749	0	0	0	0	0.156852	0	0.249578	0.278036	0.128763	0.240921	0.429874	0.453779	0.515726
apolipoprotein N-acyltransferase	0	0	0.100561	0.111441	0	0	0.109904	0.392176	0.342093	0.0800935	0.65588	0.485821	0.167392	0.203064	0.56207	0	0
flagellin domain-containing protein	0	0	0	0	0	0	0.449506	1.09772	0.139353	0.0699586	0.33226	0	0.171157	0	0.191055	0	0.228626
aminotransferase class IV	0	0.276317	0.175364	0	0	0	0	0.342445	0.35865	0.419015	0	0	1.17468	0.181232	0	0.345332	0
DUF4326 domain-containing protein	0	0	0	0.504876	0	0	0	0	0	0	0	0	0	0.743182	0	0	2.19212
NTP transferase domain-containing protein	0.661939	0	0	0	0	0	0.477844	0	0.148785	0.316276	0.608598	0	0.356152	0.22457	0.399256	0	0
flagellar protein FlaG	0	0	0.416489	0	0	3.01572	0	0	0	0	0	0	0	0	0	0	0
tRNA (uridine(34)/cytosine(34)/5-carboxymethylaminomethyluridine(34)-2'-O)-methyltransferase TrmL	0	0	0	1.06413	0	0	0	0.288748	0.865344	0.518788	0	0	0.543479	0	0	0	0
indole-3-glycerol phosphate synthase TrpC	0.323801	0	0	0	0	0	0.198383	0	0.121685	0.569862	0.293277	0.434954	0.308841	0	0.670942	0	0.403603
cardiolipin synthase	0.383646	0.163382	0.107481	0	0.316336	0.395233	0.236353	0	0.218505	0.438845	0	0.379514	0	0.225811	0	0.428438	0
CYTH and CHAD domain-containing protein	0.345648	0	0	0.111655	0	0	0	0.0933049	0.394034	0.384988	0.627947	0.807464	0	0	0.357619	0	0.216663
NADH-quinone oxidoreductase subunit NuoB	0	0	0	0	0	0	0	0.246457	0.792367	0.694299	0.964661	0	0	0	0	0	0.564636
FAD:protein FMN transferase	0	0	0.62321	0.308014	0.478135	0	0	0	0.18713	0.368229	0.461636	0	0	0.172171	0.305313	0.473171	0
cyclopropane fatty acyl phospholipid synthase	0	0	0	0	0	0	0	0.38851	0.350353	0.526545	0.427806	0.154861	0	0.556886	0.480339	0	0.287398
6-phosphogluconolactonase	0.366093	0	0	0	0	0.73239	0.227075	0	0.557998	0.162475	0	0	0	0	0.38133	0.803425	0
type II and III secretion system protein family protein	0.169232	0	0.0939449	0	0	0	0	0.349067	0.512965	0.0751065	0.306557	0.432775	0.314646	0.184851	0.175613	0.359193	0.191435
quinone-dependent dihydroorotate dehydrogenase	0	0	0	0	0	0	0	0	0.397941	0.114386	0.706466	0.17718	0.240505	0	1.08483	0.284449	0.331745
bile acid:sodium symporter	0	0.221209	0	0	0	1.0372	0	0.979978	0	0.134481	0	0	0.282756	0.174497	0	0	0
general secretion pathway protein	0	0	0	0	0	0	0.727842	0.285371	0.225641	0.465573	0.486453	0	0	0	0.618715	0	0
ISNCY family transposase	0	0	0.148746	0	0	0	0	0.0991838	0.538427	0.161815	0.495351	0	0.340227	0.209964	0.190665	0.400079	0.681695
sulfate ABC transporter substrate-binding protein	0	0	0.131523	0.175942	0	0	0.494594	0	0.102936	0.120261	0.492349	0.544922	0	0.305695	0	0.355305	0.338782
DUF1738 domain-containing protein	0	0.261629	0.191489	0	0	0	0	0.186967	0	0.30503	0.311255	0	0.641347	0.95874	0.357954	0	0
2,4-dihydroxyhept-2-ene-1,7-dioic acid aldolase	0	0	0	0	0	0	1.08346	0	0.538684	0	0.321097	0	0	0	0.369272	0	0.436711
phosphate ABC transporter substrate-binding protein PstS family protein	0	0	0	0	0	1.62141	0	0	0	0	0.244692	0.732475	0.252096	0.158439	0.281403	0	0
carotenoid 1,2-hydratase	0	0.199368	0	0	0.409638	0	0	0.495766	0.0957073	0	0	0.164593	0.446453	0.685511	0.236521	0	0.308834
YnbE family lipoprotein	0	1.10916	0	0	0	0	0	0.513668	0	0.560654	0	0.848466	0	0	0	0	0
asparagine synthetase B family protein	0	0.313746	0.199118	0.115659	0.871501	0.357441	0.109466	0	0.0678721	0.237887	0	0	0	0.205782	0.558322	0.196055	0
ornithine--oxo-acid transaminase	0	0	0	0.14443	0	0	0.133379	0.242778	0.751196	0.292965	0.591536	0	0	0	0.453524	0.485459	0
DUF4139 domain-containing protein	0	0	0.308772	0.0830625	0.300683	0.375388	0	0	0	0.406075	0.501813	0.248417	0.516287	0.111558	0	0.202509	0.228159
RimK family protein	0.354896	0.32143	0.0985773	0	0.282072	0	0.448588	0	0	0	0.165791	0.122941	0.170808	0.311603	0.38133	0.391223	0
DUF2760 domain-containing protein	0	0	0	0.303983	0	0	0.286209	0.778877	0	0.628523	0.423113	0.317058	0	0	0	0	0
HAD-IB family hydrolase	0	0	0	0.527825	0	0	0	0.221811	0.309743	0.542815	0	0.273823	0.380435	0.469556	0.424663	0	0
SpoIIE family protein phosphatase	0.158468	0.27827	0.206454	0	0	0	0.194177	0	0.300987	0.328869	0.33558	0.142414	0.889332	0.0912565	0	0.23267	0
cell division protein	0	0	0.174753	0.101861	0	0	0	0	0.17639	0.477846	0.550611	0.314133	0.293669	0.176317	0.809233	0.170276	0
aminotransferase class III-fold pyridoxal phosphate-dependent enzyme	0	0.113966	0.072328	0	0	0	0.467015	0.625966	0	0	0.690405	0.341309	0.121123	0	0.264663	0	0
murein transglycosylase A	0	0	0	0	0	0	0.138418	0	0.419651	0.792967	0.200587	0	0.628767	0.25858	0.231252	0.493334	0
type VI secretion system membrane subunit TssM	0.149363	0.196712	0.0832284	0.338405	0.121425	0.149405	0	0.163071	0.141848	0.232011	0.135283	0.100318	0.41813	0.0860136	0.15558	0.491688	0.186175
tryptophan-rich sensory protein	0	0	0	0	0	0	0	0	1.0516	0.988394	0	0.365098	0.507247	0.313037	0	0	0
50S ribosomal protein L3 N(5)-glutamine methyltransferase	0	0	0.168278	0.185497	0	0	0.367573	0	0.341118	0	0.816005	0.202151	0.279919	0	0.303331	0	0.373906
fructose-bisphosphate aldolase class II	0	0	0.141183	0	0	0	0.310464	0.413546	0.096248	0.112448	0.45897	0.340345	0	0.437722	0.263915	0.278021	0
trimeric intracellular cation channel family protein	0	0	0	0	0	0	0	0.668472	0.155579	0	0	0.260784	0	0.918897	0	0.875463	0
DUF2252 domain-containing protein	0	0	0	0.123797	0.310279	0.763556	0.117169	0	0.217789	0.338778	0.172846	0	0.34092	0.105196	0	0.418806	0.237868
glycogen synthase	0	0.32341	0.102626	0.834548	0	0.736902	0.225676	0.100202	0	0.163476	0	0	0.34372	0	0	0.202093	0
GSCFA domain-containing protein	0	0.221209	0.280779	0.652367	0	0	0	0.411223	0	0	0.456391	0.168271	0.2351	0.289365	0	0.274915	0
heat shock protein HspQ	0	0	0	1.10592	0	0	0	0	0	0	0	1.14745	0	0	0	0.937329	0
c-type cytochrome biogenesis protein CcmI	0.202011	0.175782	0.223369	0.132257	0	1.21794	0.124045	0.114015	0	0.0915091	0	0.14075	0.195551	0.231894	0	0.221666	0
serine acetyltransferase	0	0	0.15816	0	0	0	0	0.772127	0.227905	0.25194	0.257081	0.788773	0	0.345493	0	0	0
CvpA family protein	0	0	0	0	0	0	0	0	0.399755	0.476724	0	0.704574	0.990483	0	0	0.600119	0
tRNA (adenosine(37)-N6)-threonylcarbamoyltransferase complex transferase subunit TsaD	0	0	0	0	0	0	0.315817	0	0.59261	0.345156	0.472312	0.175119	0	0.149281	0	0.284449	0.654984
antitoxin	0	0	0	0	0	0	0	0.587933	0.410503	0	0	0.725796	0	0	1.12561	0	0
S-methyl-5-thioribose-1-phosphate isomerase	0	0	0.141985	0	0	0.50976	0.314022	0	0.0967948	0.113087	0.692366	0.171139	0.237772	0.440209	0.265415	0	0
NAD-dependent formate dehydrogenase	0.224232	0	0	0.435455	0.364578	0.448589	0	0.365988	0.255538	0.0995161	0.203094	0.150603	0	0.129128	0	0	0.279495
L-threonine 3-dehydrogenase	0.282053	0	0.474481	0	0	0	0	0	0.430953	0.247245	1.02353	0	0	0.320815	0	0	0.353791
DUF1259 domain-containing protein	0.289331	0	0	0.375813	0	0	0.35453	0.156908	0	0.383985	0.529235	0	0	0.166617	0.618715	0	0
DUF59 domain-containing protein	0	0	0	0	0	0	0	0.892207	0	0	0.766393	0.568312	0	0.45709	0	0	0
type I-U CRISPR-associated helicase/endonuclease Cas3	0.0896928	0.157501	0.249893	0.116121	0	0	0.323589	0.0948782	0.365298	0.119419	0.157949	0.468504	0.158066	0.197972	0	0.0984195	0.322937
RNA polymerase sigma factor FliA	0	0	0.206523	0	0.617928	0	0.700534	0	0	0	0	0	0	0	0.37978	0.400079	0.463892
UDP-N-acetylmuramate:L-alanyl-gamma-D-glutamyl-meso-diaminopimelate ligase	0	0	0	0.127326	0	0.395233	0	0.216882	0.224156	0.0861612	0.178153	0	0.54949	0.336368	0	0.647037	0.247341
WYL domain-containing protein	0	0	0.152374	0	0	0	0.170659	0.454644	0.105813	0.738701	0	0	0	0.479741	0	0	0.694397
homoserine O-acetyltransferase	0	0	0	0	0	0	0	0.130129	0	0	0.865385	0.642572	0.892755	0	0.249136	0.262452	0
DUF302 domain-containing protein	0	0	0	0	0	0	1.09904	0	0.45429	0.265376	0.541584	0	0	0	0	0.197234	0
4-hydroxyphenylpyruvate dioxygenase	0	0.44872	0.284779	0	0	0.511212	0	0.139027	0.0970706	0	0	0.343254	0	0.147154	1.06468	0	0
3-phosphoglycerate dehydrogenase	0	0	0	0	0	0	0	0.122609	1.19478	0.299547	0.611321	0.149853	0.419035	0	0	0.246049	0
thiol peroxidase	0	0	0.302901	0	0	0	0.666086	0.290467	0	0	0	0	0	0	0	0	1.36339
2'-5' RNA ligase family protein	0	0	0	0	0	0	0	0	0.351256	0.914255	0	0	0.862843	0	0.963154	0	0
EpsI family protein	0	0	0	0	0	0	0	0	0.298875	0.694573	0	2.0955	0	0	0	0	0
1-phosphofructokinase family hexose kinase	0	0	0	0.186092	0	0	0.880642	0.469216	0	0	0	0	0.536511	0.331097	0	0	0
cell division topological specificity factor MinE	0	0	0	0	0	1.95039	0	0	0	0	0	0	0	1.12285	0	0	0
mercuric reductase	0.194984	0.171196	0	0.504876	0.317024	0.390077	0	0	0.222207	0.173072	0	0	0.363895	0.112285	0.4062	0.213955	0
16S rRNA (uracil(1498)-N(3))-methyltransferase	0	0	0	0	0	0	0.215498	0.578638	0.536589	0.156104	0.642195	0	0.328219	0.204155	0	0	0
chemotaxis protein CheW	0	0	0.0763033	0	0	0	0.157628	0.938852	0	0.473886	0.480696	0	0	0.376094	0	0	0
ketopantoate reductase family protein	0.260735	0	0.443629	0.170767	0.428915	0.527752	0	0.143525	0	0.351233	0	0.35332	0	0	0	0.286103	0
tRNA (adenosine(37)-N6)-dimethylallyltransferase MiaA	0	0	0	0	0	0	0	0	0.529796	0.2494	0.762005	0	0.525854	0.314468	0.284835	0	0.360639
dTDP-glucose 4,6-dehydratase	0.755195	0.222459	0.141183	0	0	0	0.152645	0.275335	0.478815	0.218717	0	0	0.237099	0	0	0	0.318513
ATP-dependent RNA helicase HrpA	0.140744	0	0.116054	0	0.116386	0	0.173873	0.111444	0.264363	0.18672	0.444	0.142331	0	0.163293	0.29807	0.617415	0.0891531
myeloperoxidase thyroid peroxidase cyclooxygenase catalytic subunit	0.177962	0.156251	0.297492	0	0	0	0.109032	0.290467	0.202808	0	0.322371	0.119526	0.498189	0.40993	0	0	0.221821
membrane integrity-associated transporter subunit PqiC	0	0	0	0	0	0	0	0.469216	0.609209	0.379324	0.386846	0	0	0	0	0.917789	0
NADH dehydrogenase (quinone) subunit D	0.313611	0	0	0	0	0	0.0964072	0.255936	0.477364	0.626325	0	0	0.877928	0	0	0.172062	0
nucleotidyltransferase family protein	0	0	0	0	1.91109	0	0	0	0	0.107007	0	0	0	0	0.973187	0	0
YcjX family protein	0	0	0	0	0	0	0.116424	0	0.072186	0.337343	0	0.127629	0.35502	0.218861	0.989681	0	0.71058
cation:proton antiporter	0	0	0.23633	0.103311	0	0	0	0.198488	0.276854	0.119479	0.144809	0.75624	0	0	0	0.512197	0.525781
YdcF family protein	0	0	0	0.234116	0	0	0	0	0.407797	0.157962	0	0	0	1.03389	0.74001	0.396853	0
PA2779 family protein	0	0	0	0	0	0	0	0	0.497398	0.871674	0	0	1.22184	0.377016	0	0	0
GlsB/YeaQ/YmgE family stress response membrane protein	0	0	0	0.708057	0	0	0	0.595103	0	0	0	0	0	0	0	0	1.36339
AIPR family protein	0	0	0.169431	0	0.495273	0	0.268757	0.167981	0.119486	0.0630847	0.145327	0.101246	0.144055	0.506654	0	0	0.563687
RluA family pseudouridine synthase	0	0	0	0	0	0	0.168565	0	0.104195	0	0	0.181449	1.48572	0	0.288352	0.305651	0.333725
bifunctional tetrahydrofolate synthase/dihydrofolate synthase	0	0	0.113074	0	0.343941	0	0.121575	0.11218	0.0767383	0.813358	0.179729	0.266554	0	0.116858	0.211371	0.227297	0.249549
DUF1800 domain-containing protein	0.517458	0.151443	0.480564	1.0049	0.280444	0.345068	0	0	0.0655227	0	0	0	0	0.0993292	0	0	0
ATP-dependent DNA helicase RecG	0	0	0	0.16917	0	0	0	0.0683452	0.345685	0.173335	0.349837	0.0868027	0.120773	0	0.680998	0.43071	0.484208
penicillin-binding protein activator	0	0.206694	0.136554	0	0	0	0	0	0.0541682	0.757044	0	0.161938	0	0.843691	0.507084	0.269643	0
thiamine-phosphate kinase	0	0	0	0.359509	0	0	0	0	0.210322	0.368578	0.25151	0.184224	0.51744	0	0	0	1.03837
RES family NAD+ phosphorylase	0	0	0.214501	0.498375	0	0.776777	0	0	0.276602	0.203094	0	0	0	0.212556	0	0	0.735513
decaprenyl-phosphate phosphoribosyltransferase	0	0	0	0	0	0	0.37898	0.504811	0.234978	0.137264	0.28013	0.415456	0	0.184468	0	0.339378	0
translation initiation factor 2	0	0	0	0	0	0	0	0	0.604448	1.56104	0	0	0	0	0.741476	0	0
monofunctional biosynthetic peptidoglycan transglycosylase	0.786779	0.322747	0.215425	0	0	0	0	0.162121	0	0	0.350162	0	0	0.567767	0.402698	0	0
TPM domain-containing protein	0	0	0	0.213458	0	0	0	0	0.524076	0.717958	0	0	0	0.307447	1.12561	0	0
glutathione peroxidase	0	0.49842	0	0.360625	0	0	0.682635	0	0	0	0	0	0.459867	0	0	0.540767	0
sodium:proton antiporter	0	0.181035	0.209554	0	0	0	0	0.204606	0.428576	0.0834517	0.170309	0	0.175463	0.085233	0.587584	0.41266	0.234377
TraR/DksA C4-type zinc finger protein	0	0	0	0	0	0	0	0	0	0.301564	0.615436	0.456372	0	0	0	1.4912	0
adenosylcobalamin-dependent ribonucleoside-diphosphate reductase	0	0	0.0826094	0	0	0	0	0.0806586	0.676085	0.263183	0.134277	0.498853	0.41502	0.341495	0	0.325354	0
rhomboid family intramembrane serine protease	0	0.346918	0.222127	0	0	0	0.244232	0	0.0943817	0.282365	0.361056	0	0	0	0.251145	0.43742	0.492502
PIN domain nuclease	0	0	0	0	0	0	0.413174	0	0	0	0.60176	0.899171	0	0	0	0.729033	0
dihydroorotate dehydrogenase	0	0	0	0.875996	0	0	0	0	0	0.120261	0.734818	0	0.252857	0	0.564507	0.29734	0
DUF1722 domain-containing protein	0.266943	0.234376	0.150538	0	0	0	0	0.587933	0	0	0	0	0.252096	0.155576	0.278053	0.292915	0.332732
phosphate ABC transporter substrate-binding protein	0	0	0.547959	0.642738	0.530295	0	0	0	0.247346	0.288453	0	0.219059	0	0	0	0.361836	0
YtxH domain-containing protein	0	0	0	0	0	0	0	0	0	0.552867	1.1283	0	0	0	0	0	1.15256
alternate F1F0 ATPase, F1 subunit alpha	0.171825	0	0.380703	0	0	0	0.320402	0.281427	0.262349	0.0769951	0	0.346213	0.160337	0.304321	0	0	0.222262
SLBB domain-containing protein	0	0	0	0	0	0	0	0.11455	0.319923	0.654097	0.572096	0	0	0.121247	0.21931	0.231032	0.524873
7-cyano-7-deazaguanine synthase QueC	0	0.342393	0.20738	0	0	0	0	0	0	0	1.0592	0.257441	0	0.447196	0	0	0.499098
phage tail assembly protein	0	0	0	0	0	0	0	0	0	0	0.671385	0	0	2.13435	0	0	0
high-potential iron-sulfur protein	0	0	0	0	1.56808	0	0	0	0	1.23721	0	0	0	0	0	0	0
glutathione-disulfide reductase	0	0.350781	0	0.256339	0.321923	0	0	0	0.226477	0.087873	0.360263	0.268335	0	0.228545	0.206238	0	0.497986
primosomal protein N'	0	0	0	0.157882	0.198951	0	0.150452	0	0.372191	0.488348	0.11159	0.0821843	0	0.210728	0.380825	0.267094	0.305252
bifunctional diaminohydroxyphosphoribosylaminopyrimidine deaminase/5-amino-6-(5-phosphoribosylamino)uracil reductase RibD	0	0	0	0	0	0.50688	0.152222	0	0.282363	0.769189	0	0	0.223786	0	0.51688	0.27263	0
alkene reductase	0.694003	0.801985	0.273107	0.144071	0	0.446357	0	0	0	0.296326	0	0	0	0.142683	0	0	0
zf-TFIIB domain-containing protein	0	0	0	0	0	0	0	0	0	1.12131	0	0.424233	0.589407	0	0.657929	0	0
flagellar motor protein MotB	0.879341	0	0	0	0	1.14655	0	0	0	0	0	0	0.593587	0.16502	0	0	0
formate--tetrahydrofolate ligase	0	0.145028	0	0.321963	0.269558	0	0.4063	0.0898682	0.0629793	0.367491	0.150162	0	0.154136	0.189044	0.172691	0	0.206651
rRNA maturation RNase YbeY	0	0	0	0.995487	0	0	0	0	0.403216	0.241251	0	0	0.475544	0	0	0	0.661526
DUF899 domain-containing protein	0	0	0	0.261535	0	0	0.495064	0.219813	0	0.179308	0.73187	0.51932	0	0	0	0	0
adenosylmethionine decarboxylase	0	0	0.370212	0	1.08023	0	0.407053	0	0	0	0.688454	0	0	0	0	0	0
DUF2924 domain-containing protein	0	0	0	0	0	0	0	0	0.26009	0	0	0.459856	1.2778	0	0	0.751294	0
dTDP-4-dehydrorhamnose reductase	0	0	0	0.384508	0	0	0.185649	0	0.113952	0	0.274451	0.407034	0.563614	0.346652	0	0	0.377696
IS3-like element ISNoc1 family transposase	0	0	0	0	0.781936	0	0.294649	0.261654	0	0	0	0.161504	0.448771	0	0.250472	0.263859	0
L-aspartate oxidase	0	0	0	0	0	0	0.204868	0	0.320465	0.151068	0	0.551631	0	0.669975	0.34991	0.181921	0.206651
glycoside hydrolase family 57	0.227647	0.596601	0.126849	0.147362	0	0	0	0.123854	0	0	0.206187	0	0.424852	0	0	0.249796	0.567502
pentapeptide repeat-containing protein	0	0	0	0	0	0	0	0.12049	0.74199	0.146079	0.706414	0.523836	0	0	0.430534	0	0
PIG-L family deacetylase	0.413331	0	0.0401113	0	0	0	0	0	0.043992	0.230987	0.0529926	0.135531	0.817613	0.100947	0.673362	0	0.214888
bifunctional proline dehydrogenase/L-glutamate gamma-semialdehyde dehydrogenase PutA	0	0.377448	0.191217	0	0.138887	0	0	0	0.228142	0.151652	0.388405	0.230097	0.240736	0.0983832	0.0896602	0.375924	0.212948
23S rRNA (uridine(2552)-2'-O)-methyltransferase RlmE	0	0	0.242615	0.273871	0	0.871046	0	0	0	0	0.394357	0	0	0	0.453524	0.477765	0
cupredoxin domain-containing protein	0	0	0.247419	0	0	0	0	0	0	0.256816	0.469582	0	1.07995	0	0	0	0.646231
beta-xylosidase	0	0	0.161743	0.119466	0.772009	0.369209	0	0	0.0701066	0.632189	0	0	0.344427	0	0	0	0.230037
pyrroloquinoline quinone biosynthesis protein PqqB	0	0.254855	0	0.56738	0	0	0.177838	0	0.111346	0	0	0	0.817891	0.67354	0	0	0
ATP-NAD kinase family protein	0	0	0	0	0.381757	1.40918	0.143854	0	0	0	0.425328	0	0	0	0.24457	0	0
type II toxin-antitoxin system RatA family toxin	0	0	0	0.397676	0	0	0	0	0	0.272647	0.560259	0	0	0	0	0.678755	0.755392
P-II family nitrogen regulator	0	0	0	0	0	0	0.981287	0.4357	0	0	0	0.537867	0	0	0	0	0
integrase family protein	0.211042	0.557196	0.117874	0	0	0	0.139827	0.117587	0.0811233	0	0.391507	0.291376	0	0.11402	0	0	0.511895
HAD family phosphatase	0	0	0.450258	0	0	0	0.496184	0	0	0.179308	0	0	0.377008	0.465326	0	0.443331	0
putative toxin-antitoxin system toxin component, PIN family	0	0	0	0	0	0	1.16919	0	0.241644	0	0	0	0	0	0.662595	0	0
radical SAM/Cys-rich domain protein	0	0	0.155213	0.180313	0	0	0.170659	0	0	0.251145	0.76881	0.187084	0.259925	0	0.580285	0	0
DUF1939 domain-containing protein	0	0	0	0	0	0	0	0.238623	0.0833051	0.332869	0.595875	0	0	0	0	1.26584	0
aminopeptidase P N-terminal domain-containing protein	0	0	0	0	0.335244	0	0	0	0.156652	0.366036	0.930808	0.138485	0	0	0	0.44892	0.252937
pyrroloquinoline-quinone synthase PqqC	0	0	0	0	0	0	0	0	0	0	0	1.00402	0.348732	0.860853	0	0.410081	0
bifunctional DNA-formamidopyrimidine glycosylase/DNA-(apurinic or apyrimidinic site) lyase	0.329753	0	0	0	0	0	0.202775	0	0.499247	0.146347	0.578467	0.222292	0	0.189894	0.344745	0	0
transposase family protein	0	0	0	0	0	0	0	0	0	0.421232	0.89941	0.720343	0	0	0	0.568899	0
DUF1917 domain-containing protein	0	0	0	0	0	2.27134	0.224294	0	0	0	0	0	0	0	0	0	0
siderophore biosynthesis protein SbnG	0	0	0	0	0	0	0.429313	0.190619	0.133093	0.155494	0.317334	0.235317	0	0	0	0.384451	0.436711
reverse transcriptase N-terminal domain-containing protein	0.277687	0	0	0.179754	0	0	0.510391	0.302158	0.316456	0	0.25151	0	0	0	0	0	0.346124
osmotically-inducible lipoprotein OsmB	0	0	0	0	2.02543	0	0	0	0	0.552867	0	0	0	0	0	0	0
glycine cleavage system aminomethyltransferase GcvT	0.238545	0	0.138063	0	0	0	0	0.135551	0.185699	0	0.889216	0.167336	0.230567	0	0.519033	0	0
trypsin-like serine protease	0.228808	0.450418	0.124635	0	0	0	0.111465	0	0	0	0.262057	0.303903	0.269986	0.763376	0	0	0
ferric reductase-like transmembrane domain-containing protein	0	0	0	0	0	0	0.751054	0.222316	0.310449	0.272026	0.185051	0	0	0.117656	0	0.22419	0
cysteine synthase A	0.275978	0	0.153781	0	0	0	0.169083	0.149688	0.209029	0.733385	0	0	0.256736	0.158439	0	0.3019	0
[truncated: 1,210 more rows]
