# Supplementary material for: Nitrogen and phosphorous acquisition strategies drive coexistence patterns among archaeal lineages in soil
Source: ISME J. 2023 Aug 18;17(11):1839–50. doi: 10.1038/s41396-023-01493-y (PMC10579303; doi:10.1038/s41396-023-01493-y)
Supplement: Supplementary file 14 — Supplemental Table S14 [file 41396_2023_1493_MOESM14_ESM.xlsx]

## Sheet: Table S14
Table S14. Expression of all genes from Nitrospira (including canonical and comammox Nitrospira) at whole community level in different plots and seasons. The expression is estimated by reads per kilobase per million reads mapped (RPKM)
	Metatranscriptome
	Plot 1						Plot 3					Plot 5
	July			December			July		December			July			December
Protein	R1	R2	R3	R1	R2	R3	R2	R3	R1	R2	R3	R1	R2	R3	R1	R2	R3
hypothetical protein	1838.52	1287.78	1035.89	2833.81	2782.85	1988.84	1912.67	1827.87	3772.98	3723.65	3638.64	3794.1	4019.28	3808.42	3846.97	3908.6	3993.55
Hsp20/alpha crystallin family protein	72.9574	89.6095	71.5547	84.5065	73.4535	63.9561	14852.5	11333.3	115.27	98.0859	117.232	6408.34	1727.65	1135.47	101.041	115.931	107.931
RNA-binding protein	371.609	365.918	301.754	1165.26	928.565	703.336	281.421	303.785	1009.83	1066.39	901.978	445.524	512.614	547.72	1211.04	1123.93	1116.51
nitrite oxidoreductase subunit beta	462.957	364.773	179.145	689.623	610.487	355.979	632.163	438.208	769.091	758.207	561.774	636.087	693.976	537.746	598.921	660.794	603.78
HU family DNA-binding protein	83.746	79.1562	56.4799	110.241	83.7463	38.0907	209.465	150.364	421.241	402.163	481.642	229.134	284.7	257.74	401.198	360.99	413.853
response regulator	133.629	129.153	73.8984	593.658	399.661	291.162	111.02	98.4999	221.059	198.564	197.047	244.329	288.34	237.291	219.135	228.248	243.566
Hsp20 family protein	14.2988	14.837	7.24329	10.5182	12.681	10.4021	1020.99	873.775	24.9366	27.403	35.9094	613.761	181.947	116.402	23.695	19.9692	19.4431
BON domain-containing protein	95.5662	50.907	38.155	401.17	348.175	233.56	37.0003	41.3211	410.763	466.477	194.27	78.5363	87.0803	61.9574	506.063	456.079	390.472
molybdopterin-dependent oxidoreductase	125.443	78.062	39.4553	174.398	179.263	111.445	168.147	122.705	336.308	321.495	274.782	272.248	371.433	275.848	188.551	198.705	197.42
response regulator transcription factor	135.766	131.36	105.75	198.256	195.056	124.156	54.5564	54.6504	137.474	136.244	120.576	117.81	146.411	136.03	182.174	168.169	167.036
cytochrome c	42.2603	32.5036	30.1271	50.3811	45.0684	16.8066	97.5984	84.3032	118.353	101.116	135.735	184.525	161.624	151.204	96.4632	97.9815	115.489
GlsB/YeaQ/YmgE family stress response membrane protein	30.9914	44.4088	37.3404	203.937	187.082	142.562	35.3715	46.5548	123.483	127.281	55.1491	56.0865	51.9491	35.0278	120.272	130.164	153.076
rubrerythrin	35.5734	40.6891	30.7959	33.2671	32.9945	40.6693	74.1836	74.8529	75.4631	93.8211	108.67	159.856	241.023	182.032	96.5063	87.7928	108.37
ferredoxin oxidoreductase	37.4792	31.3634	19.4515	58.6933	59.6281	40.4977	32.7605	41.3541	135.377	114.944	125.041	149.866	152.152	173.657	118.877	121.114	140.293
c-type cytochrome	44.7789	33.0716	22.37	42.9275	48.9908	31.4292	69.8435	66.8391	98.8944	98.7206	110.666	174.975	172.506	170.138	103.747	98.4079	107.926
CBS domain-containing protein	39.9111	27.0096	17.746	78.6605	112.459	76.8747	134.564	89.2117	99.3165	96.1188	78.1707	110.895	91.1852	80.3058	62.4256	86.3762	76.1105
universal stress protein	12.7061	11.5576	8.45729	21.562	19.75	13.5184	228.647	176.229	40.2164	44.6597	38.4025	215.293	79.7278	62.3037	28.0374	35.3184	33.5667
YtxH domain-containing protein	82.5454	33.1585	34.0726	94.6246	91.4394	65.3268	66.7826	46.5909	56.7133	59.2867	45.1869	73.8749	72.1807	63.2801	81.1797	63.9752	70.5296
iron-sulfur cluster insertion protein ErpA	32.9477	20.059	14.1157	47.9299	38.5214	20.3135	100.022	97.5399	47.5321	38.2811	43.6369	156.145	88.4333	77.4768	57.8979	58.4946	69.6101
zinc ribbon domain-containing protein	47.4729	45.9299	19.365	88.092	87.1197	50.4614	43.8476	41.4377	68.7592	69.4336	68.2951	51.4136	57.0526	50.8117	96.944	80.4419	91.3562
sigma-54-dependent Fis family transcriptional regulator	32.5462	29.7369	22.4987	43.4992	44.9487	21.1195	63.105	58.9634	74.466	72.7306	73.6474	88.03	79.9466	77.6404	74.6242	81.6092	78.8973
tetratricopeptide repeat protein	45.4396	32.5926	25.9608	69.783	86.8928	40.4275	25.1894	29.5	65.1408	71.947	82.2698	66.5923	85.6515	81.4963	65.7188	71.781	69.9909
glycosyltransferase	37.1325	29.2286	30.9404	83.753	66.1586	57.941	40.0369	41.0759	80.9138	80.3534	66.0632	56.1803	56.8043	50.3612	70.4728	62.9838	61.5415
ferredoxin:thioredoxin reductase	33.1502	33.5908	10.9543	93.1542	43.7413	22.123	35.0303	45.653	62.6007	63.9023	58.7659	71.3259	91.7377	74.0571	75.5072	67.8817	73.267
chaperonin GroEL	17.2544	17.4523	9.51661	19.5708	12.291	10.1902	38.2562	50.6868	32.7652	25.0087	31.3941	188.407	249.032	142.629	32.6911	33.5372	36.8716
CsbD family protein	31.293	18.5037	10.9249	77.9805	139.589	116.977	5.70431	11.2972	66.6034	49.7694	26.4127	26.8918	36.3817	35.2871	101.543	115.25	71.4021
cytochrome ubiquinol oxidase subunit I	27.4108	21.5739	14.0826	32.4471	37.0612	22.7596	24.0952	29.317	84.1434	73.5711	75.7938	92.8465	106.467	84.5969	64.0281	53.3034	70.5903
acyl carrier protein	19.0733	15.7021	11.1302	24.8573	14.2298	16.7984	68.2428	69.5631	46.7885	56.5399	59.0971	65.5279	78.6559	51.419	43.656	43.7165	36.6858
4Fe-4S dicluster domain-containing protein	31.0492	17.1167	20.0814	26.702	40.5394	29.4039	28.3468	28.1696	49.2335	32.6981	42.1014	69.6666	74.7304	80.5149	57.4108	58.8836	59.3236
DUF3015 domain-containing protein	21.1573	7.89422	14.4561	24.6288	42.9676	25.3883	18.7933	25.3266	52.2699	41.7698	54.7288	68.21	79.5329	79.8401	61.7432	60.9239	71.262
glycosyltransferase family 4 protein	33.6162	23.9613	24.1554	59.6834	54.9438	36.017	26.3892	28.0229	47.7043	50.6083	40.326	42.6927	45.8366	46.7053	49.9752	51.1884	57.8157
prepilin-type N-terminal cleavage/methylation domain-containing protein	7.59937	10.5719	18.0589	10.7392	3.36548	0.879586	46.0512	37.4909	65.6654	64.2602	76.1769	55.8407	57.8103	58.7939	50.8909	49.4472	66.0812
MoaD/ThiS family protein	27.9451	27.4993	23.4815	40.4948	41.3154	18.4292	27.4665	29.6449	60.3916	57.0609	70.8395	36.8564	35.78	36.488	53.0361	44.1964	61.3123
peptidylprolyl isomerase	30.9802	24.6156	10.3945	47.6896	37.745	38.505	19.705	25.4683	50.2609	47.5808	42.982	36.2064	55.2938	56.0723	53.3709	54.2112	63.9932
FKBP-type peptidyl-prolyl cis-trans isomerase	28.0612	23.3035	23.3237	74.8636	79.4795	33.8276	13.8904	17.0114	50.5748	41.4095	45.5533	31.8277	34.9416	40.128	56.7603	44.2806	48.3116
IscS subfamily cysteine desulfurase	22.5893	27.0279	14.1915	53.7599	28.4461	30.5705	7.59831	10.2416	66.6293	63.1989	63.586	23.799	30.1718	36.9848	67.3589	61.7248	60.1777
2-oxoacid:acceptor oxidoreductase family protein	9.61375	12.8911	5.41182	16.1023	19.7382	14.4085	65.7592	34.0799	41.5975	45.3128	44.0002	53.8382	68.1403	66.5814	44.1215	40.0309	44.3083
VOC family protein	34.5458	33.4769	28.7996	52.5909	66.902	37.3494	18.7353	18.7244	41.9047	35.785	41.0705	36.4866	42.3061	36.5272	43.0944	44.9994	40.4007
carbamoyltransferase	25.235	24.847	13.4114	40.988	27.3414	23.6342	27.6898	31.1912	43.9359	42.8467	39.4839	43.0172	61.2411	53.9992	47.5156	45.1387	47.4664
polysaccharide biosynthesis/export family protein	11.0484	10.1194	6.96791	43.4602	29.8316	26.5332	24.3988	29.687	65.5427	57.4397	48.6516	41.18	51.7171	37.9135	57.6142	47.2912	51.0937
methane monooxygenase/ammonia monooxygenase subunit C	2.97143	0.869638	4.59498	0.213458	3.78154	7.98121	44.2345	37.6368	38.8022	25.8306	47.7603	70.088	84.2117	80.4547	53.4299	54.922	60.2507
cold shock domain-containing protein	26.2481	7.7179	24.3343	11.3464	16.232	17.4802	11.9657	12.9824	53.2738	40.1101	53.2367	58.9289	56.9618	42.7624	52.1957	65.844	73.4166
class I SAM-dependent methyltransferase	26.1491	22.6096	20.6584	45.324	36.3495	44.2694	20.8481	20.8473	39.5887	41.7002	48.0626	37.4567	42.6066	35.7879	55.1191	35.1747	42.9658
PilZ domain-containing protein	14.7146	11.5123	11.1058	22.4909	14.855	7.27629	22.5726	21.6849	54.9453	44.5048	50.7241	63.097	60.1189	60.6671	47.7661	49.5105	53.1261
asparagine synthase (glutamine-hydrolyzing)	31.1525	30.252	20.6543	67.4714	50.6888	37.8372	23.8561	26.4959	36.0246	42.9493	35.525	27.6649	28.4998	29.4673	42.4446	35.1945	36.4969
ABC transporter ATP-binding protein	18.669	14.5178	10.0735	19.4949	20.4777	16.8511	35.1717	30.4182	40.2877	44.3561	44.3775	43.6314	55.7791	47.8603	56.1402	40.3932	50.2974
DUF433 domain-containing protein	18.3033	27.7577	19.6789	36.0125	29.8556	26.1241	15.0564	21.87	40.0199	44.4721	52.084	36.2129	38.2118	39.5483	56.3832	44.1627	56.6803
multicopper oxidase domain-containing protein	12.1665	10.0526	7.97069	9.60905	7.79794	6.4475	84.5745	81.2364	26.5347	25.269	29.4739	58.2294	41.2533	47.9356	24.1079	27.3358	26.3694
glycosyltransferase family 2 protein	27.769	18.8512	17.1559	23.0773	25.6498	28.7831	24.0312	25.4522	45.2123	43.251	41.2403	40.5294	38.6595	42.5055	47.5938	35.8031	42.8057
SRPBCC family protein	16.3765	16.6321	8.59449	55.815	54.0417	56.4728	7.37013	8.37239	57.6555	54.0961	45.0412	14.6397	20.8797	21.5135	47.1302	49.5233	48.2713
PAS domain S-box protein	24.9443	21.7895	22.8294	29.8086	29.3146	30.8873	22.4279	24.6518	36.9087	39.1162	37.5198	32.6969	36.2929	39.053	43.3815	40.7281	39.9593
bacterioferritin	11.3399	6.66609	6.82909	32.6991	36.1118	33.6416	32.3616	40.5626	23.014	22.1807	20.3721	70.2924	47.5892	44.9988	35.1713	32.5161	36.1874
methyltransferase domain-containing protein	24.9267	20.0173	16.3608	28.5271	24.1769	22.5362	16.4881	22.1648	31.2913	34.2586	33.1908	46.0311	45.1217	40.4574	41.592	41.3952	44.2409
nucleoside deaminase	26.2992	37.3546	10.6005	90.7833	57.7245	43.196	11.3219	21.9053	26.6547	28.9971	24.867	14.9211	21.3332	26.312	29.5065	26.8613	34.402
sigma-70 family RNA polymerase sigma factor	23.2102	21.2461	19.2896	26.9279	30.8982	26.032	17.3223	22.9682	35.1996	26.6276	28.0084	33.501	42.5741	41.5589	38.5704	34.3957	37.4233
type II toxin-antitoxin system RelE/ParE family toxin	13.9145	8.04074	12.3504	16.9322	10.2961	6.13942	23.4529	20.9679	35.2054	36.5934	56.0543	46.7635	53.4415	35.1	43.6323	40.3173	37.5284
hemerythrin domain-containing protein	21.6569	11.6364	9.53412	52.5395	77.7772	59.2319	22.6957	16.0444	28.1361	29.5813	23.6531	25.4076	18.2114	11.3172	30.2986	35.1015	25.0252
AbrB/MazE/SpoVT family DNA-binding domain-containing protein	11.1051	13.5975	15.7813	37.7321	17.9915	18.5125	19.6207	21.8308	33.4498	35.4013	39.4478	37.3349	32.5369	32.9579	36.4892	39.6744	47.7623
efflux RND transporter periplasmic adaptor subunit	18.0957	11.6301	13.7191	22.2667	18.8517	17.0033	28.1293	30.0171	28.444	32.8347	32.1907	49.404	33.7789	45.0611	30.8653	33.8018	29.2704
SDR family oxidoreductase	12.1981	14.6289	14.6201	41.366	43.2325	38.3086	11.8634	15.3117	31.2924	36.0094	26.726	28.8687	28.7073	35.1991	35.7911	40.1847	36.3233
type II toxin-antitoxin system HicB family antitoxin	10.3646	13.1643	20.5849	21.4263	12.9575	23.4176	16.6211	23.4782	48.1882	35.547	35.2351	37.3227	28.6116	28.6631	33.8004	41.208	52.4126
NAD(P)/FAD-dependent oxidoreductase	14.923	12.575	9.91366	57.2837	71.6411	47.1961	21.9975	20.2949	23.1924	20.9948	20.322	25.9462	31.2712	25.3979	20.0032	26.7657	28.9446
ATP-dependent metallopeptidase FtsH/Yme1/Tma family protein	11.8652	12.5739	9.25786	24.7816	24.3123	15.2295	27.1503	23.5379	31.8108	30.446	32.2588	30.1469	37.8974	32.6605	38.6098	43.8059	34.2307
ABC transporter permease	15.8696	12.4508	11.7659	20.6212	21.3528	11.4563	27.4	24.1723	39.9789	37.3975	34.6139	29.3663	38.1469	33.3159	33.8206	34.7536	33.4491
OmpA family protein	13.9375	10.1528	9.33419	14.1442	11.8405	7.09789	30.0061	19.751	39.6588	36.0401	41.6237	43.8653	35.9631	44.4359	30.5717	32.2325	34.2121
DUF2892 domain-containing protein	4.07201	3.28126	2.18792	11.5493	5.53728	1.68748	77.3768	57.3209	13.1413	15.8654	18.6836	74.0191	44.0509	24.0238	18.91	11.3375	24.0094
iron-sulfur cluster assembly accessory protein	20.5363	12.0243	11.0449	40.3813	39.59	15.2068	13.9754	8.68842	30.3286	28.3691	33.7003	20.8972	34.7197	24.962	51.4646	37.5477	36.943
MFS transporter	24.4037	18.3406	13.827	53.2884	47.3982	34.8645	12.1222	11.1713	28.0721	27.0209	26.9301	27.2909	25.2485	20.4319	30.104	27.7265	30.8695
Gfo/Idh/MocA family oxidoreductase	9.2144	9.30748	7.05764	37.1389	34.3009	26.2523	21.9018	21.6917	35.701	32.6147	30.6922	25.7697	32.0085	30.6582	31.202	35.6026	26.7496
Rieske 2Fe-2S domain-containing protein	17.6204	12.7817	8.57167	14.8179	9.91485	16.1525	22.8648	24.6163	31.0126	30.3478	37.0863	37.1024	25.587	38.049	43.981	38.0218	35.243
twin-arginine translocase TatA/TatE family subunit	12.2628	18.4482	8.81188	14.9268	16.0476	29.8517	5.65709	10.4832	34.1659	25.5249	36.076	39.4391	34.6084	43.1395	38.4707	48.0192	40.8603
ATP-dependent Clp protease ATP-binding subunit	9.53518	9.90659	5.19182	22.9378	21.441	12.628	23.1607	20.577	31.7953	31.1887	30.7302	37.6963	39.927	38.9563	33.9595	33.4581	37.7371
co-chaperone GroES	9.04175	4.77275	4.03363	8.20474	13.2132	1.81248	24.4065	23.7941	14.135	11.6404	18.1276	122.499	76.9507	59.0506	16.0051	14.912	10.1635
group 1 truncated hemoglobin	14.5253	19.3624	18.9891	29.492	26.6258	13.9537	10.1134	13.0614	36.2945	32.3741	26.5418	23.209	31.877	35.1632	34.0894	31.5602	44.9541
HEAT repeat domain-containing protein	21.1963	9.66277	9.98801	14.9187	17.6782	10.012	15.7909	12.2192	32.1095	33.786	34.681	33.9495	37.1806	41.7246	35.3124	30.4026	39.5734
winged helix-turn-helix transcriptional regulator	11.5957	10.1321	12.3413	17.1554	7.71736	5.7102	28.9837	33.7664	32.5468	27.3044	34.4252	38.607	25.7625	27.6357	32.3094	24.6813	36.3098
UpxY family transcription antiterminator	26.8931	23.5173	18.3434	25.2357	21.1426	16.0521	8.77814	9.98103	35.4205	33.9547	33.8149	18.6072	27.07	28.4647	38.2465	37.5676	24.8417
Fe-S cluster assembly scaffold IscU	7.60215	10.8857	6.56252	27.1572	21.3586	11.0873	10.4348	10.3896	34.5422	25.3	24.743	18.9797	32.0585	33.0945	43.4635	47.7079	46.0935
AAA family ATPase	8.28147	10.2268	8.87204	13.1637	13.036	8.87856	29.8265	28.2899	25.8418	26.9068	24.5576	39.6473	35.8217	29.296	28.8305	30.5177	28.3551
FAD-dependent oxidoreductase	18.2764	13.8392	11.5639	28.4267	29.6786	36.3031	12.2534	17.0053	24.4875	26.9506	22.3573	26.1996	25.8059	25.6096	27.7325	27.038	26.9116
sigma 54-interacting transcriptional regulator	18.5168	19.89	11.2059	26.0392	18.8262	15.8906	21.3542	20.7936	25.1907	24.3806	22.2508	25.9765	27.7472	24.242	27.7436	25.8916	26.9383
acetate--CoA ligase	2.63997	1.82629	1.32962	2.60742	0.978422	1.18295	103.263	88.8076	6.97919	5.36759	6.3261	46.2972	16.7033	10.895	5.065	3.23273	4.0146
amidohydrolase family protein	14.4672	13.0312	4.74339	19.6965	13.0815	11.2587	14.0909	15.2665	27.8082	27.7656	22.921	30.7213	42.7266	34.1459	34.8098	27.7455	32.7673
ATP-binding protein	12.7705	14.8023	9.87801	14.2718	10.5814	8.83861	23.0119	18.1272	33.6701	35.7283	32.621	23.6747	27.2995	22.0251	32.7121	27.136	33.0466
biosynthetic-type acetolactate synthase large subunit	14.8655	15.8477	9.12862	10.5241	12.3416	7.28365	11.5263	14.3689	29.2186	30.5062	27.4795	34.9517	39.2263	40.8935	34.4479	22.3047	28.3643
proteasome ATPase	8.15957	8.3224	4.29337	19.6426	15.4551	9.56798	19.3115	15.512	29.7759	27.3184	29.0876	33.6295	35.975	36.1317	29.4199	22.8601	31.6266
GTP 3',8-cyclase MoaA	15.7031	12.9025	8.02831	22.2897	21.4094	13.6851	10.8559	14.2082	33.6992	30.1197	30.3248	21.8097	27.6614	19.9702	27.704	31.4318	29.0524
OsmC family protein	7.46627	4.44169	2.12675	12.8097	10.0924	20.7104	44.0339	40.3976	15.3673	21.617	11.8794	32.9082	33.0791	22.2555	21.0228	24.1573	15.4577
DegT/DnrJ/EryC1/StrS family aminotransferase	10.6555	10.8184	14.573	16.7216	15.1658	11.7097	20.1009	21.5178	28.9376	25.9022	23.65	27.3139	23.1267	26.047	26.988	30.2828	21.4275
transketolase	24.4095	13.3341	18.5965	27.5384	22.0083	23.2378	12.319	11.1171	26.9228	29.2681	23.6456	14.6577	18.952	17.0711	28.3075	27.7921	23.4004
cupin domain-containing protein	12.1427	7.012	10.1455	16.6773	11.2139	6.47587	20.7952	16.6913	19.7253	21.951	24.5734	31.4455	30.0629	27.856	39.5599	25.3656	33.5039
M23 family metallopeptidase	12.9501	9.60566	8.92098	18.6281	25.693	10.6475	13.2112	13.1988	31.6151	22.1971	26.3073	32.2971	29.8601	25.4666	24.5	25.5509	28.0887
carboxypeptidase regulatory-like domain-containing protein	16.0901	7.19585	3.73913	10.4144	12.9499	5.38741	17.9559	17.3304	21.1266	20.6434	23.478	45.032	43.5373	39.0719	21.8219	21.9536	25.5773
molecular chaperone DnaK	15.1171	13.3787	9.49074	18.152	21.0774	12.2304	29.1085	18.1868	23.4776	21.4636	24.8801	29.3033	25.2767	19.7995	20.6099	20.7638	22.2219
molecular chaperone TorD family protein	18.5932	5.77957	4.5481	12.7733	13.2686	6.53195	9.23294	8.58324	31.2817	27.5356	29.7214	27.9596	36.5167	34.7841	28.5728	23.7686	32.9928
MTH1187 family thiamine-binding protein	3.31856	2.91369	1.84917	5.74667	8.87668	4.68093	92.7721	43.9768	6.3409	6.53939	8.22072	40.0221	18.7513	16.0722	13.0143	10.0685	9.61672
(2Fe-2S)-binding protein	4.2551	9.58434	3.4429	7.39098	15.6816	2.31742	12.7401	10.9794	27.3375	15.2917	18.5099	35.7457	52.6021	37.7204	26.7188	29.2178	39.5385
helix-turn-helix domain-containing protein	6.25868	7.13272	9.61486	15.7546	10.678	9.48978	17.2845	14.7144	21.7541	24.1478	26.0529	45.0768	31.4737	25.9686	27.6323	31.8031	18.6208
Mrp/NBP35 family ATP-binding protein	13.0916	9.53438	7.3322	14.0783	19.8353	14.3869	10.9865	11.1708	20.9235	21.7632	28.579	29.7667	29.8067	27.8616	31.1167	25.5814	24.7915
addiction module protein	7.33972	4.28634	8.83632	10.1865	10.9064	7.2473	16.569	8.5601	25.3453	30.91	36.4057	13.0449	15.6026	16.6005	49.6787	50.6815	24.2514
alginate export family protein	5.76181	5.42946	3.72334	2.05174	1.30435	1.27103	14.1859	13.4468	31.6458	26.6947	31.4589	35.7868	40.6984	39.5543	21.2881	21.9028	28.0126
non-heme iron oxygenase ferredoxin subunit	10.6393	9.35647	13.3201	15.4518	1.41584	10.2235	11.7917	12.8495	24.6484	31.1844	31.0276	15.7997	33.3728	14.9707	36.7246	23.0301	28.3744
HNH endonuclease	12.969	17.2846	14.6346	21.4142	11.2798	11.8963	11.2333	11.6216	26.5035	22.2379	24.7624	22.5411	31.9525	19.1481	17.7995	18.4876	29.1378
DUF3015 family protein	8.08048	3.62383	2.96611	26.5584	35.7945	25.4033	3.83681	6.55158	21.2412	28.3816	12.8007	17.0608	17.6623	18.1326	33.9177	33.6307	35.1364
endopeptidase La	6.18376	6.20078	4.66231	12.4558	11.5207	11.5224	31.2427	35.4815	15.4718	14.6903	16.506	38.5084	25.1246	20.6344	17.5307	16.1452	15.6084
transposase	9.27952	15.5673	13.2664	13.9259	9.53385	9.97769	10.6325	13.0662	22.4782	27.7079	26.2043	23.4739	30.1031	20.9708	21.2745	28.0951	24.7849
YeeE/YedE family protein	0.959281	0.447445	0	0	0	0	81.7888	24.1251	1.15126	1.5712	1.34211	104.347	26.1787	23.3819	3.64313	2.68795	4.68782
GNAT family N-acetyltransferase	13.4971	8.12782	6.01317	20.4414	19.2086	4.44642	23.6	19.1423	22.2591	22.8918	18.647	17.9495	20.564	17.2352	27.804	21.4948	24.4599
redoxin domain-containing protein	7.60394	5.14195	4.68976	13.1188	20.586	10.6947	7.91832	8.6153	20.9506	17.3158	27.1466	28.4254	28.4822	35.5396	33.1213	23.2301	27.4095
type II toxin-antitoxin system Phd/YefM family antitoxin	3.90499	2.78473	2.82243	8.28122	1.62035	3.98746	12.4988	12.8026	30.091	29.5387	33.0656	23.1993	22.8311	21.4998	40.546	24.7992	40.4133
YbaK/EbsC family protein	3.36348	9.78303	2.80359	10.855	4.54597	11.1593	59.6247	48.0153	15.2929	16.1069	13.1823	28.9399	6.77445	5.80677	8.74426	13.4871	13.9316
site-2 protease family protein	13.6479	8.07343	6.14218	16.3829	18.7243	23.9358	26.1048	22.3945	16.1336	19.2227	16.5283	22.0824	15.7479	15.4466	19.2014	24.6181	17.5617
peptidoglycan-associated lipoprotein Pal	6.17873	12.5812	7.43771	20.855	11.9068	9.28601	13.373	9.16998	27.2684	27.8615	31.3092	17.5052	13.6931	16.8057	35.0068	31.0187	23.0202
MBL fold metallo-hydrolase	13.6181	7.01475	9.68498	20.8998	25.0722	14.0954	12.5398	9.39968	18.8599	20.9689	19.1102	24.2692	22.5102	16.8944	18.7593	27.1399	28.7048
peroxiredoxin	7.10515	7.85924	5.95239	16.2028	10.1733	7.40289	10.7066	9.98358	19.8701	19.1032	22.6243	28.3635	35.5439	32.83	24.1299	27.1434	22.6475
bifunctional nuclease family protein	9.78522	8.17639	2.54692	13.3342	10.824	9.01597	7.40271	11.3042	22.1425	16.7315	17.0231	27.0851	30.7387	28.1801	33.5409	28.457	28.302
glucose-1-phosphate cytidylyltransferase	7.59765	5.46865	8.4803	8.05995	12.3912	9.71587	12.006	10.6098	23.9974	19.2969	18.8573	26.6136	31.5147	23.6053	32.6321	21.0562	23.834
type II toxin-antitoxin system VapC family toxin	10.7315	13.2938	8.34329	16.1104	10.4036	12.8262	13.6093	8.60631	22.7511	20.4026	20.7929	19.5312	17.125	24.9391	22.5252	25.825	25.3594
NTP transferase domain-containing protein	9.62507	8.87665	7.53653	13.255	9.93427	8.39882	31.2183	25.6816	18.1953	13.0742	12.5363	35.7214	19.6311	12.2842	18.6273	14.5538	14.7945
ATP-binding cassette domain-containing protein	9.17878	5.10408	5.41297	9.73474	13.4806	8.9488	17.9065	17.092	23.3447	22.3597	14.8808	28.6956	25.59	28.8653	19.2925	19.0703	14.5697
ABC transporter substrate-binding protein	6.74553	4.98993	5.3203	15.7727	20.123	9.80485	16.7385	10.0726	23.6366	24.0622	27.1499	21.9795	15.6983	16.3156	24.095	21.6931	22.2447
alanine--glyoxylate aminotransferase family protein	15.519	10.665	11.1242	9.8642	12.1437	12.7717	8.94687	13.0912	19.0383	18.1446	25.1702	23.2334	25.6768	29.115	19.2865	16.9972	16.1717
signal peptide peptidase SppA	7.94605	9.22568	6.47184	13.453	7.66332	7.8972	9.66671	14.0249	22.9468	26.0196	22.1907	19.6072	20.0289	15.3831	29.3338	22.6666	22.8402
DUF3365 domain-containing protein	5.02657	7.12268	7.21992	5.78008	7.13489	10.8146	13.8526	11.8849	18.3612	12.7746	20.42	29.6794	23.5976	32.0895	21.8383	19.3172	29.2531
PRC-barrel domain-containing protein	9.15965	7.82533	6.43614	37.7284	27.5091	19.3178	1.3207	2.37731	22.3761	25.5003	12.0082	6.96423	11.7189	10.6591	33.7399	33.5643	16.5054
methane monooxygenase/ammonia monooxygenase subunit B	0.856255	0.187948	0.954247	0.13857	0	3.85422	15.2135	15.4897	19.0282	17.1956	22.8784	34.6494	35.7555	30.325	21.8514	29.5963	22.9466
Rrf2 family transcriptional regulator	7.63455	6.60547	4.95979	20.9349	22.5048	9.21764	2.47337	6.60116	20.1064	20.0167	20.257	26.3702	22.9475	23.6758	25.1453	24.6146	17.3983
adenosyl-hopene transferase HpnH	9.02235	4.65978	4.73171	13.914	8.62906	3.18525	11.8684	13.2824	21.5721	20.8454	24.7558	22.1003	28.724	24.4503	21.2834	18.3445	18.5227
B12-binding domain-containing radical SAM protein	6.93127	7.00337	6.84151	10.6727	9.13766	8.13296	9.3898	7.73042	24.2253	21.4766	22.8965	20.009	21.5971	23.8082	25.1737	22.1425	20.7668
chlorite dismutase family protein	12.6452	10.8631	9.1442	10.4128	9.74793	2.99059	9.15657	10.1597	22.1988	21.5535	18.5161	27.6044	26.172	25.0299	19.012	16.7147	10.6574
type II toxin-antitoxin system PemK/MazF family toxin	4.00414	4.94125	8.04902	13.6068	9.12744	12.8609	12.7065	12.5088	19.4448	24.8408	18.078	17.7392	25.2015	19.7455	14.9579	15.6411	24.7137
proteasome accessory factor PafA2	8.62776	6.7861	2.6041	14.0788	10.5209	5.39385	9.4707	10.9528	20.6889	21.4588	20.1873	20.523	24.1527	21.737	22.2799	18.5399	20.8361
DUF2283 domain-containing protein	8.39569	5.30914	4.81479	8.82539	4.13726	2.24294	14.0432	11.6547	15.2739	15.467	19.5997	20.5775	28.9247	22.2892	40.8077	15.8525	16.7913
urea ABC transporter substrate-binding protein	3.90476	3.60737	2.17431	3.92817	3.02631	0	11.7925	7.63099	16.9476	11.9795	17.9412	31.2249	39.4004	27.711	18.9127	28.7515	28.8578
DsrE family protein	10.4771	10.2599	4.63629	22.2989	13.797	2.71813	12.4948	14.5084	19.6226	27.5447	24.8249	2.78489	12.1645	12.7734	21.4771	22.8677	18.5888
30S ribosomal protein S12	13.855	8.96345	8.12661	4.24834	5.92809	1.45883	8.04177	4.36409	19.9445	16.8287	12.5489	28.4064	26.5377	27.2953	15.1912	34.4068	24.541
phosphoribosyltransferase	4.75903	0.35314	1.29466	2.86398	6.38466	3.0846	63.6107	38.9581	4.94704	7.07742	6.07447	34.0686	15.0532	8.88388	5.43549	6.0899	5.83218
dodecin domain-containing protein	0	1.17538	5.26686	10.5565	6.62869	13.5936	34.9074	17.7228	8.24442	6.6074	13.5029	67.5158	10.126	14.8576	4.24663	16.3365	6.69979
SUMF1/EgtB/PvdO family nonheme iron enzyme	8.89332	4.67903	4.81194	9.62359	6.70423	5.16757	18.6504	14.1825	14.7486	12.5527	16.9352	16.4343	29.397	23.8002	17.8593	19.5477	22.0315
rhodanese	12.486	3.61196	6.68146	20.8276	21.9116	14.5883	5.48762	5.26984	12.7893	12.4689	13.3714	27.7272	24.1754	15.2719	17.1689	20.4569	16.9095
PepSY domain-containing protein	2.71796	5.98377	4.03868	24.7846	42.2058	25.3747	8.4147	5.18713	11.4099	11.3136	11.4237	8.3519	16.3333	12.0449	19.2161	18.3575	19.3276
DUF2934 domain-containing protein	2.13554	2.88198	0.602153	1.17691	1.77843	2.16187	79.1609	17.5697	7.87874	15.7674	7.07757	27.7783	18.4277	13.3176	2.39554	2.34332	2.4602
carbon monoxide dehydrogenase	14.0808	8.60193	7.84948	8.04485	5.54889	5.95689	3.91275	4.41309	17.6655	16.2569	16.2382	25.2037	28.2355	33.854	17.2895	18.2428	16.4636
ubiquitin-like protein Pup	5.51955	2.42309	1.53781	14.2919	6.73067	2.76055	16.9083	17.2671	13.6287	14.6978	21.2468	16.6822	20.602	21.4551	18.6852	19.6839	20.6396
dihydroxy-acid dehydratase	13.0619	9.49414	7.5487	11.7101	12.6069	10.3273	11.2683	12.6386	18.3931	15.826	18.5628	13.8635	16.4068	17.7438	18.1525	14.3481	15.4884
biopolymer transporter ExbD	7.24864	5.88217	1.35316	12.955	6.10705	2.4413	10.1721	9.27021	21.3379	27.3722	21.9098	13.5616	19.4104	17.4211	24.2933	20.5377	16.3031
DNA-directed RNA polymerase subunit alpha	7.54254	6.15154	3.45289	8.89586	5.22742	8.61992	9.57374	11.1381	21.288	18.2952	17.3268	19.3633	18.3485	15.823	22.1726	20.6879	21.4857
BrnT family toxin	6.65233	3.34738	7.44614	7.88037	7.59537	3.90816	11.887	10.9924	18.5001	22.949	21.1012	14.0025	18.2574	14.1331	31.1352	13.1111	17.5475
cob(I)yrinic acid a,c-diamide adenosyltransferase	9.04433	9.51017	6.03675	15.1827	9.50947	9.04008	10.7495	6.63741	20.1186	20.9998	23.6384	9.32755	10.509	11.1616	18.2968	24.7447	17.915
polysaccharide biosynthesis protein	6.19238	4.74035	4.90277	9.63892	11.3393	8.02081	10.6909	12.4866	17.1969	18.2039	16.6417	17.0487	17.77	13.5447	19.3053	18.5774	18.9461
thioredoxin	7.54187	4.45042	2.11701	6.30826	8.22341	12.0806	4.64888	5.49024	13.0782	13.8867	11.5063	35.5001	29.4664	25.9663	19.0734	15.9074	15.7001
TraR/DksA C4-type zinc finger protein	4.61992	3.17444	4.41225	12.8801	12.2805	2.83319	6.01523	7.83245	18.3217	29.1675	21.82	14.0919	7.47061	11.9789	20.1041	26.7324	24.1219
radical SAM protein	6.28386	3.59516	4.54595	11.9461	9.07495	7.58198	9.97077	9.63689	17.1722	15.2234	20.9052	17.3477	20.9552	19.2341	12.9822	20.4123	17.8972
TolC family protein	4.96419	2.84067	4.39474	7.307	11.1818	3.5906	16.9449	13.5633	12.3141	14.6243	16.5631	16.9618	25.3094	25.9236	9.11307	16.6244	15.7564
Do family serine endopeptidase	7.00347	5.9587	4.2997	13.9987	18.6261	7.29603	7.04543	5.86479	13.3537	13.5475	13.0936	20.4451	24.6369	22.0493	14.5449	20.1439	14.1819
insulinase family protein	8.4921	4.47728	5.21138	10.1186	7.95102	5.8014	7.32455	8.67157	17.0571	15.7156	17.5571	18.2619	21.1865	19.25	21.1025	16.2518	16.0433
exodeoxyribonuclease III	8.61884	17.0398	9.26904	18.6195	15.103	11.4391	4.56623	5.19184	18.6453	19.472	18.8354	7.97714	10.3255	9.04991	17.467	15.7724	15.6559
30S ribosomal protein S7	8.61698	4.03848	4.16081	8.9253	12.1466	3.45068	5.28385	6.25223	12.441	13.5077	18.2164	17.7462	20.3806	27.1352	17.9475	21.4464	20.0343
ribbon-helix-helix protein, CopG family	4.391	3.85531	6.84122	6.53419	5.42366	8.9164	8.86387	6.65884	18.207	18.7311	19.1055	15.0664	13.7399	11.6616	29.7927	23.9844	16.4557
cupredoxin domain-containing protein	2.0624	2.29954	0.359559	5.68666	1.15739	0	52.1734	30.5518	5.52698	5.66885	3.5882	28.3251	10.9744	13.9808	3.38521	10.769	5.62784
PIN domain-containing protein	6.81142	7.11333	5.47421	7.47366	12.6909	2.59197	9.90265	16.0355	15.2444	18.3519	15.3795	12.506	13.507	21.743	15.1941	17.0421	13.2716
pyruvate oxidase	10.9231	8.64498	8.14404	56.9652	43.0239	55.7081	1.13109	1.25553	4.38316	6.55475	3.06557	2.7899	1.86629	2.0377	5.12801	5.23328	4.21879
alpha-glucan family phosphorylase	4.25576	5.44982	3.96632	6.22619	4.34061	5.70721	29.5404	26.5711	10.4832	10.2009	12.5057	16.454	13.4881	15.1065	11.2428	9.24472	8.57498
aconitate hydratase	6.47611	5.05378	3.20763	6.13218	3.50983	3.83819	13.8984	15.6993	19.1916	15.6019	19.6758	17.2492	13.3166	12.9253	14.6146	15.0021	18.3853
archease	6.22866	3.07618	4.24926	8.16479	5.55607	1.40184	46.7951	43.7013	3.33397	5.4212	6.27228	16.4722	8.9243	4.05796	3.3839	2.30671	3.1812
methionine adenosyltransferase	6.84041	4.93905	3.92161	7.74164	5.34161	7.04099	6.80207	6.29518	17.97	17.6075	18.0159	20.3741	21.2452	22.0859	18.1231	13.1727	13.5031
alpha/beta hydrolase	4.08498	7.28492	3.29852	14.969	10.6955	10.1955	27.3696	21.865	7.96143	7.20178	8.3397	16.2264	12.2346	8.45088	11.1453	9.55946	11.9891
DUF3467 domain-containing protein	0.793741	1.39381	0	2.05525	3.87162	0	17.5069	15.9783	24.1216	15.4999	24.4432	19.1919	11.8507	16.4552	16.5356	13.0645	17.8085
nuclear transport factor 2 family protein	7.96193	13.44	3.20553	9.05153	11.1224	8.28164	6.49951	6.93407	14.2294	12.8418	10.3783	19.5444	15.4411	19.702	22.8446	16.443	11.9781
IS110 family transposase	11.0738	11.2227	7.47051	10.2354	7.64802	11.0308	6.8128	8.07365	16.3214	20.2135	14.3646	7.36207	15.4218	10.5228	16.7098	14.6364	18.0754
type I methionyl aminopeptidase	6.77713	7.1781	5.35606	6.919	9.85944	8.53665	3.49272	8.92668	12.8599	16.5764	15.4516	11.4791	16.6443	17.0122	23.3565	15.2586	19.0902
DUF47 domain-containing protein	7.43794	8.06711	5.36356	14.4444	10.6706	9.62825	8.30983	7.85536	16.9528	15.5342	12.681	13.8114	11.0233	9.57436	18.6852	22.0844	10.3618
alpha-ketoacid dehydrogenase subunit beta	4.35973	6.93311	6.36476	10.0507	10.2173	3.81464	29.7884	26.5923	8.31376	8.23391	7.1627	21.4761	11.0467	6.94728	7.06957	6.88175	6.78409
elongation factor G	7.98268	6.29162	5.02975	8.75504	8.99337	5.4086	7.59241	8.35746	14.7037	14.8292	15.4318	16.4314	19.8606	18.9243	15.1965	13.7443	14.4958
Uma2 family endonuclease	5.26902	5.92364	6.17774	12.4776	11.7872	2.89478	10.632	5.03256	14.3217	21.4842	13.9383	10.9616	17.1346	11.0823	18.0865	16.9572	17.3941
polymer-forming cytoskeletal protein	6.81975	5.7763	4.76742	4.73805	1.89224	2.22901	11.1684	9.30845	11.0586	17.2489	17.5859	19.6129	21.6422	19.738	21.4217	9.76486	13.6796
TldD/PmbA family protein	6.81645	8.07649	4.4703	14.1533	10.5064	9.40657	8.78289	8.29197	13.3204	15.3467	13.5531	14.3579	12.6495	13.0694	19.0233	12.0795	14.2699
sulfurtransferase TusA family protein	7.29531	3.25598	1.93436	5.09194	6.7793	4.19662	9.56431	8.10636	11.6188	10.9055	11.0259	27.8999	15.5216	21.8648	19.2103	16.0359	16.372
type VI secretion system contractile sheath large subunit	4.67423	5.21314	3.29851	6.74085	4.10792	4.3145	13.025	11.8561	11.1642	15.9351	12.1942	16.1028	22.9027	20.3385	12.5573	13.2383	14.3518
HAMP domain-containing protein	9.82814	5.8694	6.07394	9.30963	10.5122	10.1148	5.14704	7.14183	14.486	12.9069	12.9809	13.4652	15.7537	14.6977	18.0845	17.6915	13.6978
thiol oxidoreductase	10.5034	19.7877	10.64	17.3091	8.99809	5.73412	10.7726	9.24461	25.165	25.3386	23.0121	3.717	4.45538	2.96934	5.57356	5.45675	4.99987
efflux RND transporter permease subunit	5.66905	4.77527	5.23926	7.13539	7.58427	6.62157	13.3801	11.6712	15.1749	14.5954	15.8662	16.2468	12.6795	15.5166	12.8602	12.1978	11.525
methane monooxygenase/ammonia monooxygenase subunit A	0.319191	0	0.53358	0	0.520825	0.638561	17.0143	11.1149	14.5507	8.5001	15.0364	24.6569	22.9355	27.7602	10.9717	11.9097	18.7036
formylglycine-generating enzyme family protein	4.54196	4.19726	4.72471	6.41496	6.33222	3.50981	14.1236	14.4819	12.7255	10.0234	13.5678	13.568	17.4538	10.7612	15.9193	17.4421	15.1089
TlpA family protein disulfide reductase	5.53279	4.73617	3.89088	10.7603	12.6093	8.20262	9.81278	8.17902	12.6377	13.0866	16.5237	13.9214	11.7181	14.8637	12.3118	13.7822	17.4626
UDP-3-O-acyl-N-acetylglucosamine deacetylase	7.54479	6.14048	5.65887	5.90655	6.29866	4.3456	3.01557	5.50198	14.8569	16.1391	13.7964	18.085	19.837	19.7814	15.2781	14.7133	17.3887
DegQ family serine endoprotease	6.4225	5.45783	5.38792	10.8308	11.9064	8.92592	11.1857	10.2174	12.9436	10.391	11.2572	12.7448	17.5503	12.8612	13.8135	11.9822	13.8911
DUF5132 domain-containing protein	16.6015	10.4022	6.93286	18.0553	11.6544	21.8443	11.0631	5.45573	13.2378	12.199	12.4127	9.93034	7.55515	8.51435	7.77582	8.35838	5.04595
30S ribosomal protein S15	11.0856	7.96352	3.93091	5.21894	4.91566	2.01613	1.85232	9.32105	13.7818	6.26169	15.5173	26.3978	15.9868	16.2498	15.7459	14.3759	18.8424
RtcB family protein	2.99304	4.26792	2.19429	4.35049	3.03704	1.5024	40.7958	32.7076	6.74817	5.13397	5.75569	17.7253	9.06934	6.69622	5.84837	2.87072	4.89142
twin-arginine translocase subunit TatC	6.16636	6.64291	2.31789	12.4009	11.4737	2.62422	4.91968	4.90398	13.542	14.7671	13.5901	12.7681	16.164	14.258	14.0801	16.6514	20.8
type I glyceraldehyde-3-phosphate dehydrogenase	4.77442	5.36654	3.25015	6.84966	11.6118	7.92133	6.20383	5.94317	12.0362	13.0788	13.7408	17.2015	17.4137	15.3454	16.8839	15.4233	13.5906
M1 family metallopeptidase	9.66041	9.06867	6.20032	11.6021	7.99871	5.90105	6.39301	6.04241	18.2918	18.506	18.1005	6.82191	9.38562	7.71672	18.3673	13.2182	13.1754
ATP citrate lyase	8.96226	4.65274	4.95764	2.69922	4.25831	1.78998	3.37018	7.21929	10.409	9.84684	13.9157	23.1711	25.5117	36.3862	9.00006	12.0287	9.01966
beta-ketoacyl-ACP synthase II	7.90826	7.85715	3.69729	5.41577	6.63878	2.14636	6.83614	7.0023	18.7378	16.0631	16.2746	12.6511	14.7918	13.3375	14.7514	16.4783	14.9145
DUF2442 domain-containing protein	11.219	6.89439	5.95244	7.71764	7.93572	6.51522	12.5371	3.80786	11.1758	17.7002	18.7109	10.3448	18.17	14.8861	5.77714	10.6665	13.9841
transcription termination factor Rho	4.7548	2.46507	2.52904	7.13383	7.37605	2.59425	6.48832	6.34743	15.596	17.4536	14.8698	15.2376	14.3171	23.0217	14.1806	15.406	15.0783
sulfur carrier protein ThiS	6.73483	5.2274	5.12466	9.19	13.7304	2.08646	7.10621	3.57649	4.40732	7.03867	11.1882	28.3356	29.2888	29.017	8.41	6.71858	7.83272
single-stranded DNA-binding protein	0.659506	3.47428	0.73498	1.70767	0	1.34914	8.51572	16.3857	11.1459	9.51115	10.237	19.7004	23.727	29.1668	14.5267	16.8844	9.12562
ribose-phosphate pyrophosphokinase	8.31019	2.51598	3.19353	7.2344	5.59097	0.573277	4.74028	10.2888	12.1918	12.9713	14.5329	18.4765	20.3214	17.4921	14.0279	12.892	14.6433
YdcH family protein	3.36348	4.9219	3.20286	13.0637	9.34552	2.24294	4.12141	5.48982	10.7554	13.6239	13.2011	17.6057	21.9701	13.2402	15.7738	20.9141	9.78232
peptidase	8.95554	5.89135	2.3229	14.3905	15.0579	10.9913	6.39947	8.36403	9.93079	11.8705	11.54	12.6362	13.0078	10.6513	12.8715	10.9882	13.917
XRE family transcriptional regulator	9.68629	0	7.44022	8.20757	7.46139	10.5331	4.42509	6.77688	16.2805	19.118	13.0048	15.1322	16.0012	11.9668	12.0105	11.465	11.8995
fructose 1,6-bisphosphatase	0	0	0.398123	4.58781	0	0	48.0154	34.7535	3.08459	3.78661	4.75762	18.2989	8.41387	5.60772	4.44192	3.12889	2.06336
phosphate signaling complex protein PhoU	14.0284	12.3254	5.34043	15.8444	9.18791	5.60446	10.0757	6.75493	16.0536	12.9403	17.8379	8.86127	7.07847	7.12699	7.97415	7.91393	8.98985
SMP-30/gluconolactonase/LRE family protein	8.07178	9.90456	6.81771	8.76872	5.11746	4.47481	8.14553	8.56868	10.5229	11.116	11.9536	15.0601	19.2227	18.5271	8.44255	9.65458	9.22604
Fe-S cluster assembly protein IscX	7.68795	6.75003	3.5699	15.7593	14.5831	2.56337	2.35509	2.09136	16.0624	12.5106	20.8897	11.1876	16.7392	5.16512	18.6852	15.4659	6.38845
aldo/keto reductase	4.55774	5.77693	3.78994	7.91128	8.59859	2.89576	5.88684	9.72456	13.1164	12.0625	9.10082	15.7354	16.2499	12.6355	16.3274	15.5433	12.6652
NADH-quinone oxidoreductase subunit NuoF	6.4174	6.38952	4.83108	5.999	7.56982	7.96182	4.493	5.96332	11.0881	10.9115	14.4747	14.7863	16.8676	17.2296	10.2836	11.8732	17.7245
NADH-quinone oxidoreductase subunit B	5.70126	4.69676	3.863	9.12956	6.2497	7.93476	7.35956	6.14286	14.8515	16.4703	16.5651	11.7567	6.55982	14.4843	18.5617	11.9641	9.88957
PQQ-dependent sugar dehydrogenase	3.89233	2.18082	2.06836	6.15225	3.02006	3.43926	6.08942	6.82968	15.8185	17.5533	19.6476	12.6804	10.8116	10.3858	18.6577	16.3171	16.6319
30S ribosomal protein S21	4.20435	4.9219	1.56183	3.62879	6.83583	2.80368	0.858626	2.28743	7.98557	15.5494	24.1174	15.0603	20.9239	21.7903	13.138	13.8402	17.4684
proteasome subunit beta	5.56264	4.583	2.73015	4.87383	7.96031	0.654874	5.80083	8.34733	16.5135	15.8226	19.8239	13.1716	13.1117	10.5285	12.5851	13.967	15.0481
2-oxo acid dehydrogenase subunit E2	5.63248	4.34128	4.00468	6.78641	6.70829	3.45645	25.748	18.576	8.34441	8.20434	8.72911	13.8552	10.9605	7.53455	7.44564	9.46005	6.1202
LON peptidase substrate-binding domain-containing protein	10.5554	11.5807	7.23375	14.0754	8.79318	10.7553	4.05524	5.98406	9.39546	10.6706	10.8465	10.7408	11.6702	11.4908	11.3077	13.0269	9.83929
nucleotidyltransferase family protein	8.64782	3.99604	9.2594	9.22781	12.0089	12.3499	4.99888	9.0016	7.85456	12.0663	9.03512	5.08045	11.0561	6.81098	14.9054	13.6451	18.7022
4a-hydroxytetrahydrobiopterin dehydratase	4.66617	5.44877	3.46179	8.14383	9.05293	10.8684	5.23157	5.57898	17.7795	18.641	11.9847	10.9509	10.9866	9.93577	18.7771	9.37715	8.71588
50S ribosomal protein L16	3.23598	1.1331	1.80102	4.57448	3.18567	0	11.0382	10.4715	14.4008	16.2751	12.7892	9.96004	16.2218	13.2935	17.4187	10.5979	17.6252
preprotein translocase subunit SecG	3.08624	1.34065	2.58628	3.45319	6.25377	0	12.1013	6.22622	12.4816	11.8631	14.5197	16.8572	17.0956	13.6417	14.2661	16.7856	12.3423
30S ribosomal protein S20	9.80278	5.1453	4.34597	4.41766	1.58512	7.80155	1.70745	3.72458	11.4888	16.4608	19.4945	12.4483	21.8337	14.6094	13.2015	9.628	13.3671
proteasome subunit alpha	1.88163	3.37906	0.854015	6.19951	6.6083	0	8.18654	10.3883	14.9959	12.0898	14.9553	13.3006	11.3805	13.9577	15.3644	15.2191	15.5698
ketol-acid reductoisomerase	5.05686	5.84201	3.2627	8.26977	6.491	5.3245	4.07656	5.6473	10.7169	12.5207	12.7762	14.1218	17.6332	19.1584	11.9208	11.6818	13.9333
PDZ domain-containing protein	5.51145	3.65021	2.47951	5.86831	15.9883	7.44842	5.29156	5.83076	9.62254	11.7163	10.9081	9.01242	11.8473	12.5795	18.0168	20.0688	11.1118
pyruvate ferredoxin oxidoreductase	8.77429	4.27991	5.97571	13.8841	6.34048	17.5535	1.19461	5.30418	8.1476	14.7111	13.2453	8.51233	12.7363	12.3514	9.13949	7.48844	19.4431
thioredoxin family protein	9.41305	2.20209	4.47151	13.4133	8.61256	14.133	2.26386	4.85924	7.33368	9.13777	6.45626	16.1551	22.1514	11.4659	13.6139	10.993	11.1574
PEP-CTERM sorting domain-containing protein	7.50963	3.71723	3.60627	7.93062	3.2467	3.66858	5.91998	9.55881	7.99386	13.2792	12.2213	10.7518	9.02476	13.8321	14.3635	18.7542	17.4338
50S ribosomal protein L28	7.11847	6.25003	4.75987	2.7648	16.2035	5.69637	0.872255	0	12.3349	5.68664	20.6318	17.6163	18.5991	22.9561	11.5784	9.37329	7.09828
DUF1059 domain-containing protein	1.31901	1.15809	0	3.41534	2.14458	2.63876	4.04059	5.74099	10.5222	8.19545	23.8934	11.5167	16.0007	18.2298	19.2347	18.8155	18.085
Ku protein	5.33841	5.47115	4.04029	14.4143	13.4822	9.8825	1.59756	5.57789	13.835	13.3148	10.596	8.18927	5.8007	9.02084	18.6087	14.749	12.2038
dienelactone hydrolase family protein	6.45358	6.24183	5.37247	11.3155	11.4615	4.23422	8.05024	8.31357	7.80205	7.34288	10.4795	11.4139	15.0413	12.3474	10.5479	11.7091	12.5821
2-oxoglutarate:ferredoxin oxidoreductase	5.62577	4.34057	2.748	4.31966	2.85104	0	3.67049	4.02137	15.5053	12.9218	12.3422	15.572	22.3391	23.6947	10.959	10.8361	12.7041
NADH-quinone oxidoreductase subunit A	6.25532	3.70324	6.20378	6.64171	4.42913	1.45883	3.54598	2.7337	10.2093	11.4191	10.9892	21.8417	13.2767	19.5978	16.6774	12.267	12.1569
A/G-specific adenine glycosylase	8.5865	9.1782	2.7107	6.75886	5.48148	7.44559	6.8683	5.88986	13.3375	12.7751	12.8758	6.2524	14.6472	11.6057	13.2357	9.82689	12.5582
fructose-6-phosphate aldolase	3.33354	4.74808	1.85752	4.5871	10.1491	1.66917	10.2142	7.0266	12.5011	10.1779	9.05789	16.2355	16.33	16.0648	12.145	8.68906	12.9853
ParA family protein	8.51733	6.90637	2.25598	12.3378	6.58265	9.37664	5.98302	9.10258	8.38825	8.20041	8.8554	13.1751	23.2766	10.0343	6.78387	9.09864	8.80597
uracil-DNA glycosylase	8.24993	5.89688	2.60187	6.35098	5.10469	5.47416	3.59772	3.16959	12.3842	14.0712	16.8895	11.144	16.8399	10.2913	13.1379	14.0161	12.3882
pyruvate synthase	0.792654	0.443546	0.121307	0.93588	0.707918	0.435523	45.4685	37.0058	2.02505	2.21477	0.851913	19.3512	3.78683	2.95898	1.05241	3.01972	2.34478
DNA topoisomerase IV subunit A	7.32718	4.28807	2.17743	7.74553	1.98572	4.88925	4.1905	6.90989	16.6073	14.5266	9.73424	14.434	10.9348	12.2374	16.0273	11.7923	10.955
LemA family protein	3.7931	10.3582	4.93197	4.70815	4.42566	10.9399	7.49139	7.60849	13.2441	10.6906	10.7635	9.983	10.8035	7.09546	14.1603	10.1893	13.3386
glucose-6-phosphate dehydrogenase	7.61187	6.47859	5.97169	13.2523	12.5407	16.2429	5.41534	7.39415	8.77332	8.65108	6.84737	8.5811	8.9272	10.5364	11.3978	9.5784	7.17962
50S ribosomal protein L31	5.27604	3.47428	3.6749	1.70767	12.8675	0	4.04059	5.74099	7.01478	7.61006	11.9467	17.718	12.3082	20.5086	24.7304	5.78938	11.5086
nucleotide exchange factor GrpE	2.74105	2.37373	2.2783	3.20223	3.64614	2.70506	38.3004	13.6813	2.72166	2.01164	2.00505	29.3564	12.6626	7.57352	1.8909	2.45161	3.50726
caspase family protein	5.21166	6.00611	3.25984	6.02188	8.23957	6.56596	7.15977	5.87841	9.49533	13.7977	13.0658	11.3733	12.3783	11.7559	11.2895	10.7934	10.1861
type II toxin-antitoxin system HicA family toxin	4.55162	5.45375	2.95825	7.83237	8.22409	5.12673	8.85923	6.20946	7.5307	7.04098	17.761	18.0853	9.80544	13.6648	11.2135	11.1488	5.50469
NADPH-dependent 7-cyano-7-deazaguanine reductase QueF	3.38943	1.23168	2.62947	6.83485	7.76573	4.14892	2.4891	4.88389	13.3248	10.455	8.01196	9.97453	20.3646	13.9279	11.3467	13.4522	19.5267
nitrite oxidoreductase, gamma subunit	7.92239	5.2169	3.78387	9.52415	11.0408	8.49064	4.16041	4.46421	11.823	10.7992	10.5071	10.2619	10.561	9.45037	10.9046	11.4875	12.3436
glucose-1-phosphate adenylyltransferase	5.65621	4.5871	4.3598	8.42371	9.54677	4.78972	4.0017	4.84194	13.7738	13.0948	7.65088	11.85	10.5445	11.6223	13.6063	13.3791	10.581
VacJ family lipoprotein	5.49001	4.03457	3.89267	5.21388	2.48152	1.81296	11.0366	6.93758	13.4056	15.2332	14.8507	15.0222	8.10953	10.4588	8.43483	10.6796	9.51549
metalloprotease TldD	7.52536	5.28721	3.24897	12.0555	8.86863	4.89187	6.22608	5.93851	10.4339	8.85255	11.0755	8.96964	13.3429	10.5108	10.3877	9.08158	12.4363
CoA-substrate-specific enzyme activase	0	0.166726	0.211625	0.286821	0.308746	0.126631	46.1101	39.7068	1.15416	0.983222	1.31861	13.1366	4.25271	1.96836	1.05492	0.625106	0.867874
50S ribosomal protein L21	5.17458	4.54329	1.44169	3.90793	1.40222	3.45068	2.64193	1.40765	6.55227	5.35856	9.37357	20.8527	20.9239	26.8189	9.88159	8.51707	20.4246
ammonium transporter	5.37696	7.06583	5.08888	4.40368	6.46117	3.87624	6.27557	6.11901	6.88991	8.26632	10.3107	13.8142	16.5408	11.5691	10.5145	11.0077	14.2786
ATP-dependent chaperone ClpB	2.26968	1.36123	1.38105	3.00764	2.68122	3.09922	24.4859	35.3858	2.00082	1.92446	1.96449	22.2668	9.0676	6.84021	0.753448	2.37803	2.44235
elongation factor Tu	3.13142	3.9277	3.11588	4.34369	2.18201	2.23735	10.1408	9.37027	8.66664	8.33851	9.7242	13.3702	12.9405	17.0024	10.9502	12.2718	11.1519
integration host factor subunit beta	1.94984	1.71196	1.08649	4.41766	1.58512	13.6108	6.51255	6.82699	15.0926	11.1845	11.4318	7.16754	16.3361	10.6248	12.1096	12.7913	10.8976
PhoH family protein	3.80604	5.12954	3.52816	8.06939	7.01797	5.58331	2.7881	4.00774	11.3734	10.4849	11.5084	10.8848	9.70919	13.4547	14.6234	12.5322	13.1161
DNA-directed RNA polymerase subunit beta	3.06152	2.32961	1.47865	4.36053	3.42977	5.30831	6.67072	7.25553	11.864	10.5991	11.7717	13.2077	15.8732	11.8334	11.7649	11.3479	11.2801
DNA topoisomerase VI subunit B	7.31504	5.101	3.73121	5.79941	5.44347	2.22747	6.37009	4.79638	15.6063	15.6965	14.7628	8.33176	8.81029	7.66231	13.7602	9.58584	9.79031
argininosuccinate synthase	3.56342	4.68366	2.47298	6.46399	3.97156	3.10465	5.57584	5.31022	14.748	12.6986	14.4687	11.4805	9.52668	9.96713	11.0922	13.6229	11.8904
carboxymuconolactone decarboxylase family protein	10.728	2.14774	2.25582	11.6121	14.4215	1.63123	5.99477	3.54898	7.1241	7.25322	8.86228	6.61471	14.4565	11.9729	11.0412	15.2103	10.1635
urate hydroxylase PuuD	4.97495	4.29665	2.73898	2.85309	3.10279	4.9909	3.1722	7.69462	10.4122	9.13572	14.8245	14.9423	14.7506	13.3014	9.21684	13.066	10.4408
exodeoxyribonuclease VII small subunit	2.13554	0	1.18997	3.46452	3.47217	4.24714	4.60393	4.64064	17.8736	9.91313	18.3544	16.6607	12.0906	11.6846	11.11	12.8893	9.33291
trehalose-6-phosphate synthase	7.05701	5.14246	4.04836	22.1468	21.1227	14.335	1.66503	2.64402	8.67407	10.1148	7.4074	7.08682	7.33707	5.22472	7.18876	7.2321	7.16704
aminopeptidase P family protein	4.25165	5.49164	3.21453	8.28328	4.52177	7.33185	5.26655	4.2014	9.4598	10.2427	10.6837	11.1241	11.3087	13.0922	12.8711	10.4308	10.8256
translation initiation factor IF-2	5.16472	3.86387	3.01779	6.79381	4.04463	3.89529	7.51651	7.7765	9.98658	11.0826	12.5631	11.5908	11.3646	10.9896	11.6481	10.5726	7.75929
HigA family addiction module antidote protein	4.86502	6.24098	2.49272	6.3199	7.29439	1.81248	5.34741	5.8062	9.11575	12.411	14.1275	14.9713	13.4853	13.5841	6.31532	8.42472	8.64828
polyphosphate kinase 2	8.32192	5.8989	7.45191	7.59031	6.96938	2.68817	13.4582	10.8429	7.00964	7.07509	7.15515	8.15811	9.23839	8.60382	7.22567	7.26729	9.63054
DUF503 domain-containing protein	5.78663	5.08067	2.14962	8.11601	1.56808	0	5.90883	4.72243	12.4564	9.84461	16.6159	5.82978	13.4993	6.10928	15.0687	14.8158	13.2234
RidA family protein	8.08684	5.85879	7.10912	13.0257	9.93627	3.9554	6.81263	5.80197	9.28581	11.4512	7.0034	7.99024	4.86717	8.60584	12.1299	6.53984	10.6926
type VI secretion system contractile sheath small subunit	2.53369	3.11442	3.95312	1.64013	0.823905	1.01376	7.76159	11.3036	9.4323	11.6946	4.5897	10.5507	25.0614	17.5089	8.97311	5.00438	10.7377
30S ribosomal protein S9	2.06983	3.63463	3.46006	9.82566	7.84388	0	2.53625	3.00298	11.524	8.5737	15.6178	8.33754	8.36466	10.7245	14.3732	18.1698	13.7597
ribosomal protein S18-alanine N-acetyltransferase	7.33979	3.02361	3.16757	15.6146	13.7772	6.46615	2.82674	3.03243	8.99159	7.67699	10.6555	10.69	7.32233	12.9442	11.1498	6.06707	10.632
alpha/beta fold hydrolase	6.4169	7.36207	7.09036	8.04696	7.82771	8.45199	3.47874	4.95777	5.75855	10.6976	9.91971	12.6758	11.2079	9.68211	7.42162	10.5425	8.15419
class I fructose-bisphosphate aldolase	4.67265	4.09927	2.92613	5.85669	2.3751	3.49175	5.53732	5.87199	13.7403	9.32564	14.2774	10.7797	11.4326	10.251	10.6374	12.1718	10.5536
paraslipin	1.1399	1.75406	0.793335	2.58763	1.40073	1.14839	7.70503	8.22116	12.58	12.4108	12.9126	9.16775	10.6564	10.0158	12.1834	12.5122	18.5014
ATP-grasp domain-containing protein	5.08927	6.91436	6.07001	12.4696	8.6484	7.38852	3.47244	5.06018	9.48408	9.7461	9.15233	9.31604	7.38491	9.93623	8.74946	10.7689	8.09565
magnesium transporter	1.20934	0.530901	1.12312	2.479	1.96626	3.62903	17.0661	16.1351	2.7713	4.47235	3.72404	32.8276	11.3564	11.8355	5.79332	3.67082	4.4716
3-deoxy-7-phosphoheptulonate synthase	7.00217	2.6967	2.6218	5.53528	3.10853	2.82945	4.97746	3.28673	9.2297	9.49796	10.9959	13.2318	12.7412	14.3306	10.738	14.2616	9.57356
pyruvate dehydrogenase (acetyl-transferring) E1 component subunit alpha	1.10224	4.35862	2.30297	3.39491	2.69091	1.65633	29.5496	17.7193	4.19993	5.51437	5.50153	13.8946	8.24411	3.98055	3.73972	3.03111	5.84689
metallophosphoesterase	4.70931	5.70766	4.13838	21.3584	15.0894	13.7861	0.207366	0.563484	9.98774	9.84086	7.22057	4.4867	6.03868	2.67152	9.64464	14.6541	9.70354
2OG-Fe(II) oxygenase	4.01826	3.86942	1.84397	2.15862	1.80871	2.23916	5.04026	6.18579	12.0373	11.2728	11.3238	8.56748	13.6121	9.85246	14.1777	13.6691	12.011
DEAD/DEAH box helicase	4.97693	3.75782	3.96567	7.09394	4.80556	4.17831	3.82051	4.12661	11.7213	11.4563	11.6293	10.5315	8.64922	13.9861	10.5689	8.96703	10.821
GAF domain-containing protein	4.45756	5.94577	3.78282	7.63054	6.43104	6.35414	4.49405	3.76178	8.72807	10.8125	9.6111	10.7949	9.66642	12.2806	10.6706	9.80015	9.0447
glutaredoxin	5.86775	2.94394	4.20381	4.88361	16.3549	7.15646	2.29951	3.96202	5.37317	8.98063	9.22526	15.5416	19.4554	11.7482	6.34554	5.58324	4.17936
(d)CMP kinase	5.72644	9.70249	2.01824	11.6271	9.96454	8.19341	4.43364	3.69148	9.69859	6.8819	8.03155	8.61198	8.50684	7.66396	7.33985	7.35302	13.5347
protease HtpX	4.21362	2.38021	3.20185	4.71988	6.89661	4.29529	5.93767	10.3833	6.71541	5.4757	3.82353	21.1925	12.374	12.373	8.49568	10.5571	5.65219
acetolactate synthase small subunit	2.08588	1.37355	0.871721	1.68781	2.54357	2.08646	2.57774	3.97197	14.4607	7.40585	14.1693	10.1569	15.5713	16.2161	15.246	12.0163	11.0498
uroporphyrinogen decarboxylase	3.94466	4.38515	4.10383	3.06329	2.13829	4.21274	6.76735	8.15692	11.189	8.51923	12.6243	6.71309	11.538	8.78303	11.5046	9.52194	12.1267
30S ribosomal protein S2	5.23772	1.22569	2.91857	4.51834	3.40462	1.39639	3.20732	2.09176	8.48276	6.65785	9.47809	18.2815	13.3498	25.9254	6.91127	9.58312	10.0002
amylo-alpha-1,6-glucosidase	10.3093	5.55717	4.51933	21.1414	15.5421	13.5957	3.14114	3.48031	6.94573	9.5064	4.76292	3.4862	4.82845	4.09529	5.81156	9.17586	6.06298
RNA polymerase sigma factor	4.15801	4.23254	4.03926	10.7591	2.45389	1.75097	9.98171	14.3207	8.86952	5.97328	10.6694	10.1068	7.09195	6.87387	7.31252	6.33267	7.35604
30S ribosomal protein S1	2.51659	2.07069	2.19098	4.37699	4.09082	1.88549	4.72075	4.36153	10.8734	7.25952	9.97458	15.2148	13.9424	14.9452	10.8114	8.45974	12.1523
YihY/virulence factor BrkB family protein	6.5878	2.22511	2.56947	11.1035	14.158	11.0523	2.54279	2.72136	10.0435	13.1851	8.56742	3.417	5.79086	4.58378	10.9064	12.248	10.034
enoyl-ACP reductase	4.48349	9.35396	4.22836	15.5768	11.2182	4.82587	3.80534	4.12488	6.80355	7.19307	7.50626	7.88321	8.03197	7.94281	7.19229	12.1135	7.7336
type I glutamate--ammonia ligase	3.25072	4.69973	2.23785	3.58958	1.86432	2.67733	7.1428	5.20129	8.35186	6.1948	9.69743	14.2542	20.5175	14.2026	5.77306	7.55147	10.2476
Lrp/AsnC ligand binding domain-containing protein	2.13554	2.88463	3.66144	2.7648	3.47217	0	0.704514	1.20655	8.8457	10.2885	8.85282	9.54142	13.3361	18.8897	18.5366	9.4798	17.6092
6-phosphofructokinase	6.6203	7.48833	4.57746	7.66563	4.5584	4.98641	7.31106	7.49298	7.40135	7.78295	6.77207	9.4766	9.68441	9.04119	8.7436	8.38254	7.72502
rhodanese-like domain-containing protein	4.3088	1.64912	1.06338	6.68158	12.2452	7.63556	3.82358	3.32697	8.94076	3.9843	5.05493	16.4082	17.9308	7.06708	7.61976	11.9401	9.8213
Si-specific NAD(P)(+) transhydrogenase	7.49347	9.28591	6.4202	6.84908	7.18433	2.30538	3.40849	2.40026	11.8897	11.5134	11.8321	4.75755	8.76698	6.40534	9.99736	8.63315	10.7698
4-hydroxy-3-methylbut-2-enyl diphosphate reductase	6.173	1.72909	2.18269	6.00171	6.38181	3.94675	2.74718	1.9796	10.4589	6.47149	9.91661	9.64607	13.3286	12.2732	10.2206	12.3265	14.3315
type IV pilus twitching motility protein PilT	2.28334	2.45532	2.41015	2.13967	0.822783	0	6.51105	5.36492	14.4399	11.8126	12.6251	14.4681	11.1302	10.9766	9.7907	7.79765	10.7491
transglycosylase SLT domain-containing protein	5.01377	7.66172	4.23753	6.50017	3.8036	3.38009	2.92011	3.75824	9.70528	10.4481	12.6264	7.30278	9.82893	10.8041	13.0702	6.76941	10.3069
ribosome maturation factor RimP	3.60833	3.23446	2.01398	4.00807	3.35244	3.09372	0.951122	0.879205	10.8089	12.8322	13.3392	11.1755	11.1759	13.8766	11.3648	10.8981	13.7738
aldehyde dehydrogenase family protein	5.93447	9.90976	7.12229	7.52187	7.01906	9.00539	5.46239	3.84136	8.51707	6.3631	8.53118	6.8976	6.59758	6.81824	9.71121	8.6839	8.49194
bifunctional GNAT family N-acetyltransferase/acetate--CoA ligase family protein	1.74277	2.0411	1.24953	3.58738	3.32989	1.5366	22.0831	20.6545	5.0627	4.72049	3.22879	11.5602	7.20639	4.60809	6.83431	5.37603	4.80422
RDD family protein	7.73481	5.41637	5.06444	1.01857	2.85333	0	0.356832	2.85036	9.72299	13.3821	13.4053	9.61805	12.5477	10.7429	12.6627	11.0942	10.6027
DUF1264 domain-containing protein	2.19486	3.13838	2.04604	1.72636	3.48042	3.20421	10.2247	6.26157	4.82491	8.05982	5.93431	17.2042	14.522	12.9352	9.69396	9.13178	7.70199
NADH-quinone oxidoreductase subunit NuoE	6.91034	4.84062	4.01922	24.7713	20.9795	8.15616	3.25513	0.557715	7.39322	6.4776	6.21777	5.42968	3.42535	5.59428	7.57438	6.65898	6.17462
NAD-dependent epimerase/dehydratase family protein	2.81472	2.39211	3.47341	4.71803	3.87809	1.04516	5.75968	6.30931	8.5393	11.3998	13.6474	8.50079	7.39793	13.0798	9.31798	11.4393	9.86454
DUF2238 domain-containing protein	4.11795	3.06852	0.701732	7.14953	8.11152	2.61646	4.8947	3.04262	9.77497	8.01133	11.5747	13.7936	13.4189	7.46825	8.63718	10.5798	8.5665
septal ring lytic transglycosylase RlpA family protein	4.51032	1.84135	3.24197	1.56581	4.61105	0.797491	16.332	9.88262	6.42859	6.42631	6.20095	8.78883	10.5655	8.12273	7.20268	10.1281	9.09613
HD domain-containing protein	3.69913	1.76891	2.48499	5.26658	1.85183	1.64944	4.23082	4.77658	11.4606	12.4556	13.2944	8.90677	7.53477	9.03448	11.6533	9.96312	13.822
glucosidase	5.70907	4.66356	4.06912	4.86147	4.23648	3.00767	6.24883	4.73093	9.86232	8.58475	9.44071	9.25919	10.9318	8.92866	11.3896	8.91333	7.99201
YebC/PmpR family DNA-binding transcriptional regulator	4.27676	2.815	0.993221	3.23489	1.73839	0.714883	3.06082	3.10294	10.0258	9.19169	7.75634	14.3757	16.3048	18.0648	9.29373	11.3494	8.8923
NADP-dependent isocitrate dehydrogenase	3.36864	3.58023	1.47348	3.77143	1.89335	0.72483	4.43361	5.7972	8.49056	6.75243	8.4785	14.1365	18.0359	13.7653	9.57741	8.75641	9.95661
threonine synthase	4.83361	3.56064	2.79667	4.02454	5.23926	1.72742	3.0216	4.45115	9.53348	9.01399	11.4668	11.4985	10.9765	14.3793	9.22297	9.1498	9.44463
integron integrase	2.66943	1.40626	3.12367	4.49279	1.73608	0	6.86901	3.77607	17.4415	15.4013	14.7485	4.30294	8.22012	5.68778	14.1807	9.37329	9.3165
DNA gyrase subunit A	3.81156	2.77117	3.27054	7.11482	4.7759	2.39381	3.79978	4.3778	9.47306	11.354	10.9412	8.98597	8.32964	9.2157	12.5872	9.43214	11.2601
glycogen debranching protein GlgX	4.13422	2.41107	1.67798	11.1988	9.16746	6.50078	5.14994	3.95512	9.96669	11.5876	8.07231	5.97209	5.73786	5.20201	9.80561	12.2542	10.4699
1,4-alpha-glucan branching protein GlgB	4.2129	4.15793	3.20312	13.5548	9.9943	8.68895	2.98739	4.2277	8.20485	10.5428	8.93295	5.55399	7.36084	6.64668	8.17606	8.30757	9.42209
polysaccharide deacetylase family protein	3.14829	3.35779	5.63491	8.48429	7.54184	7.28551	3.86161	4.07893	8.62768	7.68674	7.71556	5.93421	11.6344	5.95112	10.1039	13.555	8.79875
NfeD family protein	2.49147	3.00782	1.82214	3.62879	1.01272	4.04976	5.53337	5.50677	10.1742	9.67518	12.4113	12.3411	5.37629	6.90476	12.0026	12.1316	13.7807
STAS domain-containing protein	7.48941	5.38423	2.19492	5.04015	5.89098	4.57196	4.4535	2.56791	7.53818	11.0723	8.88147	8.08715	13.1834	6.43919	9.98809	10.4361	10.6309
polyprenyl synthetase family protein	6.79226	0.724912	1.86752	3.62453	6.02404	2.27796	3.25473	2.39415	12.1646	11.8825	13.2858	10.8484	10.2384	11.3998	8.01168	10.8745	7.94361
AtpZ/AtpI family protein	6.58635	2.15754	4.32457	0.725759	0	2.45802	3.02529	4.16526	8.60936	5.17344	7.00056	11.9858	18.6428	20.4185	4.56518	15.4222	7.32692
1-deoxy-D-xylulose-5-phosphate synthase	1.38265	1.8218	2.1606	3.76315	4.49645	1.93621	3.98646	5.2842	8.09979	7.55469	9.52459	14.403	18.2057	13.4667	10.5225	6.98447	7.58724
cytoplasmic protein	8.06428	6.07083	3.21208	2.98714	3.73926	6.90137	2.12269	2.50248	10.5687	10.7768	10.4827	10.8526	17.2659	7.31854	9.61326	3.80175	7.18515
lytic transglycosylase domain-containing protein	2.63343	5.84378	3.29768	7.69716	6.50311	0	6.1183	4.05685	11.5554	9.90635	9.60328	8.50147	10.9075	7.39562	9.14979	9.78615	7.5835
SsrA-binding protein SmpB	1.70307	1.99372	1.89996	1.83739	1.85184	2.25705	10.0884	8.65373	6.68499	4.29916	7.72574	14.4909	10.6079	7.84799	10.6436	11.2006	12.0472
DUF507 family protein	0.964438	5.16472	0.549216	10.7575	6.35904	1.92941	1.19475	3.17731	5.21403	9.96298	10.6274	9.15445	17.3582	16.8897	3.0693	10.6886	9.77643
50S ribosomal protein L27	6.18571	6.32595	4.58921	3.32165	1.67622	2.06248	3.15099	5.02899	10.9612	5.0278	10.2608	12.4558	8.65818	13.0612	7.51703	10.1813	10.2803
HdeD family acid-resistance protein	2.73432	3.61859	1.78773	2.6481	7.445	6.47957	18.0312	20.4238	4.34103	5.49665	3.3184	10.4404	1.69945	1.05554	9.56327	2.51851	3.98702
division/cell wall cluster transcriptional repressor MraZ	1.22867	2.14668	0.677747	0.389669	0	0	9.68747	10.294	10.2071	7.57373	6.08703	9.76972	17.0823	13.3295	12.0164	7.36088	6.87624
glutamate-5-semialdehyde dehydrogenase	4.29212	2.65382	2.03899	4.62418	4.65223	2.42929	3.36126	3.54602	9.58793	9.92631	7.42659	10.1653	11.0989	11.8606	9.42089	12.5714	11.5119
decarboxylating 6-phosphogluconate dehydrogenase	4.91312	5.94058	6.88412	8.49281	11.047	9.22482	4.16779	3.99037	8.05109	10.9058	6.84536	4.74116	3.3807	5.89406	12.6544	7.57421	5.45542
preprotein translocase subunit SecA	3.20044	3.60558	2.30897	4.98342	3.54459	3.56217	4.85677	4.47528	9.33772	9.22598	9.06528	11.4241	10.679	10.2107	7.55708	10.5031	10.78
IS630 family transposase	2.04138	2.55083	1.70706	3.32288	0.830953	1.53219	12.7951	10.9621	9.30396	7.0096	7.41981	14.2264	8.29721	8.79803	8.2471	7.27122	5.44039
TraR/DksA family transcriptional regulator	2.25098	1.87501	1.66596	0	1.17606	1.44706	35.9109	13.5595	3.13677	3.67274	2.30236	12.346	4.92004	5.78193	3.16769	1.05827	3.70734
trypsin-like peptidase domain-containing protein	5.35149	6.13655	3.53057	7.15453	7.56173	2.28188	7.4761	6.98958	6.72391	8.03108	7.02558	8.27645	7.83062	8.06241	8.14516	6.10489	8.37251
penicillin-binding protein 2	1.66445	2.43951	2.05859	3.64145	1.95783	2.548	6.80481	4.5007	13.2363	9.90623	12.6946	7.94555	11.0254	8.36876	9.93244	8.64568	9.14687
nucleotidyltransferase domain-containing protein	2.12253	3.33072	1.63315	3.82667	2.62519	5.40861	11.7666	7.45031	8.47164	6.09127	15.703	8.62909	7.28209	6.30178	9.70411	4.30785	7.88147
DUF2630 family protein	4.17176	4.80461	5.30207	20.6205	15.9941	19.9236	0.678421	4.11207	6.65686	5.40581	4.01173	0.743717	1.03328	2.55068	5.69997	9.6498	8.20108
HPF/RaiA family ribosome-associated protein	0.484826	0	0	0.288859	0.788276	0	26.7151	22.451	2.1296	1.01589	1.31975	18.9689	8.16337	9.7366	0.505005	1.06399	3.58434
DUF2231 domain-containing protein	7.91407	3.24266	2.35194	21.8581	18.8723	24.2766	2.13894	0.633138	3.20676	6.79051	2.86721	1.61251	1.06954	1.93786	10.9913	4.63151	5.26108
7-carboxy-7-deazaguanine synthase QueE	8.90072	6.70219	4.72391	6.55602	9.62219	7.62958	3.36417	4.8038	5.77472	8.07038	6.14022	7.09716	5.92093	5.35078	6.55292	10.6809	8.88872
histidinol-phosphate transaminase	4.97904	7.20077	3.74282	4.82215	6.87203	9.9267	3.3527	3.38466	10.7787	10.1676	9.91613	5.18328	5.1109	6.45487	9.85524	6.834	8.05809
thiazole synthase	4.90572	2.17449	3.73641	8.65836	7.98504	2.11701	3.86504	3.09591	10.1257	6.54158	7.63969	8.97602	10.8726	8.29411	10.6198	8.47431	8.31227
type IV pilus assembly protein PilM	1.27404	1.75615	1.12971	3.06873	1.22812	1.01952	6.49259	5.92501	13.3794	10.5675	14.7776	9.62434	7.50907	9.25538	7.82813	8.55705	10.0304
outer membrane beta-barrel protein	4.47648	1.80421	2.26157	3.01236	9.58555	3.29422	2.63023	2.48317	11.8794	8.95588	7.53701	8.95366	7.79921	10.847	8.37101	14.0744	8.69776
squalene--hopene cyclase	2.59834	1.84686	2.62024	2.40329	3.62009	3.21748	5.3808	4.242	12.9701	11.8054	12.7764	7.8099	7.73276	8.97468	9.01761	7.73783	9.40498
TRAM domain-containing protein	3.93929	2.76858	1.46565	6.97991	8.57698	5.26204	7.8954	5.86559	5.19395	7.24306	8.56529	9.36093	10.056	6.51055	7.12587	7.50244	7.53489
50S ribosomal protein L2	2.88881	2.5478	1.25271	3.32385	4.71807	0.640841	1.97412	6.81743	8.68564	7.41969	10.4948	7.34663	8.98163	10.377	10.0417	11.982	14.8231
M20/M25/M40 family metallo-hydrolase	3.33642	3.0899	3.04151	5.69953	7.68421	3.9142	6.10895	5.01562	8.95552	7.33438	5.65523	7.11227	12.1933	8.94848	8.79186	8.72823	7.179
DUF86 domain-containing protein	3.50641	4.64244	4.47472	3.94172	1.37577	7.64231	4.30845	5.64225	8.12337	8.72893	3.87447	3.94483	16.7584	6.83244	7.95617	4.97605	16.5956
preprotein translocase subunit SecY	3.67948	2.51468	1.48053	2.64635	4.656	2.04369	4.26316	5.45263	8.38711	8.62602	8.33325	9.20123	10.1097	8.9516	11.2963	8.53519	13.2496
slipin family protein	1.79124	2.16581	1.19108	5.9654	5.76089	4.27627	7.59419	2.68414	10.7637	9.55508	10.5964	6.88966	9.91849	5.33339	9.22405	10.4651	8.30253
acetylornithine transaminase	3.55608	1.94542	1.36364	2.44865	2.88509	0.889408	4.21227	5.43672	8.60719	7.39809	7.24406	12.8297	12.8512	13.9486	8.79701	7.5473	10.5178
LPP20 family lipoprotein	2.21978	1.50356	2.40219	4.67691	5.43228	0.575114	5.65942	4.24101	8.52364	6.14477	9.29857	15.1487	10.4762	11.9484	6.76706	9.57954	7.42516
DUF4926 domain-containing protein	4.65936	7.72556	4.77485	13.7118	13.2574	18.6128	2.96811	3.16061	4.85605	8.76193	8.39969	3.87164	1.07302	6.14379	6.03551	1.27818	4.35576
UTP--glucose-1-phosphate uridylyltransferase GalU	5.03314	3.90002	1.65064	5.18965	5.30735	0.592197	2.39302	3.257	8.36191	9.44771	10.7773	9.60014	9.7701	9.63188	10.8653	9.43446	8.54675
50S ribosomal protein L25	2.06086	1.20463	1.33023	4.43309	2.7854	4.80507	2.97169	1.30606	11.1241	7.1972	8.45368	12.516	12.1754	12.3688	9.7185	12.0693	7.67123
alpha-1,4-glucan--maltose-1-phosphate maltosyltransferase	4.05238	3.3208	1.88173	16.0017	15.5934	9.4582	2.31726	2.86617	6.41412	8.03323	5.26087	4.71768	6.68054	5.75631	7.73859	7.41111	5.38785
DUF5615 family PIN-like protein	2.2685	0.715912	0.855336	2.03354	6.42481	1.63123	2.565	6.85144	13.9792	8.68766	11.0535	4.62008	9.27606	11.9853	7.18078	9.28997	10.7456
thioredoxin domain-containing protein	7.35824	4.18639	2.89854	6.52044	10.3981	6.30939	0.765624	1.48572	7.89903	8.9028	8.68977	6.69456	5.9957	7.28455	11.296	8.02055	8.63616
helix-turn-helix transcriptional regulator	3.5582	2.23327	3.56844	7.16704	2.46482	3.86721	4.78329	5.31414	7.70043	9.54038	6.26655	6.45317	11.3943	9.02742	10.7819	7.47982	7.54087
molybdopterin-synthase adenylyltransferase MoeB	3.66054	2.93962	2.78435	3.96065	5.03786	1.35691	4.31694	3.26328	9.4626	7.25667	7.2782	11.5729	10.318	10.6795	11.8534	6.58335	7.54466
FecR domain-containing protein	4.37495	5.96004	4.00867	7.81803	2.42642	4.68027	5.2266	3.62043	8.81849	12.7352	9.83763	4.94832	6.12586	4.03709	9.60378	5.22288	9.53862
30S ribosomal protein S8	4.79274	0	2.2891	7.09138	3.33964	0	4.6143	5.58761	8.84306	8.51526	11.1624	7.35769	8.94459	6.30854	10.6976	7.51294	11.0945
diaminopimelate decarboxylase	3.61982	1.68485	1.06844	6.3453	5.19594	1.28168	4.44572	4.5214	8.91148	7.75695	7.92074	7.87516	7.15887	9.08097	10.8776	10.2873	10.0962
PAS domain-containing protein	4.48467	4.56068	5.09645	4.55634	5.72176	6.00051	4.27493	4.20487	7.21832	7.26996	6.41412	6.3229	7.19701	8.38378	9.60612	7.19614	9.50763
malto-oligosyltrehalose synthase	4.82186	4.87529	4.79834	12.7266	14.3238	10.7374	1.81302	3.2277	6.83226	7.16388	4.53119	5.16677	6.03967	4.44724	6.95097	5.40079	5.55388
M24 family metallopeptidase	4.54824	8.63517	3.26698	6.06986	6.03053	5.29868	5.36751	5.27688	5.92631	3.60146	4.97534	5.59794	11.5164	8.35861	6.66554	7.50848	7.38762
ATP-dependent Clp endopeptidase proteolytic subunit ClpP	4.69416	2.98593	2.37324	4.69102	6.23684	8.51628	5.22019	1.62889	5.82488	10.7896	9.69743	8.31784	9.57687	9.10196	5.33668	7.96524	4.79915
putative zinc-binding metallopeptidase	4.57575	4.46177	4.25112	5.26611	6.22195	4.5925	3.45322	3.4644	7.54877	7.00325	10.1279	7.36047	5.72138	6.01446	9.54624	6.9921	10.4731
1-acyl-sn-glycerol-3-phosphate acyltransferase	5.65332	5.40358	2.53019	6.30791	6.07889	4.87646	3.86513	3.38619	5.2813	4.84036	6.94899	6.09139	6.88484	5.99184	13.783	8.03456	10.8542
acetyl-CoA carboxylase carboxyltransferase subunit alpha	3.3452	3.1697	3.1062	6.11699	3.62596	2.79147	3.06983	4.24713	8.56199	7.27048	8.05421	9.53345	11.181	10.2643	6.67164	7.94331	7.63859
DsrE/DsrF/DrsH-like family protein	2.55395	2.68981	2.55573	2.63912	3.31434	2.03904	4.65749	4.46587	6.19932	7.60686	8.82463	10.9569	12.3751	10.3564	6.43891	5.65823	12.2728
dTMP kinase	7.01313	5.697	5.30565	6.06923	5.85199	7.99221	2.96104	2.56992	6.3458	10.3299	11.3628	5.29146	5.60461	3.55157	6.80331	6.47883	8.10584
citrate synthase	2.57936	3.87982	2.37668	5.29626	1.93308	3.27328	17.3006	14.0755	4.37921	2.50326	3.83672	7.62228	3.96863	5.97075	4.15703	4.60488	5.58793
DUF1428 domain-containing protein	0	0	0	0.97581	0	1.50786	1.84713	6.15106	6.5853	10.0352	18.4321	9.1121	8.43991	9.54896	11.7764	7.44349	13.1527
quinolinate synthase NadA	3.91554	2.58614	2.86309	7.13565	8.36749	4.89997	1.49815	2.11634	6.78265	5.86531	8.61419	11.0086	6.43129	12.394	7.14385	8.00527	7.33523
DoxX family protein	1.90465	1.63647	2.95857	3.76274	10.9807	5.01464	3.15218	2.14738	6.52585	6.84589	5.93964	10.0208	9.96312	9.13493	8.03321	10.6848	7.37347
DNA-directed RNA polymerase subunit beta'	2.18845	1.58267	1.21876	3.08761	3.13781	1.1582	5.24404	6.68769	7.84457	7.73781	8.04361	10.1543	10.0839	9.44746	8.84693	7.20031	8.98027
4-hydroxy-tetrahydrodipicolinate reductase	4.70299	4.71912	1.68467	4.56657	2.18474	2.01613	5.35114	2.92425	7.65658	9.54162	11.5619	8.79926	7.83668	7.15765	7.69802	8.47809	7.53694
ATP-dependent Clp protease ATP-binding subunit ClpX	1.50203	3.95734	2.63719	3.33035	1.05258	0.429272	3.68393	3.97582	9.22179	10.0186	11.0931	6.91233	7.80288	10.1458	8.70737	9.90107	9.63132
S-methyl-5'-thioadenosine phosphorylase	3.61499	3.95429	1.83812	5.24957	4.4028	3.60071	4.4439	4.74624	8.10073	7.60115	7.88574	5.44529	6.99801	8.30477	7.80945	10.1974	8.6062
NADH-quinone oxidoreductase subunit N	3.4553	2.55416	2.12306	4.5779	3.56332	2.54942	2.67264	3.3601	8.43316	11.7833	8.40465	7.83054	6.8054	7.16644	11.184	8.95979	8.15001
HAD family phosphatase	1.93138	4.38972	3.14939	10.0086	1.22069	1.92941	5.67474	3.61568	6.986	10.8868	3.84376	6.99336	7.19339	6.96905	8.00835	6.9055	11.7902
UDP-glucose/GDP-mannose dehydrogenase family protein	4.23864	1.59097	2.46154	3.62945	6.23502	2.00736	3.58047	4.15047	8.45315	7.81306	6.44293	9.37951	11.9098	9.66333	7.97726	6.66034	6.03561
DNA polymerase III subunit beta	0.956726	2.88149	6.08223	5.60091	4.56132	1.84985	3.36535	2.84129	7.75892	6.34984	8.41002	7.84779	14.673	8.2172	8.4425	6.51234	6.54631
histone deacetylase	1.14258	1.50478	1.43251	1.29435	1.85772	2.85725	6.12523	5.90554	5.20843	6.21183	3.62206	9.59253	13.0608	11.3501	7.43837	9.0897	11.7495
50S ribosomal protein L7/L12	2.88124	2.78704	1.76722	3.18417	3.28237	1.15393	3.09985	5.50818	8.46713	7.83289	9.66078	6.23654	8.887	7.14474	8.75598	10.462	9.73182
adenylyl-sulfate kinase	2.7209	2.31664	2.82434	3.732	2.96507	2.51305	11.2715	10.107	5.65452	6.53668	4.79325	7.46303	8.76192	4.18804	7.78088	3.648	6.77569
ketoacyl-ACP synthase III	3.81885	2.64071	1.98612	2.07318	2.21775	1.64967	3.66087	3.7149	9.38754	7.93031	10.2969	8.97603	9.84037	8.01653	7.96689	8.36631	8.47504
mechanosensitive ion channel family protein	3.73424	2.92431	0.977259	2.72214	2.42495	2.76327	4.37298	5.10085	10.8986	11.153	6.18112	5.9393	10.2994	5.87968	10.4568	6.13894	7.96795
thioredoxin-disulfide reductase	4.98295	3.86288	1.96103	4.55943	2.38287	6.46187	3.59167	3.9884	6.91299	6.90231	7.18552	7.89086	8.2109	9.64352	7.64592	8.36146	5.84567
50S ribosomal protein L13	0	1.1014	3.51962	2.45041	4.10792	1.26363	6.57344	6.49813	7.66976	6.43772	6.29711	5.0819	8.84116	17.0551	7.89055	5.53022	7.08028
50S ribosomal protein L15	3.00982	4.75673	1.00628	3.50702	0	1.20427	1.47522	5.89511	4.80206	7.74756	11.4496	4.85163	1.68515	7.973	16.3025	13.8712	10.5045
DNA repair protein RadC	3.33927	2.75547	3.70836	2.66618	1.84868	0	3.33884	2.24887	7.26868	5.89631	8.63535	9.06711	13.3144	9.08588	9.49207	8.38412	9.3618
DUF4160 domain-containing protein	1.14991	2.07238	0	4.50538	0	0	2.91649	5.92889	9.95453	13.1546	8.41429	9.46025	10.8149	10.1868	3.65635	7.55476	8.86044
fibronectin type III domain-containing protein	1.81098	0.729497	2.16114	1.7552	0.353766	2.26016	5.34685	7.99638	14.5612	12.2699	12.2475	4.30529	6.98462	4.14436	4.5764	6.1234	8.46245
type II 3-dehydroquinate dehydratase	3.24214	0.948799	1.21826	1.03687	3.58097	1.08094	0.999129	1.77449	10.2887	9.66198	8.79394	10.6266	10.2338	14.01	6.78984	8.89025	8.13255
NADH-quinone oxidoreductase subunit L	1.84244	2.58851	2.54133	3.15286	4.69295	3.41898	3.85597	4.05813	9.977	8.09768	9.47031	6.83194	7.19298	8.36492	7.27744	8.4954	6.83599
lipid-binding SYLF domain-containing protein	3.50203	1.28375	1.72597	1.75006	0.662869	0	6.76777	7.09234	10.1115	11.7134	9.59453	7.94058	8.0978	7.22278	4.73231	7.37558	6.10832
50S ribosomal protein L9	1.13535	2.49865	3.16284	0.367473	3.69193	0	1.04796	1.82089	7.51144	4.07862	2.05665	17.8716	10.5789	18.6381	9.45346	5.04971	12.0622
exopolysaccharide biosynthesis polyprenyl glycosylphosphotransferase	3.71277	2.57354	2.72215	18.5946	11.12	8.99132	2.75359	0.744203	7.34882	9.6264	3.53976	3.01862	2.73516	1.80048	9.77003	6.00381	5.60208
YqgE/AlgH family protein	5.26186	2.85771	2.83674	2.44661	3.00901	8.68237	2.57606	3.04005	5.35725	6.46989	6.19729	14.3119	7.28477	7.86904	8.13167	5.11976	8.05127
thymidylate kinase	5.50526	6.77637	3.6509	7.58325	5.33595	6.6465	4.0406	2.76778	7.91742	4.55855	4.65938	3.70529	5.80137	8.38722	5.73676	7.58949	8.19663
FmdB family transcriptional regulator	3.17496	4.87834	4.86518	4.11049	2.58108	0	1.94521	2.59107	10.5532	15.8521	8.627	2.13243	5.92536	2.74254	11.5749	4.35485	13.8511
peptide-methionine (S)-S-oxide reductase MsrA	2.36609	0	1.29471	2.29441	3.74873	1.96761	2.66504	3.93242	9.65856	3.34933	5.96981	10.1318	13.9768	8.62993	8.89961	7.84822	11.9789
sulfite exporter TauE/SafE family protein	5.74371	3.42807	5.95723	11.6494	3.18477	6.40387	2.74138	2.80383	8.00077	6.63793	8.42004	3.86077	5.88913	4.89203	4.76293	5.9795	8.77764
Fe-S protein assembly co-chaperone HscB	2.6508	2.96701	1.88655	6.81976	4.87415	0.750776	0.692673	2.46053	12.1648	9.88868	6.47155	5.55821	4.89993	4.98802	13.3451	5.35871	14.5366
RNA polymerase sigma factor RpoD/SigA	2.36034	0.376796	0.953773	3.88924	4.87713	1.72121	7.67803	5.88982	3.47024	4.24124	3.45227	18.1745	13.2403	8.56812	6.44492	4.6348	5.01418
3-hydroxyacyl-ACP dehydratase FabZ	6.67343	4.71111	2.66126	1.93799	5.81427	3.58882	2.57427	4.54418	4.5555	7.14102	7.02776	6.86111	11.1646	9.27072	8.70798	3.27202	7.39981
50S ribosomal protein L17	6.32443	2.23503	3.20686	0	2.09927	6.34739	1.94389	5.27125	9.35143	7.86631	11.9701	5.57209	4.15657	8.11032	6.61434	9.68544	7.0985
50S ribosomal protein L19	1.25444	2.77346	1.44219	4.25764	0	0	3.24357	3.53811	11.712	7.01033	6.68572	9.40705	9.81755	10.2454	10.0299	10.1449	5.81296
endonuclease III	4.50325	3.59264	1.82364	4.50579	0.662869	6.63421	0.752768	1.99637	6.51472	8.20653	6.66699	10.2351	9.24988	9.41816	6.39128	9.47096	8.66963
phosphotransferase	0.739252	1.04783	1.52889	1.27219	2.49197	1.48028	18.3558	9.10829	4.68247	6.64824	4.66098	9.42665	6.19713	6.01172	4.53012	4.5265	4.17157
hydroxylamine oxidoreductase	0	0	0.436892	0.297239	0.257652	0.621557	3.27279	4.35574	6.52498	3.63996	10.6867	9.909	9.83105	17.6511	10.3115	10.5492	8.20578
50S ribosomal protein L34	9.96586	7.00003	6.66382	1.29024	6.48138	0	0	0	6.05721	7.96129	3.61056	4.01607	16.7392	14.9215	6.2284	4.3742	4.9688
CDP-diacylglycerol--serine O-phosphatidyltransferase	3.35553	2.06351	0.935935	2.76402	5.4619	2.01613	4.72527	1.82767	4.96727	7.59572	11.1515	6.75605	10.0146	7.52724	8.02705	7.35575	10.0384
phosphoribosylformylglycinamidine synthase subunit PurL	3.84373	2.84712	1.93965	4.43474	4.29702	6.00781	2.87019	3.72456	7.94073	7.67293	8.37876	7.26655	6.27892	6.22827	7.0037	7.90646	7.78732
IS3 family transposase	4.42019	3.62862	1.58345	6.82291	3.43338	4.87822	3.59601	2.81011	7.01497	7.19895	7.98403	2.06899	7.30563	9.67193	10.3071	8.32824	5.4247
thiolase family protein	0.56529	1.7148	1.76325	5.80765	5.8154	3.72725	8.19174	11.5192	3.46615	4.51373	3.50088	10.0108	5.59487	4.82492	5.55373	4.50373	8.64017
DUF4383 domain-containing protein	0.610155	0	1.01997	1.57988	5.95229	10.9859	0	0	4.17206	4.60347	2.21055	2.45882	3.41615	2.81095	13.9821	27.4503	18.2527
F0F1 ATP synthase subunit epsilon	3.19877	1.11703	1.07097	0.414719	2.06853	0	7.42438	7.30741	6.30863	5.38819	5.78211	7.30584	10.1419	6.251	6.66381	11.228	10.3699
BolA family transcriptional regulator	5.00245	2.18377	0.632641	3.64786	3.67001	13.7736	3.09094	0.60245	3.53808	2.52586	5.1548	15.6445	13.04	5.84426	3.53378	8.64441	6.97099
NAD(P)H-dependent oxidoreductase	0	0.855982	0.753348	1.75342	0.39628	0	7.8053	10.8031	4.54857	5.26875	6.83014	12.408	12.1924	7.42397	5.32577	7.19904	6.13924
HAD family hydrolase	5.7394	4.53432	5.5707	8.36444	9.46024	9.59357	2.42004	1.59841	5.30874	4.83011	4.0263	3.87121	4.87496	6.20301	4.59199	9.42348	6.50137
GYD domain-containing protein	2.70076	2.43558	1.01008	4.69369	5.77549	0	1.63224	1.44946	6.08611	6.7001	5.69667	3.57868	11.6356	11.4195	9.32638	11.7336	11.206
glutathione peroxidase	1.63078	2.75496	1.6871	1.64811	4.88358	9.61539	4.11045	5.35166	8.06259	6.47074	3.87277	10.4148	11.5771	9.36144	2.65198	3.79801	5.9909
sugar transferase	3.97462	1.56729	4.89987	2.28827	3.58859	0.879586	1.07749	2.15766	9.18732	10.4538	8.88463	3.5659	9.47548	11.7068	6.29372	8.71302	8.08184
prephenate dehydratase	6.76454	3.51957	1.39605	3.08143	4.07349	1.50365	1.53497	3.95295	6.85243	9.56244	8.84991	6.56258	9.35148	7.93524	6.26319	6.32304	8.1194
polyribonucleotide nucleotidyltransferase	2.41581	2.68198	1.70191	4.36299	3.09986	2.03471	3.7471	4.57114	7.35303	7.63075	8.64463	6.92598	5.81683	7.10538	7.82603	6.98192	11.2609
type II secretion system F family protein	1.11006	0.58478	2.3051	2.67714	1.80484	0	5.58921	4.50338	10.8227	7.11945	10.5798	6.67348	6.64715	10.9448	7.1454	6.32096	8.38499
M48 family metallopeptidase	4.10651	1.03625	1.42271	4.98717	2.9721	3.5925	3.69699	2.3479	5.9001	4.88684	7.07264	9.60133	5.70787	8.73311	8.89516	11.0795	9.16475
DGQHR domain-containing protein	4.36343	6.598	3.10678	6.43375	4.72966	5.81953	2.07927	3.69286	6.26184	5.70201	7.24552	7.16381	8.36958	5.72351	6.31256	5.05398	6.64745
branched-chain amino acid transaminase	3.24546	3.36761	1.64404	3.81978	1.91883	5.31224	4.15756	3.69199	5.60391	4.45204	7.21518	10.1062	10.1867	9.00497	4.60983	7.76996	8.09064
deoxyhypusine synthase family protein	4.1684	1.28282	2.07234	2.54226	5.69985	1.03838	2.57964	4.57938	7.32134	6.3416	7.36959	9.73155	10.7421	9.77209	5.4616	6.41577	7.40682
S41 family peptidase	2.2005	2.97333	0.887253	2.4504	2.27331	0	5.35416	4.84608	7.4138	7.94634	9.89633	7.21903	9.63899	7.66093	7.47936	6.10331	8.42933
adenosylmethionine decarboxylase	0	1.16667	0	2.1504	0	2.6583	4.88463	6.14499	9.08581	10.9099	9.0264	9.37084	9.29953	6.88682	4.84431	5.83227	9.9376
ATP synthase F0 subunit C	0	1.03619	1.30669	5.33777	0	0	4.0973	2.78237	6.27056	8.89727	9.62024	11.097	9.89704	15.5871	6.14644	9.04814	2.94205
MdtA/MuxA family multidrug efflux RND transporter periplasmic adaptor subunit	4.81576	8.67735	3.9091	7.2602	8.55619	3.50677	3.24028	3.22662	5.25717	5.25743	5.18117	5.45044	10.0559	5.44484	4.80903	4.08164	4.9219
SAM-dependent methyltransferase	4.28497	2.99336	2.69515	3.40414	3.51836	0.810844	1.44757	2.42659	6.95695	6.41113	4.32037	8.34247	11.8315	10.0801	7.96799	7.95425	9.00848
phytanoyl-CoA dioxygenase family protein	3.99494	4.01953	4.07576	4.74488	3.80205	3.44682	4.15934	4.39952	7.66183	9.27993	8.3996	6.18094	10.1121	4.66194	4.76616	5.06947	2.88926
sulfurtransferase	4.48266	5.26375	2.73117	6.56549	7.35161	5.4239	2.89613	1.04701	4.94617	4.02808	4.68012	6.93172	13.0886	5.9183	6.18577	3.93621	8.47808
NADH dehydrogenase (quinone) subunit D	0.922555	1.24535	1.7207	2.7347	3.60964	2.27747	1.80981	3.11651	9.10249	7.7398	8.94021	9.36398	8.37695	8.20608	6.32864	8.60346	9.33389
GDP-mannose 4,6-dehydratase	2.94055	2.82349	2.8028	6.48999	5.62276	0.526204	3.09135	3.86811	4.98586	7.3549	7.50448	8.36432	8.04471	8.49391	5.61665	4.69044	9.14933
phage holin family protein	4.30595	2.14272	1.68025	13.7714	16.0259	13.9948	0	1.34847	4.42695	3.555	1.16889	2.15238	3.36257	4.63166	7.80409	7.01372	7.77901
signal recognition particle protein	3.60194	1.0543	2.11889	2.20291	4.87839	3.20421	2.45634	2.29117	6.68743	8.07903	7.79835	8.60235	8.21224	10.4915	7.08492	7.68026	6.73228
methyltransferase	3.67585	2.95048	2.65535	3.17098	4.59632	3.17331	2.87755	2.61668	5.01051	4.41109	5.97484	11.1945	12.04	11.3682	4.61699	6.55629	5.17938
30S ribosomal protein S16	5.62511	1.58777	0	1.89665	5.718	5.60859	4.03093	2.95786	3.51736	3.76742	6.56148	6.12025	13.7263	6.02729	8.60316	5.90313	9.51244
cobalamin B12-binding domain-containing protein	4.8708	1.35077	1.23449	4.82245	4.79047	3.24279	4.46937	2.78234	6.57947	5.5877	4.29474	6.0446	9.23311	10.2106	9.33224	5.82007	6.32443
molybdate ABC transporter substrate-binding protein	10.9076	8.93377	8.84469	11.3686	8.32502	3.21569	2.32528	1.36245	4.22432	5.02767	4.81277	4.7327	4.07759	5.58749	2.16948	3.05386	3.68766
TfoX/Sxy family protein	2.61241	0	1.45569	4.50957	1.08023	7.10585	5.02802	1.4122	10.5612	9.13896	5.99818	4.69078	7.95189	7.265	4.07659	8.13758	10.2398
ribosome silencing factor	5.01592	0.610468	0.71348	1.60801	6.96018	0	2.1462	1.35149	8.21271	9.11916	7.21551	5.12413	7.17539	6.92641	12.0808	7.70786	10.7672
30S ribosomal protein S19	0.944134	1.6579	0.526091	1.22233	6.14026	1.8888	0.578443	6.67768	7.89031	4.60917	3.42053	9.51175	14.0961	8.69915	10.8177	6.21597	5.8841
homoserine dehydrogenase	2.87345	2.16248	2.28606	4.78303	3.00339	2.05304	3.51954	3.45662	5.76606	7.01189	8.73723	6.34117	7.84596	5.90573	10.2595	6.98171	7.93075
4-hydroxy-tetrahydrodipicolinate synthase	1.85571	0.543106	1.89398	4.00214	4.01948	1.23749	3.97541	4.20044	7.62673	7.13067	8.96223	7.05068	5.48352	6.92915	8.04845	8.81687	8.47464
Spy/CpxP family protein refolding chaperone	1.80287	1.18719	0.502298	2.62586	0.73282	0	21.539	17.4105	1.7743	3.20052	1.63292	15.4387	1.68233	3.3742	0.938954	0.989141	0
ribulose-phosphate 3-epimerase	4.70283	3.47406	3.05433	4.04449	3.18758	3.12485	1.92228	5.49185	5.93332	6.27224	6.33172	5.77167	5.8237	6.54659	4.06837	7.74823	11.7283
DNA-directed RNA polymerase subunit omega	2.26116	1.32353	1.67996	0.97581	1.22547	1.50786	2.30891	2.40701	8.58006	2.67606	5.46135	9.087	12.6366	17.7705	4.71055	7.42982	8.45531
phosphoglycerate dehydrogenase	3.40197	1.79318	2.15435	2.20344	3.31593	2.38339	3.23189	2.03608	7.85904	7.69806	5.39092	6.59237	8.24852	10.3796	5.13707	8.20662	10.1743
translation elongation factor Ts	4.07694	2.7841	0.757253	5.86472	5.89217	0	4.44903	2.95748	5.85071	3.61877	6.97495	6.38921	8.45412	12.2633	4.71848	5.46775	8.46954
30S ribosomal protein S4	4.31215	1.89304	1.20141	1.11655	0.701111	0.862671	3.6987	3.75373	7.3713	3.25341	8.983	10.1367	14.0834	9.93292	9.43243	2.83902	5.3749
VTT domain-containing protein	4.27489	4.12609	7.19538	4.03724	6.62579	5.23747	2.15595	3.33756	5.05089	4.41437	4.35125	4.03457	6.02759	6.41431	8.32707	5.51332	8.05297
four helix bundle protein	1.38733	0.592108	1.17544	1.38614	0	0	6.74022	6.76424	7.25962	8.78043	4.22055	5.08682	12.5536	11.6128	2.89972	8.20151	6.40192
NADH-quinone oxidoreductase subunit J	3.1291	2.28686	4.61509	3.36889	3.42696	5.22232	1.21485	2.5537	8.71995	6.95753	5.66016	6.32531	5.92013	5.59315	7.03846	6.90775	10.9394
ABC transporter permease subunit	4.55781	2.30395	2.08124	3.9475	2.09856	3.28448	5.23479	2.67797	4.69927	6.17789	9.62916	7.55734	5.03993	8.06073	4.01753	5.5682	9.68185
CpsD/CapB family tyrosine-protein kinase	3.98661	3.5013	1.11477	11.8306	7.03385	7.99001	1.67354	2.34911	7.58005	5.75682	5.73031	1.78178	2.80023	2.8718	8.67513	5.84084	7.8769
DUF2203 domain-containing protein	1.95933	2.83715	1.4436	2.51556	3.19338	6.61803	2.44285	3.94768	6.19893	5.44583	9.48098	4.42184	13.5706	7.52305	4.78545	5.73724	4.93492
5'/3'-nucleotidase SurE	6.29706	6.11984	2.79594	4.09704	2.70888	2.00395	3.27007	1.44591	9.34015	8.04608	7.93779	6.04996	4.98289	2.49211	8.45312	6.72588	4.99657
DUF3501 family protein	4.36401	4.1734	2.04011	2.10583	2.97618	0.91084	4.02799	4.61823	4.72878	5.53095	5.86074	10.4949	11.9165	7.08561	3.43759	4.54021	6.67411
50S ribosomal protein L23	0	0.811859	1.03049	1.19713	1.50341	0	6.23168	4.52769	6.3226	4.10376	6.70001	9.93668	15.5312	5.85735	5.77892	9.13171	5.76278
glycoside hydrolase family 15 protein	4.444	2.57066	3.43897	8.78633	6.97499	7.63143	3.75392	3.27904	4.08944	5.22964	4.24724	5.5487	5.49285	4.1215	5.20153	5.21119	6.23086
cyclic pyranopterin monophosphate synthase MoaC	3.22454	2.83336	2.38476	2.83223	2.66764	1.09412	0.323248	0.28705	5.35046	6.27376	8.28221	6.79759	10.9729	12.0275	7.829	4.19083	12.0127
bifunctional 3,4-dihydroxy-2-butanone-4-phosphate synthase/GTP cyclohydrolase II	3.1137	3.90486	1.98367	4.3147	4.70876	3.56314	3.54262	2.78595	5.66543	7.207	5.43678	7.17925	6.64176	5.64066	7.18095	7.57444	5.81889
integration host factor subunit alpha	0.985635	0.865388	0.549216	1.91409	0	0	3.01935	2.14499	3.36974	3.50433	2.67816	11.2538	11.9565	14.7638	8.21327	5.40767	15.9711
50S ribosomal protein L5	0.887311	1.7336	1.91396	2.01773	4.72211	1.0372	3.62873	4.76947	7.33452	6.88971	7.5344	6.49323	9.15498	6.2112	6.92683	7.30289	6.2153
NADH-quinone oxidoreductase subunit C	1.38808	0.594905	2.65236	0.909727	5.19675	0	1.72132	2.98825	9.30269	7.61308	4.98788	7.12699	9.13604	10.766	8.96515	4.88198	7.831
TIGR00282 family metallophosphoesterase	3.80934	3.04055	2.31561	2.4659	4.50444	3.46401	1.90953	1.13047	6.97171	6.60879	5.01854	7.21032	8.07874	6.58104	9.73938	8.35996	5.61148
alcohol dehydrogenase catalytic domain-containing protein	1.81454	0.688326	2.16459	2.30819	2.95026	5.1367	12.515	19.9975	2.4662	1.33357	1.43854	8.26983	2.81382	3.72873	1.08365	0.582364	2.2861
patatin-like phospholipase family protein	3.52233	4.37455	2.37279	4.01097	3.00063	3.9414	3.54939	4.83854	5.89289	7.14446	5.62827	6.46927	5.92739	6.30408	4.08362	4.09629	8.358
MogA/MoaB family molybdenum cofactor biosynthesis protein	8.37878	2.43276	3.12488	5.93726	3.6472	4.35483	3.19394	1.75842	8.04344	9.22046	4.36094	2.65887	4.6168	5.88948	7.28264	4.05257	6.16696
DUF2334 domain-containing protein	4.68955	3.15001	4.43052	10.1912	5.04473	4.00291	4.47175	4.81504	5.17353	6.76804	4.43114	3.5878	5.14085	4.76661	3.91134	3.76251	4.12018
phosphomethylpyrimidine synthase ThiC	1.41502	1.85726	2.5216	2.01574	2.52702	1.40939	3.63535	2.48736	6.97211	4.22466	7.67049	6.45196	8.95443	8.78671	7.64694	7.12238	8.00038
Fe(2+)-trafficking protein	6.75683	0.709462	0.450258	3.23966	8.13705	0	3.56127	1.40397	2.30186	5.53086	4.08431	10.6012	7.12515	7.68304	6.38044	9.7801	6.47065
M48 family metalloprotease	2.29186	2.23282	0.646955	1.89155	2.82584	0.625211	3.04862	2.77267	7.4755	7.75895	6.70979	5.72346	12.4418	6.87084	8.50582	6.37428	5.49646
isocitrate lyase/phosphoenolpyruvate mutase family protein	1.76555	2.11366	1.25218	0.831481	1.3058	1.92769	2.16428	3.31959	7.79178	7.40981	8.14324	6.46807	8.83963	8.04287	6.35395	7.22208	8.20272
NAD(+)/NADH kinase	2.19092	2.47242	1.91862	3.23828	2.02543	1.25479	3.04215	1.36025	9.13925	5.82154	6.23129	7.14983	7.01936	5.04923	10.0971	6.18468	9.36264
type VI secretion system ATPase TssH	2.26945	2.16585	0.769748	1.40521	1.12301	0.592197	5.56171	7.24729	4.9852	7.13801	6.43466	5.76565	8.10256	7.61414	6.68062	5.63016	5.78053
bifunctional phosphopantothenoylcysteine decarboxylase/phosphopantothenate--cysteine ligase CoaBC	3.23423	3.79963	2.28923	3.78073	4.55572	0.856494	2.91398	2.00431	9.26305	6.90167	6.86986	4.07592	5.63368	5.87346	6.0792	8.78044	6.18092
cysteine synthase A	3.09965	2.23724	1.9748	3.08981	5.29025	3.20421	1.78186	1.87485	2.85419	4.91528	6.30229	10.1317	9.45775	14.528	5.75448	3.14013	3.99872
type I DNA topoisomerase	1.95735	2.02118	1.4113	4.47108	3.34371	1.84362	3.1742	2.25497	6.67972	6.94456	6.46511	7.56796	7.84133	7.21533	6.56838	7.95342	4.86594
alpha-D-glucose phosphate-specific phosphoglucomutase	1.96408	1.15017	1.09376	1.90537	3.45999	2.61951	10.8362	8.10554	4.35283	4.72225	3.26083	6.16147	7.63817	4.61914	5.11489	4.30806	4.48974
MOSC domain-containing protein	5.29818	5.80826	3.21523	7.17707	6.39165	4.45837	0.93225	4.74098	4.67193	6.84492	2.71534	6.27266	3.52146	4.11104	9.42096	2.95015	3.79131
cation transporter	4.77211	5.66063	5.93227	11.6783	5.84386	3.26246	3.74081	2.02039	4.44337	6.19035	5.35714	3.15107	4.55714	3.36394	4.79026	5.71505	1.73072
hopanoid C-3 methylase HpnR	2.09266	5.51741	3.98608	9.48572	5.3951	5.58353	1.60659	2.37515	5.49701	7.04239	5.05211	3.27754	5.86392	3.11516	4.7248	6.69953	5.65858
ATP synthase F1 subunit gamma	3.3541	1.32674	1.3486	2.55287	2.96636	2.40853	2.24694	3.3272	6.59931	5.53706	6.90763	5.30158	5.95282	10.4903	8.90386	5.66197	7.22056
GTP cyclohydrolase I FolE	3.3532	2.2237	2.51255	6.99244	2.06045	1.69283	4.10076	2.26937	8.05497	4.64986	4.54042	5.32117	8.22188	6.71876	5.695	6.45349	6.80673
FIST C-terminal domain-containing protein	5.36297	4.14422	2.62175	3.14494	2.92005	1.34412	4.13144	2.97517	6.41832	4.39462	5.31304	6.19405	5.65874	7.57382	6.30414	5.39411	7.30995
ubiquinol-cytochrome c reductase iron-sulfur subunit	2.71791	0	1.46411	1.88636	1.73321	1.56473	4.68345	6.93425	3.80665	5.24491	8.65926	8.91678	7.33008	6.7603	7.01567	3.68424	5.88008
50S ribosomal protein L1	3.50803	1.36957	2.3884	1.51244	1.2681	2.34046	5.25422	5.51543	3.69961	6.74679	8.12376	5.23382	8.36643	7.18236	6.49216	3.42329	5.82873
acyl-CoA desaturase	0.837757	1.22805	1.38939	2.06749	0.865569	4.18566	3.84313	2.38869	4.51664	5.4933	5.39973	9.70137	7.40279	13.8167	5.71162	5.97981	5.44775
YjbQ family protein	3.90972	1.14547	1.09178	3.38806	0	1.30026	0	1.43005	6.6942	4.97012	4.74866	7.89979	9.74466	6.01947	11.5795	7.22703	11.4679
IMP dehydrogenase	2.02176	2.4206	1.84348	1.90363	2.09184	0.367696	3.04038	1.79994	7.81975	7.50449	8.49	7.77703	7.20333	8.57325	5.93484	6.45374	5.49826
adenylate kinase	1.64574	1.44496	0.68778	2.92967	0.66895	1.6462	2.77985	4.92461	7.81899	4.01971	7.08034	5.53056	6.53209	4.9888	9.00573	7.22975	10.2567
YggT family protein	1.83046	0	1.01997	2.27016	0	0	3.79718	6.44339	6.76549	5.1015	8.75671	7.23617	8.84034	9.32233	1.88759	8.86958	5.63553
amidophosphoribosyltransferase	3.75709	1.48186	2.29259	4.50636	4.58789	1.50786	2.75149	3.06416	5.85331	5.59128	6.45504	6.92483	6.65235	6.36678	6.06381	7.40934	4.67427
acetyl-CoA carboxylase biotin carboxylase subunit	3.35097	2.23705	2.76296	4.078	2.2348	2.41393	1.10211	2.42464	4.84524	8.02273	6.17204	5.34441	7.89234	7.84532	7.36522	4.24325	8.70312
sodium-translocating pyrophosphatase	2.53693	1.23617	1.92838	2.46924	2.27929	1.52812	4.80605	4.41705	4.74188	6.26721	5.4163	6.40897	7.84105	8.03309	5.17807	5.06081	7.97323
peptide deformylase	3.57318	2.27291	1.13914	3.94057	4.14293	3.05856	3.73482	1.10906	5.48197	2.68775	5.49611	8.56365	6.19449	9.42125	6.40419	8.42072	4.50843
GatB/YqeY domain-containing protein	3.62399	3.71396	5.05861	4.70236	4.90689	6.06201	0.737612	0.989158	6.43983	5.09765	3.83495	3.65238	2.26205	7.67085	5.66436	5.95819	11.2903
glutathione-dependent formaldehyde dehydrogenase	1.61817	2.61583	2.42578	9.24424	13.4676	6.91106	0.70022	0.628846	5.69316	5.50563	3.76875	2.01839	3.83451	3.32804	4.77535	8.35654	6.89921
PBP1A family penicillin-binding protein	2.87837	2.13439	1.92037	4.99303	3.7473	2.06157	2.39867	2.08423	6.21833	7.83918	7.61319	5.05502	4.81663	5.07684	7.21341	7.0476	6.70528
ACP S-malonyltransferase	2.56367	1.26208	2.23459	1.11954	1.39781	0.567834	2.63153	3.73597	5.75407	4.71446	6.76588	8.86483	5.60718	10.0762	5.66582	6.6166	8.91749
molybdopterin molybdotransferase MoeA	3.11726	2.38007	0.92879	3.90832	3.06192	3.33458	3.18577	2.82796	4.66221	6.09734	6.0304	3.92316	4.28093	5.74996	7.15852	8.00268	9.8681
GspE/PulE family protein	1.04685	1.02394	1.23199	2.26144	0.566949	0.466066	5.13731	4.61892	9.35955	8.81395	6.85014	5.0249	6.40367	4.59711	6.54761	5.49323	7.16466
F0F1 ATP synthase subunit alpha	1.42375	1.87006	1.88019	0.45966	0.576978	1.06455	4.6778	6.47445	4.92797	4.88464	5.3077	8.70458	6.79183	12.5798	5.17859	2.92496	5.97513
NADH-quinone oxidoreductase subunit NuoI	3.36309	2.07415	1.03996	2.46655	2.27492	1.99373	1.47824	2.92531	8.10669	6.89165	7.60605	4.99192	5.77265	5.92302	5.40125	10.3187	6.40547
radical SAM/Cys-rich domain protein	2.84494	1.36303	1.58778	6.20371	4.20765	4.67507	3.18564	1.83473	4.82932	6.23298	6.58517	6.44624	7.98905	4.93414	4.33281	6.26961	5.1811
F0F1 ATP synthase subunit beta	0.184553	1.31014	0.620877	1.92938	0.60763	2.61677	5.26857	6.70733	5.95588	3.97876	7.60696	8.90383	6.97213	6.56045	2.72171	5.52765	7.44409
CDP-alcohol phosphatidyltransferase family protein	4.98483	1.76729	1.60677	3.05734	2.03567	1.38345	2.43226	3.94591	4.39882	6.04693	9.57536	5.09174	5.1441	4.88734	6.50558	6.40449	8.11257
30S ribosome-binding factor RbfA	2.72834	3.55818	0	3.53226	3.33121	6.7968	4.16944	2.56894	4.14371	2.38873	7.39532	4.51753	9.47154	5.05059	5.65796	5.95517	5.90479
mismatch-specific DNA-glycosylase	2.31114	6.70889	4.22939	6.50659	4.81647	6.39686	1.51468	1.82139	7.0801	5.49027	5.09163	3.64643	3.02878	3.77079	4.47203	3.50865	8.36602
FAD-binding protein	3.51597	2.33852	3.4099	2.64985	1.88644	2.04971	4.18307	3.13186	6.54937	4.18611	6.40019	7.17571	5.64022	6.13767	4.58474	6.32648	6.48885
penicillin-binding protein activator LpoB	2.17776	5.01021	1.71328	4.86079	2.89507	2.62638	1.05817	2.62175	4.68132	2.90318	5.89591	5.82619	12.2654	7.58044	2.76651	3.91009	9.31832
urea ABC transporter permease subunit UrtC	5.18301	4.34782	1.18443	4.12031	1.90888	0.946916	1.73705	3.72192	5.01821	5.85673	6.1956	5.71864	8.36094	6.25487	5.39974	5.93568	5.29849
50S ribosomal protein L3	3.04781	1.52913	1.68236	2.25478	5.66334	0.871046	3.73461	2.83484	5.2927	5.02412	5.521	6.43352	8.0991	7.27128	8.16343	4.29988	4.88438
N-acetyltransferase	5.38647	3.73248	4.64057	3.08176	3.50314	5.56219	4.37119	4.9346	7.53284	5.60852	4.25937	2.09267	4.91797	3.91544	2.24426	5.35135	4.10076
DUF1579 domain-containing protein	0	0	1.26105	2.37038	2.92399	0.901686	4.69732	1.71653	6.03993	7.42678	9.44074	7.29119	7.99105	6.48626	8.19392	3.01963	6.74159
dTDP-glucose 4,6-dehydratase	3.95246	3.93284	3.36707	3.92874	3.85405	4.74369	1.12616	2.70786	7.29323	6.54069	6.17475	5.14408	4.16375	5.00457	5.75682	5.18401	4.91592
tRNA-dihydrouridine synthase	5.14925	3.87447	1.7789	6.32369	1.24112	0.451979	4.48927	2.96095	4.75176	3.98069	4.50713	6.62764	9.00499	4.34328	6.52279	5.79024	4.11382
BrnA antitoxin family protein	0	3.12036	3.45706	6.49051	0	0	0	6.03692	4.21445	5.96294	5.94816	3.10521	4.42044	3.85114	6.84058	13.8689	9.29176
nucleotide sugar dehydrogenase	2.89559	2.73533	4.70403	8.51948	7.35581	2.46178	2.28678	2.59046	5.01583	2.65226	4.31799	5.27372	6.18145	4.8857	4.93518	5.65198	4.62762
adenine phosphoribosyltransferase	5.18189	1.3657	1.16405	3.01485	2.55844	3.11181	3.4906	2.83895	5.71642	5.51463	4.21833	4.89558	8.21093	7.46802	6.49969	4.55481	6.4928
nitric oxide reductase	1.02436	1.2598	0.799532	1.32741	1.00266	0.821215	0.629319	1.45167	6.46936	4.46032	6.13467	10.2039	13.7989	12.7708	4.70631	5.40625	6.1423
D-glycero-beta-D-manno-heptose 1-phosphate adenylyltransferase	2.24941	0.49219	3.75235	5.80607	2.41691	1.12147	2.76065	1.82994	4.62418	4.80817	6.27755	4.89459	4.72113	2.92581	11.096	7.39704	9.79117
serine hydroxymethyltransferase	2.35318	0.375002	1.78552	1.52064	3.13326	0	2.61432	1.27805	7.29657	4.17247	6.18776	5.73862	7.17681	10.3228	7.33857	9.59769	6.38347
DNA topoisomerase (ATP-hydrolyzing) subunit B	1.75034	2.40343	1.70928	2.41051	2.29882	2.62292	2.41516	2.61324	6.41262	5.43858	7.52609	4.69403	7.44171	6.79907	6.81846	5.87384	7.35871
acyl-CoA ligase (AMP-forming), exosortase A system-associated	1.02117	2.24147	2.56058	1.87293	1.93704	1.36194	5.1094	2.6853	4.52566	7.62894	6.16604	5.02962	9.05248	6.17462	7.80027	4.29535	5.51565
bifunctional phosphoribosylaminoimidazolecarboxamide formyltransferase/IMP cyclohydrolase	3.81671	2.28483	2.32009	3.93061	2.25657	2.4295	2.76355	1.69898	5.20633	4.6197	3.61405	9.78772	5.1804	10.9896	3.07203	7.04356	5.62233
transcriptional repressor NrdR	2.32968	2.04546	0	3.39316	0.946955	0	2.85465	2.53498	6.85861	5.16967	6.85772	6.64999	8.69567	6.70794	7.27994	7.66905	5.80769
YgiT-type zinc finger protein	1.18017	1.03619	1.31523	1.52791	0	0	2.89222	5.77876	4.48313	6.15558	9.09108	5.54852	7.43623	3.94758	13.2179	9.06496	1.47103
pirin family protein	5.29641	2.39782	2.72832	2.64069	6.43651	2.78092	7.54544	7.32109	3.02244	2.56776	2.86254	4.70668	4.69484	6.24479	3.86727	3.18564	2.73822
glutamine--tRNA ligase/YqeY domain fusion protein	2.56768	2.50345	2.15605	4.22448	2.5738	2.53172	3.10341	3.2904	5.21145	5.51056	5.59107	4.14545	7.95508	4.89077	7.2908	3.82396	7.53939
phenylacetate--CoA ligase family protein	0.994927	3.38214	1.45388	3.25947	4.10585	5.23317	3.78665	3.48077	6.47953	5.35244	4.12547	3.2468	5.00434	7.16932	5.513	6.00721	5.75895
phosphatidylserine decarboxylase family protein	5.39817	3.64585	2.31383	5.64729	6.76406	1.66144	0.763223	1.58143	7.73219	4.05951	5.27065	6.41716	3.8748	4.06625	6.05941	6.3833	4.65825
multidrug efflux RND transporter permease subunit	3.79069	5.58976	3.40352	5.67351	4.87902	3.42796	2.67477	3.25763	4.47467	5.20537	4.71209	4.89333	4.69579	4.14409	3.64977	4.22793	5.21652
DUF4403 family protein	2.11736	1.09259	1.07179	14.2401	14.0283	6.65128	0.973561	2.02284	5.03517	4.41046	2.25205	0.590411	3.48398	2.36783	3.49859	6.37807	5.0583
50S ribosomal protein L20	2.94075	1.93648	1.65253	2.85544	4.78135	0	0.900854	0.399987	6.15356	2.61026	7.99609	11.8548	6.17428	5.93068	7.65786	5.64702	6.41464
2Fe-2S iron-sulfur cluster binding domain-containing protein	3.89968	2.28262	0	4.62803	2.11349	5.20103	1.59281	2.47528	5.43173	5.4806	2.94339	4.04901	4.24544	8.60853	9.47799	2.85274	9.20106
L,D-transpeptidase	1.81642	1.0801	1.10874	1.68358	1.77263	2.67152	3.59471	4.37232	5.97924	5.84754	7.21996	7.82838	6.4216	7.19888	2.85568	5.87657	5.17623
YggS family pyridoxal phosphate-dependent enzyme	0	3.00178	0.847997	1.47612	2.47697	0.76032	2.09663	2.4804	3.58344	5.39679	9.97825	4.59035	7.42786	4.80281	6.72816	10.0088	8.53303
Pup--protein ligase	1.37085	0.85972	0.436495	2.78894	1.91045	2.74247	2.27967	2.55712	4.46355	5.12791	6.38549	8.15491	6.39597	8.23261	6.93555	7.30625	6.10251
nodulation protein NfeD	1.82067	2.49392	1.89701	2.07293	1.64541	2.41705	4.81857	2.83378	6.46905	6.31908	8.77626	3.64611	5.4529	4.32765	6.90776	6.19037	4.28914
arsenate reductase (glutaredoxin)	3.86607	7.4677	3.01595	4.00419	2.51433	7.73429	2.84235	0.841352	4.11211	4.11791	7.70357	2.5966	2.88606	6.67903	5.63777	2.54533	5.78265
pyrroline-5-carboxylate reductase	2.30363	2.02042	2.75245	3.63541	2.14113	1.31938	2.63417	1.80473	5.77588	4.69887	4.18602	7.29706	6.47377	8.14253	7.56712	6.48442	4.52017
fatty acid desaturase	1.85303	0.783574	1.87156	1.57922	1.98422	0	1.51771	1.85351	5.91799	2.84049	5.06294	11.6638	8.85211	12.3911	7.22802	3.04762	5.81314
anthranilate phosphoribosyltransferase	1.55123	2.04873	1.15112	5.08007	2.07057	1.52958	3.9805	3.55794	5.86142	5.61282	6.37166	4.91702	4.36876	4.68338	7.39508	5.78326	6.16097
ATP-dependent protease subunit HslV	4.51279	7.05174	3.34765	5.19889	4.89277	4.01537	1.81538	1.91148	5.50261	4.22676	4.55176	3.36397	3.27591	3.17431	5.21111	4.39905	7.48851
RNA polymerase sigma factor RpoD	2.52277	1.82363	0.743627	4.22313	1.20443	2.96395	2.09001	3.38557	5.46683	5.98521	4.4312	5.88008	7.47477	7.3455	6.32863	5.69322	5.36081
phosphoribosylformylglycinamidine synthase subunit PurQ	4.11879	3.31918	5.43631	1.96022	3.66364	0.753931	3.45982	1.63691	4.8602	5.84255	5.45752	4.82151	4.20421	3.48265	8.22108	6.18457	5.138
NADP-dependent malic enzyme	0	0.176175	0.111809	0.519559	0.326244	0.802844	22.0054	15.0653	1.29579	1.33579	0.908698	8.35559	1.87239	1.96436	0.62702	0.660534	0.500215
ribonuclease Y	0.855856	2.10231	1.14511	2.76967	2.77882	2.05397	1.56987	2.23562	4.67409	5.38961	4.79927	6.42268	6.69936	8.36543	4.98751	6.93734	9.15603
MotA/TolQ/ExbB proton channel family protein	3.08953	3.07221	1.50891	3.1456	2.46973	2.32029	1.41226	0.834341	4.48181	6.4201	6.14169	8.01615	6.7271	5.47507	6.06632	6.69291	5.71682
alanine transaminase	1.80287	1.58292	1.75804	2.62586	2.19846	0.901686	2.48527	0.980873	7.79028	5.90096	4.89875	6.3571	6.9396	8.17594	6.33794	5.19299	7.02248
MoxR family ATPase	1.70042	2.24857	2.85359	1.8532	3.22765	3.40362	5.18747	3.84005	4.72412	5.70636	4.39264	5.51971	7.41991	6.37194	4.444	4.67605	2.4829
IS1595 family transposase	2.30123	2.01888	2.42669	3.77934	5.13634	4.60375	3.88136	6.60939	4.40983	3.05371	4.4298	8.26333	5.5385	4.18034	3.29152	2.51351	2.85291
UMP kinase	1.86085	1.30706	1.24428	1.92733	3.03317	2.97818	2.28017	2.63228	6.78786	5.45068	4.72345	6.49904	4.862	7.92985	7.75319	6.13084	4.63892
flavodoxin-dependent (E)-4-hydroxy-3-methylbut-2-enyl-diphosphate synthase	1.82067	0.797532	0.633001	3.81057	5.91575	2.27942	1.67093	2.21455	6.38175	4.63338	7.21564	6.0881	4.85829	8.64326	4.26293	7.69888	3.40367
YnfA family protein	3.29189	2.91668	0.921285	2.14053	6.75144	3.2924	5.02847	0.903675	8.51505	11.0371	5.22473	1.11558	3.84002	3.3346	8.59585	1.81422	2.07033
thiamine phosphate synthase	3.50979	4.90568	1.70953	3.65997	3.5468	1.72534	1.86754	1.17761	5.94685	6.31304	6.28391	2.62952	5.6219	3.5304	5.4545	9.99945	4.29168
exo-alpha-sialidase	2.20681	4.07366	2.89259	3.58837	3.23344	1.36626	4.87563	2.53861	3.87981	4.1702	5.43955	5.89649	6.71223	6.42277	5.08977	4.23028	3.36579
acetyl-CoA carboxylase carboxyltransferase subunit beta	3.22636	1.40942	1.43824	2.50622	3.14743	1.93636	1.38369	2.10641	6.4957	6.43997	6.42888	4.76728	5.72022	5.38807	8.40161	3.8943	7.23872
DUF882 domain-containing protein	4.19481	1.64063	1.05704	1.512	2.27861	0.93456	1.13899	3.08984	5.6882	5.59996	3.83818	7.22905	6.28538	8.14956	6.444	5.20657	6.44661
pyridoxal phosphate-dependent aminotransferase	2.51038	2.181	1.89776	2.6483	2.56948	0.451979	2.77098	2.72423	5.68422	6.65195	6.15843	4.73845	4.0063	5.48997	6.39081	5.22395	7.91192
6-carboxytetrahydropterin synthase	2.38821	0.315001	2.11381	1.35091	2.29712	0	3.80669	2.61224	5.24477	3.1162	5.81699	10.4486	7.10093	11.0606	6.32655	3.0226	2.52136
excinuclease ABC subunit UvrA	3.04398	2.50562	1.62239	4.60749	2.7339	1.83013	2.43898	2.24304	6.72424	6.11152	6.24363	3.30022	5.76591	4.51544	6.15377	5.31948	5.24017
uroporphyrinogen-III C-methyltransferase	3.61429	1.81125	2.10933	3.23053	3.36049	2.41217	2.95068	2.99832	5.94791	5.115	3.58365	6.93582	6.42797	4.65802	3.58507	5.86481	5.14466
NADH-quinone oxidoreductase subunit NuoK	4.48464	0.787503	1.49441	4.05275	4.36049	3.58871	3.29713	1.45429	8.50445	3.18057	1.62475	9.62068	2.51087	3.59513	5.57781	2.94284	8.9217
DUF465 domain-containing protein	0	0	0	1.45152	1.84596	0	1.3738	0.609981	4.29671	5.001	4.07473	8.34034	9.48199	14.2695	5.88347	6.22908	8.42023
3-oxoacyl-[acyl-carrier-protein] reductase	2.17731	0.637654	1.01008	1.87387	1.76647	0	2.88863	1.38056	5.64841	3.38309	7.21982	7.30493	8.79232	6.26921	6.79617	8.35319	4.52258
TMEM165/GDT1 family protein	2.01557	6.19385	0.561558	3.9142	0	4.03226	4.32207	3.83808	4.21112	3.13084	8.21504	3.38433	2.82121	6.38385	2.09946	6.63502	6.28078
galactose-1-phosphate uridylyltransferase	4.01058	2.59854	2.70454	3.13321	1.30986	2.68777	3.27532	1.75631	6.49918	5.81781	7.76586	2.34634	6.01482	2.9401	7.24847	4.09544	5.3216
NADH-quinone oxidoreductase subunit M	1.52745	1.77163	1.70174	1.53051	2.48723	0.664597	3.3386	3.29115	6.54785	5.2726	7.18589	5.87769	5.49296	4.36013	6.54615	5.20502	5.911
malto-oligosyltrehalose trehalohydrolase	4.33447	2.1549	2.2575	6.77334	9.22925	6.0975	1.50097	0.939148	3.67526	5.68357	4.30676	2.51938	4.32178	2.66274	5.862	5.39306	3.06915
DUF502 domain-containing protein	4.04021	0	0.920381	3.99225	3.39454	3.30439	1.23766	1.77183	5.00706	7.20546	3.66212	6.77537	9.06346	5.86271	5.26672	4.58056	4.19146
adenylate/guanylate cyclase domain-containing protein	3.04129	1.58658	1.39107	3.08211	2.51816	1.76842	3.24755	3.37034	4.60633	5.49432	5.34755	4.29676	7.48981	5.78572	6.54402	3.62737	5.24165
type Z 30S ribosomal protein S14	2.94075	1.29099	1.63864	6.6627	2.39067	2.94157	0	3.1999	2.79277	4.56795	13.3176	3.95024	1.37206	7.62067	3.06315	3.22687	9.16377
UDP-N-acetylglucosamine 2-epimerase (non-hydrolyzing)	2.17201	1.48017	0.539283	4.56991	3.91706	2.24639	1.59122	2.81527	6.41269	5.86665	4.6739	3.80461	5.24994	4.19446	5.15522	7.84645	6.84847
enoyl-CoA hydratase/isomerase family protein	2.33766	2.06357	1.37369	8.52972	3.80602	2.21425	6.14295	4.23341	4.07032	3.43794	2.72333	4.74625	3.99753	3.11627	4.97748	3.00769	5.61681
P-II family nitrogen regulator	3.20331	0.703128	0.892476	1.5552	1.30206	3.20421	3.43451	0	3.0478	1.06624	1.45067	10.7431	11.2166	7.86601	6.7205	4.39373	8.98376
cell division protein ZapA	1.59482	1.60715	1.52996	1.18491	1.31379	9.82997	2.00684	2.6585	5.64568	6.45947	4.54687	3.87974	3.85174	3.29149	3.52468	5.37063	10.7088
trigger factor	3.05679	3.04468	1.25077	2.90425	1.65567	2.85838	3.50208	2.99673	3.56489	4.70137	6.6581	6.30731	4.56486	7.64047	4.2481	4.02983	5.08869
30S ribosomal protein S11	2.11873	0	0.787066	1.37151	2.27875	4.23864	1.29808	2.68968	2.9511	6.89561	7.67599	8.06377	9.88533	6.10053	5.14946	0.774957	7.04239
30S ribosomal protein S5	2.65363	2.32989	0.591464	4.80976	2.58872	2.1235	4.22708	3.17623	4.8386	4.0042	2.88418	5.34684	2.47621	5.19934	5.52816	9.3248	5.30013
four-helix bundle copper-binding protein	4.54182	3.82245	2.95834	9.8009	12.3085	4.56258	1.92814	0.820142	3.41857	2.00705	0.682669	2.55334	0	1.31336	6.31517	4.13527	8.5282
RIP metalloprotease RseP	1.93805	1.69728	0.864296	2.75835	3.4674	0	1.89752	2.21201	5.07929	4.98074	4.55823	6.37242	4.34158	7.58647	4.23796	7.86374	8.68252
30S ribosomal protein S3	2.01105	1.05942	0.896478	0.783431	1.3079	1.60929	1.97249	3.72006	6.2657	6.43339	8.75127	8.10418	4.50381	5.10189	3.35349	5.29811	6.51737
LysM peptidoglycan-binding domain-containing protein	2.02298	0.362905	1.97679	0.738567	3.27663	0	2.47721	1.96964	7.07393	3.83079	5.7062	6.99359	6.57384	12.0163	4.18274	4.99149	4.09454
arsenite methyltransferase	2.2343	1.65937	1.5838	3.89173	1.57258	2.50084	6.39255	6.67327	5.78854	5.40264	4.315	6.35338	2.65228	2.53314	5.93783	2.7458	1.55816
threonine--tRNA ligase	1.95404	1.22953	0.934672	1.62488	1.13336	0.279495	3.07924	3.9585	5.17947	4.38296	4.90902	7.11429	8.05977	9.71714	4.05691	4.5873	4.34943
isoprenyl transferase	2.40424	1.50748	1.14893	0.667364	3.91118	2.06248	2.31599	0.747869	6.26458	6.25312	4.9789	5.53941	3.84808	7.3222	6.44317	5.65629	7.28186
tRNA pseudouridine(55) synthase TruB	1.98686	1.96383	0.632641	2.69278	3.23044	0.552109	3.3838	2.56316	4.44322	4.90166	5.64027	4.97926	6.06302	4.07679	7.17481	6.00592	6.50087
(2Fe-2S) ferredoxin domain-containing protein	2.37692	1.45834	2.74468	1.03384	3.84313	0	1.41308	2.12735	3.93638	2.83815	7.25065	6.60764	9.7826	8.35862	4.13253	6.94709	3.02587
4-(cytidine 5'-diphospho)-2-C-methyl-D-erythritol kinase	5.0032	10.315	14.3071	3.43436	5.29597	4.16514	1.08822	0.641074	2.31876	1.17553	2.93404	4.72157	1.91863	2.20104	3.05713	3.54492	2.56226
50S ribosomal protein L4	1.73319	0	0.965771	0.280486	0.704498	2.49807	2.82604	4.68697	4.76362	4.03834	6.23285	4.93014	6.01713	7.10345	3.58399	6.54401	8.57756
Hpt domain-containing protein	0.911366	2.27871	0.134314	1.6362	2.68888	0.161218	6.16365	6.54812	5.88106	3.85674	3.76873	4.38696	7.3555	3.24806	5.41262	5.73574	2.66944
prephenate dehydrogenase/arogenate dehydrogenase family protein	2.67445	1.59092	1.80257	2.1504	4.83939	3.53791	2.69538	2.46457	6.32513	3.82889	4.61055	5.15673	4.58764	4.91809	3.90804	9.03986	2.2043
cation:proton antiporter	2.85422	3.68063	2.27805	2.99356	3.5825	3.09138	1.16445	2.18424	6.66168	5.2845	5.59368	3.13059	4.18183	2.7946	7.41235	4.45526	5.68507
helix-hairpin-helix domain-containing protein	1.93819	2.19152	1.77682	4.17525	1.88859	5.31437	1.31727	3.21012	3.01584	4.3473	4.14149	6.1917	4.81135	6.48462	5.09279	5.24273	5.06399
glutamine-hydrolyzing carbamoyl-phosphate synthase small subunit	2.06411	0.801535	1.7953	1.34079	1.87579	1.824	5.47232	5.62574	2.5359	4.06815	5.19623	6.77416	7.93384	5.40848	4.77794	2.2603	3.13721
ABC-F family ATP-binding cassette domain-containing protein	3.36286	2.44152	1.55167	2.09044	2.1478	0.584957	2.87088	2.5463	5.78407	5.90952	5.56812	5.39542	5.72395	4.70395	5.4788	4.9802	4.37956
vitamin B12-dependent ribonucleotide reductase	1.3463	1.13528	1.35572	0.934879	1.35852	1.06445	2.33425	3.34999	5.629	4.38019	7.71058	6.9002	6.31659	5.16475	6.54711	4.92731	4.92786
heme-binding protein	5.31836	0.978265	2.21104	1.61003	2.61297	0.590249	1.12473	1.85656	3.55523	3.96878	2.50849	7.49901	8.52992	7.28997	7.7264	2.99402	6.28695
glutamate synthase large subunit	2.32422	1.93585	1.26181	2.39172	2.80978	1.66909	1.89848	2.10744	4.75387	4.97227	5.66745	5.48345	5.61657	5.9714	6.08326	5.23126	5.94221
elongation factor 4	2.98382	2.36209	1.74775	4.54604	3.3971	1.79536	0.914963	1.54138	5.27448	4.50835	4.18809	4.10667	5.01345	7.04533	6.5259	5.73655	5.0294
endonuclease/exonuclease/phosphatase family protein	2.80411	0.638324	1.19114	3.74121	10.9985	7.46066	0.805749	1.00117	4.47397	5.59967	5.39752	1.69592	1.84965	2.56381	4.98219	7.63223	4.01255
CHAT domain-containing protein	1.20979	1.63746	1.47571	1.81665	0.93915	1.38011	2.94768	1.95467	6.68181	4.84601	4.80969	5.13701	5.35808	5.92146	6.31862	5.56111	7.10019
SCP2 sterol-binding domain-containing protein	2.44776	3.59376	2.18134	5.72386	7.8866	4.70158	2.80407	1.22302	2.00546	3.09141	6.92982	6.73725	3.50717	2.62555	4.087	4.10873	1.83878
HlyD family efflux transporter periplasmic adaptor subunit	1.70494	1.18122	0.747519	1.28268	1.29648	0.588313	4.30469	2.44942	3.13703	3.5834	5.01872	2.74737	7.23192	9.24407	5.2341	5.28983	9.07169
glutamine-hydrolyzing GMP synthase	2.02086	1.57217	1.83545	3.81442	1.69355	0.346401	2.5512	2.36272	6.32065	5.61502	4.60524	5.59531	6.6274	4.7239	5.23883	6.08528	3.74566
site-specific DNA-methyltransferase	1.2467	2.05279	2.18356	2.41939	2.2051	2.15721	2.84465	3.14812	4.14402	3.68711	5.74602	2.82673	8.75876	5.99316	4.52896	5.63437	4.51522
ATP synthase F1 subunit delta	3.49928	3.50506	2.49448	1.2591	0.814699	0	0.920985	0.513003	2.78661	2.57625	3.51342	8.37531	9.17785	13.5663	3.00818	5.65199	4.69425
argininosuccinate lyase	3.04948	1.67427	2.01848	4.81078	3.10677	2.67244	3.02821	3.10478	3.69584	3.11501	4.83398	5.00612	4.80899	6.14275	3.76657	5.84488	3.31995
LLM class flavin-dependent oxidoreductase	3.95703	2.77942	4.11589	9.22141	9.86505	8.44403	0.969743	0.430574	2.90612	2.45863	3.10614	2.6577	2.7078	2.12681	2.74782	3.7631	3.94581
Asp-tRNA(Asn)/Glu-tRNA(Gln) amidotransferase subunit GatA	2.34095	2.49501	1.33077	3.38819	2.09682	1.83848	2.19076	2.46975	5.70632	6.5318	6.85285	4.65777	4.07388	3.75265	6.21106	4.4412	4.1209
Crp/Fnr family transcriptional regulator	2.9136	0	0.838165	2.91335	2.42904	2.93128	0.962224	1.06787	3.42624	3.17732	2.00514	3.9767	5.79601	5.72929	8.57203	10.4681	8.41056
NUDIX domain-containing protein	5.63061	3.96228	1.57166	3.65162	4.58588	3.38558	3.75829	2.36058	2.78574	2.50355	2.55464	3.78875	3.15833	3.19629	4.11309	6.18991	6.32819
sensor histidine kinase KdpD	3.89371	2.89417	1.44601	3.03567	1.4603	0.599673	5.2581	3.09912	5.83871	4.69658	5.97145	2.88418	4.28881	3.33557	3.11964	3.83648	6.72583
DUF1844 domain-containing protein	1.17196	1.08487	0	3.89902	1.12178	0	1.2714	1.01299	6.10832	3.9408	3.62851	10.2271	5.24589	3.10478	7.89485	8.45162	7.19379
aminotransferase class V-fold PLP-dependent enzyme	3.00409	2.23622	1.84073	1.87296	1.47455	0.909982	1.67904	3.40353	3.78937	6.2283	4.96086	6.03729	4.88069	5.03192	5.8254	4.40239	6.17964
NADH-quinone oxidoreductase subunit NuoH	3.5153	1.54538	2.69372	3.09308	4.14108	0.501217	2.47883	0.819767	6.38083	4.8941	7.16854	3.87972	4.92532	4.48742	5.26189	5.40968	3.44304
aminomethyl transferase family protein	2.97403	1.09438	1.79334	4.00451	2.4138	3.96001	2.58153	3.22897	4.05044	5.05445	4.92602	3.83451	5.77381	3.57192	4.128	4.07296	5.87317
DUF72 domain-containing protein	3.555	2.0439	1.84678	5.88861	3.21573	3.38146	1.02797	1.62779	3.63847	6.58607	4.238	2.17778	5.87444	4.1761	3.62697	6.17877	5.8058
outer membrane protein assembly factor BamD	1.14991	1.62486	1.115	1.37338	0.934815	2.38747	1.25757	0.745377	5.22017	4.51984	3.3474	8.02179	9.2099	9.03628	5.37726	5.86645	3.9099
3-isopropylmalate dehydrogenase	2.00922	2.86766	1.67917	0.97581	2.85829	2.01048	2.15585	2.18475	2.7664	3.12176	4.77614	5.39835	5.6253	7.81036	4.97225	6.0643	6.57548
translation initiation factor IF-3	0	1.39793	0.888956	0.687109	0.862906	0	3.5787	1.44546	6.05065	4.95197	9.14753	6.77267	8.43679	6.42547	2.76408	4.66585	5.30009
class 1 fructose-bisphosphatase	4.04525	2.83361	1.95113	2.44477	1.75173	2.6894	1.48223	1.60845	4.50146	5.98245	3.66172	5.24582	4.27369	7.76172	2.80645	5.91679	5.37996
type VI secretion system baseplate subunit TssF	1.33648	1.69496	1.24119	0.769016	1.44865	0.297079	3.73019	3.23168	4.34359	5.99733	5.11098	4.08921	6.78989	6.07158	5.41375	5.70312	4.99759
J domain-containing protein	3.42755	1.61256	1.67433	3.03139	3.9162	0	2.00989	1.6496	3.748	2.87967	4.89948	6.64816	8.01228	7.75012	4.27087	5.13599	3.231
3-phosphoshikimate 1-carboxyvinyltransferase	2.64081	1.60312	1.92644	2.23582	2.63801	0.405963	1.24553	3.97961	4.55233	4.96139	4.04647	6.00407	3.22469	5.61749	4.44027	5.35475	8.10443
potassium-transporting ATPase subunit KdpA	0.447718	0.262064	0.249478	0.486108	0.727942	0	18.053	8.21651	0.965943	1.72473	1.49276	4.5213	3.62567	3.18633	1.24543	1.47603	5.77346
bifunctional UDP-N-acetylglucosamine diphosphorylase/glucosamine-1-phosphate N-acetyltransferase GlmU	1.89736	2.44636	2.03634	5.46103	3.95176	1.04122	1.06197	1.69866	4.4462	5.47336	3.43225	6.27667	4.38302	5.17116	4.47397	6.02385	4.84378
glycosyl transferase	1.08536	0.380436	1.08187	5.7667	3.16948	0	4.26171	2.59717	7.91735	6.07482	7.27324	5.39378	4.66013	4.24496	2.71133	2.15113	3.24647
2-isopropylmalate synthase	2.26409	2.29459	1.84501	1.46583	1.69955	2.09187	3.42078	2.65367	4.76589	5.10413	5.52534	5.73488	6.01499	4.01528	4.71735	4.39955	4.12841
tRNA (guanosine(37)-N1)-methyltransferase TrmD	1.73465	2.75114	1.57631	2.89136	2.79805	2.07041	2.539	2.06455	6.29372	5.36831	7.82686	3.24557	3.54259	4.00282	5.4018	3.78135	4.76039
3-isopropylmalate dehydratase large subunit	3.26505	1.51767	1.60531	2.73519	2.49818	0	3.30825	1.8123	4.30457	5.45527	7.65408	3.86988	4.65972	5.3089	4.40122	3.16123	6.70309
class II fumarate hydratase	1.85899	2.95603	1.03889	1.21501	1.82872	0.73994	1.70996	2.83069	5.45772	4.55456	5.07268	4.75342	8.86147	3.76218	6.58326	4.70849	4.42699
DivIVA domain-containing protein	2.63802	0.463237	0	2.02565	0.85783	1.03124	2.58598	1.7091	4.98752	1.87324	7.61027	5.98955	6.37763	5.44799	6.55687	1.73682	10.4315
phosphoglucosamine mutase	1.99761	0.701562	1.78098	2.71553	2.92312	0.399634	2.32537	2.4997	5.76716	4.87607	3.79953	3.89085	3.9145	6.44202	5.82612	5.91832	6.22483
recombinase RecA	2.20457	1.96113	0.687366	1.44187	2.40283	0	2.72704	2.54709	4.61166	4.49886	6.28278	5.00072	7.39552	8.53741	2.06	4.07877	5.26627
MCP four helix bundle domain-containing protein	2.39637	0.979755	4.73552	3.63874	4.99273	0.684869	2.49774	1.98147	2.85337	2.49259	4.33318	7.21274	6.05415	8.94701	3.07602	3.4012	1.74781
PIG-L family deacetylase	1.63563	3.2923	1.12966	1.30854	1.98088	2.35068	3.09228	3.19573	5.3888	4.60466	7.1761	4.45254	3.87567	3.5946	3.42305	3.16987	7.28931
DUF928 domain-containing protein	2.37634	1.53737	0.959407	0.903828	2.29477	0.67968	1.34823	1.55937	5.09931	7.61211	5.06605	6.78811	5.36584	4.92903	4.87305	7.03765	4.11333
tol-pal system protein YbgF	1.40655	0.446363	0.585705	3.3073	2.35458	1.77873	0.732352	2.86048	4.66007	3.11865	7.03138	5.26105	7.97214	5.83446	7.97783	4.63581	2.22383
50S ribosomal protein L18	0	1.30166	1.23914	3.38308	2.41043	0	4.55676	2.01646	1.97583	4.27673	5.37108	4.9786	4.1502	2.13435	4.63269	8.9609	9.2395
signal peptidase I	3.47986	0.629309	2.96799	3.07805	2.14209	2.80374	0.754257	2.29665	4.41357	5.11493	4.87944	5.57386	6.07437	7.72158	4.60547	1.72965	3.99007
DNA gyrase inhibitor YacG	0	0	0	4.38664	4.55722	2.80368	3.28072	2.185	5.47728	4.23465	1.26934	3.65225	5.17243	3.99911	10.1531	3.00675	6.85622
adenosylhomocysteinase	0.857792	1.88263	0.836678	1.52692	1.39551	3.43417	3.67786	3.96284	3.33827	3.89946	5.4348	5.03689	3.20032	8.01979	5.80478	2.58718	4.81044
KpsF/GutQ family sugar-phosphate isomerase	1.83674	1.3729	2.18792	2.2184	3.42016	0	1.93403	1.4325	4.89127	6.27475	5.47725	5.66742	4.87629	5.61733	6.00554	4.62533	3.93965
tRNA (adenine-N1)-methyltransferase	2.7762	3.52752	2.57688	2.39087	1.99769	0.616617	1.69502	1.17504	7.0152	7.38368	6.41622	4.54873	5.17123	4.0825	1.60196	4.05516	4.98526
imidazole glycerol phosphate synthase subunit HisH	3.10162	1.94542	3.20793	3.44349	0.71838	1.77659	2.71105	1.68866	7.57946	5.11197	5.6125	3.86515	2.47989	5.61406	6.46367	1.45688	4.41404
sensor histidine kinase	2.76864	2.41321	2.16494	1.9425	2.13787	0.481061	1.76989	2.26211	4.41048	3.33345	4.61413	4.62079	5.08857	6.34024	5.83722	5.83941	5.33887
OmpH family outer membrane protein	1.85645	1.57286	0.434802	2.84408	0	1.00243	1.74782	2.41933	3.22204	3.02919	3.91648	5.67754	12.6878	9.1811	3.71694	4.05299	3.83883
right-handed parallel beta-helix repeat-containing protein	1.8889	0.911569	1.51863	1.98057	1.10418	0.771793	2.97862	2.49856	5.48172	3.5747	3.84774	4.53637	6.42153	5.66934	6.02232	4.35875	6.90838
NAD(P)-dependent oxidoreductase	4.12763	2.77579	1.99889	1.37911	3.33873	2.88911	1.17106	2.28652	5.65078	6.40724	3.35178	2.70641	4.08675	4.30558	5.27364	3.45251	6.27195
F0F1 ATP synthase subunit A	1.80106	0.948799	1.00278	0.966155	0.585667	0	1.58762	2.6146	3.28293	3.67434	4.88861	9.18374	9.41023	7.04945	2.62493	5.19507	6.27865
proteasome accessory factor PafA2 family protein	2.48932	1.24953	1.47702	2.86895	6.67247	3.58676	1.84487	2.12927	3.73395	3.389	2.74836	5.16186	4.98245	4.94702	3.71687	5.05635	5.11401
CTP synthase	2.51764	1.76533	0.960707	2.819	3.08037	0.66894	2.18907	3.46149	4.96679	4.19957	4.5394	5.0787	5.86225	4.9503	4.44219	4.79616	3.97714
guanylate kinase	1.50744	2.02942	1.88995	2.04114	1.30717	0.766819	3.04421	1.23021	5.32895	4.20937	3.44956	7.22665	6.69601	4.91557	4.40322	5.17869	5.70003
tRNA 4-thiouridine(8) synthase ThiI	2.51017	3.18036	1.52686	3.09788	2.2164	1.8275	2.6333	2.22066	5.96257	7.59287	5.36073	4.27051	2.32426	3.66372	4.02788	4.49194	3.69337
porin family protein	1.85774	1.24506	0.442538	2.93101	9.91316	3.34799	1.30321	0.462484	3.70745	4.90068	5.92696	3.90443	7.19401	3.77723	7.31183	1.73364	2.10298
translation initiation factor IF-1	0	0	0	4.03199	0	0	5.34256	2.03327	4.25897	4.42294	4.5132	6.69346	5.81221	4.30426	9.08308	4.10081	4.65825
ACT domain-containing protein	1.31901	6.22316	0.73498	1.70767	1.07229	0	1.21218	1.43525	6.19988	3.94977	4.77868	5.31539	8.00033	5.31703	4.12173	4.34204	5.75431
1-deoxy-D-xylulose-5-phosphate reductoisomerase	1.39299	1.63213	0.517579	2.4055	1.1334	0.464859	2.13508	1.64314	4.23622	3.91744	6.52372	6.39705	5.63418	4.54855	4.35602	6.37432	7.52819
50S ribosomal protein L24	0	2.17413	0.45852	3.196	2.64083	0	2.03059	4.02923	4.36513	4.77221	2.95494	6.67869	2.27637	7.13867	6.82661	1.74194	8.21485
molybdenum cofactor biosynthesis protein MoaE	2.57031	1.88161	0.410074	3.5769	3.57084	0.776777	1.34395	1.22596	4.21858	5.38478	3.18811	5.41148	5.11514	4.72892	5.01929	8.15455	4.59681
biotin synthase BioB	1.61807	1.90694	1.20315	1.39299	0.881155	1.08585	1.82385	2.33968	5.5556	5.04348	6.85168	3.4464	6.55175	5.76404	4.78468	5.06109	5.03217
phosphoglycerate kinase	1.79835	0.593102	1.37849	2.18347	1.09832	0	2.62128	2.44912	4.81076	4.3937	5.07766	5.86347	7.76655	4.37491	5.98221	5.86958	3.58107
transcription termination/antitermination protein NusG	1.00778	0.879892	0.840769	0.650545	0.819276	3.0242	0.926159	2.19796	4.78109	3.57061	6.38692	4.73806	7.05301	5.22153	8.3949	2.76459	7.53343
chromosomal replication initiator protein DnaA	2.80559	1.5844	0.335678	2.5978	1.63268	0	1.22881	1.52812	5.33428	4.80567	3.99626	6.19512	8.42621	7.85644	6.05655	3.52285	2.99739
30S ribosomal protein S6	2.33981	1.1331	1.30379	0	3.58534	2.85121	0.955689	2.53875	1.37907	2.99576	6.11378	3.63999	11.4692	8.20044	10.2251	0.708054	0.972156
hydroxymethylbilane synthase	3.34335	1.71916	1.90236	3.07289	1.80434	2.11577	2.68338	3.97249	6.12849	4.51639	5.37512	5.90069	3.15052	4.42205	2.07898	4.04483	2.47964
adenylosuccinate synthase	1.43638	1.64127	1.03364	1.5914	3.9939	0.411549	2.14582	1.01345	4.04932	4.56195	5.95439	6.60762	5.76302	5.43835	4.92003	4.96644	4.85871
DUF948 domain-containing protein	3.32195	0.583336	0	2.58694	4.32092	0	2.03526	3.25323	2.78001	1.76918	2.40704	9.37084	3.72914	4.97382	5.54676	10.9465	1.65627
MerR family transcriptional regulator	2.36034	0.684785	1.59844	1.01861	1.08023	0	0.766217	0	5.73141	5.96816	10.5103	6.51013	5.7262	4.16049	3.81441	7.33731	4.10172
type II toxin-antitoxin system MqsA family antitoxin	0	2.10001	0	0	1.94441	0	2.08679	0.617702	6.15305	5.81141	3.19466	2.32831	5.41021	6.71247	7.28486	6.29553	10.2081
F0F1 ATP synthase subunit B	1.58909	0.468752	0.297492	0.345599	0	0	2.60522	2.90467	4.05859	3.08877	5.31913	6.0959	7.46996	9.84752	3.33343	5.27247	5.98918
PilT/PilU family type 4a pilus ATPase	2.51864	0.40385	1.53553	1.19486	1.11796	0.461274	2.39104	2.61995	5.32303	5.02012	7.69716	4.78457	5.35144	5.55717	4.0602	4.28115	4.5808
PAS domain-containing sensor histidine kinase	3.25761	1.87852	1.28806	5.15395	4.22296	3.40024	2.19515	1.63797	2.67774	2.42946	2.52303	4.90003	5.90466	5.80756	3.50864	4.02722	4.32472
MCE family protein	1.61104	0.49219	0.905585	1.0014	0	0.53245	9.8776	9.10882	1.19869	2.37453	2.18589	9.53375	4.72601	1.50975	2.56869	2.84365	0.8675
LOG family protein	1.05521	1.35393	0.84338	3.88782	4.31139	1.0555	1.8134	2.7507	3.92901	2.74421	4.50583	6.12859	4.00985	3.78583	5.88661	3.49159	6.88349
SGNH/GDSL hydrolase family protein	3.6124	1.59409	1.20364	1.70233	3.05357	2.54989	1.91936	0.876221	4.07776	4.47052	4.67433	4.72407	5.49772	6.88468	5.04644	3.33191	4.04816
N-acetyl-gamma-glutamyl-phosphate reductase	2.03288	3.3309	1.12514	0.820631	2.05284	1.52364	1.09116	1.66174	5.19896	6.86736	5.98088	3.25144	2.85209	2.34213	8.46399	5.59645	5.07228
YbhB/YbcL family Raf kinase inhibitor-like protein	1.56115	1.45741	1.41168	6.37147	0.79256	2.34556	5.8589	3.18944	4.78123	6.53899	4.76098	5.1763	2.72429	1.7366	4.46527	1.71304	1.21191
site-specific integrase	0.964039	2.23717	1.70826	2.10125	0.755546	0	3.07797	1.75421	3.2371	5.32108	6.0119	6.67759	5.94862	5.17975	4.65819	5.56519	2.91893
efflux transporter outer membrane subunit	3.66283	2.22262	2.8474	4.32174	2.34647	4.16078	1.2418	2.92979	3.3544	3.90912	4.08028	2.96885	4.10291	3.73411	2.8277	5.47809	4.02338
aspartate kinase	1.31534	0.385573	0.487034	0.84899	2.48202	2.20763	3.4918	2.49744	6.48545	3.98885	4.56905	5.14917	3.69156	5.29807	5.25619	3.36963	5.74318
CHASE3 domain-containing protein	1.71814	1.47194	1.85698	2.70455	3.73552	2.15767	1.39892	1.13232	4.34541	4.79458	4.65934	4.29083	3.85836	3.70945	6.4212	6.00907	4.67866
DUF5069 domain-containing protein	2.39685	2.10109	1.01154	1.96753	0	1.20427	1.10497	1.98374	6.21476	3.55693	2.1706	2.44848	5.6811	8.6938	5.03943	2.50241	10.4539
pyruvate, phosphate dikinase	1.62896	1.4883	1.06851	1.85687	2.17826	2.3095	3.7105	2.8475	3.09507	2.83656	4.70171	5.59325	4.12922	4.90122	4.51158	5.35959	4.38608
arginine decarboxylase, pyruvoyl-dependent	0.474565	0	0	1.536	3.08637	0.949395	1.45376	1.54916	4.50307	4.83756	3.43863	7.33093	7.52819	10.382	2.9659	4.68664	3.54914
IS1 family transposase	2.07586	2.78521	4.39708	3.19216	5.04118	0	2.03675	4.55998	3.13906	2.49372	3.60606	4.25594	3.03524	3.70441	3.18092	2.41062	6.12072
DUF3473 domain-containing protein	3.57446	1.54482	1.32259	0.776184	0.479708	1.21651	3.25595	3.06101	5.64648	7.54083	4.07751	2.38544	6.93217	3.95931	3.09977	4.22464	2.98917
putative Ig domain-containing protein	2.38058	3.26737	1.2968	2.44577	7.1157	1.8495	1.0627	2.52442	3.5873	3.17829	3.29	5.68965	3.59723	4.85711	3.21879	4.21355	3.65556
methylmalonyl-CoA mutase family protein	2.5271	1.92026	1.40815	2.184	1.64781	1.01376	4.53192	3.20093	4.21821	3.1339	3.65185	2.71243	4.24341	4.44918	6.47099	3.69489	3.97839
cytochrome bc complex cytochrome b subunit	1.69624	1.48987	1.34969	0.940679	1.97069	1.45488	2.52084	1.18347	5.33334	4.9371	7.88598	3.90144	4.74607	5.15277	5.30187	3.19127	3.92156
GDP-L-fucose synthase	1.39548	1.69892	2.64557	4.69419	1.81585	1.12499	2.23727	3.05904	4.55354	4.6034	4.04283	2.82815	5.20856	1.93401	4.94195	5.19484	4.16255
cytochrome c biogenesis protein CcsA	2.01558	1.18089	0.939449	1.10278	2.1909	1.34409	1.23412	1.59783	3.99292	3.23125	5.21732	6.68725	9.93862	6.39666	2.12346	4.5845	3.50278
cell division protein FtsZ	2.01865	0.985859	1.00942	2.0447	1.83691	0.898302	4.84108	2.59391	3.17675	2.50406	4.68602	4.57332	7.59746	5.59219	4.93807	3.70379	1.96427
type II toxin-antitoxin system prevent-host-death family antitoxin	1.06777	0.837769	0	1.3824	1.73608	6.40841	3.92515	5.2284	3.96986	5.1825	4.33973	2.72468	2.77714	3.62396	5.20611	4.31271	1.34696
diaminopimelate epimerase	2.48415	3.27462	1.20467	1.202	2.00126	2.45186	1.89255	2.86122	5.05393	4.39823	5.84571	1.87777	3.77108	1.60547	6.09956	6.75312	3.46348
50S ribosomal protein L22	0	3.39441	0.416489	1.98541	1.25716	1.52064	2.78695	4.1925	5.23985	2.71326	4.86067	0.510518	7.10509	5.28653	3.15424	5.85983	4.73829
HAD-IIB family hydrolase	0.465028	0.81856	1.90892	4.80385	4.81112	0	1.32638	2.21128	6.12409	5.32096	5.48098	1.5605	4.1722	4.93725	3.25544	4.64226	4.89909
50S ribosomal protein L14	2.20556	0.645494	0.409661	1.42772	2.39067	0	1.80171	4.79985	4.74771	2.28398	5.32706	6.91291	9.60443	5.08044	3.06315	0.806717	3.66551
sulfite oxidase	2.05346	0.60013	0.507398	0.443211	0.37013	0.911999	11.1891	9.5639	2.42619	1.82398	1.44593	7.66779	2.76911	1.83966	0.950906	2.25453	1.13862
DUF971 domain-containing protein	3.04043	0.667376	1.69419	1.47612	2.47171	3.05428	1.86676	2.89482	5.19986	5.06591	4.82506	1.53155	3.54643	5.2564	5.54222	0.834064	6.63208
pyridoxine 5'-phosphate synthase	3.0276	1.6614	1.26528	0.489964	2.46128	0.757112	0.695596	0.411801	2.73149	4.87083	4.1133	6.60873	9.53496	7.40987	3.15362	2.07636	6.13238
phosphate acyltransferase PlsX	2.10275	2.99756	1.90882	2.22001	3.42759	1.05551	2.41499	1.86085	4.29832	3.15295	4.52796	2.65514	4.1669	5.45083	3.84222	3.46522	6.2256
molybdopterin-guanine dinucleotide biosynthesis protein B	3.11406	1.35776	1.1556	2.67139	2.51433	2.06844	0.319489	1.43041	1.99752	3.22164	4.2651	4.88136	2.43897	5.38144	5.38796	10.8594	3.88494
filamentous hemagglutinin N-terminal domain-containing protein	1.45083	1.56425	0.933252	0.885188	0.389517	0.324711	1.94776	1.93135	4.94219	4.10694	4.27047	6.92881	5.81205	5.92568	6.51004	2.74731	5.01115
KamA family radical SAM protein	3.23695	1.4158	1.90461	2.65893	1.86932	2.37978	2.42486	1.86334	5.50244	2.9547	4.59324	3.95161	5.08407	5.27176	3.10837	3.78053	3.42796
phage Gp37/Gp68 family protein	0.367593	0.641574	2.03338	1.41905	1.18808	1.47078	3.35551	1.58537	5.55501	5.35731	6.98135	3.44102	5.78713	3.7971	5.3326	2.80881	3.63603
homogentisate 1,2-dioxygenase	1.45581	2.12898	1.6257	4.40828	1.96964	1.94642	2.82511	3.16676	4.33082	3.12553	3.3006	1.95731	6.34422	5.72961	4.04623	3.99868	1.51407
AMP-binding protein	1.50107	1.09485	1.44621	1.61448	2.32138	1.9766	5.25339	3.38428	5.25158	3.74014	4.87334	5.01932	2.14633	2.39434	3.0476	2.85486	4.5556
23S rRNA (adenine(2503)-C(2))-methyltransferase RlmN	1.23612	1.74098	1.09733	4.30513	2.01537	2.98094	1.82335	0.945485	4.955	4.07079	6.96683	2.66262	3.47959	2.85963	5.64956	3.51727	4.94482
acetyl-CoA carboxylase biotin carboxyl carrier protein	2.08672	2.24661	0.615008	2.34591	3.66422	0	1.26433	0.256834	5.58174	7.18958	7.02849	5.30077	0.495241	6.50126	4.65445	3.66899	2.91006
LL-diaminopimelate aminotransferase	3.67029	2.62037	1.1504	1.03945	0.37297	0.917829	1.96832	3.24555	2.96411	3.25782	4.98645	2.77325	6.63683	6.21007	3.82306	4.78253	3.43261
D-sedoheptulose 7-phosphate isomerase	1.39426	1.63432	2.08244	1.512	3.79769	0	3.1483	2.79183	5.32099	2.69523	2.53868	3.75541	4.79507	3.49721	7.27644	2.56301	4.65825
DEAD/DEAH box helicase family protein	2.21282	1.33694	2.15619	1.73989	0.71405	2.39827	3.80291	2.27035	4.00075	4.71606	2.96773	3.39998	5.18886	5.58942	4.07715	2.59041	4.15296
type VI secretion system tip protein VgrG	1.07631	1.68001	1.73259	2.01277	0.972207	1.67473	3.00405	1.75674	3.54347	2.33531	3.14119	5.78315	6.36088	6.74909	3.8616	4.06801	4.02473
50S ribosomal protein L35	0	0	0.768903	0.907198	0	8.41104	0	2.2757	4.77496	2.4879	6.34669	5.6476	6.51861	7.25103	0	6.12756	3.44075
porphobilinogen synthase	2.77093	2.67667	1.23099	1.96134	1.80596	0	3.91143	1.353	3.68052	2.69676	3.25617	2.22978	6.71056	4.79538	5.73398	4.50995	4.0947
ornithine carbamoyltransferase	1.66355	1.21454	1.07648	1.97399	1.342	1.10934	3.0545	1.50661	4.10355	5.52457	4.77016	4.13874	5.11715	4.14391	3.46381	5.76596	3.78927
phosphoketolase family protein	1.56676	1.78438	1.70295	3.8681	2.20083	3.72713	6.17941	5.18716	2.76931	2.43279	3.14153	4.17382	3.31417	2.32518	2.41166	1.59395	1.95545
SLBB domain-containing protein	0.984463	0.36021	0.416298	1.04838	0.665136	0.640137	12.4022	8.55771	2.03992	2.1714	2.26784	3.85774	2.76231	3.59491	0.612595	1.26518	1.84322
CbbQ/NirQ/NorQ/GpvN family protein	4.23252	1.42689	0.548572	2.09788	2.65579	3.29132	0.787844	3.39403	3.2909	2.18524	3.29085	6.17129	5.83566	2.83636	1.71368	4.66766	5.41021
glutamate synthase subunit beta	1.8772	1.31903	1.04646	0.850516	1.52671	1.87694	2.06957	1.73679	4.85002	4.74994	4.08208	4.79248	5.95656	4.86664	2.73755	4.53193	5.14993
30S ribosomal protein S10	0.870803	0.764566	0.480564	1.67483	1.40222	1.72534	1.60055	2.85228	7.27167	3.47102	4.71712	8.72236	4.07118	3.49581	2.7037	5.7148	2.14996
ATP phosphoribosyltransferase	0.612237	1.25727	1.26731	1.71304	0	2.27498	1.07673	1.17445	5.06519	3.55794	5.21141	3.25846	7.16232	6.59235	5.95618	3.76467	4.74831
HlyC/CorC family transporter	0.631639	1.28646	0.470677	2.59085	2.37612	1.24243	1.66472	0.915152	3.99783	5.10194	3.80965	4.93845	7.25572	4.95664	4.59914	3.93246	4.72309
heavy metal translocating P-type ATPase	2.00563	1.79333	1.11556	3.14768	4.45492	3.64074	2.35416	2.8219	3.66586	3.63033	3.62499	2.96351	2.8976	3.02864	4.7559	3.57931	3.70885
DUF4149 domain-containing protein	1.02191	1.38716	1.1181	1.3745	0.862906	0	3.99041	4.63869	3.39841	2.0519	4.29292	4.73552	5.42841	2.69596	3.80912	3.50966	7.08557
arylesterase	1.49168	2.19064	1.0692	4.00056	2.53663	2.44685	2.04675	0.981357	2.89201	3.39689	2.87013	5.00498	3.96607	5.70446	6.00267	4.67482	2.88005
transcription termination/antitermination protein NusA	0.929515	2.0509	0.390842	1.21202	0.76152	0	1.85555	2.1674	4.25894	3.527	5.71195	5.18681	8.08076	6.19362	3.16118	3.06115	4.98506
ferritin-like domain-containing protein	0.924668	0.326765	0.414761	2.16824	4.9269	9.58155	0.756719	1.75529	4.30986	6.02622	1.73335	1.32089	1.04186	1.82743	3.48893	8.57597	5.10281
NAD(P)H-dependent oxidoreductase subunit E	0	1.27469	0.842337	1.39105	1.75409	0	9.29107	4.69216	2.06944	1.49411	2.55858	9.50534	3.55654	2.95091	2.28079	2.22396	2.6223
LPS export ABC transporter ATP-binding protein	1.49952	0.34091	1.27193	1.6446	1.8235	4.23575	1.61973	1.53648	4.84066	4.23526	4.60068	4.46721	5.02717	3.09575	8.4295	3.9347	1.30539
acyltransferase	0.814825	0.85492	1.24185	0.78156	3.32695	0	1.87384	2.54265	3.76807	2.61285	2.53317	8.00667	7.18313	7.15645	2.43919	4.3479	3.7934
DNA primase	0.85925	1.026	1.27675	1.50095	1.41081	0.859986	2.41015	1.57078	3.83896	3.87884	4.24328	3.80787	5.00749	7.81595	4.08298	5.71709	4.17366
TetR/AcrR family transcriptional regulator	2.09817	2.61691	2.85205	2.48265	3.58017	3.47837	2.60276	4.27355	2.40433	1.75918	2.71109	5.38283	3.98998	3.12468	2.21674	4.76803	1.57008
dTDP-4-dehydrorhamnose 3,5-epimerase	0.487461	1.74058	5.40375	0.305583	0.828586	0.975193	2.3847	1.59457	3.00878	3.29259	4.84542	2.00089	9.25571	4.23058	3.58353	4.37198	4.97258
glucose-6-phosphate isomerase	3.00813	1.66522	1.94294	2.76683	3.61937	2.55063	2.91843	2.85297	3.66998	4.22339	3.72599	1.92305	3.4115	3.19177	2.9674	3.29497	4.53961
acyl-ACP--UDP-N-acetylglucosamine O-acyltransferase	1.66347	1.16992	0.555334	2.36788	3.78888	0	2.63914	1.44525	3.66338	3.96985	3.29755	5.35406	6.19179	4.96617	3.11042	1.81725	7.04235
DUF3386 family protein	2.80829	1.75782	1.3	1.67366	1.18326	0	0.739266	0.813141	3.44661	3.74948	5.14937	3.5209	10.8513	6.86809	4.0257	3.91463	2.49997
glycogen debranching enzyme N-terminal domain-containing protein	3.33347	1.4054	1.78382	6.45782	5.8411	7.98676	0.897837	0.797486	2.8307	3.30689	1.33432	1.96218	2.22887	2.29337	3.46036	4.65583	3.6449
Rne/Rng family ribonuclease	1.60733	0.783119	1.19451	2.3125	1.74185	1.07232	2.18737	1.7513	4.40805	3.40452	5.65883	4.4377	4.49826	5.14231	4.46584	3.7227	4.67638
rod shape-determining protein RodA	1.2049	1.27017	1.34171	1.87125	0.782987	0	2.65739	3.40994	2.65147	3.31319	3.70779	10.8464	4.27056	3.60593	4.2634	5.28357	1.50186
molecular chaperone DnaJ	0.961859	2.5404	1.61081	0.780395	2.74837	1.92684	1.4788	2.74917	2.56161	2.7805	2.4192	7.29557	8.81331	4.85266	2.00582	3.96155	3.32524
bifunctional (p)ppGpp synthetase/guanosine-3',5'-bis(diphosphate) 3'-pyrophosphohydrolase	2.22994	1.30511	1.45071	2.48526	1.41137	0.991019	1.81974	2.35766	4.70425	3.24156	4.48363	4.24146	5.31565	3.56355	3.3517	5.02075	4.7829
D-glycero-beta-D-manno-heptose-7-phosphate kinase	2.3867	1.13456	1.16649	2.07072	1.70772	1.08109	1.93639	1.27593	1.98365	3.11692	5.17209	3.33739	4.47145	5.04221	5.90246	4.29201	7.14651
AraC family transcriptional regulator	4.57958	1.4537	1.0456	3.6159	2.62705	2.6497	1.33866	1.79819	3.17386	3.4206	3.91538	4.10824	3.50036	6.8747	3.40356	3.3074	2.37993
50S ribosomal protein L30	2.49147	0	1.4514	0.879708	6.16436	2.49216	2.35905	0.73937	3.87179	5.07633	3.3849	2.58611	5.91788	0.717377	7.07772	2.98241	4.94057
cytochrome b N-terminal domain-containing protein	1.27236	2.59669	1.01921	1.61388	1.73954	0.405963	8.89123	6.84988	2.55546	3.04905	3.70654	3.65582	1.92374	2.99139	2.71398	1.34006	0.254665
3-deoxy-8-phosphooctulonate synthase	1.30701	2.58148	1.09044	1.69059	2.12506	5.23428	2.60652	1.77579	3.22496	3.91357	3.84465	5.48609	4.26534	3.76058	3.75197	1.43418	4.07134
iron-containing redox enzyme family protein	0.720842	2.57954	2.09504	2.4377	1.7649	1.47684	3.13362	2.75231	2.32686	4.55527	3.30806	5.40913	4.93262	4.7882	2.06149	2.41691	4.5562
methionine synthase	2.40741	2.30344	1.46362	2.36231	2.84617	1.89518	2.99384	2.49931	2.63229	3.07271	3.23668	2.88863	3.87689	3.98852	5.01404	4.64139	3.18303
alkaline phosphatase family protein	3.6861	1.90385	2.56335	1.78536	2.13862	0	1.16027	1.0744	3.70458	6.09445	2.43305	4.56843	6.0428	4.31398	3.11885	4.51724	3.80871
WD40 repeat domain-containing protein	3.42954	2.57654	0.95439	2.23242	1.21864	3.44297	1.20628	1.07888	2.76046	2.19069	4.21745	6.10055	6.59405	3.52904	2.57107	3.66583	5.07031
S-adenosylmethionine decarboxylase	1.22031	0	1.36462	2.37524	1.99769	0	2.62189	3.00358	2.5607	1.09059	4.43245	3.70226	7.40557	6.70007	3.82201	3.35219	5.34976
Tol-Pal system beta propeller repeat protein TolB	1.20937	1.23402	1.00728	1.5613	1.31236	2.41123	2.96692	2.08634	3.68288	3.39789	4.94857	4.32167	4.51112	6.38615	4.41186	1.7634	4.03401
50S ribosomal protein L6	1.51168	0	1.68467	0.326184	0	0	0.617439	2.46734	3.06263	4.02537	8.21504	7.10334	8.46362	4.35263	3.14919	2.21167	5.02463
aminoacyl-tRNA hydrolase	1.84934	1.79269	0.772866	2.09963	2.25512	1.84985	3.3964	4.94926	3.19614	1.90299	1.84931	3.14631	4.85081	4.45098	5.49539	3.98401	1.71707
sulfate adenylyltransferase subunit 2	1.01539	3.26888	1.50879	1.75278	1.65092	1.35423	1.03683	1.10487	4.2429	5.40767	4.59836	4.77382	2.21083	5.06766	4.23061	2.59976	6.75007
ribonuclease H-like domain-containing protein	1.5344	2.74172	2.1784	3.15658	3.29112	0.996864	1.23275	3.14659	2.83574	3.58513	4.25062	3.47142	4.13998	5.48655	4.23572	2.89818	2.13528
alanine dehydrogenase	0.488789	1.71663	0.272363	1.89844	1.19208	0.977851	4.0428	4.38787	3.06368	2.38622	3.09898	6.07335	4.10497	4.36291	3.56393	4.55894	3.04627
chemotaxis protein CheB	2.01105	1.18125	0.481742	8.21947	7.34387	6.52968	0.532631	0.945971	3.76601	5.1539	1.58286	0	1.89055	0.748131	2.54488	4.0736	5.64866
O-antigen ligase family protein	2.56285	1.41581	1.31283	5.10221	2.97751	2.9718	1.92043	1.81971	4.75703	5.25054	3.59487	3.35264	2.36918	1.45877	2.18314	4.30745	4.15788
HAD-IA family hydrolase	1.99703	1.71831	2.32804	1.7487	1.20034	3.33834	0.969116	2.77563	3.64093	2.35031	3.83631	3.74348	5.53551	6.13632	2.80981	3.92632	3.39578
glycine cleavage system protein GcvH	1.40145	0	1.54973	1.35377	0	0	2.99854	1.52495	3.71835	4.33454	5.06259	6.57428	7.8262	6.0341	3.62116	1.53781	3.48014
HAD-IIIC family phosphatase	2.15397	0.355265	1.3428	0.684744	0.850604	0.567894	3.95375	2.78421	3.25801	4.28202	2.05319	4.65554	7.31361	4.18888	3.60567	3.38514	4.45943
FemAB family PEP-CTERM system-associated protein	2.55607	2.24923	1.12831	3.46344	4.52644	0.515619	2.35741	1.9523	3.84839	2.94635	1.84093	3.44937	2.40374	4.8481	3.7077	5.04752	4.17457
SpoIIE family protein phosphatase	2.10402	2.59357	1.19709	3.99819	3.49296	2.14893	1.67322	2.04544	2.84105	3.57677	1.70258	2.84042	3.34413	3.59565	5.50251	2.74213	5.76813
DNA polymerase III subunit gamma/tau	1.17125	1.77845	0.994517	3.74655	2.34953	2.04916	0.722973	1.57528	3.24893	2.72851	3.63715	4.46814	5.47744	4.82885	4.74867	3.25902	4.94558
maltose alpha-D-glucosyltransferase	1.44868	0.423643	1.61174	2.49892	3.92301	3.21685	1.96908	1.92521	3.78686	3.5683	4.65932	4.64341	2.55203	2.31595	3.51724	4.58681	4.21069
NUDIX hydrolase	1.02868	1.79318	1.12112	1.67856	0.852814	0	2.22783	2.52676	4.13148	5.01586	6.55028	5.12223	5.18253	2.60351	3.21715	4.79844	2.56735
D-alanyl-D-alanine carboxypeptidase	0.588149	0.258198	1.32321	0.759598	1.90169	0	1.36376	1.93857	4.69388	4.93155	4.69782	5.30579	6.28294	4.01208	4.19311	5.3442	3.43535
dihydrofolate reductase family protein	0.487461	1.24645	1.10827	1.10749	3.90619	0	1.91773	1.72359	3.76685	4.54976	6.85737	7.06483	2.65399	4.28948	3.5356	2.37639	4.19672
DUF1566 domain-containing protein	1.60897	1.85243	2.39924	3.3785	3.24136	0	2.98949	1.01339	1.91118	2.90457	5.26938	6.1632	2.87121	1.79719	4.36098	3.2214	5.55151
rod shape-determining protein	0	0.451291	1.28321	0.822386	1.69697	1.99373	2.06752	2.53412	4.0265	3.57021	3.28728	5.237	7.01854	4.33975	2.96027	5.66841	3.22352
isoleucine--tRNA ligase	2.00799	2.32488	1.59691	2.41205	1.5567	1.53119	2.28438	1.76784	4.17711	4.48368	3.80564	2.88755	3.72525	3.19422	3.79088	5.49016	3.41879
DUF748 domain-containing protein	1.43613	0.70078	0.794425	4.14118	6.37846	3.69765	0.89019	0.971676	3.53786	5.09933	2.2743	2.46336	2.87681	2.13814	4.32111	5.62223	4.11874
polyphosphate kinase 1	1.64015	1.99021	0.419348	3.09337	2.6557	4.51217	1.38585	2.46582	3.25546	2.90542	2.28035	3.38685	5.29138	5.22255	3.28482	3.73384	2.82384
thioredoxin-dependent thiol peroxidase	0.578663	1.5242	0.967329	1.87293	2.82254	0	0.709059	3.14829	3.07745	3.08179	4.19291	4.66383	5.39973	3.9988	1.80824	3.80979	8.65533
aminomethyl-transferring glycine dehydrogenase	1.30617	0.819463	2.13169	1.57078	1.66893	1.86621	2.17191	2.63971	3.11838	2.85773	3.46468	3.00781	5.74801	4.19028	3.88759	4.0339	5.34827
ribonuclease PH	2.59614	1.94471	1.64897	1.90977	0.605108	0.744546	2.00784	2.81017	2.23112	1.80887	2.97645	4.9264	6.20896	5.7502	4.24542	2.45028	4.61638
rRNA pseudouridine synthase	1.93314	3.08337	1.25288	2.70425	3.72807	2.72873	1.01872	1.22541	2.10366	3.02678	5.31943	3.5089	2.37413	2.77439	3.96151	3.50752	6.49282
Rieske (2Fe-2S) protein	1.64574	2.6735	0.45852	1.59827	0.985345	1.54686	1.37518	0.659438	3.11314	5.24521	3.44015	5.82373	5.63645	2.71416	3.43684	3.54097	6.92313
PhzF family phenazine biosynthesis protein	3.19107	1.27345	1.12959	2.62695	1.41279	0.578824	4.08971	1.73514	3.74544	3.98528	3.15316	2.14199	4.05941	2.84111	5.13604	3.81496	3.97753
histidine phosphatase family protein	0.503892	0.846704	1.6826	1.86724	3.90232	1.08749	0.617439	1.59714	3.73871	2.97159	3.07432	3.34412	2.73484	3.80342	6.29749	8.20472	4.27134
16S rRNA (cytosine(1402)-N(4))-methyltransferase RsmH	2.67371	1.49347	1.78608	0.574106	0.470423	0	1.26214	2.23748	5.52763	5.65519	6.56492	3.91221	3.04986	2.20711	3.70766	4.71818	4.05849
periplasmic heavy metal sensor	0.435402	0.757285	0.965838	2.25478	0	1.7255	2.8852	3.03082	2.94031	1.54633	2.72501	4.92643	7.61576	4.23566	4.94405	2.35033	5.32473
Ppx/GppA family phosphatase	3.20342	1.06802	1.22248	1.60159	1.02618	0.545397	0.70721	1.9489	4.17555	3.48973	4.80926	4.3802	5.2861	3.64226	4.9635	3.28315	4.90121
NAD-dependent deacylase	1.10581	3.22628	1.84528	2.14176	3.00064	1.47684	1.35685	1.0058	6.02318	5.39478	3.34052	3.44676	2.39985	3.17283	2.69799	3.20895	5.47624
thiazole biosynthesis protein	2.02314	1.18422	0.563669	3.71065	1.09647	1.34914	1.23952	0.733811	2.81797	4.0405	1.83243	3.84999	5.97827	5.04861	5.26838	2.95999	6.72469
exodeoxyribonuclease VII large subunit	1.14385	1.03531	1.18799	2.53539	3.89186	1.97762	1.18586	0.915108	3.6019	4.26611	3.93014	3.00157	5.00835	3.92886	3.5785	3.9246	5.17155
DUF3047 domain-containing protein	2.31991	0.362905	0.459576	0.781142	0.617928	3.22955	2.17743	0.646682	3.94464	1.35818	5.17904	5.47784	4.742	7.46641	3.5855	4.13063	3.40865
NADH-quinone oxidoreductase subunit NuoG	2.41522	0.798559	1.39821	1.82019	3.5804	0.799644	1.668	1.20733	3.58143	4.17556	5.92742	3.04363	2.81559	3.24939	5.23533	3.96104	4.12547
2'-deoxycytidine 5'-triphosphate deaminase	2.33394	1.84465	0.910733	2.57435	1.13635	0.466066	1.28907	1.65105	5.68051	3.1107	4.22784	3.45256	5.66807	3.09511	3.41061	4.61411	4.07523
dihydroorotase	1.26084	0.739881	1.05316	2.04282	2.73866	0.412496	2.69159	2.16714	2.95017	3.53584	2.85159	3.66484	4.11165	5.67009	4.81309	4.6007	3.14194
sulfopyruvate decarboxylase subunit beta	2.33333	1.22622	0.520611	0.905632	0.759537	1.86912	1.42956	1.014	4.60929	4.14221	6.34011	3.44156	3.04689	4.5691	5.82399	4.60545	2.91141
outer membrane lipid asymmetry maintenance protein MlaD	1.83046	1.07143	0.679982	2.7648	2.97615	0	0.747647	1.65981	3.47671	2.16634	6.079	3.68823	1.13872	4.91916	2.5422	4.68664	9.12636
50S ribosomal protein L32	1.47037	0	0.819322	3.80726	0	0	1.80171	2.39992	5.02698	3.91539	6.65882	3.95024	4.11619	1.69348	4.59472	6.45374	1.83275
Holliday junction resolvase RuvX	1.43892	1.23018	1.33069	3.09824	4.57301	0	4.07756	0.762517	5.36579	3.36938	4.29457	2.55681	0.890381	2.69748	1.97234	5.20525	5.33027
zinc-binding dehydrogenase	0.52299	1.49049	1.0221	3.06148	1.27673	0.524665	1.56984	2.47073	5.45925	3.74042	4.26365	2.44885	3.23578	3.07813	5.31475	5.73275	3.25193
alanine--tRNA ligase	1.73793	1.34683	1.08252	2.83122	2.20278	0.613107	2.00353	2.55829	3.33029	2.44078	3.84408	2.9018	3.72226	4.60685	4.60683	2.69246	5.48789
ShlB/FhaC/HecB family hemolysin secretion/activation protein	2.99063	0.130166	1.40335	0.204334	0.738332	0	1.07636	1.48498	4.77259	2.41305	5.01516	4.70154	5.15463	4.62059	3.90653	5.19406	5.19929
transcriptional regulator	1.85522	0.239363	2.24065	1.02762	1.29054	0	0.653329	1.59218	2.29025	5.08272	5.4541	7.36389	3.49398	2.29533	5.89317	3.51584	4.84751
SH3 domain-containing protein	1.81154	1.91066	1.71615	3.40416	2.37124	1.45883	2.01044	1.78451	2.72911	2.79603	2.94597	5.72099	4.40282	4.76509	2.26817	1.9878	4.26088
50S ribosomal protein L11	1.9129	2.23405	0.708917	0	1.03426	0	2.33839	1.38683	4.1114	5.08772	5.18538	3.85128	4.7487	4.39584	4.63817	4.18806	2.38434
glucose 1-dehydrogenase	0.85942	1.54234	2.44485	1.12282	3.56748	2.51842	0.385633	1.87476	4.67668	3.46535	2.62167	3.30316	2.88839	2.35305	4.68588	8.12524	2.4987
XTP/dITP diphosphatase	0.427108	1.14975	1.23204	1.69537	2.19538	0	0	0.232374	4.76509	5.5218	5.18251	4.18907	4.55696	5.7016	4.16519	3.89401	4.97022
preprotein translocase subunit SecE	4.20435	1.23047	0	0	4.55722	0	1.71725	0.799974	3.19423	2.51849	3.80801	4.84521	9.21854	3.2282	4.37934	1.53781	3.49369
carbon-nitrogen hydrolase family protein	4.48464	1.51443	1.34558	3.12635	2.80444	3.51166	1.06007	3.38141	2.7351	4.1688	2.52319	2.5559	3.55103	4.18424	2.16721	1.52598	3.00995
purine-binding chemotaxis protein CheW	2.09568	1.38768	1.16283	0.351883	0	0	3.85126	2.8488	4.82226	4.94944	3.38904	1.05074	4.47219	2.69412	5.50749	4.63024	3.26465
dihydropteroate synthase	2.78214	2.47714	1.07062	4.31613	1.00247	1.80849	0.745305	1.3935	2.70366	3.61276	3.61504	4.7486	3.29448	2.3196	4.51639	6.38381	1.94107
alginate lyase family protein	2.78469	1.76471	1.49444	9.09039	6.57445	5.54602	0.232095	1.7141	2.16893	2.43392	1.42411	0.593239	2.00785	1.70698	3.02561	3.23084	3.02247
16S rRNA (guanine(966)-N(2))-methyltransferase RsmD	1.4187	1.66229	1.57827	2.1407	5.37273	0	0.289222	1.28962	2.87871	3.56717	5.13758	3.18067	4.40973	8.16408	3.94416	2.0918	1.7746
D-tyrosyl-tRNA(Tyr) deacylase	2.4122	1.03307	0.668618	7.28492	6.73719	1.20427	1.83506	0	3.37722	3.95749	5.40298	1.9308	1.67766	2.04632	4.32451	2.62607	2.22771
citramalate synthase	0.822453	1.15767	0.742061	2.91652	1.60383	0.992879	0.832651	1.15734	5.60858	3.67331	4.19822	3.68711	3.26906	4.3184	3.44281	5.70072	4.54102
pre-peptidase C-terminal domain-containing protein	0.786779	0.230264	0.146136	1.01861	0	0	2.89222	0.856113	5.28013	2.90983	4.98827	4.40359	4.64977	5.73902	5.73668	4.02887	3.92274
YfhL family 4Fe-4S dicluster ferredoxin	4.67962	0	1.73839	1.00975	2.53619	0	0.955689	1.273	2.07393	0.346143	3.53207	7.3337	5.82231	8.53367	3.2496	4.27911	0.972156
beta-propeller fold lactonase family protein	0.244394	0.0517413	0.52877	2.21991	2.85884	1.58342	0.623283	0.896815	3.60365	3.72855	2.90645	4.75466	5.87908	4.11044	7.7204	2.82346	4.14632
glutamine--fructose-6-phosphate transaminase (isomerizing)	1.32527	1.16316	0.738197	2.5196	1.67583	1.17808	1.17229	1.84204	4.38709	3.42636	4.26689	2.50286	3.57232	3.64557	4.60126	5.31091	4.5882
undecaprenyl/decaprenyl-phosphate alpha-N-acetylglucosaminyl 1-phosphate transferase	2.83363	1.44183	1.93836	2.45881	0.367333	2.20289	2.51131	1.20993	5.13003	5.30111	3.36194	3.06049	3.51204	1.63634	4.73182	3.15958	2.61012
pyruvate kinase	2.59488	1.30036	0.722842	3.72138	2.39512	1.8591	1.13897	1.10927	3.10341	3.13632	5.20951	2.49314	3.12389	4.28413	4.25042	2.85572	4.62796
YbaB/EbfC family nucleoid-associated protein	0	3.67992	0	7.59673	0	0	1.51344	0.431845	1.59214	2.23214	1.51846	3.94101	10.1686	3.86177	3.49256	2.75943	5.2242
nucleoside-diphosphate kinase	2.57648	2.83275	1.07868	2.92392	0	3.87271	1.58136	1.75534	1.95396	1.71008	4.0911	6.50084	5.41055	4.46186	3.36064	0.702997	2.40716
histidinol-phosphatase	3.94261	1.99678	0.919853	1.52897	5.61202	1.13567	1.06917	0.659438	2.83408	2.83861	3.6158	3.97956	2.19392	1.94738	4.73829	2.48458	6.51384
histidine kinase	3.01848	4.61202	4.11762	5.43929	2.98922	2.36445	1.1264	1.58151	3.12025	3.20998	2.39494	1.49941	3.726	2.67644	1.23109	1.29689	3.10766
DNA repair protein RadA	2.37381	0.865413	0.771093	2.68295	0.965769	0.396105	1.81961	2.15328	4.11408	2.45056	5.18272	1.98435	3.30922	5.67555	3.29081	3.65952	5.13835
diguanylate cyclase	0.94348	0.600865	0.748184	2.60752	3.73241	1.6117	1.72819	1.52429	5.35625	3.34435	4.26838	2.50289	1.58491	2.5896	5.97296	4.06963	3.93694
tryptophan synthase subunit beta	1.80186	1.37527	1.13023	1.02195	0.728301	0.444147	1.6621	1.71573	4.43606	3.28619	2.85362	4.53735	7.77951	2.73032	3.50367	5.91665	1.96563
c-type cytochrome biogenesis protein CcsB	1.77025	2.07238	1.47963	2.67385	3.35795	1.1805	1.08458	1.28417	4.13812	4.45247	2.38326	5.94485	3.85441	4.07772	3.38156	1.94356	2.20654
anthranilate synthase component I	0.540318	1.10693	0.903229	1.74835	0.878501	3.25376	0.772419	1.56782	4.17401	3.51866	3.91639	3.62898	3.86683	5.29063	3.75508	3.9538	4.26538
saccharopine dehydrogenase NADP-binding domain-containing protein	0.24777	0.775762	1.04459	1.5575	0.805697	2.3648	2.61202	2.72009	3.92514	2.73209	5.59531	3.43745	4.65461	3.78914	3.86025	3.38451	2.09106
SurA N-terminal domain-containing protein	1.54643	1.69721	1.07713	0.750785	0	0	0	0.631014	4.11404	3.94559	4.90227	5.70917	5.05061	6.67903	3.22158	4.66644	3.8551
cyanase	3.686	0.539386	0.34232	0.795352	1.99769	1.22901	2.25831	2.00542	1.40021	4.635	1.11284	4.1261	5.73259	3.53775	1.27981	6.74106	4.59444
valine--tRNA ligase	1.3696	0.686104	1.03574	1.14047	2.07074	2.543	1.79533	2.44679	3.23329	4.43124	3.35141	3.1525	4.55458	3.71914	3.46351	3.32909	3.52992
thiamine pyrophosphate-dependent dehydrogenase E1 component subunit alpha	0.809665	1.89617	1.65276	1.92055	1.31511	0	0.991619	2.05931	3.27725	4.30556	3.41907	4.16461	4.52864	4.34771	2.81065	3.5511	5.37976
pantetheine-phosphate adenylyltransferase	1.10732	1.45834	0.617021	0.716799	3.60077	2.21525	0.678421	1.50612	2.31352	1.96575	3.0088	4.83416	5.68305	5.42018	4.03692	4.86022	2.76044
pilus assembly protein PilM	1.71169	1.20229	1.04881	1.77242	3.06134	1.71087	1.36074	1.67557	2.85618	2.42517	3.70849	4.35955	3.34791	3.83606	4.62111	3.74087	3.83512
Asp-tRNA(Asn)/Glu-tRNA(Gln) amidotransferase subunit GatB	1.50351	0.823073	0.734762	1.58366	1.22356	0.376965	1.73121	1.63986	2.8599	3.17295	3.23769	4.67574	4.74453	5.20445	5.68826	4.12707	2.58014
GAF domain-containing sensor histidine kinase	1.2624	0.227602	0.93165	0.971586	1.54253	0.5186	1.51351	1.73751	4.46862	2.35611	3.47951	3.50122	4.39995	5.27391	5.59453	4.40312	3.76115
zinc-dependent alcohol dehydrogenase family protein	4.58705	4.74328	8.57977	3.14472	3.0682	2.68304	1.15222	0.438317	3.47609	2.86756	2.68282	0.723091	0.504191	2.48361	1.39778	2.06713	2.0134
ParB N-terminal domain-containing protein	2.71141	2.14342	0.60489	3.69053	3.09073	1.62468	1.82672	1.9188	3.81457	3.85421	3.9299	2.91418	1.51869	1.5633	3.36504	3.5735	3.38782
16S rRNA processing protein RimM	2.01635	0.455204	1.1265	0.6167	0.847855	0	1.90592	2.71038	4.13008	2.97718	4.66494	2.75521	4.83607	3.59541	2.69173	3.93511	5.76323
3-methyl-2-oxobutanoate hydroxymethyltransferase	1.71169	0.603451	1.33823	3.77324	3.34178	1.36974	1.25609	0.742214	2.47239	3.49741	3.41668	4.60032	5.75744	2.56662	4.6411	2.2582	2.99024
type II secretion system ATPase GspE	0.951976	1.64933	1.85286	1.93027	2.55973	0.358871	3.04731	1.73245	2.86101	2.48521	2.95552	4.284	4.30594	3.61326	2.61712	3.4217	4.23056
type VI secretion system baseplate subunit TssG	1.52022	1.77967	1.69419	0.49204	0	1.01376	2.01801	2.06773	4.04242	2.58629	4.81918	2.21224	5.20143	5.83629	3.95873	2.78021	3.15813
Glu/Leu/Phe/Val dehydrogenase	1.93119	0.944257	1.07696	1.8029	2.79439	1.71608	1.83815	1.39686	3.82754	2.28876	3.49432	4.17545	4.3815	2.83732	3.34806	4.93324	2.67911
undecaprenyldiphospho-muramoylpentapeptide beta-N-acetylglucosaminyltransferase	1.91858	1.25782	1.86914	0.775387	1.55762	0.95699	2.05508	2.21638	4.0024	4.35964	3.68571	1.61033	3.57764	2.33634	4.49064	5.2632	2.98692
acylphosphatase	0.964438	1.60715	0.979974	1.80922	1.42972	1.69279	1.12963	1.43672	5.2389	1.28408	10.0873	0.614705	1.64362	3.04298	0.953326	3.86553	7.76864
methylenetetrahydrofolate--tRNA-(uracil(54)-C(5))-methyltransferase (FADH(2)-oxidizing) TrmFO	2.04778	1.25857	0.570533	1.72326	0.998843	0.819341	2.37952	0.888781	2.02165	2.45382	3.33853	4.26364	6.30369	3.65035	4.26362	2.24702	5.85915
aspartate-semialdehyde dehydrogenase	2.11197	1.15878	1.61653	1.70717	1.28675	1.05706	0.970699	1.43483	2.70571	2.57572	3.58472	3.36642	5.16801	4.55747	6.59721	2.60437	2.95839
peptide-methionine (R)-S-oxide reductase MsrB	0.645272	0	0	3.34162	3.14743	1.2909	0.790678	1.0532	3.67681	2.29102	1.75333	8.23439	3.61277	5.57387	0	2.83222	7.23872
succinate--CoA ligase subunit alpha	2.165	0.271553	1.55106	1.40147	2.01146	0.618743	0.56847	1.34616	3.64216	3.70612	2.8013	2.90819	5.19491	3.74026	3.22158	4.07253	6.16816
histidinol dehydrogenase	1.26032	1.65984	1.05341	1.76766	0.341525	0.420224	1.28693	1.59995	3.43112	2.98315	4.7563	5.07691	3.33215	4.71671	3.06315	3.68785	4.45097
glutamate-1-semialdehyde 2,1-aminomutase	1.25646	0.553281	1.16831	1.35597	3.07372	1.6809	2.04489	3.30314	3.65729	4.64232	4.72131	3.23705	3.30692	4.46006	2.61751	0.687233	1.82794
fluoride efflux transporter CrcB	0.706242	0.620081	1.56798	1.82868	0	0	1.73077	1.9212	7.22474	4.38077	5.10234	1.37466	3.23307	2.40192	3.66094	6.88349	1.75372
ImmA/IrrE family metallo-endopeptidase	2.21464	0.682424	0.174142	1.32371	5.40115	1.40184	1.01657	1.80858	0.8655	2.77949	2.83504	5.8419	2.7941	4.14821	1.8251	2.79478	6.84967
pyridoxamine 5'-phosphate oxidase family protein	1.75088	3.42097	4.49653	3.56663	4.70257	1.61393	0.932887	1.01538	4.39516	2.75268	3.09869	1.02268	1.65484	2.223	4.52153	1.22904	2.40901
pyrroloquinoline quinone biosynthesis protein PqqB	1.46654	2.31032	1.46624	3.60077	1.43129	1.17279	1.43198	2.22534	5.00297	4.03145	3.4435	1.96482	1.64111	1.51972	5.1854	4.18022	1.83275
RNA polymerase factor sigma-54	0.891588	1.25312	0.496613	1.86256	1.19686	0.714883	1.20001	0.585917	3.25954	4.36821	4.03834	5.6537	4.68302	3.51221	2.96925	3.35991	4.70612
cation diffusion facilitator family transporter	0.595965	1.56977	0.498126	0.578678	0.968978	0	4.199	3.89091	3.16947	4.36416	3.5086	2.99438	3.61477	1.37279	4.34539	2.57819	3.3428
NmrA/HSCARG family protein	2.2707	0.99684	1.10712	2.0211	2.30745	2.27134	1.21729	0.926553	3.23466	2.14149	6.68411	4.38464	3.17832	2.12489	2.66086	3.11454	3.8917
PD40 domain-containing protein	1.42497	0	2.12372	1.38939	1.16562	0.479774	2.04471	1.60414	3.8092	3.38353	3.02317	4.57401	3.11473	4.0033	4.4747	2.62329	4.45542
30S ribosomal protein S18	1.01924	1.78978	0	0	0	0	0.646495	2.21811	1.98828	1.96605	0.955737	5.13418	2.85327	9.67575	2.26695	5.74333	7.74963
DUF1207 domain-containing protein	1.92788	0.437502	0.673668	3.65692	2.8157	4.44497	0.549219	1.10167	2.52971	3.92483	1.84737	3.29785	3.01667	2.97682	3.79417	3.72287	3.68137
CDP-diacylglycerol--glycerol-3-phosphate 3-phosphatidyltransferase	0.490124	0.795458	0.504835	1.46618	3.72864	0	2.011	1.04643	2.63964	5.51982	3.40886	0.658373	3.93472	3.95573	3.44846	3.5765	6.32121
MlaE family lipid ABC transporter permease subunit	0.954917	0.833337	0.661094	0.772956	0.385797	2.38621	7.66788	6.69036	1.27185	1.48111	1.95164	4.68216	1.34281	2.0658	1.48626	1.05337	2.07591
glycosyltransferase family 9 protein	0.258481	0	1.24621	1.3962	0.420263	0	2.50185	2.41282	2.96881	4.13872	4.16937	3.11802	1.63375	3.70416	4.37205	7.4224	2.69146
30S ribosomal protein S13	2.74933	1.81276	1.1656	0.443211	1.13047	2.76071	1.27832	2.6105	1.82269	2.76339	0.624905	4.59944	7.00369	5.93611	2.85819	0.781107	2.60069
antibiotic biosynthesis monooxygenase	3.58771	2.36251	6.49723	8.70911	2.94638	8.97178	0	0	0.681436	0.398065	0.812376	2.43423	0.854039	1.57062	1.86852	1.96839	1.1408
recombination protein RecR	1.34539	1.18125	0.249893	0.870911	1.45831	2.69153	1.37518	1.46395	1.19251	1.19419	2.84944	4.21688	6.69566	3.35733	0.46713	4.92345	7.82586
SMC-Scp complex subunit ScpB	1.45711	1.62223	0.338838	0.706146	0.536144	0.729413	0.912227	1.73099	3.80075	3.90885	4.2447	2.99327	5.67609	3.34733	3.28317	4.23911	3.92852
transcriptional repressor	0.627222	1.06419	0.675387	0.764418	1.0198	1.10763	1.51518	0.353612	3.25025	4.35455	5.57767	4.84253	3.32734	5.95204	4.45059	2.66551	2.29259
FeS-binding protein	2.2707	1.99368	1.21899	1.46989	0	0	0	0.595103	0.431288	0.970889	6.13232	3.72903	6.24036	3.87503	7.32955	1.24582	6.9205
3-isopropylmalate dehydratase small subunit	3.03942	1.90218	1.21074	1.40516	1.41242	0.866839	0.600543	4.49859	2.811	3.08993	3.53971	3.21965	1.21691	3.25595	2.27207	2.38423	5.42449
phosphocholine cytidylyltransferase family protein	1.50113	0.988498	1.04558	1.94345	0.610172	2.25233	1.60948	2.65431	2.28096	2.1652	7.47794	2.01644	1.39931	3.88915	5.47265	3.29438	1.8711
30S ribosomal protein S12 methylthiotransferase RimO	1.12549	0.166844	0.72784	2.0566	2.12638	1.86738	1.72045	0.916585	2.98869	3.67382	3.24498	3.39802	5.24486	3.88537	4.12211	3.30621	2.57181
cytochrome B6	1.77554	0.810188	0.497378	4.10397	8.30619	3.92051	0.540713	0.591718	3.21113	3.14165	1.00328	1.44718	1.34018	1.35933	3.19587	3.20747	5.37051
50S ribosomal protein L29	1.29989	1.14131	0.724329	0.841459	2.05396	0	0	2.00966	2.9152	1.70668	2.30566	2.59423	10.6994	5.09413	5.43707	2.81256	1.59711
phosphoribosylaminoimidazolesuccinocarboxamide synthase	1.44954	0.66882	1.36425	0.691264	1.12093	0.766819	1.78113	1.7876	4.42149	3.39795	4.92791	2.31368	2.13246	2.16287	4.22933	4.95709	4.19767
neutral zinc metallopeptidase	3.11221	0.272492	1.04004	3.02193	3.03293	0	1.71396	1.35554	3.78049	2.62568	2.53969	3.55231	2.90716	3.22392	3.89955	3.41739	3.10554
DUF523 and DUF1722 domain-containing protein	1.40425	1.22607	1.87684	1.61798	2.30018	1.6825	2.73534	1.53186	3.50343	5.71098	2.54777	2.46704	3.41363	1.60238	4.10169	2.46277	1.75475
phosphoadenylyl-sulfate reductase	1.14055	1.3379	1.47932	3.20617	1.22547	0	1.89011	3.33636	4.18973	1.35907	2.7781	3.31486	3.90027	2.63085	2.00193	3.77709	3.82336
aromatic ring-hydroxylating dioxygenase subunit alpha	2.48389	1.52581	1.52214	1.60655	1.61586	1.48979	1.36958	1.49753	3.20768	2.75822	4.55074	2.50664	2.56357	3.73588	2.34184	2.72707	4.95935
single-stranded-DNA-specific exonuclease RecJ	2.05897	0.833092	1.41236	1.7408	0.257198	0.63405	1.94418	2.06889	3.3129	2.03944	5.02279	3.19489	3.54843	4.84	2.80609	2.95577	3.16213
cysteine hydrolase	0	0	0.221145	0.305583	0.71838	0	0.691347	1.12052	4.50834	2.84819	5.99015	2.33653	3.39361	2.78436	6.78791	5.28298	5.94035
methionyl-tRNA formyltransferase	1.7058	1.48588	0.955525	1.66247	1.85188	2.26066	3.68362	1.99879	2.70598	0.505087	3.36506	2.3041	2.9372	2.46076	2.96977	4.99039	2.83825
gamma-glutamyl-gamma-aminobutyrate hydrolase family protein	0.723329	0.664459	1.82685	0.702347	0	0.729413	1.5429	1.77128	3.04063	4.19785	6.30904	2.91384	3.37062	3.97447	5.00072	2.78195	2.24385
potassium-transporting ATPase subunit KdpC	1.40153	0	0.263046	0.606415	0	0	8.57774	4.56712	1.95028	1.44376	2.9619	1.57051	1.30782	1.35079	3.41908	2.06394	5.25911
cobalamin-binding protein	0.592228	0.971304	0.962159	1.32581	0	1.0555	2.79798	1.41463	4.12839	2.59509	2.60953	3.49301	4.06991	3.54064	4.25653	4.45099	2.80804
potassium-transporting ATPase subunit KdpB	0.379876	0.222459	0.49504	0.410382	0.617639	0.253083	10.0995	4.55253	1.30105	1.12623	1.72325	3.57796	3.1933	0.949743	0.792119	2.36653	3.63656
nucleoside triphosphate pyrophosphohydrolase	0.902084	1.05266	1.01406	1.95158	2.45683	1.85663	0.743026	1.84066	3.36309	2.29975	1.10388	3.71285	6.52898	3.52855	2.86907	3.34996	3.03577
DUF177 domain-containing protein	0.415244	1.87727	1.70571	1.64269	0.714858	0	1.05716	1.17253	4.28878	2.91495	4.33422	2.94897	4.44626	3.97842	1.8188	4.6813	3.62402
YicC family protein	1.15599	0.2372	0.31176	0.374585	0.940846	1.74473	0.508301	1.08031	4.19795	3.41255	5.48967	3.75031	6.79018	2.60479	2.47242	3.25085	3.54588
glutamyl-tRNA reductase	1.36199	2.05905	1.09705	1.78184	1.90031	1.55364	1.42923	1.16796	2.65756	2.76177	2.65118	2.09755	4.71308	5.15618	3.24088	2.98678	2.68214
aspartate carbamoyltransferase catalytic subunit	0.879341	0.772062	0.815581	1.51669	1.42972	1.17278	1.43666	3.6663	2.56023	1.43095	3.18492	3.93476	4.37358	3.88118	3.66177	1.92665	3.28699
dihydrolipoyl dehydrogenase	2.86053	0.83813	1.16906	2.22362	4.33739	0.765184	1.17237	2.89895	3.18208	3.72408	3.27844	1.5357	2.48409	2.07996	2.96874	2.29682	2.60807
YsnF/AvaK domain-containing protein	0.516961	0.680839	0.576123	4.68501	4.62289	4.13684	0.316727	1.54692	4.02577	4.70336	3.04348	1.21524	0.964793	1.78621	2.96163	3.40356	2.25529
UDP-2,3-diacylglucosamine diphosphatase LpxI	0.960128	1.12711	0.178495	0.82382	1.57949	0.643138	0.980048	2.25494	3.53933	3.69229	2.61145	1.07805	4.18125	3.10079	4.67832	5.65538	3.59134
S-methyl-5-thioribose-1-phosphate isomerase	1.56745	0.690121	1.15753	0.845877	1.69695	1.58503	1.92271	1.28442	1.88219	2.54204	2.1366	5.43707	2.93028	3.00519	2.72955	4.32312	4.91242
malate dehydrogenase	2.29981	1.51524	1.76156	1.11655	0.934815	0	0.528385	3.44094	3.385	2.29695	2.87007	3.66915	3.22252	3.80869	4.48876	1.57724	3.22609
YHS domain-containing protein	1.04294	0	0.581147	2.04145	3.39142	0	0.549521	0.890592	1.52927	3.99122	4.98959	1.20482	6.49595	3.35486	4.15582	1.7962	5.35326
6,7-dimethyl-8-ribityllumazine synthase	2.26257	0.884835	1.40716	1.9959	0	3.04711	1.85583	2.19319	2.89615	4.02791	3.18967	1.0153	2.34844	1.73138	3.65952	1.65261	5.76263
DNA translocase FtsK	0.88709	1.36425	0.80419	1.72317	1.26339	0.666221	1.49564	1.87797	3.36976	3.05721	2.71128	3.27891	2.79524	3.45013	4.15857	3.40804	3.88941
8-oxo-dGTP diphosphatase MutT	1.35403	1.76307	1.88196	0.866578	3.31472	1.33907	0	1.46501	1.27134	3.57156	1.22639	3.14692	5.62136	4.28416	3.53394	1.46895	5.00588
type 4a pilus biogenesis protein PilO	0	0.414475	0.234642	1.16047	0	0	0.757555	1.68257	3.9893	3.75384	5.41408	3.51824	2.84027	5.3533	4.03955	3.40178	3.95359
DNA recombination protein RmuC	0.593135	1.36493	0.86225	2.13037	0.62202	0.388389	0.48367	1.27176	2.7877	3.44203	6.17766	2.34986	2.18385	4.47221	3.87758	3.42857	4.37643
cold-shock protein	0	0	0	0	0	0	0.808119	1.35551	3.45172	1.13826	3.45127	4.18341	5.81221	2.95391	5.34299	5.54816	6.48501
SAM-dependent DNA methyltransferase	1.06204	0.876699	0.957722	0.964118	1.08094	0.796707	3.69754	1.97531	3.3529	3.99753	3.19302	2.03828	3.98744	2.6421	1.67765	3.4228	3.04112
superoxide dismutase family protein	0	0	0	0	0.615321	0	5.24164	5.88131	3.36848	0.423473	2.07123	2.67432	6.92393	2.14112	0.993893	1.04702	4.63441
bifunctional precorrin-2 dehydrogenase/sirohydrochlorin ferrochelatase	2.92908	1.07558	0.470599	0.802682	0.659869	0.826892	0.759706	2.24371	2.68876	1.83488	2.28969	3.30999	4.25865	7.12131	3.03673	3.62957	2.06079
YkgJ family cysteine cluster protein	0.344972	0.391793	0.192226	0.460799	3.41576	0	0.962333	1.52668	2.24377	1.91476	4.5859	4.03476	4.1993	4.64674	3.99155	2.82347	4.47182
ATP-dependent sacrificial sulfur transferase LarE	1.31903	1.4616	1.84974	1.93142	2.69461	1.97955	1.41657	0.72295	3.65366	5.15093	2.39606	3.77509	2.79334	2.2887	3.45785	1.82396	1.65633
bifunctional pyr operon transcriptional regulator/uracil phosphoribosyltransferase PyrR	0.415244	2.46473	1.34932	0.598564	0	0	1.49025	2.10246	2.42051	3.1857	5.09286	3.92246	4.08597	4.14448	5.08685	2.09196	1.17734
orotidine-5'-phosphate decarboxylase	1.4924	2.32178	2.08671	1.2013	0	0	2.31283	1.85053	2.44337	4.02471	4.79456	3.55855	2.1174	1.95779	2.36521	2.48816	4.21681
arylsulfatase	2.3911	4.01876	1.72752	1.47631	3.40365	1.95965	1.49108	1.35636	2.0503	1.41843	0.897489	1.64958	3.5504	3.79009	3.13521	3.0171	2.52489
DUF4910 domain-containing protein	1.62256	0.738623	1.72509	2.54086	1.67824	1.61531	2.29879	2.09492	2.82083	3.40217	2.22302	1.12382	3.06349	2.3684	4.07661	3.66872	1.81087
serine O-acetyltransferase	1.66291	0.364585	1.3883	2.4281	2.02543	0.83072	0	1.13386	2.06175	1.85332	1.89284	3.09414	3.11436	4.8039	4.79246	2.74671	5.73236
ADP-forming succinate--CoA ligase subunit beta	2.51689	1.20536	0.509986	0.296228	0.372018	0.457744	1.40184	0.746915	3.12904	2.43713	5.18097	5.07132	4.27019	4.74348	1.90665	2.5107	2.56679
sulfite oxidase-like oxidoreductase	1.74424	2.3269	1.9816	0.879708	2.10583	4.33187	0.555072	2.65574	1.80282	1.16116	3.5428	2.34299	3.19202	1.95152	3.60044	2.87308	1.60948
NapC/NirT family cytochrome c	0	0	0.720982	0.991462	0.620558	0.76032	0	2.27049	2.90921	2.5982	2.54299	3.39468	4.49219	7.31857	2.98296	4.48887	2.92081
L-threonine 3-dehydrogenase	1.04294	0.228925	1.16229	3.5444	3.39142	1.56485	0.638978	2.83712	3.16947	2.66148	2.36156	3.15215	1.94641	1.65164	3.25904	3.14714	2.59995
type VI secretion system protein TssA	0.723329	0.635083	0.268703	0.780386	0.392019	0	1.47721	3.01711	2.28977	1.92612	2.62057	3.23877	6.52467	4.9985	3.26488	2.38112	3.30585
NrdH-redoxin	0.224232	0.393752	0.384245	0.624309	0.729156	0	4.82603	7.68313	2.20642	1.88118	0.624569	4.86139	3.23309	2.80888	0.96942	1.79642	0.580027
S8 family serine peptidase	0.490488	0.669464	0.435185	0.998499	0	1.0353	1.32734	1.30852	3.75373	3.67752	4.71886	2.81249	2.84473	2.31747	3.6204	4.25383	4.48317
phosphoribosylformylglycinamidine cyclo-ligase	1.82368	1.60119	1.59565	2.5318	0.845398	1.56796	1.11497	0.565779	3.26049	2.423	4.23446	3.66685	2.66856	3.74504	2.9788	2.28639	2.26836
histidine triad nucleotide-binding protein	1.57356	2.07238	0.438409	2.03722	0	0	0	2.14028	3.88538	2.09508	3.56305	6.8696	2.93669	4.98389	1.63905	1.72666	2.94205
elongation factor P	0	2.11694	1.07481	1.24862	0.784038	0	2.06809	0	2.38136	1.28408	3.49409	2.26714	4.49977	6.38697	3.01374	5.82051	2.40426
sulfite dehydrogenase	0.426103	1.4925	1.06563	1.10794	1.04006	1.27259	1.04052	1.38934	2.66658	3.58703	3.08295	1.8565	2.78618	3.30915	4.43317	3.06323	5.04317
lipoyl synthase	2.96908	1.02566	0.339438	0.968553	1.42136	1.7879	2.00463	1.88812	3.88215	2.08846	4.26266	2.75692	1.65282	2.03016	2.1439	2.26969	4.34122
MASE1 domain-containing protein	2.38331	3.33277	1.66937	3.69209	1.20522	1.1472	0.781502	0.865951	3.05712	4.21225	2.07754	2.05916	2.4276	1.3612	3.66539	3.28738	1.70155
thermonuclease family protein	1.83882	1.73824	0.705955	1.69604	4.17491	1.08749	2.06016	0.853445	1.58063	1.05243	3.79586	1.74748	2.0715	3.62956	3.40896	4.85396	1.99319
SDR family NAD(P)-dependent oxidoreductase	0.978032	2.65976	0.599597	1.78267	1.80884	5.93677	1.50197	2.27643	3.18454	1.65331	1.43929	3.40096	2.77375	2.30461	1.27228	2.15561	2.1229
PilN domain-containing protein	1.40736	0.427991	0.273107	0	0	0	0.863498	1.5304	2.76175	1.48072	4.82365	3.60447	4.56608	4.18785	5.24437	3.14895	4.18714
anti-sigma regulatory factor	2.6774	1.76307	0.74595	2.16644	6.52975	0	0.41009	0.364167	2.03414	2.67357	1.2125	2.69736	1.24919	2.6982	2.09163	7.34474	2.50294
APC family permease	1.48351	1.56178	1.98087	2.01392	1.92756	0.592689	1.63315	1.61212	3.37969	3.42477	2.82227	1.09448	2.49082	2.47501	2.93737	2.76579	3.69613
4-alpha-glucanotransferase	1.55691	1.54741	1.01031	1.39408	0.389143	0.718701	1.57225	1.66532	3.66314	2.64928	1.88939	3.20437	3.94137	3.60265	2.03022	3.35889	3.58061
nucleoside diphosphate kinase regulator	0	0	0.724329	0.42073	0	0	0.796407	2.12167	4.69104	3.17298	1.17736	5.67489	2.42596	1.87142	1.354	8.55822	4.86078
type IV pilus secretin family protein	0.545055	0.238646	0.38025	0	0	0	1.6678	1.55569	3.66237	3.32151	4.18636	3.10507	5.47606	3.76598	3.83656	2.54553	3.39408
SPFH/Band 7/PHB domain protein	0.848827	0.248424	0.788307	0	0.460035	0	3.29366	1.38544	2.68705	3.01374	4.61286	2.66049	3.69634	0.814687	5.89438	4.03613	2.46872
segregation/condensation protein A	0.33343	0	0.77073	0.660246	1.11336	1.33658	1.47301	1.66405	3.4733	2.11886	4.57149	4.77054	3.74602	4.06402	3.49738	1.11059	2.94599
tRNA 2-thiouridine(34) synthase MnmA	1.49488	0.861429	0.971807	1.44885	1.61363	0.991357	0.610579	1.48845	3.30091	3.62621	4.25829	2.33671	2.52979	2.43314	3.09737	2.45445	4.3267
Holliday junction branch migration protein RuvA	1.77609	1.16956	0.247419	1.43715	2.16581	1.77659	2.17632	0.483153	2.36141	2.95592	3.6195	1.49112	1.65734	2.04559	3.23753	4.38503	4.42764
cell division protein FtsA	1.08958	1.91238	1.09119	0.848635	1.06619	0	1.86603	1.7781	4.0557	2.4136	3.55453	2.6305	2.23313	2.25663	2.49882	4.29994	3.25695
chemotaxis protein CheW	0	0	0.675387	1.17691	0	0	1.67782	1.87631	2.30975	3.13349	3.53487	2.97333	2.65487	3.58663	2.92178	6.85229	3.50225
UDP-N-acetylmuramate--L-alanine ligase	0.775304	0.850074	0.216595	0.752949	0	0	1.42811	2.32284	4.2765	3.52668	5.97552	2.86752	2.89622	3.01884	3.43514	2.9815	1.45088
FtsH protease activity modulator HflK	1.2801	0.228925	0.436284	0.338054	0	0.475956	0.762613	0.402399	2.73343	2.557	4.60892	3.29342	4.75636	4.7128	4.66963	3.3617	3.42183
CopG family transcriptional regulator	1.13535	0.837769	0.531688	0	1.55139	0	2.92298	1.65597	3.69348	5.16854	6.04961	4.6175	1.07302	6.04429	0	1.04702	0
inositol monophosphatase	0.324974	0.862253	0.672806	1.50055	0.53418	0.664576	0.80302	2.09494	3.39896	3.46128	2.91461	2.60745	2.37747	4.11479	4.19181	4.96529	1.56422
succinate dehydrogenase/fumarate reductase iron-sulfur subunit	1.23703	1.51586	0.916563	1.96162	1.56331	1.92355	0.888162	2.65858	2.46795	1.72003	3.06813	2.59308	4.36019	3.01114	2.51152	2.43011	1.88859
YciI family protein	2.76641	1.34065	2.47238	0.49204	2.45094	1.26363	1.39709	0	2.99648	0.953052	2.07723	6.33473	7.87704	0.445269	1.57018	0.848444	2.48756
sel1 repeat family protein	3.10219	1.319	2.24404	1.6992	2.52579	2.27193	0.461899	1.86013	1.56154	1.14369	2.2932	2.54956	1.64896	2.6122	3.38835	3.78303	2.80589
aminotransferase class I/II-fold pyridoxal phosphate-dependent enzyme	1.20268	2.05479	0.994081	2.77657	0.795442	0	1.10019	1.07623	3.71805	2.64646	2.26868	3.9187	3.77895	3.21636	2.62748	2.76572	2.3232
nickel pincer cofactor biosynthesis protein LarB	1.03376	1.24166	2.16106	1.79195	0	1.42409	1.50185	1.32668	3.99378	3.25879	2.86174	2.33986	1.64306	3.62408	3.60959	1.54245	3.49629
ATP-dependent helicase	1.58991	1.38911	1.24659	1.16985	1.48798	0.799468	1.6272	1.14572	2.6584	2.85835	2.3967	2.58286	3.55611	4.09137	3.17233	2.31032	2.62486
30S ribosomal protein S17	1.01924	0.89489	0	2.66946	3.29572	0	0	2.21811	1.9359	1.81978	3.70323	1.36912	3.80435	7.06388	1.04973	2.22424	3.79702
EVE domain-containing protein	1.0905	0.501594	1.89464	3.95042	1.82403	7.80199	0.704514	0.312811	0.854807	2.20599	3.04137	1.53328	3.11129	1.9522	0.56967	1.83113	4.22131
septum formation initiator family protein	5.34859	0	0	0.500523	0	1.54686	2.35668	0.420676	0.56317	1.01218	4.83165	2.53586	2.12817	3.92167	1.61079	4.97777	4.74599
acetate/propionate family kinase	1.96556	1.5289	1.33361	2.88281	2.86579	0.871462	8.1229	1.79069	1.82361	1.14754	0.992185	2.03181	1.04152	1.39851	0.686723	0.981741	1.35426
pyrroloquinoline-quinone synthase PqqC	1.40564	1.54903	1.57265	3.18604	4.00567	2.11107	1.9514	1.53848	2.95006	2.34591	1.91527	1.18772	1.64886	1.62528	0.735637	2.32035	3.95281
DNA-3-methyladenine glycosylase	1.00215	0	0.809492	1.22885	0.775697	1.90889	0.909738	2.33621	2.00136	2.75036	1.29634	1.93367	4.45151	4.93252	3.05401	3.68814	3.01289
peptide chain release factor 2	0.236034	1.03674	0.271912	1.40938	2.72676	1.96192	1.01228	0.937571	2.49612	2.22077	1.54846	1.79101	2.69531	3.46675	5.01043	4.22518	3.67951
amino acid adenylation domain-containing protein	1.56587	2.50235	1.88447	6.63872	3.59057	3.01854	0.531286	0.0157313	2.92954	2.63242	1.84834	1.39288	1.07355	1.03158	2.12565	2.271	2.29865
DNA polymerase III subunit alpha	1.21524	1.30942	0.990267	1.60728	0.508837	0.934022	1.15289	1.22341	3.15383	2.65142	3.20507	3.0204	3.38386	2.66124	3.019	2.48601	3.81092
tryptophan synthase subunit alpha	1.66238	1.72769	0.925607	1.43343	0.536144	0	0.20203	1.57877	4.06321	3.84983	3.35489	3.81812	3.34221	2.11097	2.09055	4.64718	1.25162
signal peptidase II	1.94785	0.943253	2.6707	1.70745	0.823905	2.17498	1.26538	1.41685	2.8319	1.68811	1.4629	0.29102	2.77685	3.43376	2.77879	3.79613	3.95682
thiol peroxidase	0.788512	0	0.22017	0.523069	0.642428	0	1.73608	0.666465	3.53523	1.98154	1.83964	3.82486	1.8988	6.13918	5.09032	3.09408	4.04071
urea ABC transporter permease subunit UrtB	1.39209	0.76023	1.06088	0.326833	0.281527	0.340485	1.68912	2.15385	1.69141	1.30411	1.71873	2.53724	4.64487	6.02975	2.50168	4.31534	2.34946
gamma-glutamylcyclotransferase	0.610155	0.535716	0.679982	0	0.992048	2.4413	1.86912	0.331962	3.25309	1.35396	4.97373	2.86862	4.55487	5.97327	1.90665	2.00856	1.52106
DUF255 domain-containing protein	0.730759	1.02602	0.853898	2.31651	2.25656	2.63019	1.38873	0.953788	2.52412	3.6939	3.10794	2.35583	2.52153	1.89246	2.35632	2.80638	2.36923
3-deoxy-manno-octulosonate cytidylyltransferase	1.01672	0.592108	0.561574	2.61441	1.09647	0	1.23957	0.738705	3.07952	3.14505	3.04731	3.61095	1.58041	4.26772	3.86767	3.3456	2.11105
DUF2330 domain-containing protein	0.957193	1.5501	1.76822	1.01867	2.4603	1.27662	1.47124	0.760293	3.53061	2.84508	1.52004	2.65093	2.43612	1.6016	4.20386	2.12307	3.61203
riboflavin synthase	0.822869	1.81119	0.230316	0.802682	0.66895	3.30378	3.03073	0.89951	2.1917	0.549478	1.8684	1.10789	5.00342	2.85193	2.14872	4.97654	2.56892
[protein-PII] uridylyltransferase	1.10551	0.441624	0.392272	0.910393	0.653951	0.603483	1.36068	0.875125	2.87513	3.66267	2.93121	2.77548	2.72952	3.76905	3.46697	3.76274	3.26134
sterol desaturase family protein	0.695293	2.18552	1.397	1.57529	1.69571	1.36974	1.53373	1.1513	2.83247	3.21422	2.23767	2.85755	3.28877	1.91847	2.27789	1.54398	3.54799
ribonuclease III	1.52669	1.97959	0.638934	0.7412	0	0	1.17019	1.45535	2.46663	3.39213	3.42489	2.31149	4.27839	3.74116	1.59023	3.77284	2.85645
glutamate--tRNA ligase	1.33424	1.33938	0.529439	2.21736	0.310279	0.768461	0.931644	0.725027	2.0974	3.5547	3.79346	3.575	4.97597	3.17792	2.57612	2.92768	0.948953
2-oxoisovalerate dehydrogenase	1.31901	1.15809	0.73498	0.853834	0	5.27752	0	3.58812	4.5095	4.09772	1.19467	2.6577	1.23082	2.27873	1.37391	2.89469	1.64409
cytochrome C554	0	0	0.222127	0	0	0.750776	1.17824	0.81671	2.14727	1.89428	4.80099	4.39472	6.01863	3.10627	3.54245	3.37125	3.36174
transaldolase	0.478361	0.414547	0.259629	2.59589	4.63629	4.76009	0.146539	0.260258	2.61601	1.68957	1.28292	0.642572	1.11594	1.50006	3.95963	6.24362	3.56205
adenine nucleotide alpha hydrolase family protein	1.14624	1.76766	0.479544	1.67306	1.39925	1.15023	0.70508	0.156908	3.28053	1.65942	2.34257	1.92897	5.91054	2.31557	2.09419	4.10805	3.59036
SAM-dependent chlorinase/fluorinase	1.63571	1.73333	0.380066	2.77258	1.6551	0.616617	0.830356	0.556636	2.70838	2.11157	2.7777	3.3905	3.73135	2.53127	3.51519	1.49839	2.91712
competence/damage-inducible protein A	1.25544	1.22992	0.580878	0.675124	0.675274	3.3364	0.512086	0.876096	3.25747	2.86342	3.67542	3.22362	2.13259	2.72146	1.83636	3.65692	2.83975
aspartate--tRNA ligase	1.83358	0.939101	0.510855	0.296733	0.496869	0.611365	1.67945	1.33011	3.01828	1.89877	2.4911	3.07876	3.27939	2.72598	4.61559	2.01198	3.61867
DUF2905 domain-containing protein	0	0.937504	1.78495	0	0	0	0	1.16187	2.83932	1.89555	2.90134	1.43431	4.97017	3.07447	6.67328	2.34332	5.32371
urease subunit gamma	0	3.15001	0.999573	0	1.45831	1.79436	0.549521	0	3.40718	3.58258	4.87426	2.40964	3.34783	5.16512	2.80278	0.984195	1.11798
carbon monoxide dehydrogenase subunit beta	2.12542	0.746449	0	0.275169	0	0	0	0.925089	1.4533	0.754625	0.385012	8.56509	8.32991	6.11981	2.65666	1.39933	1.58954
YnbE family lipoprotein	0	2.46155	0	0	2.24356	0	0.858626	0.774578	2.10235	1.9077	1.24981	3.96826	2.65701	6.43275	8.85208	1.38619	0
MazF family transcriptional regulator	0.711847	1.25001	0	0	2.31478	0	2.18064	1.16187	1.08164	5.37071	3.22371	3.34673	4.64977	0.81986	2.9659	3.12443	1.77457
bifunctional methylenetetrahydrofolate dehydrogenase/methenyltetrahydrofolate cyclohydrolase FolD	2.19528	0.82414	0.871326	0.203009	0.509899	0	0.770598	0.511872	2.85421	2.22307	2.27041	4.00203	5.26757	3.9669	2.93663	2.75186	2.73631
DsbA family oxidoreductase	4.48587	4.2972	0.696459	2.64	3.30559	0	1.01089	1.36825	1.25841	1.63802	2.23581	0.817324	1.90298	1.6475	0.859202	2.68046	3.49129
glucokinase	1.76153	1.10606	1.12436	1.4683	1.22325	1.00807	2.00502	0.685775	2.77317	2.12772	2.27945	2.54544	2.35436	2.75842	3.14555	3.29913	2.50718
acetylglutamate kinase	0.601965	0.264263	0.674254	1.75746	0.489366	0	1.10642	0.982519	3.54592	2.93963	3.27683	2.02219	2.53436	4.85664	3.76741	2.64213	3.00382
ammonia-forming cytochrome c nitrite reductase subunit c552	0.395994	0.173842	0.559061	1.40201	0.321923	0.822318	3.07241	4.08687	1.88388	2.81554	1.07286	3.18693	2.31379	2.0667	1.45393	3.30086	2.97813
phosphoribosylanthranilate isomerase	1.68909	1.10442	1.19144	1.65034	0.691143	0	2.61835	1.17903	3.23382	2.83588	3.0828	2.0071	2.38423	1.47136	3.09987	3.24882	2.08308
hybrid sensor histidine kinase/response regulator	0.898681	1.58621	1.05483	1.86682	0.256745	0.335394	1.28415	1.01433	2.80576	2.68597	3.92307	2.31783	2.08353	2.51886	3.06769	3.98185	2.60428
imidazoleglycerol-phosphate dehydratase HisB	1.7783	0	0.496069	1.72458	3.61327	1.78101	0.54408	0.728335	1.51889	4.34026	1.60867	2.68846	3.32705	1.27849	4.16484	2.92578	2.21657
imidazole glycerol phosphate synthase subunit HisF	1.38528	1.52157	0.57968	0.446621	0.560889	0	2.76326	1.69797	1.97693	2.6123	3.44923	2.08889	2.59662	2.39398	3.9681	4.16838	0.859984
putative lipid II flippase FtsW	0.225926	0	1.0021	1.74078	1.0901	0.899449	1.2361	1.34233	5.87412	2.29143	4.8642	1.95222	1.67448	1.16348	2.80048	3.68835	1.95721
TIGR00730 family Rossman fold protein	0.569914	1.13084	0.430451	2.03261	1.34444	1.65136	0.701001	0.870156	2.85499	2.54475	3.11534	2.06842	2.8545	2.83465	1.71804	2.71405	4.78845
urease subunit alpha	1.40961	1.65019	0.436116	0.405665	0.763518	0.626304	0.670819	1.78814	2.9148	2.50385	3.40165	2.94575	4.96678	3.51649	1.79154	2.23172	1.75396
protein translocase subunit SecD	1.47456	0.722233	0.36581	0.530722	0.537638	0	1.41541	1.52635	1.93339	2.47523	3.72419	2.2055	4.46133	2.27099	2.23711	3.43089	4.09416
GTP-binding protein	0.420966	1.03474	0.50244	0.61769	0.547248	0.555528	1.56591	2.59007	2.83531	2.52606	2.39729	4.38774	2.71215	3.72695	1.78124	2.30398	2.28431
NYN domain-containing protein	0.518455	0.931956	1.16956	1.98493	0.862906	1.06175	1.37813	1.69471	1.93978	2.75837	2.35663	1.39488	3.24927	2.05556	2.18555	3.43003	4.33257
methyl-accepting chemotaxis protein	0.143738	0.378607	0.736685	0.928981	0.467407	0	2.00089	3.37135	3.30551	1.30839	3.19078	2.67404	2.64908	3.17043	2.97458	2.16031	2.6615
beta-N-acetylhexosaminidase	1.21471	0.855265	1.07862	1.27263	1.99345	0	2.67651	0.913382	3.34548	2.6969	2.21671	1.9654	2.74365	2.2546	2.28841	3.50481	1.82207
LPS export ABC transporter periplasmic protein LptC	0.474565	0.412305	0.264437	1.83355	0.771593	0	2.31683	0.771861	2.51059	2.30681	2.99301	3.49771	3.08586	5.99362	1.47517	2.58185	1.76526
TonB-dependent receptor	0.251015	0.668698	0.970074	1.13227	1.26911	0.757608	1.11591	1.87223	2.43589	2.57873	2.25063	3.84479	3.26667	3.29352	1.78333	1.63504	3.87818
lipid A export permease/ATP-binding protein MsbA	0.463928	0.674499	0.602301	1.88803	2.0106	0.618743	1.22459	1.00533	3.4556	2.18862	2.37249	3.41458	2.87548	3.10728	1.76856	3.38794	2.30058
proline--tRNA ligase	0.947768	0.692758	0.875803	0.812603	1.53335	0	1.44513	0.683559	2.6279	2.30418	3.42546	2.53633	4.39365	4.07987	2.95584	1.72338	2.35375
carotenoid 1,2-hydratase	0.704592	0.618034	0.988304	1.38229	0.755602	0.942153	1.43636	2.02316	3.10849	2.58504	2.11109	2.52343	2.83663	3.36263	2.17988	2.81124	2.32302
aminodeoxychorismate/anthranilate synthase component II	0	0	0.534531	1.24194	2.33954	0	1.46931	2.32034	2.91523	2.12869	2.59088	2.8993	2.23786	3.31451	2.99762	3.13886	2.3914
biotin/lipoyl-binding protein	0.7298	0.906554	0.418232	0.850261	2.1356	0.375388	1.82211	1.73033	2.48662	1.24959	1.79283	1.50667	4.75866	2.60296	3.08397	1.95572	4.20997
DNA repair protein RecO	1.73794	0.312501	0.966829	2.05215	1.74997	0	1.97653	0.955648	2.82392	4.38835	2.24365	3.75538	1.65327	2.44225	2.15324	1.89581	1.77457
ATP phosphoribosyltransferase regulatory subunit	0.956213	1.17719	0.573253	0.744115	0.310941	0.382592	1.85088	1.0521	1.53355	3.52027	3.15868	2.49807	2.57135	2.03238	4.66781	2.69244	3.10145
CoB--CoM heterodisulfide reductase iron-sulfur subunit B family protein	0.896928	0	0	0.193536	0	0	1.65225	1.79364	3.76085	3.59861	3.80381	3.62659	2.23938	3.79584	1.24777	3.29606	2.61862
lysine--tRNA ligase	0.908926	0.80439	1.21829	1.77163	0.886812	0.740932	1.11773	0.989226	3.39296	2.91024	3.46364	1.58653	2.21099	2.40778	4.36908	2.80752	1.59458
methylenetetrahydrofolate reductase	1.51713	0.5339	0.507113	0.786599	0.494343	0	1.12023	1.31999	3.34947	2.69604	1.37505	3.26319	3.96721	4.19385	3.47619	0.998622	3.4095
HlyD family secretion protein	0.512715	0.894245	0.477446	1.43223	2.4896	3.03556	0.206587	1.19621	2.31015	2.88832	1.84751	1.94826	3.00207	1.47152	3.0215	2.8054	3.82891
type II secretion system major pseudopilin GspG	0.996586	1.54406	0.290574	0.322559	3.49932	0	1.99336	0.577137	2.28929	3.52624	2.92606	3.46481	3.22623	2.11216	3.49078	1.86257	0.6211
chromosome partitioning protein ParB	1.62095	1.6604	1.05377	1.74882	0.878501	3.78328	1.48967	0.734916	2.7709	3.71687	3.42568	0.362898	1.51257	0.933455	2.53263	2.668	2.02045
2-C-methyl-D-erythritol 4-phosphate cytidylyltransferase	1.16997	0.32143	0.42535	0.992416	1.23586	1.49002	1.85836	0.655345	3.18719	2.71257	2.42833	2.79627	2.58686	2.45199	4.01185	1.6531	2.77233
DsbA family protein	0.826661	1.30465	0.490622	2.54577	1.13487	0.939453	0.798325	0.844663	2.42953	1.28394	1.83373	1.99912	2.82196	4.91976	1.74718	5.63732	1.54559
prepilin peptidase	2.07386	1.52505	1.55357	1.80128	0.563055	0.70092	0.853654	0.75879	3.22989	1.54059	1.89541	1.6381	3.33119	1.89173	3.41046	3.43046	2.78099
replicative DNA helicase	0.99526	1.56695	0.665643	0.643975	0.97077	0	0.976656	1.08179	3.10399	3.4443	3.42252	4.01832	1.85826	4.35256	1.86806	1.74344	1.98752
IS21 family transposase	1.91088	1.61572	1.4312	3.1472	2.36285	0	2.08301	1.61892	2.87789	2.84885	2.79027	1.34336	1.32718	2.6792	0.977161	1.00711	1.80568
2,3-bisphosphoglycerate-dependent phosphoglycerate mutase	0.441836	1.17152	0.24865	0	2.17658	0	0	0.485557	1.35609	2.37065	2.41704	5.38587	4.98035	3.84444	1.85464	4.89167	1.66863
presqualene diphosphate synthase HpnD	1.54393	2.4223	1.03627	1.7931	1.44387	0	1.30186	0.499945	3.68696	3.22434	2.98109	1.03696	1.70457	3.17608	1.88214	2.9958	1.886
replication-associated recombination protein A	1.67017	1.28071	0.929841	2.1579	2.03171	2.0855	1.14898	0.339664	2.45469	2.03619	2.26359	2.23828	2.72047	2.39904	3.47027	1.59953	1.81695
transcription antitermination factor NusB	0	0.539386	0.670855	1.57251	0.998843	0	0.376384	0.668472	3.12742	3.80252	3.22821	4.45274	2.23006	1.38088	3.7984	1.32589	4.52993
phosphatidate cytidylyltransferase	0.300982	2.13143	0.345508	2.96702	2.52294	0	0.770392	0.665763	2.2642	3.61437	2.86244	2.02172	2.02892	1.97048	4.42044	2.01847	1.55899
catalase	0.366592	0.107289	0.0680908	1.34538	2.18874	0.488925	2.00079	1.50546	5.04169	5.29287	2.43582	1.52519	0.970757	1.09356	2.55064	2.14759	2.2872
DUF420 domain-containing protein	1.51221	0.33228	0.630869	0.489964	3.07661	0.757112	1.61721	0.205035	3.3005	1.84403	2.73644	2.78746	4.57904	1.30396	3.93208	1.65934	1.41318
TonB-system energizer ExbB	0	0	0.699002	1.22382	0	0	0.779462	0.687336	2.39113	2.52504	4.00084	3.37623	6.48795	3.25851	1.97852	4.14424	0.781804
cell division protein ZapB	0	0.937504	0	2.0736	1.73608	2.13614	3.27096	1.7428	0.811233	1.42166	1.93423	5.02009	2.98913	3.07447	2.22443	1.17166	0
GTPase Era	0.305077	1.07143	0.509986	0.789942	0.496024	1.83098	0.373824	0.331962	2.89726	2.30173	3.04923	2.45882	4.55487	2.10821	3.8133	2.67808	3.04212
phosphomannomutase/phosphoglucomutase	1.53535	1.50924	1.07003	1.24594	0.938827	0	0.943384	1.15189	1.60517	2.55477	1.90959	3.48142	2.50618	2.53397	4.20556	2.31347	2.38803
type I restriction endonuclease subunit R	0.882109	1.22699	0.770491	0.57068	0.578021	0.853207	2.28186	1.59186	2.429	3.00779	2.58142	1.40687	2.0262	2.405	3.3677	2.09997	2.83579
membrane integrity-associated transporter subunit PqiC	0.43967	0.670215	0.233545	1.34561	0	0	5.21474	5.43419	2.40167	2.42093	1.42392	0.83007	1.97041	1.71001	0.795114	0.468664	2.12948
phosphopyruvate hydratase	0.83825	0.183996	0.116773	0.813935	0.681454	0.838484	1.15553	1.59621	1.99017	2.88318	2.84711	1.4075	4.49767	2.77565	0.873139	3.67923	4.17936
DNA ligase D	0.608484	0.886206	1.07343	4.27677	5.61249	3.25384	0.314052	0.837812	1.76703	1.99272	1.57499	0.881294	0.847676	1.11888	2.1222	2.24352	2.66803
panthothenate synthetase	0	1.55941	0	0	0	0	0.54408	1.44946	2.69876	3.15299	3.21733	4.77157	3.31468	1.0228	3.70004	4.87225	1.10691
xylulose 5-phosphate 3-epimerase	0.544252	0.286945	0.182109	0.493577	0.531369	0.653285	2.06948	4.03037	3.10401	2.32082	2.36854	3.14685	1.62664	1.94532	2.38321	2.15198	1.49443
NAD-dependent malic enzyme	1.12233	1.97254	0.937755	2.04938	1.82607	4.49293	0.34393	1.01355	1.13165	1.49413	1.68945	1.62787	3.47695	1.82943	1.74584	1.84666	3.02666
PstS family phosphate ABC transporter substrate-binding protein	0.490906	0.446641	0.991564	0.322559	1.25598	1.59735	0.326128	2.05745	1.39194	2.61049	2.02363	4.92701	3.00369	3.14049	2.57666	1.34576	2.54883
nitroreductase family protein	1.81204	0.393752	1.2647	0.8827	2.2022	2.69153	0.27476	1.96067	1.87066	1.60138	1.64333	3.31035	2.95907	2.33349	1.87796	3.46734	0.567502
UDP-N-acetylmuramoyl-L-alanyl-D-glutamate--2,6-diaminopimelate ligase	1.61447	0.315001	1.32731	1.30924	0.291662	0.718461	2.0873	0.97558	2.51968	3.26334	3.45598	1.56627	1.50652	2.01952	3.22634	2.02326	2.45777
dihydroneopterin aldolase	1.43314	1.76133	0.478604	0.922395	0.457151	0.573277	1.59075	1.40442	1.74863	0.631494	1.03581	4.57427	5.52916	2.96288	2.10502	1.58073	1.80344
IS1634 family transposase	0.782204	0.686776	0.581147	0.675124	2.54357	0.521615	0.798722	1.56042	2.07996	1.73575	2.1254	4.90335	3.64953	2.85283	1.90111	1.14441	2.27496
ROK family protein	0.339745	1.28138	0.378626	2.10939	3.00693	2.23999	1.43353	1.43052	3.30949	2.04932	1.23087	1.40285	1.36185	0.811515	1.82174	3.72801	2.60346
methylated-DNA--[protein]-cysteine S-methyltransferase	1.07857	0	1.37661	3.22273	2.97316	4.17292	1.86046	1.4403	1.77069	1.91017	1.43605	1.10906	0	2.29224	2.78221	2.18606	0.694397
AmmeMemoRadiSam system protein B	1.29633	1.14454	0.482599	1.39544	1.75289	0	0.937557	0.353899	3.00874	1.63672	1.86738	3.49475	3.96255	3.94024	0.674871	2.03025	3.24782
VWA domain-containing protein	0.590111	1.12549	1.17306	0.900268	1.09101	1.4698	1.08046	1.19372	2.22827	1.07131	1.27018	3.12831	4.02497	3.27009	3.22472	2.12581	1.76215
energy transducer TonB	0.858023	0.45618	0.767622	0.351883	1.84179	1.08749	0.525685	1.22265	2.66417	2.44018	3.59522	5.76544	1.75699	2.47693	1.46872	1.93328	1.77751
UdgX family uracil-DNA binding protein	1.26328	1.10916	0.938567	3.81365	6.16188	0.842421	0.257991	1.14443	1.27969	1.86885	1.52559	1.13129	0.392938	1.45496	1.75448	4.62063	1.57462
tyrosine-type recombinase/integrase	1.01496	0.688698	0.442506	0.681578	0	1.42622	1.61817	0.804757	1.60574	2.17026	4.18122	2.04772	3.18143	2.00233	3.7229	1.98035	3.00709
5-(carboxyamino)imidazole ribonucleotide mutase	1.03105	0	0.249893	0.586532	2.37768	0	0.840273	0.487984	2.11052	3.60497	2.57987	1.24079	3.44509	4.2208	1.86852	3.00131	3.46464
serine hydrolase	0.940695	0.418335	1.11913	0.971839	1.82774	1.91398	1.78202	0.380268	2.9209	2.44745	2.43272	2.34882	1.10485	2.80555	1.50526	2.58984	3.06359
translational GTPase TypA	0.870569	0.382077	0.96756	0.755431	2.35842	1.4652	0.628618	0.55526	1.7203	1.29442	3.1701	3.51489	3.11609	3.1749	3.02449	2.07032	1.99312
cyclase family protein	1.74781	1.63522	1.39457	2.30284	1.08425	0	2.47532	1.92771	1.81663	1.23299	2.41193	1.26707	1.06985	2.20087	1.85448	3.36788	1.65127
nicotinate-nucleotide--dimethylbenzimidazole phosphoribosyltransferase	0.510344	0.894901	1.13791	1.31957	0.413119	0.511212	1.25516	1.81132	2.03713	1.35995	3.23765	3.42185	2.38724	2.35324	1.59402	3.92402	1.90929
acyl-CoA dehydrogenase family protein	0.39481	0.966159	1.10729	2.30399	2.21596	1.82176	0.468785	1.05321	1.67986	1.60767	2.02905	3.33591	2.47884	2.27424	2.86936	2.72862	1.49918
3'(2'),5'-bisphosphate nucleotidase CysQ	1.24221	1.72107	0.55961	1.56222	1.38447	1.98884	0.173899	1.75052	1.75033	3.29699	2.32645	1.24458	2.46805	2.66247	0.692044	2.51785	3.13826
DUF2207 domain-containing protein	0.615928	0.404561	0.425293	0.397687	0.99887	0.612967	2.24573	1.58342	3.45044	2.62628	3.17139	1.95153	1.42053	1.67269	4.44143	1.00602	2.46302
metallopeptidase family protein	1.41248	0.620081	0.390458	0.457171	2.28758	0	0.865387	3.07392	2.67024	1.55494	2.54367	0	3.96468	2.44037	2.21293	3.13703	1.75372
prohibitin family protein	3.55549	1.79576	0.818901	6.33918	6.78284	7.07237	0.194177	0	0.201693	0.132247	0.914363	0.682277	0.537179	0.439916	0.970659	0.51127	0.290384
type II secretion system protein M	2.45062	0.43033	0.546215	0.317272	0.796891	2.94157	0.300285	0.266658	1.30329	3.4911	1.77812	2.3043	5.04346	1.97573	3.07437	2.1542	1.83611
NAD+ synthase	1.67018	0.669225	1.01829	2.0671	0.991692	0.303101	1.02374	0.661115	2.48392	2.89969	2.06588	3.37336	1.56801	1.92464	3.00622	1.50103	3.22201
D-amino-acid transaminase	0.642959	0	0.510181	1.21699	0.443256	1.81158	1.16322	0.174905	2.10806	2.80722	4.3038	2.43842	4.51532	1.64874	2.586	2.29745	1.9533
ATPase	0.458396	0	0	1.06209	0	0	4.97188	4.46327	2.13559	0.79598	2.47676	7.38602	0.933046	1.03283	0	0.600119	0.188212
type II/IV secretion system protein	0	0.821514	0.176971	0.805638	0.25274	0	0.574081	1.61466	3.78667	3.1218	4.95848	2.41578	2.60584	2.95249	1.97016	2.06546	1.92758
tryptophan--tRNA ligase	1.08968	1.43328	0.303825	2.11399	0.440577	0	1.1682	0.29665	2.48677	2.65855	2.21784	3.29424	2.28264	2.50909	2.26919	2.0868	3.72973
orotate phosphoribosyltransferase	0.354517	1.1968	1.21242	2.38585	1.37626	0	1.35107	1.21284	2.61602	2.36994	0.394357	2.88975	4.36192	1.81334	2.22966	2.93748	1.11675
amino acid permease	1.1394	0.791988	1.8757	2.07547	1.18223	0.743004	0.951915	1.91518	1.89136	2.06505	2.24629	1.25325	1.55245	2.60993	3.04141	2.4357	1.83602
type III PLP-dependent enzyme	1.26032	1.29099	1.05341	0.679868	0.68305	1.26067	0.38608	1.37138	2.6412	2.05092	2.09277	2.8216	1.96009	2.78215	3.71953	1.61343	2.3564
DMT family protein	0.822869	1.44496	0.855176	2.66333	1.3379	1.42409	1.51244	0.447692	1.25034	0.365197	4.37124	1.65801	1.5357	2.84318	1.71424	3.61173	2.05134
calcium:proton antiporter	2.12399	2.06423	0.387048	4.92039	5.45178	4.22237	0.286444	0.639562	0.99971	0.729206	0.616994	0.780536	1.91949	1.22314	0.737465	1.2899	2.01462
lysophospholipid acyltransferase family protein	2.50842	0	1.84781	3.43696	2.0259	0.808268	0.509209	1.37312	2.35635	2.19221	1.94013	0.981024	1.19189	2.39501	2.22739	1.36543	2.61076
acyloxyacyl hydrolase	1.22737	0.768834	1.15644	0.267561	1.38852	0	1.08682	0.95119	1.9741	2.53781	3.08484	3.54369	2.91165	1.76217	1.78721	1.42753	3.80944
aspartate 1-decarboxylase	2.28032	0.667376	0	0	0	0	1.86278	1.24064	0.849606	0.657958	3.36849	2.04207	1.3834	3.48007	3.16698	2.50219	5.58311
serine--tRNA ligase	0.840218	0.368854	0.720318	1.08684	0.681454	0.420224	1.47664	0.228564	2.17641	2.80781	2.88356	3.38031	3.2277	2.21463	2.8418	1.64842	2.61455
glutamate 5-kinase	0.721389	0.633381	0.267982	0.933952	0	0	1.47207	1.56888	2.37498	1.81424	3.70252	2.74557	2.01947	3.04645	2.00377	2.63859	2.99726
VPLPA-CTERM sorting domain-containing protein	0	0.695185	0	2.13067	0	0	0	1.99325	3.51091	2.32986	4.54307	2.76335	2.30355	3.48751	2.1019	2.12836	1.43221
DUF192 domain-containing protein	0.546907	0.477275	1.71793	0.233176	0	0	0	0.595103	0.609297	2.3962	2.6339	3.9637	5.06932	5.79255	1.50768	2.42835	2.0492
three-Cys-motif partner protein TcmP	1.30462	0.834359	1.38833	1.49461	0.484489	0	2.26507	2.54137	1.62228	2.18048	1.47705	2.5825	0.842748	0.906665	3.59528	2.4434	1.93329
DNA-3-methyladenine glycosylase 2 family protein	2.0842	0.886948	1.10657	3.47846	4.09845	0	1.61274	0.216882	1.34926	1.42388	3.32349	0.844405	1.17346	0.336944	2.35607	2.5851	2.49774
pyruvate dehydrogenase (acetyl-transferring), homodimeric type	1.19991	0.616127	0.780552	2.14037	2.44085	1.99863	1.16468	1.63353	1.67293	1.95659	1.36032	1.88301	1.68391	1.67389	1.88037	3.18806	1.49815
arginine--tRNA ligase	0.942245	0.276331	0.437702	0.808604	0.254061	0.614505	1.94232	0.766499	1.90319	1.39412	1.85195	2.95069	3.97164	4.43345	1.46494	1.38764	3.3661
GGDEF domain-containing response regulator	2.32858	0.900838	1.35539	0.18669	1.45935	0	0.905016	0.571213	2.05887	1.93472	2.52751	3.56406	1.67156	3.47344	1.9721	1.64498	2.72288
Holliday junction branch migration DNA helicase RuvB	0.794661	0.705931	0.44891	0.867097	2.18049	0	1.80587	0.575096	1.22292	1.90167	1.21613	0.719835	1.75261	1.84895	4.74212	2.35647	5.68133
outer membrane lipoprotein carrier protein LolA	1.90189	0.333688	0.40854	0.73806	1.7662	3.04452	1.39808	0.415306	2.28652	1.96996	2.40105	2.29534	2.12648	2.40568	1.58026	3.98782	0
formate dehydrogenase subunit alpha	0.489589	0	0.110146	0.193469	0.318409	0	5.85553	5.24662	1.38605	1.53018	1.51257	3.49888	0.918263	1.24565	0.92266	0.653008	0.490487
DNA polymerase IV	0.484113	0.616913	0.128811	0.71715	0	1.35864	1.89204	1.44334	2.28699	2.98223	2.458	2.28131	0.628834	2.72407	2.78266	2.08406	3.3486
NAD(P)H-binding protein	2.29614	1.40626	1.42993	0	1.64085	5.45624	0.352976	0.560318	0.48176	2.79952	3.72254	0.289621	1.35359	0.816737	3.41698	1.58516	1.75702
gluconokinase	0	0.921056	0.902881	0	0.87324	0	0	0.310818	1.08509	2.47317	0.950147	1.82426	2.08873	1.59107	3.5217	6.63902	6.30786
bifunctional folylpolyglutamate synthase/dihydrofolate synthase	0.802145	0.361693	0.6449	0.905044	0.674372	0	0.764994	0.646658	2.58356	2.97661	3.87121	2.51556	2.13475	1.19786	3.68052	3.61884	1.55575
UDP-3-O-(3-hydroxymyristoyl)glucosamine N-acyltransferase	0.510211	0.649051	0.844736	2.0793	1.19541	1.54711	1.67176	0.268862	2.48968	2.3198	2.04443	1.82366	1.86259	3.10373	1.58392	2.1823	2.46625
ubiquitin-like protein UBact	1.40145	0	0	4.53599	4.55722	0	0	0	2.12949	0.621976	0	0	2.67981	5.76842	1.45978	4.66223	1.74684
phosphatase PAP2 family protein	1.08671	0.367992	0.46709	0.516268	2.19708	0	0.603462	1.34198	2.66868	1.50581	2.8206	1.82369	3.15078	1.8622	1.4919	2.79477	3.89091
acetyl-CoA C-acetyltransferase	0.682975	0.39573	0	3.21385	0.738428	2.25422	1.78735	0.485596	1.54487	1.10324	1.43505	1.36687	4.22513	1.17792	0.942547	4.21142	2.82619
DUF4136 domain-containing protein	0.464729	1.90007	1.03583	2.05418	1.38149	0	0.707538	0.8283	1.39244	3.64971	2.85493	1.64679	2.72378	3.85741	0.801939	1.47247	1.98823
prolipoprotein diacylglyceryl transferase	1.97158	0.862253	1.09609	0.638099	0.540115	0.664576	0	0.731063	2.89454	2.21252	1.2038	2.67514	4.66089	2.67498	2.05614	2.198	2.05542
DUF308 domain-containing protein	0.490124	0.860659	0.819322	0.634543	2.39067	1.96104	0.300285	0.266658	0.930923	1.08761	0.887843	0.658373	0	1.41123	3.57367	9.1428	3.66551
DUF2007 domain-containing protein	0	0.96037	1.25857	1.47201	5.47569	0	0	0.633746	1.30631	0.485445	3.17898	1.4693	2.12194	1.91595	3.41836	0	5.34673
alpha-ketoglutarate-dependent dioxygenase AlkB	0.364605	0.96037	0	0.472038	0	2.6282	0.290752	1.38857	1.93904	1.77996	4.49223	2.93859	2.14397	2.09964	3.41802	0.920818	2.6835
glycine cleavage system aminomethyltransferase GcvT	0.24373	0.213995	0.544731	0.157774	0.39628	1.35594	0.149733	1.32822	2.28363	2.35898	2.41639	0.642837	3.38388	3.49453	2.74253	2.35058	4.54143
leucine--tRNA ligase	0.879193	1.2621	0.431382	0.787506	1.25871	0.873869	0.674173	1.50094	1.93214	2.59845	2.50375	2.30158	2.57976	2.86519	2.64928	2.30576	0.827112
heme lyase CcmF/NrfE family subunit	0.676416	0.118779	0.376913	0.525834	0.879826	0.270642	2.15536	1.69553	2.82974	1.56295	2.69789	2.99966	2.27343	2.41577	1.26887	2.37581	2.19365
3-deoxy-D-manno-octulosonic acid transferase	0.80219	0.703023	0.982609	2.34319	1.28463	2.34007	1.33027	1.69809	2.39573	1.82956	1.61001	1.35054	1.4772	1.60887	2.06531	2.60456	1.24393
DUF4258 domain-containing protein	2.7669	0	1.11957	0	0	0	0.538746	1.57629	2.61091	2.5125	4.18639	1.19289	2.70354	1.53419	1.85002	2.20469	3.29903
peptidoglycan editing factor PgeF	0.726257	0.894943	0	0.24192	1.65727	0.72646	2.50018	0.769248	1.85576	2.16074	1.57052	3.26759	3.30405	1.21047	1.47432	2.56056	2.58167
divalent-cation tolerance protein CutA	0.822869	0	0.45852	0	0	0	1.03914	0.447692	2.35789	4.10175	1.63329	0	9.67698	2.36932	4.57421	0.902931	0
ferrochelatase	1.41919	0.49842	0.633649	0.55355	0.922982	1.67016	1.21951	1.54819	2.69197	1.01017	3.09316	2.46586	2.12394	1.96352	1.77956	1.56322	2.48555
NDP-sugar synthase	0.711847	0.320123	0.998991	1.63506	2.90852	0	1.78174	1.95671	2.05921	1.27351	2.95357	1.45389	2.34928	1.87543	2.62542	0.796932	1.34709
type VI secretion system baseplate subunit TssE	0.645272	0	0.719118	0.417703	0	2.58181	1.58136	1.93087	1.83841	2.86377	1.16889	0.866778	4.81702	2.60114	1.68032	1.41611	2.01075
undecaprenyl-phosphate glucose phosphotransferase	1.9402	1.71708	1.2013	1.25094	0.625885	0.385055	1.56616	1.15189	1.83376	2.22096	2.62195	1.81501	1.43684	2.44292	2.22144	1.90081	1.19955
glycine C-acetyltransferase	0.452994	0.596593	0.378626	1.17294	2.94608	1.35936	2.07943	0.246457	1.11809	1.30425	0.614406	1.36835	2.95788	3.25687	3.06701	2.23681	2.54086
adenylosuccinate lyase	1.61336	1.06181	0.228003	0.397443	0	2.81987	0.494508	0.992185	2.45826	2.33051	2.92754	1.90232	2.25824	2.67096	1.89584	1.99406	2.00986
carbamoyl-phosphate synthase large subunit	0.577229	0.793747	0.780556	0.691656	1.22217	0.329542	1.52677	1.26223	1.28679	2.0485	2.16182	1.77107	2.54411	2.89986	2.82928	2.0768	2.56264
type III pantothenate kinase	0.342339	0	0.570824	1.1055	1.68075	0	1.26748	0.376873	2.21233	2.73854	1.5576	2.06585	2.56065	1.97916	3.91433	3.37368	2.14193
cell division protein FtsL	0	0.715912	1.83156	0.558276	2.76513	0	1.54307	1.82568	1.85846	1.10651	2.95409	0	0.760871	2.37411	0.849327	2.68417	5.14036
rhomboid family intramembrane serine protease	0	1.68707	0.213584	0.74759	0	0.766819	0.469676	0.834184	1.89477	1.87494	3.47919	1.80874	1.78993	1.54703	2.39725	4.61406	3.83044
glutathione S-transferase N-terminal domain-containing protein	0	0	0	0.96507	1.29054	0	0	1.16187	1.66753	1.54991	2.43097	0	9.65083	2.1936	0.83416	2.62068	3.65122
VanZ family protein	0	1.7236	0	0	1.0851	1.04933	1.59153	0.111667	1.99928	1.87752	1.8214	2.94609	5.84238	3.18581	1.11453	0.622908	2.69623
sugar kinase	1.47424	1.29439	1.15191	0.762704	0	0.590249	0.722461	0.480511	2.57633	2.61842	2.67054	3.56496	1.92811	2.54524	0.920959	1.61768	2.94085
SBBP repeat-containing protein	1.20892	1.00976	0.498104	0.615609	0.157315	1.20436	2.69659	1.85592	2.14784	1.76875	2.01994	1.66899	1.45271	2.05385	1.69239	2.51231	1.599
DNA repair protein RecN	0.795472	0.278026	0.44137	0.824882	0.51349	0	1.5625	0.608305	1.93584	1.27777	2.75506	2.46837	2.53186	3.13181	3.16254	2.45465	2.59678
inorganic diphosphatase	0.503892	2.21209	0	4.89276	9.83131	2.01613	0.617439	0.274149	1.3399	2.01269	0.456391	0	0	0.290175	1.04973	0.552919	1.88424
NAD(P)H-hydrate dehydratase	1.03274	0.75872	0.674488	0.890791	0.274119	2.04194	1.3699	1.01978	2.61977	1.52895	1.72427	1.96965	1.27622	2.07977	2.87484	2.62876	2.35988
23S rRNA (guanosine(2251)-2'-O)-methyltransferase RlmB	0.346304	0	0	1.55554	0.563055	0.692801	1.07066	0.545779	1.99909	1.08505	2.87009	2.09227	3.92715	2.01687	2.58781	3.12262	3.01139
leucyl aminopeptidase	0.178316	0.62348	0.892483	1.15475	0	0.354616	2.18131	1.26043	2.50483	2.21573	2.09611	1.43576	1.49788	3.3846	2.22959	3.12872	1.32484
ATP-dependent protease ATPase subunit HslU	1.37828	0.515656	0.444358	0.753224	0.625888	0.402322	0.960836	1.26552	2.80857	1.46778	1.75745	1.04407	3.2542	3.24373	2.86994	2.56713	1.70093
Asp-tRNA(Asn)/Glu-tRNA(Gln) amidotransferase subunit GatC	0	0	0.526091	3.62919	0	1.84985	0.578443	0.503077	0.702511	2.48817	3.35	0.634117	0.862843	1.63109	0.963154	4.05854	5.81131
urea ABC transporter ATP-binding protein UrtD	0.351736	1.85903	1.37428	0.697298	1.21526	0.703669	0	1.00543	1.6276	1.28847	1.01547	0.938834	4.66565	3.56213	1.12347	2.0052	4.11022
NAD(P)-dependent glycerol-3-phosphate dehydrogenase	0.79142	1.1622	0.738457	1.02914	1.71695	0	0.810991	1.14947	3.01731	1.41226	2.15607	1.95736	1.4799	3.35248	1.64951	2.61734	1.97487
molybdate ABC transporter permease subunit	1.20124	1.72491	1.30938	2.0736	3.25516	3.20421	0.735965	1.07905	2.12949	0.710829	1.088	1.88374	1.49457	0.922342	0.41708	1.32408	2.49549
polyisoprenoid-binding protein	0.883672	1.17152	1.23345	0.574873	0.71838	0	1.08555	0.480773	1.6752	1.77071	2.40119	3.86678	3.30656	2.53695	1.38526	2.42413	1.65219
pyrroloquinoline quinone biosynthesis protein PqqE	1.71143	1.72197	0.822386	3.01418	1.59161	0.490261	0.450018	0.531863	2.41868	2.50279	1.5507	0.328738	1.59638	0.284599	3.57383	2.95732	1.84127
lipopolysaccharide heptosyltransferase II	1.5644	0.829725	0.957855	0.497784	1.52298	0.315908	0.970087	1.31405	1.98861	2.10441	2.38274	1.3478	2.83654	1.75283	2.15137	2.40174	1.75641
UDP-N-acetylmuramoyl-L-alanine--D-glutamate ligase	1.34241	0.338725	1.28201	1.1174	0.932822	0.763559	0.940402	2.0884	1.38284	1.61798	1.90725	2.18222	1.06884	2.09252	0.99903	3.14686	3.09585
protease modulator HflC	0	0.550702	0	0.403199	0.509899	0	0.767226	0.511872	1.90529	3.60816	5.39001	2.09976	1.75586	2.3434	2.9298	2.39815	1.95451
phenylalanine--tRNA ligase subunit alpha	0.167337	0.730658	0.836649	0.86676	0.278836	0.688812	1.65188	1.01537	2.17549	2.71933	3.08977	2.26357	1.25909	3.59898	1.93891	1.69653	1.44316
L-aspartate oxidase	1.15989	1.65703	1.09134	1.06887	1.32627	1.94288	1.30157	1.26242	1.505	1.16345	2.22137	1.64111	1.51969	1.96465	1.54368	1.78197	2.23396
HAD-IB family hydrolase	0.776561	0.681821	0.437502	0.50269	0.636817	0.783561	0.243151	0.849668	2.21368	3.11464	0.711136	3.15127	4.67609	3.60022	1.62671	2.10183	0.982882
molybdenum cofactor biosynthesis protein MoaB	0.527604	1.38971	1.46996	0.341534	0	0	1.93949	1.7223	3.00633	0.936622	0.955737	2.12616	1.47698	0.911491	3.29739	1.73682	3.94581
HIT family protein	1.80589	0	0.335427	0.389669	0.978732	0	0.465696	0.327506	3.45259	2.97824	2.18088	2.02151	1.12343	0.710393	3.98866	2.64213	3.7886
glycerol-3-phosphate 1-O-acyltransferase PlsY	0.464729	0.387933	0.2462	0.572027	0	0.90624	0.840152	1.68631	2.0141	1.57755	1.22949	1.50077	3.30052	1.5344	4.14668	2.42895	3.31822
serine acetyltransferase	3.02335	1.32725	0.842337	1.55867	3.1841	1.00807	0.605758	0.548297	1.61475	3.33096	0.423113	1.34093	1.93299	1.81503	3.04989	0	1.20863
ribonuclease HII	1.25463	2.12156	0.456426	0.749163	0.651032	0	0.724719	0.895872	1.80717	2.13567	3.27375	1.89724	1.88347	1.61617	3.37267	2.20478	1.52226
tRNA (N(6)-L-threonylcarbamoyladenosine(37)-C(2))-methylthiotransferase MtaB	0.400416	0.701562	0.784198	1.29078	0	1.20789	0.986823	2.07328	2.67239	1.41528	1.08231	2.43498	3.16296	2.3121	1.87642	0.660543	2.75465
alpha amylase C-terminal domain-containing protein	0.557791	0.216906	0.337481	0.684499	0.764435	1.01062	0.637058	0.764258	1.74557	1.7251	1.66644	1.01587	3.50495	2.03829	3.8463	2.14131	3.973
autoinducer binding domain-containing protein	0.665809	0.297171	0.505306	0	0	0.677115	0.386363	0.362242	2.68418	2.39757	2.30968	2.35912	2.92984	3.03259	2.85809	2.70764	2.62397
1-(5-phosphoribosyl)-5-[(5-phosphoribosylamino)methylideneamino]imidazole-4-carboxamide isomerase	1.49023	0.646888	0.621291	0.958766	1.20772	0	0	1.41412	2.54603	1.15758	2.01427	2.49767	0.34585	1.92365	4.25947	1.21515	4.16368
GTPase ObgE	0.526057	0.461879	0.732825	1.70167	0.852821	0	0.3223	1.86079	3.0951	2.57334	2.85602	2.11889	2.45442	1.96646	0.821929	1.73172	1.96138
RiPP maturation radical SAM protein 1	1.30621	0.763745	0.565583	1.22165	1.41622	1.1614	1.15582	0.710406	1.92919	1.80261	1.57404	3.02245	2.70621	2.83938	1.21014	1.11453	1.62959
bifunctional riboflavin kinase/FAD synthetase	1.68591	0.495329	0.772329	0	1.39183	0	1.38002	1.07696	2.02684	1.86939	1.78788	2.87003	2.12743	1.93854	2.05613	1.85465	2.45819
transcription elongation factor GreA	2.83838	0.99684	0.948962	0.367473	0.922982	0	0	0.926553	1.72515	1.76358	1.54249	1.90636	3.17832	2.94216	1.77391	1.86873	2.83033
PilW family protein	0.483519	0.425681	0.673567	0	0.393076	0.479774	0.978065	1.11681	3.25843	2.79127	1.99935	1.24188	2.8325	2.49314	3.81573	2.40652	0.550891
TonB family protein	0.72922	1.1394	0.432421	1.05049	0.79256	0.487597	0.80321	1.04409	2.69608	1.12566	2.0619	2.88493	2.98656	2.65606	2.09802	1.74353	1.30562
Fic family protein	0.430716	1.19405	1.38239	0.11777	1.17501	0	3.75741	4.0167	1.94897	1.1996	1.04803	2.1858	1.17196	1.18667	0.519033	0.260369	1.45771
SHOCT domain-containing protein	0	0	0	0.649933	0	0	2.84235	5.04811	0.587445	0	4.20195	4.15456	2.88606	0.679621	0	0	1.92755
NAD(P)-dependent alcohol dehydrogenase	2.55829	0.678252	0.71523	0.835167	1.24642	0.511212	0.901323	0.560915	0.878948	2.05473	0.46556	1.55651	3.34854	2.21789	3.17936	2.2407	2.23693
alpha-keto acid decarboxylase family protein	0.976398	0.570656	0.633954	1.15701	0.264666	2.27958	0.997138	1.50446	1.72952	1.58571	1.47197	2.94896	2.5787	1.77802	1.5251	2.14021	1.4192
trehalose-phosphatase	0.327346	0.592786	0.545227	0.635701	1.13075	1.30975	0.999129	0.545423	2.86058	2.63534	2.663	0.890783	2.73693	1.87551	1.69743	2.50394	2.05435
carboxypeptidase M32	0.514814	0.441691	0.776852	1.9188	0.285943	2.74087	0.430997	1.01157	2.21106	1.45089	2.03735	2.45574	2.55414	1.85316	2.53799	1.32441	1.50444
YifB family Mg chelatase-like AAA ATPase	1.05728	0.464147	0.39276	0.912545	0.57301	1.05758	1.07876	1.15045	1.53959	1.5641	2.39341	2.48493	2.7947	2.53689	1.10129	2.12694	2.41607
pilus assembly protein PilP	0.43967	0.386031	0.489987	0	0	0.879586	0.810773	0.961616	2.50546	2.73388	2.7745	4.10488	3.67944	2.77578	2.28841	0.464243	0.527349
rRNA maturation RNase YbeY	0	0.480185	0.628663	1.43838	2.75153	0	1.70698	0	2.34572	2.17459	1.50163	1.4924	1.05278	1.9255	1.15039	3.662	3.5427
UDP-N-acetylglucosamine 1-carboxyvinyltransferase	0.210053	0.187948	0.593041	0.687988	0.696924	0.423197	0.781636	1.61954	2.10117	1.98927	1.1496	2.27935	2.37539	3.17367	1.76598	2.80483	2.64551
excinuclease ABC subunit UvrC	1.32608	0.523261	0.577193	1.72134	0.719597	0	1.44919	0.96594	2.97518	1.90318	3.0845	1.68791	1.79624	1.53481	2.6128	1.29641	1.28688
ATP-dependent Clp protease adaptor ClpS	0.915232	0.803575	0	1.77737	0	0	0	0	0.347671	0.816564	5.02554	1.87716	3.43395	5.44598	3.8133	0	2.29335
DMT family transporter	0.610331	0	0.34065	1.40751	0.991007	2.39648	0.382941	0	1.83163	1.60625	2.49762	1.84989	2.85726	2.48937	1.28278	2.33612	3.4035
DedA family protein	3.34212	1.61489	1.17006	1.33664	0.694434	0.929718	0.77519	0.662379	1.6092	1.96264	2.92122	2.5698	1.78016	0.245958	0.447014	1.74772	1.92819
PA0069 family radical SAM protein	0.798452	1.86875	0.440226	2.409	2.16367	1.0649	0.16021	0.289177	1.50922	1.76807	2.40919	0.535213	3.4549	1.22478	1.38614	2.02825	2.64521
chromosome segregation protein SMC	0.367179	0.514823	0.369302	0.755491	0	0	1.29893	0.951626	2.8921	2.05065	3.65123	2.00778	1.97853	1.9766	2.13815	1.85092	2.37543
TIGR00300 family protein	0.866597	0.951091	0.241443	2.38414	1.05675	1.73368	0.796407	1.29658	1.39908	2.88453	1.17736	0.29102	0.404327	2.86951	2.031	2.61501	2.16035
ATP-dependent DNA ligase	0.719116	0.631385	0.400707	2.79303	5.4318	5.05225	0.430153	0.571304	0.933084	0.621829	0.405152	1.17682	1.08845	0.70755	1.6632	1.36689	1.6502
ester cyclase	0	0	1.22898	1.90363	3.58601	0	0	0	0.279277	1.51687	2.67816	1.48134	6.17428	4.8013	0.765786	0.806717	0.916377
DUF2024 family protein	0	0	0.594984	0	0	2.08646	0	0	1.22197	2.86751	1.88925	0	3.93917	6.08019	0	3.43324	3.99429
EpsI family protein	1.64602	1.14546	0.636092	4.43373	1.06059	3.91496	0.399652	0.354898	0.996968	1.33657	0.886228	0.876234	1.36957	2.15996	1.69865	1.96839	0.813076
tRNA (adenosine(37)-N6)-threonylcarbamoyltransferase complex ATPase subunit type 1 TsaE	0.455293	0.399748	0.761096	0.275169	0.805697	0	1.16105	0.808609	3.2595	2.17471	1.35058	1.78956	0.889427	1.79244	2.33454	2.911	3.88028
type II toxin-antitoxin system VapB family antitoxin	0	0	0.724329	0	2.11349	0	0	1.28617	2.8107	1.68102	3.53207	1.74612	3.60429	0.653812	1.27981	2.85274	3.03542
NAD-dependent DNA ligase LigA	0.922262	0.814023	0.366016	0.599913	0.212272	0	2.41181	1.64472	1.05023	1.81757	1.54821	2.2144	1.72773	2.34885	2.7405	2.03275	1.46944
dihydroorotate oxidase	1.45417	0.764566	1.13483	0.376407	1.42043	1.16517	0.355677	1.10854	1.98799	1.41831	1.84289	1.171	1.89778	3.34855	1.51567	1.27611	2.89797
anaerobic carbon-monoxide dehydrogenase catalytic subunit	0	0	0	0	0	0	9.00581	5.40559	0.416518	0.42283	0.253463	1.73685	0.762025	0.470269	0.141769	0	0
2-C-methyl-D-erythritol 2,4-cyclodiphosphate synthase	1.13205	0.978265	0.310427	0.360625	0.905783	0	1.70904	0	3.44275	1.24415	2.53624	1.9019	2.65889	2.94455	2.87295	1.242	0.694397
3-dehydroquinate synthase	0.708373	1.27426	0.799066	1.84286	0	0.482354	0.57629	0.387049	1.61581	0.518705	1.29213	3.20722	1.77371	3.55959	2.23361	2.63496	2.36908
YdbL family protein	0	0.72248	1.33871	1.05107	1.32574	0	0.495064	0	1.86183	1.46189	2.23013	2.19561	6.8495	3.28289	1.67584	0.894723	0
tetraacyldisaccharide 4'-kinase	1.26738	0.872126	0.594542	0.87203	1.26686	0	0.760889	0.869992	1.86517	1.71984	1.86528	0.884915	2.88061	1.47488	1.55313	2.3011	3.75831
glycine--tRNA ligase subunit alpha	2.04046	0.766335	0.648064	0.383239	0	0.584481	1.44135	0.478416	2.11596	1.70978	1.59417	1.97248	3.30192	2.73277	2.76761	1.2998	0.730706
putative nitrate reductase subunit gamma	0	0.496847	0.315323	0	0.460035	1.13209	0	0	5.80403	2.76259	1.79389	3.61067	2.1122	1.3035	2.35775	1.24189	2.11605
protease inhibitor I42 family protein	1.55315	0.678882	0	2.00209	0	0	0.482036	0.443622	0.293722	2.06796	2.13917	2.08639	2.06065	2.26625	0.819526	4.2496	3.88039
bifunctional hydroxymethylpyrimidine kinase/phosphomethylpyrimidine kinase	1.01413	1.77523	1.12807	0.873099	1.09237	0	1.44533	0.549671	1.40563	1.19945	2.43866	0.906736	1.25977	1.94619	1.40889	2.21999	3.78899
rod shape-determining protein MreC	0.620711	0.814658	0	0.768875	0.504606	0	1.51985	1.18023	1.52015	2.5943	2.47358	2.49849	2.57349	2.0898	1.60642	1.35868	1.91966
DUF4112 domain-containing protein	3.26075	0.989054	1.00628	0.339536	1.79801	0	1.35007	0.566939	1.5744	0.837788	1.40654	2.01156	1.62455	0.914014	2.67629	3.19986	0.877385
inorganic phosphate transporter	0.441028	0.208887	0.340049	1.42875	0.717066	0.338558	0.333043	1.33087	1.70469	1.68876	0.954008	1.87343	2.25218	1.64658	2.83109	4.06801	2.37147
putative baseplate assembly protein	1.37933	1.09383	1.58794	0.693954	0.679867	1.13776	0.349244	0.462942	2.28341	3.02275	3.00836	0.61132	0.190718	0.755971	1.84069	3.52214	2.32913
apolipoprotein N-acyltransferase	0.985071	0.733979	0.646851	0.428891	0.268072	0	1.83844	0.541206	2.21873	2.21412	2.57436	1.45233	2.78702	1.73947	2.7888	1.27785	1.6563
mannose-1-phosphate guanylyltransferase/mannose-6-phosphate isomerase	0.916813	0.485825	1.53115	0.956046	0.597731	0.372273	1.23397	1.2081	1.61666	1.38503	2.47047	1.22368	2.75569	2.44356	1.90158	0.806422	2.05463
TatD family hydrolase	0	0.608111	1.1654	0.901062	0	0	1.7065	0.760274	1.06064	1.38686	2.20662	2.11337	1.62079	3.01166	2.18268	3.05932	2.15993
ribosome recycling factor	0.47964	0	0.267266	0.62097	0	0	1.46931	1.04382	1.45959	1.06434	1.7377	3.86574	2.23786	2.21266	3.01383	2.63723	1.79355
methylmalonyl Co-A mutase-associated GTPase MeaB	0.334674	0.296054	0.190033	1.96216	2.21796	0	2.08164	1.86673	0.643874	1.78803	1.53292	1.82834	0.63647	1.56747	1.05907	2.59859	2.53466
HEPN domain-containing protein	0.689944	0	0	0	0	0	1.65938	0.690774	4.44771	2.22006	3.28757	0.824118	1.8646	2.86775	1.55201	2.24129	1.58257
RNase adapter RapZ	1.24148	0.543164	0.857012	1.8034	1.5104	0	1.72201	0.678937	2.71257	2.33128	3.08455	0.62824	1.74569	1.25666	1.93634	0.679946	1.15929
phosphoribosylglycinamide formyltransferase	0.400414	0.351564	0.223119	0.2592	0.651032	0	1.12478	0.21785	0.906323	1.79117	1.8402	0.9316	5.78697	2.65347	2.10085	4.65843	0.499098
IS5 family transposase	0.564105	0	0.785828	1.22814	0	0	0.603809	1.5729	1.72854	1.34249	2.03823	2.88152	1.64291	3.67614	1.09484	2.2408	2.53856
arsenate reductase ArsC	0.614334	1.07225	0.364808	0	0	0	1.84935	3.57295	2.38451	1.33679	1.61399	3.65641	1.19565	1.11762	0	1.97768	1.55643
protein translocase subunit SecF	0.588149	0.258198	0.327729	0.761452	0.478135	0	1.61582	1.74979	2.23422	0.391539	2.39718	3.3577	1.64647	2.70957	1.22526	0.645374	2.93241
DUF4139 domain-containing protein	0.386052	0.677908	0.860465	1.58272	1.25536	0.51488	1.26145	1.54027	1.95534	1.08511	1.51519	1.64215	2.4016	2.14904	1.07232	1.55325	2.08518
alanine racemase	0.466562	0	0.786549	1.22076	0.752828	0.951913	1.65856	0.637116	2.20108	1.20581	2.80906	2.63385	2.14432	1.32897	1.2261	1.77543	1.97712
N-acetylmuramoyl-L-alanine amidase	1.07171	0.492392	0.99478	1.48318	0	0.703669	1.10174	1.34261	1.4472	1.39956	1.08228	1.07357	3.11401	2.58674	1.19276	2.1266	2.44769
outer membrane protein transport protein	0.963868	0.336122	0.103476	0.395455	0.324791	0	0.616209	1.75473	1.58749	1.99014	0.91585	2.13463	0.917634	3.80851	3.638	1.5288	2.68128
TlyA family RNA methyltransferase	0.353121	1.23774	0.196766	1.58082	0	0.698193	0.870559	0.38424	2.13495	1.38972	1.89034	2.09434	2.92475	2.86259	0.735637	3.12102	1.75372
ribonuclease D	0	0.395284	0.110572	2.16861	0.725532	0.44747	1.46245	0.485255	1.27821	1.52336	2.34686	2.06111	2.13687	1.85718	3.57952	0.925137	2.24881
phosphopentomutase	1.16971	0.616308	0.260985	0.909567	1.52205	0	1.00286	1.2698	0.977411	3.0111	1.90567	1.25305	1.95936	2.1546	1.4598	1.78889	2.31649
acyl-CoA synthetase FdrA	0.520461	0.456377	1.35152	0.224606	0.564144	1.0392	0.954971	0.377004	2.5669	1.92339	2.51109	1.16453	1.29291	1.79541	2.16535	2.85146	2.16077
phosphoribosylamine--glycine ligase	1.69083	0.743808	0.353901	0.548715	0.342327	0.42121	0.259209	1.03555	2.09178	1.12727	1.15186	2.13084	3.35901	2.4384	1.10381	3.01595	2.10818
bifunctional proline dehydrogenase/L-glutamate gamma-semialdehyde dehydrogenase	0.819348	0.480755	0.202912	2.29064	3.10036	1.76252	1.0554	0.975499	1.13942	1.24037	1.2315	1.45312	1.44468	1.61083	1.13934	2.19251	1.36283
tRNA uridine-5-carboxymethylaminomethyl(34) synthesis enzyme MnmG	0.712335	1.25287	0.316351	1.11269	1.38535	0	0.790049	0.699143	2.06385	1.01274	1.81604	2.01938	1.59289	1.80189	2.52991	1.25361	3.38546
calcium/proton exchanger	2.511	0.432854	1.95838	1.78762	1.22547	1.00243	0.461352	0.819378	1.33915	1.67129	1.81854	1.68365	1.87423	1.30173	1.04679	1.65103	1.25176
intradiol ring-cleavage dioxygenase	0.784769	2.25661	0.232459	1.65213	0	0	1.79625	1.38857	3.05733	2.14024	0.664545	0.746816	0.343015	1.27366	1.1535	4.44391	0.925867
SagB/ThcOx family dehydrogenase	1.08859	0.261751	0.507403	2.08636	0.998224	1.53968	0.925043	0.275285	1.21206	1.70378	1.51813	2.13234	1.99123	1.29978	2.26645	1.34095	2.69975
UDP-N-acetylmuramate dehydrogenase	0.568588	0.746057	0.318863	0.739627	0.46443	0	0.872818	1.08642	2.05586	1.52254	3.36266	1.91608	2.40173	1.96978	2.68739	1.26195	1.43012
mercuric reductase	0.693278	0.152322	0.289638	0.672735	0.282072	0.693471	0.531246	1.41363	2.04159	2.00009	1.09902	2.09579	3.88123	1.49704	1.44531	2.85366	1.72828
M3 family oligoendopeptidase	1.40837	0.130598	0.665563	1.5541	0.96859	0	0.731941	0.568952	2.23811	1.58825	1.08097	2.60971	0.971638	3.26068	0.309358	3.35672	2.24358
L-2-hydroxyglutarate oxidase	1.04075	0.772077	0.237913	0.715115	0.348878	0	0.827039	1.32499	1.19743	1.79425	1.42727	2.40617	2.9113	1.78524	2.98379	1.23519	2.24579
2-dehydropantoate 2-reductase	0.977651	0.683759	0.323861	1.38703	1.6268	0	0.842636	0.751887	1.24501	1.26704	1.81607	1.68927	2.36887	2.71281	1.39531	2.18765	2.23703
3-hydroxybutyryl-CoA dehydrogenase	1.20598	0.759649	0.670121	2.10629	0.46891	1.17708	1.08517	0.802687	1.22412	0.781857	1.05534	1.22596	1.69067	2.09568	2.77032	1.30395	2.92677
IPT/TIG domain-containing protein	0	0.508067	0.661969	1.13368	1.90661	0	0	0.314829	1.76437	5.41354	3.6688	1.16596	0.539973	2.02588	3.06164	1.93853	0
signal recognition particle-docking protein FtsY	0.579611	0.733252	0	0.355111	1.39354	0	0.848892	0.762768	2.33147	2.23789	3.59948	2.06574	1.57152	2.42196	0.876148	1.53181	2.08159
AI-2E family transporter	0.474565	0.412534	0.138445	0.783991	1.5024	3.3071	0.150554	0.129096	1.99295	3.25837	0.678876	1.13322	1.8072	1.83101	2.4851	1.83779	2.09025
lipocalin family protein	0	1.71066	0.869802	0	0	0	0.858626	1.37968	1.57316	3.12402	0	1.00848	1.24951	3.76828	0.889771	4.79105	1.80319
tyrosine recombinase XerC	0	1.25482	0.479029	2.59581	0.927405	0	0.351694	0.467717	1.95633	1.90124	3.37311	1.33937	1.86925	0.820399	3.26834	0.944326	2.13292
urease subunit beta	1.78575	0	0	0.406019	0	0	1.30752	0.285371	2.19384	1.36935	4.31654	0.753014	5.17876	3.66073	0	1.33351	0.698737
lipid-A-disaccharide synthase	0.477089	0.209442	0.531335	0.462841	0.775697	0.475956	1.31457	1.42624	1.99188	2.22155	1.94452	0.961294	2.44441	0.824221	2.2356	1.83158	2.37789
gamma carbonic anhydrase family protein	1.50886	0	0	0.326184	0.814699	0	0.30872	1.91138	1.34839	1.33929	3.22008	2.35769	2.81595	3.46913	1.04387	1.65258	0.62457
IS30 family transposase	0.800828	0.468752	0.446238	0.691199	0.434021	2.13614	0.331597	0	2.21512	1.79012	2.22924	1.46392	1.00323	1.8607	1.69128	2.36664	3.70387
ribosome-associated translation inhibitor RaiA	0	0.468752	1.08021	0	1.73608	0	0	1.40472	0	1.17471	1.75583	2.01918	5.09122	1.75998	2.52155	1.07562	2.95965
CAAX prenyl protease-related protein	0.396871	1.04536	0.221145	1.28453	0.64527	0	2.91781	0.647767	2.11064	1.93748	1.07838	1.59932	1.48134	1.82836	1.24017	0.435485	2.96809
restriction endonuclease	0.939748	0.586667	0.362259	0.212677	0	0	0.782236	0.933096	2.08627	1.43396	2.44411	1.39593	2.54231	2.31629	3.10853	1.73881	1.86782
lipoprotein-releasing ABC transporter permease subunit	0.421588	0.739875	0.470387	0.82001	0.343132	0.42121	0.393615	0.808817	2.90306	2.82059	2.48493	1.00441	1.37713	1.45696	2.20746	1.63073	2.63056
DUF1015 domain-containing protein	1.42463	0.715506	0.45358	0.25845	0.330683	1.22158	0.119721	1.10956	2.00087	1.24909	1.26991	1.9108	2.45181	2.56555	2.08672	2.44819	1.23774
GIY-YIG nuclease family protein	3.00713	0.972226	0.69566	1.70767	1.42972	2.80368	0	1.40572	1.04575	0.74664	2.72365	1.15226	0	0.271848	3.78343	0.964897	0
cytochrome c biogenesis protein ResB	0.566481	0.991619	0.733886	0.973771	1.52928	0	0.806199	0.409859	0.859257	2.67153	1.87735	2.65984	2.46387	4.22854	0.390903	0.620728	0.938502
type VI secretion system tube protein Hcp	1.09074	1.45834	0.661969	0	0	1.10763	1.45568	0	1.27094	0.527238	0.537997	3.19158	1.66283	2.02914	2.47486	4.36728	0.740384
TIGR02710 family CRISPR-associated protein	0.834085	0.365714	0.716264	0.926202	0.678068	0.429272	1.15193	1.04326	0.795712	1.42004	1.32883	1.84742	2.17017	3.06343	2.00731	2.32571	1.0692
repressor LexA	1.47845	0	1.09845	3.0632	0	0	1.51134	1.07111	0.933069	0.718969	1.783	3.31546	1.38979	1.78275	1.02666	2.16605	0.617668
4-hydroxythreonine-4-phosphate dehydrogenase PdxA	1.28918	0.671834	0.731155	1.15189	2.05789	0.505452	0.479458	0.976786	2.04964	1.13175	0.927198	1.37465	2.14987	1.3379	0.791002	2.55743	2.2494
tRNA (N6-isopentenyl adenosine(37)-C2)-methylthiotransferase MiaB	1.39449	0.346155	0.109843	1.02085	2.25436	0	0.490161	1.40917	1.5025	1.68174	2.71187	2.52713	0.924717	1.26301	1.84935	1.97307	0.740391
DNA mismatch repair endonuclease MutL	1.18294	1.14683	0.649445	0.955311	0.717202	0.887872	0.44844	1.11846	1.6617	1.49641	1.8765	1.56538	1.0826	1.57965	1.84519	1.77912	2.35881
YajQ family cyclic di-GMP-binding protein	0.543592	1.38963	0.302901	0.351883	1.76765	0	0.333043	0.591496	1.84021	1.44751	0.492349	2.65723	1.95766	3.1594	0.566218	1.19296	4.06538
nicotinate-nucleotide adenylyltransferase	0.37372	0.656253	0.429389	1.94444	0.63961	0.747648	1.19515	1.02008	1.55583	2.36666	3.03833	1.51028	1.05802	1.30062	1.16782	2.05736	0.94744
TIGR00645 family protein	1.4415	1.34445	0.507398	3.10659	0	0	0	0.247708	1.08279	1.51688	0.900402	2.5851	3.69075	1.96095	1.04595	1.05544	2.49397
VCBS repeat-containing protein	0.442196	0.541322	0.275063	0.137259	0.344754	0	1.1923	1.26464	1.45951	1.89797	2.88713	2.00147	3.62513	1.40665	0.823608	1.5745	1.99902
DUF692 family protein	1.32679	1.16178	1.10584	1.20822	2.62983	0.360312	0.108816	0.197781	1.57151	1.63216	1.25409	1.69292	1.68083	1.59914	1.55702	2.50434	1.34801
long-chain fatty acid--CoA ligase	0.650835	0.714098	0.543246	1.36795	1.32238	2.25737	1.28309	1.85594	0.738974	1.006	1.61719	0.974929	1.66446	0.561426	1.84015	2.1237	0.985706
2-amino-4-hydroxy-6-hydroxymethyldihydropteridine diphosphokinase	1.83285	0.855982	0.271623	0.310485	2.37768	0	0	0.795627	1.81818	1.45049	2.28076	0.322145	1.36709	2.79679	2.01471	1.60467	2.57643
nickel pincer cofactor biosynthesis protein LarC	0.446795	0.787503	0.497638	0.433294	0	1.77009	0.689285	1.21905	2.11852	1.48462	2.04141	1.50122	2.10291	1.42817	2.31706	0.988708	2.24247
SpoIID/LytB domain-containing protein	1.74859	0.383213	0.366631	0.998663	1.78114	0	0.40111	0.593655	2.24864	0.681423	2.7863	1.91269	2.65545	3.2722	0.912598	0.960205	0.816713
peptide chain release factor 1	0	1.09682	0.278433	0.16128	0.405086	1.99373	0.30872	0.81483	1.04667	1.78223	2.0411	2.36014	3.03148	2.44794	0.782205	1.3677	2.49662
phenylalanine--tRNA ligase subunit beta	0.155987	0.684785	0.175057	0.506113	0.760858	0.314248	1.24975	0.767666	1.48813	1.46193	2.5557	2.52266	3.2186	1.08471	1.30497	1.54558	2.14657
carbamate kinase	1.10923	0.724696	0.316321	0.356201	0.447335	0	0.168565	0.458539	2.2345	0.992302	3.81679	0.566061	2.08638	1.45102	3.51154	1.23626	3.119
UDP-N-acetylmuramoyl-tripeptide--D-alanyl-D-alanine ligase	0.669887	0.161705	1.03165	0.481353	0.302554	0	1.46707	0.304779	2.02422	1.80546	3.17285	2.35583	1.02396	1.91467	1.71663	1.95068	1.61949
D-glycerate dehydrogenase	0.282942	0.732946	1.86458	1.99478	0.454303	1.12148	1.8784	1.06847	1.80587	1.49087	0.758483	1.5061	1.83425	2.10146	0.874083	0.928486	0.694404
large conductance mechanosensitive channel protein MscL	0.645272	0.558513	0	0	0	2.58181	0	0.351068	0.492018	1.43189	2.34201	3.04315	2.4216	3.34993	4.03764	1.42124	0
TIGR02270 family protein	0.610155	0.753392	0.931459	0	0	0	0.498432	0.237462	1.22658	1.32299	0.947954	1.86555	2.57805	3.56754	2.24221	1.65995	3.9877
FAD:protein FMN transferase	3.39483	1.39061	0.603293	1.07189	0	1.08298	1.29917	0.582422	1.98299	1.5411	1.21955	1.7383	0.493785	2.23302	1.07863	1.1333	0.995125
DNA-3-methyladenine glycosylase I	0.464729	1.09375	1.18449	0.833827	0.744036	1.85944	0	0.926728	1.15971	1.49627	0	1.98712	1.20198	0.263526	1.73011	1.87954	5.48269
4-hydroxybenzoate octaprenyltransferase	0.289331	0.264263	0.796338	0.745768	0.494343	0	0.732336	0.620466	2.48806	1.29112	2.58707	2.08516	0.512391	2.32592	2.32649	1.46948	3.01778
dethiobiotin synthase	1.8414	0.646844	0.609636	0.476903	2.38882	0	0.45415	0.391297	1.61722	0.165172	1.98215	1.69088	2.71563	2.0941	2.2734	1.99611	0.907385
alpha-amylase	1.19426	2.61596	1.63196	0.118491	0.81924	0.73239	1.74009	1.9468	0.888244	0.386971	0.58116	1.20864	1.83848	1.14171	1.38591	1.05827	1.48671
IS481 family transposase	0.782204	1.14463	1.45287	0.506343	0.423928	2.08646	0.638978	0.992992	1.18855	1.27288	1.18078	1.05072	3.64953	2.55253	1.35793	0.85831	0.649988
GAF and ANTAR domain-containing protein	0.202925	0.737565	1.77228	0.686297	1.38395	0.83016	0.651403	0.806427	1.44331	1.31745	1.5309	1.9761	1.96821	2.44093	0.666802	1.87022	1.56432
energy-dependent translational throttle protein EttA	0.801115	0.281251	0.267743	0.414905	0.520825	0.320421	0.981287	0.697588	1.46033	1.63503	1.3056	3.01225	1.79348	2.95166	1.83605	1.23056	2.19639
phosphoglycerate mutase	0.65691	0.190679	0.24503	1.98977	0	0	0.951849	0.830628	2.2631	2.03981	2.60693	1.7793	1.83896	1.7801	1.5891	1.21761	1.65105
TPM domain-containing protein	1.08803	0	0.561253	0.232243	0	1.91431	1.09937	0.905314	0.367169	1.76052	1.02178	1.46934	1.97402	2.006	1.49225	1.94972	3.65416
CPBP family intramembrane metalloprotease	0	1.27303	0.966087	0.931692	2.3618	0	0.453	0.874346	1.63862	1.34244	1.32068	1.31795	1.65647	2.19613	2.81006	1.56867	1.10617
phospho-N-acetylmuramoyl-pentapeptide-transferase	0	0.659919	1.39605	0	0.407349	0	0.61399	0.817851	2.56966	2.55554	2.04229	2.18753	1.40272	2.88554	1.30483	1.64949	1.24914
GTPase HflX	0.325745	0.516096	0.0886147	0.417358	2.63399	2.8039	0.300521	0.999171	1.59505	2.14417	1.07666	0.782834	0.758259	3.19221	2.38854	0.538235	1.23519
serine/threonine protein kinase	0.385361	0.340174	0.561136	0.29286	0.167238	0	1.93521	0.765883	2.2544	1.95379	1.57047	2.1428	1.90325	1.89047	1.12209	1.06964	2.72061
DUF2278 family protein	1.63078	2.14774	1.96886	2.1113	0.883825	3.80621	0.333043	0.443622	1.75521	0.965005	1.72322	1.09529	0.253624	1.40867	0.283109	1.19296	0
flagellin	0.982037	0.57273	1.09177	0	0	0	2.80048	3.02635	0.992536	0.43478	1.18487	0	1.52285	2.44375	0.680701	2.50914	1.2211
uroporphyrinogen-III synthase	1.4894	1.21716	0.660409	0.623565	0.520825	0	0.721101	0.518131	1.2144	2.85711	2.04885	1.29352	2.20752	1.96623	1.23084	1.99449	1.19083
hypoxanthine phosphoribosyltransferase	0	0.437502	0.277659	0	1.6294	0	0.610579	0	1.90134	1.55297	2.25677	2.01178	0.935148	1.43956	2.08193	4.38051	2.49481
peptide chain release factor 3	1.00778	0.735739	0.187187	1.08086	0	1.34409	0.514726	0.541553	0.953665	0.667596	1.06071	2.36695	2.97218	2.21684	2.79088	1.84103	1.46164
glutamate formimidoyltransferase	1.78066	0.954001	0.888805	0.813037	1.48573	0.365449	0.884865	0.568038	1.811	2.00593	1.96793	0.843597	0.838289	1.84868	0.746595	1.80942	1.77686
methionine--tRNA ligase	0.924691	0.469269	0.750441	1.22065	0.868883	0.794388	0.502781	0.728801	1.62507	1.12851	1.10008	1.17768	2.51948	1.33096	2.95427	0.873472	2.52817
chorismate synthase	0.231764	0.696121	0.917334	0.754488	1.15296	0	1.61922	0.385154	1.2529	0.617532	0.856647	3.02012	2.67164	1.62728	1.22721	2.04123	2.03669
TOBE domain-containing protein	1.3387	0	0	1.73316	2.17658	2.67814	1.64036	0.728335	2.03414	2.97063	0	0	1.24919	0.770913	0	1.46895	2.12275
DUF3553 domain-containing protein	0	0	1.3883	0.806399	0	0	0	0	1.41966	1.10573	2.2566	5.02009	5.81221	1.50812	0	2.73388	0
BMP family ABC transporter substrate-binding protein	0.237282	0.416668	0.396656	0.307199	0	0	0.872255	0.129096	1.35205	0.947773	2.14914	1.75305	3.98551	2.32294	1.48295	3.3848	1.77457
DUF421 domain-containing protein	0.614334	0	1.01308	0.333682	1.82346	1.2124	0	0.728335	0.820813	3.55192	2.97391	0.753248	1.13102	0	2.02567	3.23473	1.40826
mechanosensitive ion channel	1.14	0.793734	0.602905	0.844653	1.06176	0.964707	0.658087	0.948992	1.57291	3.04061	1.31346	0.866437	0.704681	1.27381	2.93842	1.32287	1.09865
shikimate dehydrogenase	0.31582	0	0.527944	0.817756	1.54047	1.89545	0.193493	1.54951	0.959769	1.26147	0.858144	1.48482	1.17881	1.63683	2.30275	1.38619	3.14924
alkaline phosphatase D family protein	0.508756	0.392006	0.248786	1.30743	0.287069	0	0.44393	1.02894	2.43364	2.52106	2.70227	0.735152	1.86384	1.60259	2.0757	0.964238	2.03217
DUF898 domain-containing protein	1.37278	2.26564	0.449288	0.903992	0.307013	0	1.12531	0.930904	2.19213	2.346	1.8456	1.34451	1.476	0.355583	0.667877	1.82546	1.44174
Stp1/IreP family PP2C-type Ser/Thr phosphatase	1.00705	2.89066	0.914806	0.637374	0	0.650129	0	1.40025	1.67577	1.63129	1.75545	1.12236	2.50572	0.731769	1.95765	1.08484	1.20645
type II secretion system inner membrane protein GspF	0.21154	0	0.242913	1.39659	0.706204	0.434469	1.46718	0.35169	1.56834	1.64306	1.56532	1.17045	1.61794	1.99727	1.56277	2.86101	2.16515
anhydro-N-acetylmuramic acid kinase	1.37287	0.201407	0.383468	0.148493	1.10949	0.458915	0.55968	1.37376	1.55162	1.41476	2.68156	2.74762	1.48997	1.68813	1.88985	1.24586	0.579361
RusA family crossover junction endodeoxyribonuclease	0	0.811859	0.257622	1.78965	1.50341	0	0.844293	1.25304	1.42986	3.10967	2.5667	0.356456	2.15153	0.363741	1.99091	1.21109	1.14462
peptidoglycan DD-metalloendopeptidase family protein	0.228226	0.980741	0.248108	0.866177	0.36826	0	0.277887	0.247709	1.19968	1.71131	1.85361	1.51549	3.98153	1.94809	2.10214	3.455	0.567506
glycogen synthase GlgA	0.901447	0.312501	0.298889	0.231089	0.870932	0.712754	0.555367	0.48624	1.56347	1.11321	1.14228	3.13114	2.01195	1.75681	2.0525	0.991406	3.13496
acetolactate synthase large subunit	0.819861	1.5847	0.36581	1.9141	1.06641	2.29625	1.10507	0.535594	1.43355	2.33005	1.33772	2.31556	0.918614	0.945302	1.19621	0.359852	0.408768
AsmA family protein	1.12784	0.398562	0.406392	0.818079	0.920169	0.322146	0.575526	0.490236	1.18844	0.869793	2.76957	1.48469	2.74481	3.63677	1.42741	0.535237	1.40976
fumarylacetoacetate hydrolase family protein	0.817066	0.240827	0.456218	2.46544	0.43925	1.63459	0.496555	1.02937	1.65016	1.20778	0.984027	1.81892	0.756287	1.41066	0.845957	3.2645	1.36241
lipopolysaccharide biosynthesis protein	0.65974	0.917104	0.759094	3.0284	1.98433	1.08386	0.990975	0.674917	1.35177	1.491	2.22981	1.05437	0.988489	1.10157	1.31704	0.736941	0.424671
zinc metallopeptidase	1.55717	0.546877	0.173537	2.4192	2.02543	0.62304	0	0.169439	2.31006	1.24395	0	1.15594	2.2637	0.717377	1.38443	1.88853	3.02378
glutathione S-transferase family protein	1.14168	0.500798	0.793319	0.919852	0.928861	0.571451	1.04838	0.931961	1.19291	1.64603	0.776155	1.34235	1.8633	1.14885	1.78426	2.50253	1.42079
triose-phosphate isomerase	0	0	1.94439	0	0	0	0.641464	0.388245	3.04697	1.56907	1.89292	2.14015	1.29764	3.79765	1.44987	1.90594	0.908927
urease accessory protein UreG	0.804419	1.41256	0.907107	1.29948	0	0.804644	0.491744	0.437654	1.98284	1.42564	1.45718	1.3507	0.373642	2.08251	2.09475	3.0894	1.00267
zf-HC2 domain-containing protein	0.905987	0	0.994822	0.574858	1.42972	0	0	0	0.688319	0.390259	0	6.54922	1.22413	2.50801	0.422742	2.40437	3.36546
DNA starvation/stationary phase protection protein	0	0	0	0	0	0	2.26465	0.861149	0.603639	1.17632	0	3.56247	5.42144	1.82478	1.6552	2.31918	0
large-conductance mechanosensitive channel protein MscL	0	0.55458	1.39807	1.63551	1.02698	0	1.94614	1.39435	1.91954	1.41365	0.572096	0.424233	0.589407	1.8239	0.667328	4.19333	0
DUF721 domain-containing protein	0	0	0.322443	0.345599	0	0	0	0	1.84661	2.71419	0.483557	3.24008	4.04221	1.90674	0	3.60317	2.6778
LEA type 2 family protein	0.533885	0.973562	0.297492	0	0	0	0	1.45581	2.12169	2.19264	0	2.95137	2.55093	4.0951	0.598884	1.17517	1.42874
TIGR03067 domain-containing protein	0.586227	0	0	0.379482	2.85943	0	0	0	0.890766	0	1.06193	1.1812	1.67046	0.337589	3.71294	3.9114	4.42347
Slp family lipoprotein	0	0	0.874553	1.55766	2.29579	0.980522	2.64764	0.700882	0.738017	0.219925	0	1.89225	2.64733	1.33707	0	1.22056	2.185
CoA-binding protein	0.606032	1.06419	0	0.392302	0	1.2124	3.18563	4.57306	0.230215	0.576905	0.548903	1.30959	0	1.07227	0	0.713185	1.56552
sensory rhodopsin transducer	0.711847	1.88501	0.399829	5.08354	2.31478	0	0	0	1.35422	2.54509	0	0	0	0	1.48888	1.57471	3.56334
rod shape-determining protein MreB	1.56897	0.459186	1.01997	0.338546	0	0	0.961261	0.569078	0.596008	1.97291	1.65791	1.22941	1.46407	2.2588	1.36189	2.00856	2.60753
MmgE/PrpD family protein	1.13782	0.33158	0.737659	2.08275	1.53837	0.383409	0.693711	0.307827	2.2188	1.34871	2.04983	0.887302	0.703425	1.08823	1.75838	1.64794	1.40731
bifunctional diaminohydroxyphosphoribosylaminopyrimidine deaminase/5-amino-6-(5-phosphoribosylamino)uracil reductase RibD	0.49084	0.430958	0.407497	0.481166	0	0.981954	0.750053	0	1.39579	1.83953	2.67547	2.15388	1.83843	0.425342	3.58053	1.35268	1.51099
ComF family protein	0.673517	1.7501	0	0.216644	0	0.652493	0.606846	1.24801	0.891691	0.877599	0.610026	2.6672	3.37022	2.87749	1.04503	1.43813	0.83653
HAD-IIIA family hydrolase	1.52868	1.2547	0	1.60696	0.597669	0	1.05057	0	0.832567	1.77098	0.480696	1.89932	1.96293	1.24893	3.48842	2.31238	0
ribonuclease HIII	0.398634	0	0.222127	0	0	0	0.925739	0.222824	1.05812	0.877534	2.57518	3.26904	2.2488	2.34056	0.422742	3.44163	1.94891
regulatory protein RecX	0.550262	0	1.22647	0	0.894669	2.20166	0	0.890873	1.6924	2.54103	2.51472	1.16352	0.513471	0.980409	1.7195	1.8114	1.35936
outer membrane protein assembly factor BamA	0.342102	0.290235	0.439478	0.0751109	0.36781	0	0.557379	0.565778	1.76295	1.63721	1.58202	2.494	2.16088	2.13292	1.20809	2.03064	2.16069
recombinase family protein	0.15988	0.5615	0.523566	0.310485	0.259949	0.31985	0.391815	0.434924	1.39688	1.49008	3.06684	2.91202	2.03048	1.83867	1.66535	1.22805	1.33205
DUF2156 domain-containing protein	0.710178	0.309738	0.295554	0.579064	1.71566	0.357441	0.865074	0.779735	1.55742	1.17635	1.29022	1.41497	2.1583	1.9418	0.924505	0.962292	2.43547
peptide chain release factor N(5)-glutamine methyltransferase	1.20501	0	0.155697	0.584517	0.491014	0	0.555101	0.98961	2.31762	0.931737	1.66558	3.26343	1.15046	1.23289	0.956668	1.34255	2.65831
DUF4331 domain-containing protein	0.724425	0.476633	0.403257	0.351647	0.588623	0	1.33217	0.98543	1.71913	2.00848	1.31227	1.82328	1.52106	1.98026	0.754576	1.98667	1.12745
glycine--tRNA ligase subunit beta	0.732659	0.322834	0.547647	0.314982	1.1974	0.239567	0.673944	0.403299	1.54082	1.41574	1.55627	1.1574	1.83474	1.70036	1.9194	2.30176	1.83055
shikimate kinase	1.08064	0.948799	0	0	0	0	0.985321	0	1.64201	0.239798	2.88267	2.85341	1.99304	2.15306	2.20279	0	2.69393
tRNA (adenosine(37)-N6)-threonylcarbamoyltransferase complex dimerization subunit type 1 TsaB	0.358771	0.589135	0.582233	0.877329	0.53223	0	0.851442	0	2.38808	1.62646	0.884343	2.0711	1.59157	0.99683	1.40795	2.57118	2.35292
TIGR00266 family protein	0.790245	0.346918	0.22017	1.0231	0.642428	0.790465	0.484159	0.859884	0.900576	0.701435	1.78937	1.3269	1.10611	2.73046	2.05784	2.16783	1.47751
site-specific tyrosine recombinase XerD	0.879575	1.25967	0.82084	1.31736	0.487729	0	0.173899	0.956904	1.32267	1.04088	1.31032	0.581152	1.62385	1.01971	2.40486	2.52781	1.7895
DnaJ domain-containing protein	1.23847	1.42267	0.816085	0.978427	1.93836	0	0.480631	0.612555	0.785316	1.40616	0.904088	1.94776	2.24623	1.71315	0.692359	0.598466	1.73873
hydroxymethylglutaryl-CoA lyase	0.570385	0.501594	0.636671	2.03104	0	2.2858	1.05004	0.310818	1.08406	0.760633	1.03405	0.766793	0.793019	0.489396	2.97251	1.24596	2.84496
barstar family protein	0	0	1.67218	0.638049	0	0	0	0	1.12148	1.72854	1.34168	1.66633	1.36753	1.14153	1.03819	1.61366	6.70126
beta-hydroxyacyl-ACP dehydratase	0.58242	0	0	0.754035	0	0	1.42733	0.950619	0.221245	0.77545	2.63758	0	1.08696	1.67699	2.42665	1.91726	4.35576
dephospho-CoA kinase	2.24908	1.18323	0.249893	0.582066	0.729156	0	0	0.489211	1.8707	1.58646	2.12722	0.906644	0.824769	1.86149	2.34504	1.47877	1.24487
ATP-dependent DNA helicase RecG	0.953869	0.465117	0.534792	1.02612	0.505347	0.211101	0.514378	0.85937	1.49202	1.03503	1.34124	1.99339	2.67039	1.27329	1.65117	1.39299	1.34025
methylcrotonoyl-CoA carboxylase	0.83982	0.294945	0.280779	1.63092	1.09237	0.336022	0.823252	0.27432	1.08516	0.670895	1.21704	1.35373	1.09714	0.96725	2.62432	1.84306	2.93143
tRNA (adenosine(37)-N6)-threonylcarbamoyltransferase complex transferase subunit TsaD	0.24777	1.13795	0.417677	0.32394	0.402848	0	0.460143	0.133694	1.91104	1.10911	1.11408	1.67048	2.11644	3.01853	1.81794	2.17529	1.54433
tryptophanase	0.191651	0.84135	0.427854	1.49166	0.623877	0	1.29337	1.46068	0.874571	1.19188	2.77884	0.643877	2.3268	1.10484	1.59916	0.210298	1.43535
RNA methyltransferase	0.230573	0	0	0.681978	1.07626	1.31938	0.346716	0.825823	1.10089	0.663296	1.2266	1.32874	2.8387	1.62006	2.97647	1.94142	1.09859
RNA polymerase factor sigma-32	0.268541	0.472979	0.450266	0.524645	0.43662	1.0555	0.656197	1.32021	1.73248	0.95637	1.46303	2.89783	1.25455	2.01876	0.84421	1.46472	1.00028
ribonuclease P protein component	0.679491	1.29099	0	0.936099	0	1.47078	0.915868	0.399987	1.38454	0.973927	2.16795	0.912744	2.65701	2.09251	0	3.20609	0
restriction endonuclease subunit S	1.24136	0.756191	1.05763	0.149641	0	0	0.878945	1.49931	0.826806	1.62478	1.53056	1.76707	1.35222	1.71719	1.42608	2.20914	0.47241
16S rRNA (cytosine(967)-C(5))-methyltransferase RsmB	0.188035	0.670264	0.419359	0.730319	1.23326	0	0.343451	0.412237	0.79059	1.25966	1.37406	1.26253	1.76817	0.865181	3.15176	2.50048	2.34435
DUF4321 domain-containing protein	1.14991	0	0	0.675124	0	0	0.638978	1.13485	1.98092	0	0	4.90335	2.91962	1.86338	1.08635	1.14441	1.29998
porin	0.204778	0.719181	0.495391	0.431642	0.684348	0.446357	0.653342	0.232801	1.64738	1.37566	0.864807	1.10796	3.29152	1.33289	2.88491	0.636765	2.1901
substrate-binding domain-containing protein	0.745369	0.43629	0.27689	0.964998	1.74607	2.14843	0.859245	0.584276	1.78392	1.13822	1.22774	3.20787	0.306578	2.09533	0	0.633141	0.719206
ParB/RepB/Spo0J family partition protein	0.636119	0.279256	0	0.823556	0	0	0.58818	0.172433	1.64858	0.986108	2.25394	1.92259	1.18613	3.15333	0.662595	3.37913	1.51885
DNA polymerase III subunit delta	1.21079	0.626855	0.942277	0.313851	0.394138	0.484961	0.583929	0.264492	1.27763	0.968859	3.04982	1.9516	2.01045	1.09922	2.24281	0.534164	1.21026
ORF6N domain-containing protein	0.94913	0.833337	0.528875	0.307199	0	0.949395	1.16073	0.258193	1.81456	1.28122	2.20236	2.27311	1.76788	1.36216	1.02105	1.59254	0.567502
hydrogenase 4 subunit B	0.265756	0.350001	0.0740425	0.430079	0	0	1.21997	1.15565	0.857367	1.17945	1.92563	3.12231	3.59582	1.37736	0.968861	1.01852	0.828133
adenosylcobalamin-dependent ribonucleoside-diphosphate reductase	0.459178	0.272029	0.171162	0.198159	0.752168	0.31098	2.54203	2.32964	0.704161	0.894967	1.68375	0.934291	1.15026	0.980102	0.966512	1.01495	1.73785
tRNA guanosine(34) transglycosylase Tgt	0.46295	1.01695	0.25341	0.450137	0.7508	0.921377	1.13014	1.14144	0.696617	0.917103	1.04648	2.17892	1.95385	2.52502	0.477882	1.03016	1.43405
nickel-responsive transcriptional regulator NikR	0.640663	0.570654	0	0.42073	0	0	0.796407	0	1.46727	1.72659	0.580269	1.74612	5.44976	1.48644	2.01646	1.40599	0.81013
DUF3597 domain-containing protein	0.664391	0	0.763033	7.75456	1.08023	1.36974	0	0	0.772564	1.79619	0.60176	0.459856	0.619969	1.18285	0.713175	0	1.68155
CYTH and CHAD domain-containing protein	0.548021	1.6	0.609508	1.77722	1.7959	1.82725	0.333054	0.197572	1.60311	0.653759	1.48794	0.490763	0.84201	0.958391	0.566236	1.59252	2.30211
threonylcarbamoyl-AMP synthase	1.99807	0	0.570456	0.500523	0.407349	0	0.952946	0.272617	1.40526	1.09731	1.76412	1.4519	1.78176	0.755486	1.69522	2.05773	2.08239
NAD-dependent epimerase	1.58281	0.231619	0.587984	0.853834	0.428915	1.0555	0.161624	0.574099	2.30486	1.17078	0.955737	1.06308	2.46164	1.06341	0.824346	1.73682	1.97291
D-alanine--D-alanine ligase	0.532531	1.19468	0.151451	1.57711	0	0	1.16368	1.6407	1.23293	0.72857	1.73154	1.4666	0	1.25078	0.562807	2.37269	2.38397
50S ribosomal protein L33	0	0	1.01997	0	0	0	0	0	2.08603	0	1.65791	4.91764	1.70808	0	5.71995	0	2.28159
beta-ketoacyl-[acyl-carrier-protein] synthase family protein	1.35558	0.773174	0.226661	0.145881	0.330683	0.90398	1.05344	1.16827	2.49731	1.90163	1.33205	1.03056	1.4113	0.599539	0.44804	0.247285	2.85348
MOSC N-terminal beta barrel domain-containing protein	0.404021	1.41892	0.225129	0.784604	1.31379	0	0.495064	0.439626	1.07434	0.896542	1.46374	1.62814	2.26205	0.697989	2.94586	1.32999	1.51078
membrane protein insertion efficiency factor YidD	0	0.828951	0.526091	0	0	0	0	0.567424	2.74697	0.462866	1.17736	2.5828	0	4.08734	3.42378	1.42637	1.17682
IS4 family transposase	0	0.26695	0.338838	0.196816	0.315652	0	2.79417	1.48877	1.96346	1.61925	1.37691	0.612621	1.41857	0.175089	1.58349	1.00088	1.89488
tRNA (adenosine(37)-N6)-dimethylallyltransferase MiaA	0.266943	0	0	0.174882	0.425164	0	0.165518	1.15641	1.31207	2.35601	2.15561	2.1484	3.00648	1.23777	1.93755	1.15884	1.00122
HAMP domain-containing histidine kinase	0.682418	0.143705	0.249032	0.605111	0.811927	0.216187	0.470286	0.60487	1.96547	0.882639	0.846661	1.50067	2.07115	2.46219	1.35557	2.52634	1.20746
glycosyltransferase family 39 protein	0.996504	0.31251	0.42755	0.739342	0.253179	0	0.855595	0.535111	1.86309	1.20021	1.55995	1.38793	1.49675	1.39589	1.32645	1.57993	2.47565
type IV pilus secretin PilQ	0.679491	0.714474	0.302901	0.967678	0.219625	0.271872	1.95039	0.55724	1.54716	1.08527	1.20433	0.546547	1.26583	1.0928	1.83765	1.19207	2.36943
TVP38/TMEM64 family protein	0.358771	0	0.199915	0.480935	0	0	0.224294	0.199177	0.950813	0.65468	0.659913	0.744878	4.74963	1.67106	3.04354	1.21012	3.67958
tRNA 2-thiocytidine(32) synthetase TtcA	0.931155	0.801075	1.01998	3.5727	0	0	0.370757	0.172433	1.15411	1.10081	1.37996	1.44064	1.69379	1.42515	1.87666	1.6858	0
iron ABC transporter permease	0.809986	0.706895	0.846316	0.220554	0.591607	0.464859	0.248127	0.475831	1.60164	0.964903	1.60114	1.80629	1.99255	2.13626	0.91099	1.07349	2.01011
PqqD family protein	0	0	0.427168	3.24728	0	0	1.87381	0.885485	0.238264	1.30999	2.01416	1.24953	2.43774	1.38439	0.56967	0.841192	0.955538
putative toxin-antitoxin system toxin component, PIN family	0	0	1.06619	0.436547	1.01272	0	0.768561	0.692316	2.74134	1.05942	1.22162	1.3076	0.547031	2.85478	2.00457	0	2.35705
DNA-protecting protein DprA	0.722682	0.628363	0.134351	0.312154	0.385797	1.4394	1.47017	1.0411	1.45818	1.05959	0.863124	1.44973	2.23917	1.65294	1.00059	1.05407	0.596294
tyrosine--tRNA ligase	0.66496	0.581441	0.73802	0.863716	0	0	0.673432	0.359698	0.67242	1.28164	1.00345	1.33801	2.89125	1.91243	1.1523	2.18835	1.92556
PHP domain-containing protein	0.318059	0.558513	0.888669	0.825021	1.03426	0	0.389731	0.520364	0.483718	1.83756	2.30667	2.78315	1.48502	2.01673	0.662595	1.39604	0.792893
endolytic transglycosylase MltG	0	0.667036	0.71352	0.331416	0	0	0.763223	0.549951	1.63053	2.13622	1.62984	1.51493	2.14137	2.33018	1.60863	1.40018	0.621965
DUF429 domain-containing protein	0	1.14886	0	0	0	0	1.07749	0.915992	1.02655	0.713889	1.84561	2.60021	1.501	2.77288	0.75956	1.68269	1.64409
methylaspartate mutase	0.735958	0.130381	0.24276	0.471762	0.473509	0	1.2551	0.639344	1.95394	1.04165	1.46242	1.47535	1.36944	2.36672	1.36931	1.60837	1.09015
HNH nuclease family protein	0.800828	0	0	1.598	1.3379	0	0.504148	0.447692	1.24466	1.08901	0.745299	0	0	4.70464	1.71424	0.878746	3.06768
DUF3313 domain-containing protein	0.709034	0.311266	0.790177	2.0654	1.72922	0.709232	0	0.787612	0.817118	0.661217	1.32774	2.20726	1.32589	1.85118	0.372215	1.97131	0.471721
N-6 DNA methylase	1.56816	0.820128	0.43374	0.408185	0.555742	1.2949	0.251263	0.566999	2.17489	1.84237	0.634841	0.830154	1.82595	2.19427	1.04618	1.21091	0.370351
oligosaccharide flippase family protein	1.21206	0.760138	0.289452	1.56921	2.25222	1.3856	0.246976	0.188049	0.875138	1.53753	0.964275	0	0.357086	0.942771	1.98395	2.34038	1.2933
TIGR01777 family protein	1.72216	0.50726	0.644482	1.30445	0.471945	1.15023	1.43093	0.316926	1.21168	1.28876	0.260377	1.17741	0.809976	1.48999	0.912021	0.946342	1.80574
TIGR03013 family PEP-CTERM/XrtA system glycosyltransferase	0.480926	0.422254	0.410778	0.311317	1.1986	0.481061	0.899908	0.920513	1.30665	1.42448	2.00879	0.646017	1.85035	0.853736	2.0559	0.527719	1.51685
thiamine-phosphate kinase	0.514015	0.90007	0.288061	0.662638	1.66908	0.508316	1.10313	0.281259	1.27168	1.14032	1.16856	0.866032	0.722212	0.592873	1.61003	1.98215	2.24699
CDGSH iron-sulfur domain-containing protein	0	0	0	0	0	0	0.238922	0	1.72096	0.510339	2.08302	2.27044	1.07302	4.85993	0	2.44757	2.86661
formate--tetrahydrofolate ligase	0.800828	0.140626	0.535486	0.10368	0.260413	0.640841	1.46742	1.03766	1.39938	1.20841	1.01547	1.82875	0.747284	1.93692	1.16782	1.23024	1.39747
flavin reductase family protein	0.564105	0.99057	1.57166	0.365162	2.75153	0	0	0	4.92862	2.2532	1.02186	0	1.05278	0.6497	0.587584	0	1.40626
50S ribosomal protein L11 methyltransferase	0.917427	0.264263	0.160703	0.399043	0	0.616617	0.364245	0.834522	1.39834	1.48775	1.64668	0.606454	1.71123	1.5867	2.22799	1.35285	1.90928
ribosome biogenesis GTPase Der	0.574954	0.360413	0.565446	0.778442	0.634956	0.383409	0.491773	0.880161	2.05138	0.788895	1.25772	1.5839	1.68482	1.03093	1.2526	1.53399	1.46904
PAS and helix-turn-helix domain-containing protein	0	0	0	0.247067	0	0	3.97526	3.5301	0	1.18572	0	3.84518	0.356152	0.219792	0.397557	0	0.475736
DUF2309 domain-containing protein	0.976472	0.356685	0.818576	0.317996	0.133545	0.157676	0.447197	0.836012	2.2359	1.59593	1.77812	1.47019	1.20176	1.85429	1.35286	0.980275	0.813094
copper-translocating P-type ATPase	1.10951	0.779345	0.680173	1.22024	0.901751	0	1.15533	1.62915	0.758556	0.787638	0.803587	1.26662	1.13827	0.894156	0.808954	0.973698	1.65883
preprotein translocase subunit YajC	0	2.20834	0.471497	0.547742	0	0	0	0.460363	0	2.19683	0.738524	3.34022	1.47553	2.37907	0	1.79946	2.1094
chemotaxis protein CheY	0	0	0	0	0	0	3.06783	2.77307	1.13573	0.995161	0.67698	0.999869	1.35649	1.67118	1.54423	0.813384	0
tRNA lysidine(34) synthetase TilS	0.185699	0.174613	0.394959	0.238442	0	0.373047	0.549858	0.899814	0.688073	0.898495	1.32984	1.48142	1.35104	1.7868	2.47487	2.04423	2.28219
ribose-5-phosphate isomerase RpiA	0.386607	0.674524	0	0.995685	1.25447	0	0.235846	0.205035	0.585554	1.86713	0.695829	0.517091	1.43993	1.77451	2.01003	2.11202	2.87918
cytochrome P450	1.44538	0.764566	0.11156	0.915393	1.13267	0	0.577081	0.709528	0.645485	1.16452	1.32944	0.996384	1.88643	1.22647	1.37164	2.22904	0.677206
cytochrome C biogenesis protein	1.80832	0.952625	0.403054	0.696751	0	0	0.886324	0.78472	1.23319	1.75602	1.30637	2.18327	0.674966	1.86946	0.753435	1.18582	0.450798
type II secretion system protein	0.787139	0.312501	0.43861	0.279138	0	0	0.218064	0.303096	1.36559	0.911371	2.51115	2.53486	1.84987	2.13335	1.76104	0.800159	1.15256
RNA polymerase sigma factor SigZ	0	0.367992	0	0.775982	0	0	0.858626	0.482189	0.508251	0.391277	1.63561	1.19051	4.19584	0.990276	2.7426	0.512602	2.19105
excinuclease ABC subunit UvrB	0.132878	0.118422	0.225017	0.521138	1.08866	1.0785	0.413174	0.513668	1.02129	1.07374	0.608816	1.80945	1.25726	1.93279	0.700369	2.36008	2.183
SufD family Fe-S cluster assembly protein	0	0	0.160703	0	0	0.576963	5.47754	1.72599	0.547778	0.639975	0	2.13071	0.807355	0.498243	0.300405	0.632923	0.359479
NADH-quinone oxidoreductase subunit H	0.282053	0.246095	0.316321	0.18144	0.461491	0	0	1.69337	1.07485	2.25325	1.28217	2.28044	2.63534	1.45982	1.47268	0.618991	0.353791
phosphoesterase	3.37556	1.08071	0.506541	0.980755	0.985345	0	0.18949	0.329719	1.40544	0.691215	0.834711	0.623184	1.14857	1.22758	1.5912	0.676623	1.51078
DUF3309 domain-containing protein	1.69232	0	0.942994	3.28645	0	3.38558	0	0	3.85718	0.751065	1.53279	0	0	1.9491	0	0	0
3',5'-cyclic-nucleotide phosphodiesterase	0.342339	0	0	0.443211	0.556607	0	0	0.558761	2.73094	0.911598	1.55034	2.29928	1.2778	0.985709	1.42635	1.87824	2.13355
bifunctional phosphoribosyl-AMP cyclohydrolase/phosphoribosyl-ATP diphosphatase HisIE	1.21208	0.356336	0.226148	0.261535	0	0	0.24208	0.645074	0.764002	1.23936	1.45255	1.60797	1.86533	1.61746	0.819541	2.62127	1.98805
isochorismatase family protein	0	0	0	0	0	0	2.55675	3.0341	0.702566	0.825004	0.833294	2.49704	1.30097	0.802868	1.45222	0.509946	0
DUF937 domain-containing protein	1.34876	0.583336	0.370212	0.866626	1.08829	0	0.41009	0	0.762829	0.294863	1.21257	0.44623	1.24456	0.765203	2.79415	0.739996	4.15312
antitoxin family protein	0	0	0	0.921598	2.31478	0	1.74451	0	2.16329	2.52739	1.28949	0.956208	1.3285	0	0	3.12443	0
HAD hydrolase-like protein	0	0.684837	0.859141	2.50262	0	0	0.964072	1.2731	1.69692	0.863892	1.08786	0.521578	0.727844	0.691668	0.376717	0.855822	2.98874
conjugal transfer protein TraF	0.231764	0.208334	0	0.910826	0	0.463658	0.572453	0.910173	0.735139	0.751036	1.27611	1.77843	4.17506	1.26693	1.24823	1.02937	0.899952
6-phosphogluconolactonase	1.41251	0.308825	0.190758	0.45453	0	0	0.848719	0.385119	0.931836	0.781844	2.52055	1.15677	2.31852	0.998049	1.11225	2.67955	0.44541
type II and III secretion system protein family protein	0.184934	0	0	0	0	0	1.24634	1.40861	1.96703	0.738676	1.8425	0.745251	2.41596	1.27797	1.34842	1.42049	1.15256
P1 family peptidase	0.665092	1.57592	0.249613	0.572491	0.360077	0.438718	0.537429	1.32106	1.84566	1.37078	0.822303	1.16572	0.408042	1.92296	0.24457	1.22444	1.40975
phosphate-starvation-inducible PsiE family protein	0	0	0	0.734946	0	1.13567	0.695596	0.617702	2.05427	0.677186	2.86931	3.40664	1.98178	0.963101	0.540034	0	0.707582
NAAT family transporter	0.425084	0.373224	0.706149	0.825508	0.691143	0	2.34393	0.693817	1.44426	1.50925	0.381397	0.282822	1.97593	1.93778	0.442777	0.932886	0.529848
thiaminase II	0	0.354731	0.450258	0.261535	0	0	0	0.659438	1.62171	0.896542	1.09781	1.08543	1.88504	0.697989	0.841675	2.65999	4.17139
cation-transporting P-type ATPase	0.38441	0	0.160079	0.12288	0	0	2.97664	2.75329	0.691078	0.846418	0.60525	2.24859	1.15298	0.935713	0.305124	0.210298	0.714002
AmmeMemoRadiSam system radical SAM enzyme	0	0.204546	0	0	0	0	5.85204	0.887244	0.720891	0.93054	1.05503	3.28588	0.217392	0.153724	0.242665	0	0
DUF2294 domain-containing protein	1.57356	0	0.438409	0	0	3.14799	0	0	1.49438	0	1.42522	1.95906	3.67087	0.45308	0	1.72666	0.980684
heparinase II/III family protein	0.371655	1.22734	0.764572	3.20777	2.01424	0.564863	0.151801	0.289656	1.03533	1.75121	0.594414	0.712857	0.346806	0.362433	1.23459	1.01761	0.970309
HDOD domain-containing protein	1.16178	0.274391	0.61966	0.284611	0	0	1.10255	0.674815	1.07426	0.747114	1.59523	0.822212	1.72989	1.25187	2.80765	0.929484	0.869216
peptidyl-prolyl cis-trans isomerase	0.275978	0.949221	0.294859	0	1.75778	0	0.328828	0	0.392378	0.837137	0.979202	1.06668	2.02538	3.18928	0.574929	2.63491	1.33336
protein kinase	1.97324	2.69648	1.0445	0.913671	0.583324	0.197399	0.608436	0.494877	0.885686	0.687328	0.460318	1.0898	0.611007	0.453001	0.71999	1.95457	0.871351
membrane protein insertase YidC	0	0.143443	0.179808	0.538239	0	0	1.00939	0.710192	1.91344	1.16568	0.899206	1.5716	1.8381	1.67788	1.84335	1.42359	0.998415
phosphate ABC transporter ATP-binding protein	1.58833	2.21867	0.183072	0.848114	1.51733	0	0.190146	0.340059	0.519719	1.04232	1.14588	0.648309	1.91801	1.54107	1.69473	0.702388	0.386844
HD-GYP domain-containing protein	1.12044	0.18885	0.429515	0.140583	0.282072	1.30657	0.749132	0.54564	0.752552	1.06163	1.16891	1.19237	2.38868	1.46694	1.0926	0.4749	1.72862
tRNA pseudouridine(38-40) synthase TruA	0	0	0.61282	0.466471	0.592809	0	1.53433	0.199994	1.10002	1.59002	1.97767	1.43813	3.07455	1.6751	0.762661	0.381471	0.456318
NgoFVII family restriction endonuclease	0.300982	0	0.167714	0.194835	0.978732	1.20427	1.65963	0.818766	0.914679	2.00368	0.272609	0.202151	2.52772	0.86663	1.56755	0.990801	0.750322
DUF2235 domain-containing protein	0.513508	1.05201	0.286137	0.77562	0.834911	0.684869	0.734093	0.795836	1.79704	0.649189	0.775168	0.919711	1.37957	1.54137	1.06976	0.375647	1.70684
macro domain-containing protein	0	0.227602	0.142796	0.999162	0.421477	0	1.18096	1.91434	1.33324	0.247245	1.59966	2.10131	1.76539	2.02625	0	0.813196	0.319423
FAD-binding oxidoreductase	0.949838	0.582281	0.423102	0.613363	0.617278	0	0.523293	0.655391	0.86149	1.01053	1.28824	1.57701	1.94785	1.68676	0.775573	1.43974	1.04577
DUF1499 domain-containing protein	1.49488	1.31251	0.406331	0	1.21526	0	0	0	1.68281	0.663441	0.67698	1.00402	0	1.29128	0.75956	3.28065	2.79495
DNA polymerase III subunit delta'	0	0.459186	0.146136	0.678083	0.85157	0	0.963135	0.285371	0.788629	0.930466	0.712611	1.40072	1.71164	0.45264	1.63905	2.29725	2.60666
cytochrome c3 family protein	1.03095	0	0.287234	3.00314	3.35244	3.09372	0.645381	0	1.17489	0.228773	0.933766	0.346213	0.48101	0	1.07386	0.565629	0
DNA mismatch repair protein MutS	0.81331	0.178067	0.282434	0.393488	0.328829	0	0.37333	0.717755	1.31193	1.84499	1.83116	1.1568	1.32318	2.10437	1.37261	0.777722	1.13851
phage tail protein	1.25444	0.910408	0.349501	0	0	0	0.873231	1.02374	0.714793	0.278367	2.17387	0	4.47929	1.38215	0.540034	0	1.56361
outer membrane protein assembly factor BamE	1.36935	0	0	1.35091	0	0	0.432694	0.372507	0.797035	3.35753	1.89947	1.37957	1.29792	0.813404	1.47127	1.54386	0
sodium:calcium antiporter	0	0	0	0.173316	0	0	0.32516	1.87432	0.708043	1.64718	1.44354	1.60461	2.49248	0.766354	1.38946	2.62323	0.328818
bifunctional glutamate N-acetyltransferase/amino-acid acetyltransferase ArgJ	0	0.391795	1.11497	0.577025	0.358307	0	0.545113	0.24461	2.28584	1.29103	1.6142	0.598672	0.831766	0.255713	0.697217	2.1908	3.05172
cell division ATP-binding protein FtsE	0	0.696905	0.221145	2.5922	0	0	0.247532	0.215922	0.918143	1.60108	1.82174	0.814069	0.747343	1.38362	1.661	1.77332	1.50187
sulfopyruvate decarboxylase subunit alpha	0.543592	0.477275	0	0.351883	0.883825	0	0.333043	0	1.23897	2.17126	0	1.46039	3.55073	0.939112	0.566218	2.38593	1.35513
DUF1810 family protein	0	0	0.293992	0	2.57349	0	0	0.861149	1.00211	0.468311	1.2371	0.708719	1.47698	0.30383	3.29739	2.31575	1.31527
PH domain-containing protein	0	0	0.613235	0.356201	1.78934	0	0.723054	0.299377	0.866372	0.261885	0.49839	4.27932	0.513471	0.973567	1.7195	0.603801	2.05763
DUF3842 family protein	0	0	0	0	1.03426	0	0	0	0.241644	3.38778	0	0.433389	2.96794	0.732641	2.65991	1.40606	3.17157
4Fe-4S binding protein	0.633125	0.37059	0.235194	0.546454	0	0.450843	1.47327	0.965869	1.1977	0.568827	0.601438	1.38723	1.07655	0.703293	1.09913	2.15201	1.35377
murein biosynthesis integral membrane protein MurJ	0.315954	0.151735	0.466526	0.420767	0.273092	0	0.682869	0.614569	1.56245	1.07953	1.50984	0.895791	2.15425	1.40848	1.48881	1.10298	1.20172
thiamine biosynthesis protein ThiS	2.8029	1.23047	0	0.907198	0	0	0	0.762476	0.532372	1.62973	1.02832	0.941267	3.67493	0.80705	0	1.24582	0
YraN family protein	1.38022	1.22094	0	0.873093	0	0	0.842289	0.378283	1.56879	0	2.5096	0.945089	0	1.62065	0.724232	1.50294	1.75394
DUF1116 domain-containing protein	0.381671	0	0.744363	0	0	0	0.82018	0.104048	1.95963	1.18663	1.38461	1.5408	0.713064	0.659845	3.38305	2.0976	0.47675
DUF488 domain-containing protein	1.72627	1.52167	0.273107	0	0	0.991357	0	0.269605	1.14008	1.25167	0	1.00408	1.43206	0.570731	1.02669	2.71283	1.853
succinate dehydrogenase cytochrome b subunit	1.99317	1.05	0.232459	0.516095	1.29628	0	0	1.30033	0.604381	0.530753	0.738905	3.24903	0.743962	1.1478	0.415226	0.89325	0.49688
dual specificity protein phosphatase family protein	1.20641	0	0.675387	0.414719	3.15559	0	0	0	1.17243	1.63976	2.96961	2.52853	0.61541	1.46146	0	0	0
CRISPR-associated endonuclease Cas2	0	0	1.56183	0	0	1.95039	0	1.01663	1.05743	0.414651	0.846225	1.25502	0.871831	0.561426	0.973187	0	4.70888
dTDP-glucose pyrophosphorylase	0.321479	0.861306	0.183745	0.640375	1.05884	0	1.61117	0.174905	1.12423	0	0.896003	1.10182	0.60769	0.94947	0.678338	2.17102	2.44551
transporter substrate-binding domain-containing protein	0.882803	1.24016	0.922509	1.02863	1.14828	0	0.773648	0.28818	1.33887	1.01867	0.799583	0.830094	1.31804	0.508378	0.735637	1.16244	1.18327
DDE-type integrase/transposase/recombinase	0	0.223089	0.195995	0.657912	0.85783	0	1.49403	0.372162	1.54269	2.16915	2.21456	0.288774	0.474197	0.438962	1.58798	0.97465	1.26683
trypsin-like serine protease	0.985034	0.536049	0.313019	0.885169	1.68088	0	0.289222	0.305627	1.55234	1.2717	0.213783	0.503057	1.92939	1.68274	1.76361	0.258999	1.17682
response regulator transcription factor family protein	0	0.862067	0.547108	1.84095	0.885018	2.06592	0.199463	0.384711	0.91216	1.40435	0.640451	0.10933	0.507932	1.81926	2.15131	1.01595	0
tryptophan 7-halogenase	1.1893	0.869209	0.551641	0.64341	0.321923	0	0.36473	0.647055	1.28415	0.704741	0.179332	1.73055	2.40235	2.28497	0.824953	0.870495	0.246795
UvrD-helicase domain-containing protein	0.240537	0.843553	0.177149	0.410207	0.384957	0.155087	0.886199	0.440727	0.964757	0.482241	1.07777	1.56147	1.62179	1.41386	1.97337	1.14153	1.1824
TIGR02266 family protein	0.521469	0.457851	0.290574	0	0	0	0	0.56256	2.54486	1.15716	3.29266	1.75119	1.45981	0.587248	2.14855	0.546775	0
urea ABC transporter ATP-binding subunit UrtE	0.380054	0.972259	0.423548	0.24602	0	0.76032	0	0.60676	0.433116	0.337343	2.36145	2.52219	0.343015	2.99375	1.16166	0.820391	0.931909
8-amino-7-oxononanoate synthase	0.929459	0.204016	0.502941	1.17967	0.377801	0.464859	0.569452	0.252842	0.700646	0.92002	0.21046	0.929987	1.08028	1.04348	1.9166	1.52722	2.30814
histidine--tRNA ligase	0.429152	0.186612	0.239132	0.694506	1.39053	0	0	0.461494	1.13235	1.03545	0.963952	2.01187	1.58537	1.48104	0.66581	1.40936	1.59402
catalase family peroxidase	1.07416	0.707338	1.19709	0.347669	0.43662	1.07446	0.658109	0.292206	0.816091	1.31099	0.972905	1.08218	0.250586	1.3918	1.11887	0.294669	2.00835
phosphate ABC transporter substrate-binding protein	0	0	0.151451	0	0	0	0.990767	1.59384	1.3136	0.960378	2.09959	0.360251	0.754137	2.23903	1.44456	0.589423	1.67592
RHS repeat protein	0.571291	0.564595	0.234862	1.10507	0.349995	0	0.17031	0.190277	2.17102	0.822138	1.04522	0.849047	0.594177	1.1606	1.2454	2.50481	1.69118
FAD-dependent monooxygenase	0.844672	0.185295	0.118433	0.273552	0.687886	0	0.389124	0	0.884329	0.842525	1.91375	1.13534	1.17885	1.46018	3.31091	0.698011	1.31901
TonB-dependent receptor plug domain-containing protein	0.525483	0.692995	0.219314	0.341408	0.429231	0.525832	0.24161	0.286525	2.07861	1.45954	1.06998	0.706525	1.29857	0.831873	2.64925	1.15217	0.656196
bifunctional sulfate adenylyltransferase/adenylylsulfate kinase	0.606032	0.532097	0.337694	0.490378	0.985345	0.303101	1.76367	0.906728	1.32373	1.14309	0.686128	0.508793	0.70689	1.39598	1.1047	0.332498	0.94424
protoporphyrinogen oxidase	0.729215	0.160062	0.324286	0.480337	0.296405	0	0.560523	0.416214	1.69111	1.62161	2.36552	0.494312	1.18479	1.49386	1.39906	0.793072	0.904221
pseudouridine synthase	0.903498	1.6308	0.331672	0.79827	0	0	0.401538	0.462275	1.16391	1.94344	1.7968	1.22115	0.953979	0.623376	1.28091	0.844803	0.573323
extracellular solute-binding protein	0.804979	0.710421	0.14571	0.180874	0.447335	0	0.337129	0.661557	1.84028	1.29118	1.20705	1.62283	1.49878	1.6916	0.560559	1.18064	0.665611
carbon storage regulator CsrA	0	0	0.617021	0	0	0	0	1.2049	0	1.47431	0	2.23115	1.9953	0.637669	2.39909	0	4.14067
CbiX/SirB N-terminal domain-containing protein	0	0.444917	0	0.187293	0.862906	0	1.86278	0	2.02307	2.82649	0.945422	1.42582	0.990483	0	1.60848	1.16473	0
peptidoglycan bridge formation glycyltransferase FemA/FemB family protein	0	0.447445	0.141985	0	0	0	0.936683	0.554528	1.45192	0.565433	0.692366	1.71139	2.13995	2.20104	1.32707	1.398	0.952824
phosphodiester glycosidase family protein	0.29121	0.255683	0.494353	0.56991	0.518972	0	0.386365	0.972624	1.61011	1.23428	1.10483	0.409307	0.543479	1.05986	0.978952	1.02004	3.12187
sodium-extruding oxaloacetate decarboxylase subunit alpha	0.413331	0.483873	0.236154	0.445935	0.688721	0.275208	0.759966	0.380495	1.4258	1.36117	1.64136	1.40637	1.05319	1.60776	1.44061	0.308151	0.686931
cysteine--tRNA ligase	0.364976	0.489927	0.615605	0.946242	0.60334	0.376175	0.788561	0.198368	0.767359	1.14349	1.66041	0.748395	1.53776	1.37589	1.52976	0.806731	0.687306
PEP-CTERM-box response regulator transcription factor	0.586669	0.515096	0.8749	0	0	0	0.480981	1.06664	2.67915	1.04242	0.533288	1.18351	1.09885	0.904178	0.613299	1.28983	1.46781
formate/nitrite transporter family protein	0.631092	0.566578	0.181082	0.20736	0	0	0.780243	1.72887	1.79811	0.973985	0.874608	1.2739	0.864861	3.06866	0	0	0.794605
WYL domain-containing transcriptional regulator	1.09716	0	0.15284	0	0.445967	0	1.00527	0.745699	0.831654	1.94552	1.73903	1.28956	1.0238	0.802371	1.42853	0.902931	0.68378
SIMPL domain-containing protein	0.364605	1.60856	0	1.16825	0.563055	0.692801	0	0.198368	0.682075	0.945341	0.960258	1.39286	2.27819	1.24315	1.18966	1.57344	0
TIM44-like domain-containing protein	0	0	0.985858	1.90801	2.13232	0.521615	0.638119	0	0.586951	0.351233	0.477868	0.344235	0.243302	2.11775	0.800794	2.2643	1.25873
7-cyano-7-deazaguanine synthase QueC	0	0.339441	0	0.500523	0	0	0	0	2.34476	1.20106	1.05049	1.81762	1.43995	2.89044	1.61079	1.27267	0.481888
MarR family transcriptional regulator	0	0	0.306618	1.54319	0	0	0.718328	0	1.79179	0.787388	2.13434	1.97125	1.66297	1.64439	0.618715	0.643265	0.735513
MMPL family transporter	0.461739	0.304844	0.258124	0.375073	0.940855	0.926727	0.21217	0.568001	0.529217	1.64829	1.04879	1.01233	1.07996	1.45844	1.80952	0.881436	1.00608
DsbE family thiol:disulfide interchange protein	0.51253	0	0	0	0	1.02535	1.57006	0.557696	0.389392	1.13733	0.464215	0.68847	2.39131	2.3612	1.60159	1.12479	0
zinc ABC transporter substrate-binding protein	0.29121	0	0.487448	0.54947	0.946955	0.550416	0.687702	0	1.74268	0.752172	0.524973	1.35771	1.84761	0.819883	0.594137	1.2488	2.1273
adenosylmethionine--8-amino-7-oxononanoate transaminase	0.389188	0.664862	1.08309	0.502446	0	0.390927	0.351982	0.210801	1.17806	1.19502	0.342176	0.917608	2.33098	1.78179	1.21261	1.27604	0.730816
DUF1232 domain-containing protein	0	0	0	0	0	1.81248	1.04812	0.673915	0	0.340226	0.694339	2.66802	1.56076	0	0.798512	4.35891	0
lipoyl(octanoyl) transferase LipB	0	0	0.398236	0	0	0	0.199826	0.177449	1.68152	0.457757	0.877538	2.39982	1.31561	0.785736	1.82412	2.27113	2.23613
monofunctional biosynthetic peptidoglycan transglycosylase	0.732198	1.19838	0.199915	0	0.62321	0	0	0.800444	1.36182	1.13418	0.660468	0.72235	1.69569	1.63349	1.17222	1.09762	1.36357
phage tail sheath family protein	0	0.294945	0.093593	0	0.273092	0	0.411626	0.548297	1.78654	1.56542	1.67343	0.676866	0.783668	0.96725	2.62432	1.10584	1.46552
baseplate assembly protein	0.524519	0.460528	0.292273	0	0.852814	6.29598	0.642715	0.570742	0.797001	0.232786	0.950147	0.704574	0	0.604107	0	1.15111	0
3-oxoacyl-ACP reductase FabG	0	0	0.622141	0	0	0.747648	0.228017	0.60745	1.53825	1.49205	0.675576	0.999852	1.38914	0.848742	2.31051	0	2.78915
polysulfide reductase NrfD	0	0.177766	0.225637	4.84931	3.62109	2.43028	1.32	0	0.230734	0.359426	0	0	0	0.125978	0.210894	0.444332	0
cytochrome-b5 reductase	0.33097	0.648162	0.206523	0.475907	1.07624	0	0.227075	0.943497	0.56317	1.80804	0.968403	0.24893	2.06943	0.615714	0.772115	0.769864	2.30609
type II toxin-antitoxin system death-on-curing family toxin	0	0.605772	0.387432	0.453599	0	0	0.855298	0.378283	1.969	0.925731	1.56982	2.78112	0	0.585474	0.72989	1.8845	0.866651
thiol reductase thioredoxin	0	0	0.46709	0.542623	1.36291	0	0	0.91212	0.636856	1.11607	0.75923	5.63001	0.782204	0	0.873139	0	1.04484
ACR3 family arsenite efflux transporter	0	0.655786	0.411914	0.476342	0.413119	0	1.36176	1.47359	0.747812	0.772028	0.905407	1.65794	1.37772	0.14151	1.27982	0.539285	0.919738
GHKL domain-containing protein	0	0	0	0.15239	0	0	0.589252	0.802869	0.850705	0.543652	0.440312	1.46074	2.79609	1.55082	0.785528	1.37463	2.50748
RnfABCDGE type electron transport complex subunit D	0.908035	0.493732	1.32877	0.378824	1.93019	0.60416	0	0.59903	1.22154	1.16833	1.06766	0.202832	0.544173	1.03618	0.585742	0.66959	1.43558
FAD-dependent thymidylate synthase	0.56058	0.656253	0.208244	0.12096	0.60763	0.373824	0.679515	0.501758	0.709829	0.829301	1.34304	1.38053	0.871831	1.07607	1.15527	1.64033	1.16456
kinase	0.251946	0.221209	0.561558	0.814096	0.409638	0.499821	0.922289	0.822446	0.574244	0.559079	1.36917	0.338433	0.940402	0.870525	1.57459	2.21167	0.628078
Na+/H+ antiporter	0.50108	0.44077	0.64874	0.967685	0.54062	0.667047	0.509008	1.08744	1.13856	0.739901	1.359	0.896413	1.09072	0.960603	0.347319	0.916731	0.831225
calcium-binding protein	0.217174	0	0	0	0	0	3.54593	1.69484	0.292861	0.192767	0.241047	1.57409	0.396618	0.865371	0.495398	1.09707	1.19984
non-ribosomal peptide synthetase	1.02165	1.11405	0.814937	0.628591	0.729935	0.619712	0.444994	0.562543	0.779876	0.894335	0.706804	0.575102	0.621658	1.24	0.976787	1.14158	1.02375
metallophosphoesterase family protein	0.56058	0	0	0.926514	0.729156	0	0.343451	0.243992	0.523434	2.04001	0.42092	0.632201	2.33199	2.52102	1.12046	0.615122	1.08964
(deoxy)nucleoside triphosphate pyrophosphohydrolase	0	3.56651	0.74595	1.753	0	0	0	0	1.03265	0.600929	1.2125	0.89251	0.638899	0.385457	2.8048	0.751294	0
RHS repeat-associated core domain-containing protein	0.496827	0.927008	0.730157	1.0912	0.693232	0.457744	0.722115	0.363972	0.871023	0.437458	1.00879	1.05744	0.279257	0.89095	2.29836	0.590111	0.867703
fused MFS/spermidine synthase	0.627532	0	0.522262	0.793577	0.280444	0	0.604939	0.662182	0.886086	1.00228	1.26011	1.51433	0.970085	1.1009	0.540388	0.763683	2.16288
tRNA epoxyqueuosine(34) reductase QueG	0.813846	0.699416	1.05568	0.364017	0.905923	0	0.450072	0.141856	1.15457	0.604749	1.64781	1.28419	1.01229	1.1504	0.55047	1.18912	1.00018
nucleotidyl transferase AbiEii/AbiGii toxin family protein	0	0	0	0	0	0	0.97084	0.791612	1.40331	1.75923	1.26276	0.579868	1.19298	0.565646	1.77549	1.17966	1.95615
carbon starvation protein A	0	0.824171	0.298606	0.0867873	0.217984	0	0.411072	0.80226	1.5295	1.25222	0.973094	1.35327	2.37965	1.31413	0.697009	0.736012	0.836076
DUF393 domain-containing protein	0	0	0.375779	0	3.94138	0	0	0	1.42956	0.268963	1.13335	2.12698	1.1948	1.50272	0.702451	0.739996	0.840586
tandem-95 repeat protein	0.193201	0.153447	0.385609	0.287478	0.277401	0.53802	0.917656	0.745312	1.58377	1.50658	0.31026	0.573297	1.0259	1.32121	1.12921	1.71242	0.733761
TetR family transcriptional regulator	1.22308	1.78978	0.227176	2.1113	1.32574	0.815616	0	0.887244	0.774359	0.180938	0	0.82147	1.14131	0	0	0.447361	2.03269
copper resistance protein CopC	0	0	0	0	0	0	0.432694	0.768479	1.86022	0.626873	0	0.474339	2.59248	1.62681	2.89387	1.50399	0.822044
MEKHLA domain-containing protein	0.487461	0.439946	0.320376	0	0	0	0	0	0.404991	0.678398	1.41946	2.09292	0.467574	3.53902	0.50775	1.18479	2.65658
asparagine--tRNA ligase	0.417176	0.18314	0.581147	0.5401	0	0	0.766773	0.680909	1.42626	1.11088	0.944623	0.560382	2.14105	2.04202	0.434539	0.686648	0.779986
tRNA uridine-5-carboxymethylaminomethyl(34) synthesis GTPase MnmE	0.570081	0.166844	0.207596	0.367996	0.308964	0.753931	0.578721	0.308201	1.14536	0.66677	1.36366	0.885412	1.57451	1.30132	0.782642	1.86709	0.699256
glycogen/starch/alpha-glucan phosphorylase	0.430697	0.56689	0.35999	0.626306	0.175067	0.430818	1.58302	1.28858	1.06332	1.24212	0.584795	0.578546	1.30582	0.806081	0.336065	0.236301	0.939479
hydroxylamine oxidation protein HaoB	0	0	0	0	0	0	0.321357	0.428057	1.47639	0.342176	0.465545	0.693975	1.45079	1.20743	2.17444	1.14533	3.8948
cation-translocating P-type ATPase	0	0.257737	0.054031	0.0644403	0	0	3.8443	1.82624	0.670255	0.629069	0.447942	0.855935	0.754705	0.5546	0.203542	0.535721	0.403773
STAS-like domain-containing protein	0	0	0	0	0	1.52064	1.31622	0.292206	1.8362	0.476724	0.486453	1.02104	0.501172	1.54644	0	0.834064	3.23378
dTDP-4-dehydrorhamnose reductase	0.633871	0.27827	0.176603	0.205161	0	0	0.194177	1.02283	0.587697	0.974039	1.14823	0.844199	0.887234	0.700918	1.30924	3.09434	1.15544
type II transport protein	0	0	0	0	0	0	0.327096	0	2.02808	3.55415	2.90134	0	0.996378	0.307447	1.11221	1.75749	0.665464
MbtH family protein	1.12116	0.984379	0	2.17728	1.80038	0	0.678421	0	0	0.982875	2.03094	0	1.03328	1.27534	0	0	1.38022
FtsX-like permease family protein	0.604558	0.441923	0.638263	1.32272	0.491934	0	0.0617439	0.382949	1.43065	1.11786	1.70293	0.362897	0.470624	1.19425	1.57507	0.885541	0.878326
urease accessory protein UreD	0.306119	0.268772	0.164404	0.373381	0.479708	0	0.35339	0.308928	0.541661	0.383985	1.41389	0.588223	1.64778	1.1367	2.41899	2.24425	0.729843
L,D-transpeptidase family protein	0.84217	0	0.392503	1.09032	0.381757	0	1.43741	0.383234	0.765417	0.790584	0.215484	0.473098	0.876396	1.35177	0.880467	0.923438	1.92772
DUF1614 domain-containing protein	0.37372	0	0.208244	0.24192	0	1.4953	0.228967	0	1.27769	1.6586	2.36943	0.753014	1.0462	0.215213	1.94637	1.23024	0.465825
nicotinate phosphoribosyltransferase	0	0	0	0.513261	0	0	3.02629	2.27477	0.0755472	0.613203	0.180128	1.7189	0.735003	0.226045	0.619285	0	0.99221
isoprenylcysteine carboxylmethyltransferase family protein	0	0	0	0	0.656897	1.18832	0.359164	1.59894	0.671024	0.520346	0	2.51938	0.547031	0.912313	0	2.18232	1.47109
class I SAM-dependent rRNA methyltransferase	0.473313	0.198364	0.131523	1.18612	0.367333	0	0.42764	0	1.66021	0.813192	1.03858	0.606963	1.93385	0.135924	1.43546	1.25892	1.69392
radical SAM family heme chaperone HemW	1.66295	0	0	0.46325	0.38682	2.36983	0.144992	0.128756	0.715051	0.73637	1.29121	0.480222	1.32853	1.08721	1.47807	0.521436	0.592316
undecaprenyl-diphosphate phosphatase	1.26964	0.27062	0.556199	1.26918	0	0.618743	0.422708	0.167692	0.702915	0.136792	1.11095	0.828056	1.43807	1.95245	0.321051	1.35518	0.768371
50S ribosomal protein L36	0	0	0	0	0	0	0	1.31888	0.920859	1.07585	2.19561	1.62814	0	0	0	2.65999	3.02157
transporter	0	0	0.325594	0	0	0	0.351221	1.49676	1.37727	1.36565	1.15659	0.169217	1.38709	1.01955	0.249136	2.56063	1.09368
DUF898 family protein	0.45963	0.373224	0.118433	1.44293	0.691143	0	0.672256	0.134431	1.6279	1.99622	0.770025	0.99926	0.659465	0.916454	0.700149	0.699665	0.794772
RluA family pseudouridine synthase	0.56058	0.245328	0.313374	0.174356	0.454303	0	0.164527	0.454644	0.423913	0.495648	0.757658	1.31076	1.523	2.07452	0.872241	1.52204	1.7425
inorganic pyrophosphatase	0.395122	0	1.09989	0.753906	0.642428	0.741469	0.73975	0.432821	0.449362	0.703015	1.4477	0.825762	1.08677	0.667513	0.869078	0.431665	1.50196
ChaN family lipoprotein	0	0	0.583734	0.171777	0	0	0.808286	0.433122	0.902313	0.70319	1.67989	1.23201	0.491632	1.65882	1.37398	1.73611	0.972173
M28 family peptidase	0.692913	0.782974	0.29457	0.342205	0.553595	0.369209	0.11307	0.683915	1.63583	0.670676	0.948389	1.23878	0.583253	1.25676	1.42759	0.531367	0.82701
pyrroloquinoline quinone biosynthesis peptide chaperone PqqD	0.905987	0.795458	0.504835	0	0	0	0	0.990857	3.12202	0.830112	0	0.608496	0	1.11078	2.89197	1.05827	0
alpha-E domain-containing protein	0.275131	0.483131	0.153309	1.2467	0	0	0.337129	0.898131	0.522573	0.488423	0.49839	1.10873	0.513471	1.26751	2.29266	1.2076	1.37175
DUF98 domain-containing protein	0	0	0	0	0	0	2.85071	0.492914	0.824581	1.76754	1.18817	0	1.13614	0	0.943696	1.33601	1.07051
acyl--CoA ligase	0.782659	0	0.174751	0.517397	1.04593	0.625757	0.509893	0.699837	0.425573	1.55035	0.738739	1.00238	1.47694	1.20087	0.163047	0.877947	0.842588
septum formation protein Maf	0	0.375002	0	0.552959	0	0.854455	0.523353	0.464747	0.324493	1.13643	1.16054	1.14745	0.795214	0.988608	0.887662	1.87466	1.59459
membrane protein	0	0.457851	0.290574	0.675124	0	0	1.36288	1.82797	0.800579	1.16698	2.13795	0	0.486603	0.696069	0.998711	0	0.649988
leucyl/phenylalanyl-tRNA--protein transferase	1.93676	1.02277	0	1.24197	0.64527	0.753931	0.238922	0	0.889746	1.19168	0.697319	0.520463	0.351663	1.33875	0.812399	0.422401	0.955817
antitoxin	0	0.948799	0	0	0	0	0	0.587933	1.23151	1.43879	2.9363	0	1.00838	0.622303	0	0	4.04089
murein lipoprotein	0	0	0	0	0	0	0.747647	0.663924	0.695343	0.812377	1.65791	1.63921	1.70808	1.75684	1.2711	0.669521	0.76053
bifunctional phosphoserine phosphatase/homoserine phosphotransferase ThrH	0	0.384148	0.243798	0.563696	0	0.871046	0	0.238041	0.332408	0.77672	1.18119	1.46646	2.03345	2.77277	0	0.955552	1.09339
protogloblin ApPgb	0	0	0	0	0	0	0.278945	0.988342	0.690075	0.60619	2.05772	3.36372	1.27455	1.57313	0.948487	0	0.567502
GGDEF domain-containing protein	0	1.21029	0.130153	0.169768	0	0	0.775397	1.03534	1.71892	0.765277	1.46007	0	1.13623	1.06973	0.661032	1.04323	0.859094
aminotransferase class III-fold pyridoxal phosphate-dependent enzyme	0.581257	0.713471	0.454636	1.05234	0	1.39709	0.211464	0.127163	0.839081	0.822054	2.84906	0.703066	0.867966	0.537017	0.605926	0.25697	0.72508
low-specificity L-threonine aldolase	0.524519	0.690792	0.146136	0.509304	0.426407	0.523136	0.482036	0.56991	0.298875	0.464894	0.710533	1.58375	0.489449	0.90484	0.54635	0.573875	2.93919
YbgC/FadM family acyl-CoA thioesterase	2.03336	0.592108	0	0.436547	1.09647	1.34914	0.416304	0.366906	0.514298	0.598593	1.81459	0.452941	0.629292	0.765371	0.702451	0.739996	0
flagellar biosynthesis anti-sigma factor FlgM	0	0	0	0	0	3.55318	2.17632	1.44946	0	0	0.804333	0	1.65734	0.511398	0.925009	0	0
DUF2254 domain-containing protein	1.16986	0.610468	0	2.12896	1.13047	1.07245	0.290752	0	1.20113	0.664375	0.429829	0.134467	1.97731	0.473485	0.856433	0	0.591524
phosphate ABC transporter permease PstA	0.33036	0	0.167714	0.123271	0	0.331062	0.101201	0.809172	1.9749	0.583074	1.04144	1.28527	0.94791	0.548784	1.67464	0	2.46944
molybdenum cofactor guanylyltransferase	0.842185	0	1.20839	0.841459	0.721936	0.866839	0.265469	0	1.49033	0.773893	1.17594	0	0	0.492016	0.902666	1.41759	1.62906
CapA family protein	0	0.239363	0.303822	0	0	0	3.84164	1.03826	1.13918	0.241985	0	0.915518	0.254394	0.784972	0.567939	0.299147	0.679623
YihY family inner membrane protein	0.601965	0.35235	0.111809	0.117294	0	0	0.474935	0.415503	1.40119	1.10115	0.689305	0.782469	1.40465	0.656629	0.810222	2.11638	1.19209
CRISPR-associated protein Cas4	0	0	0.690862	0	0	0	0	0.703824	0.857227	1.33964	0.390565	2.31697	0.830319	1.23455	1.41731	1.41951	1.11675
STAS/SEC14 domain-containing protein	0.74744	0	0.416489	0	1.21526	0	0.457934	0	1.13573	1.32688	1.35396	1.50603	0	0.860853	0	2.46049	0.93165
thiosulfate sulfurtransferase GlpE	0	0.742928	0	1.64323	0	0	0	0	1.60716	1.1266	0	2.84156	0.789583	0.97455	0	1.85697	1.0547
isoaspartyl peptidase/L-asparaginase	0	0	0	1.2249	1.02609	0	1.17151	0.696965	0.602126	1.27247	1.45462	0.218265	0.606491	0.561426	0.976219	1.04924	0.78533
agmatinase	0	0.506433	0.483665	0.18669	0.470423	0	0.35453	0.156908	0.974189	0.383985	1.53162	0.726789	1.61558	1.32763	0.597026	2.18009	0.720118
heme exporter protein CcmB	0	0	0	0	0	0	0.731691	0.439626	0.914098	0.888643	1.08168	0	2.63906	1.15819	2.08565	0.886662	1.00719
carotenoid biosynthesis protein	0.33343	0.281251	0.186488	0.215839	0.542123	0	0.204283	0.175534	1.37149	1.7598	2.38415	0.223945	0	0.196392	2.41889	0.719899	1.20645
YdiU family protein	0.365347	0.318839	0.30414	1.419	0.293423	0	0.335756	0.198772	0.761927	1.69567	0.49636	1.52996	1.19322	0.945493	0.75881	0.598921	0.910778
PrsW family intramembrane metalloprotease	1.03811	0.182292	0.462765	0.2688	0.337572	0	0.381612	1.12959	0.552089	1.38217	0.3761	1.11558	1.9374	0.358689	0.648791	0.683469	0.776375
aminotransferase class IV	0.615404	0	0.170576	0.198159	0	0	0.37704	0.336577	1.63331	1.49735	1.38918	0.614034	1.41478	0.527106	0.959878	0.339378	1.90666
kelch repeat-containing protein	0	0.944891	0.446832	0.341534	1.73271	0	0	0.149231	0.705462	1.19405	0.477868	0	0.502114	0.765616	1.65962	2.33877	0.986453
DUF2628 domain-containing protein	0.834369	0	0.233545	0	0.681454	0	0.497467	0	0.159214	1.06768	0.709849	1.6825	1.88841	1.43702	1.30971	0	1.56726
GldG family protein	0.176909	0.464758	0.197155	0.570341	0.286505	0	0.75743	0.192121	1.61102	1.01914	1.27997	0.949149	0.659024	0.916484	1.10418	0.969081	0.66066
DUF4142 domain-containing protein	0	0	0	0.849669	1.42274	0	0	0.476082	0.349385	0.406315	1.2698	0.29102	0	1.0287	0.953623	0.480095	4.5089
DUF4384 domain-containing protein	0	0	0.336791	0.102581	0.257652	0	0.558484	0.47459	0.662732	0.756205	0.798945	1.01695	1.56215	0.949765	0.49519	2.34827	1.43342
pyruvate dehydrogenase complex E1 component subunit beta	0.275978	0	0.153781	0.901564	0.448711	1.10422	0	0	0.737761	1.10918	2.51126	1.48804	0.259925	0.797595	0.862393	1.21696	0.343994
SOS response-associated peptidase	0.800828	0	0.223119	0.2592	0	0	0.245322	0.21785	1.06407	1.42166	0.725336	1.88253	0.747284	1.15293	1.25124	0.439373	1.49729
biotin-dependent carboxyltransferase	1.35671	0.972226	0.602342	0.707675	0	2.21525	0.327096	0.586313	0.515754	0.85124	0.250733	0.185929	0.516641	0.159417	0.562807	1.20582	0.673482
type II secretion system minor pseudopilin GspK	0	0	0	1.10592	0	0	0.522808	0.310818	0.972459	1.7656	1.28868	0.766184	1.59422	1.1473	0.89166	0.625881	0.712096
squalene/phytoene synthase family protein	0.257738	0.454548	0.432934	1.33955	0	0	0.630741	0.14063	0.787808	0.810604	0.704384	1.39036	0.724997	1.49826	1.34311	0.568918	0.647178
type I secretion system permease/ATPase	0.246073	0.326315	0.27471	0.238279	0.201982	0.247839	0.692515	0.786841	0.860157	0.806347	1.41939	0.79207	1.5214	0.985111	0.384653	0.270952	1.25667
endonuclease domain-containing protein	0	0.570654	0	0	0	0	0	0.353612	1.48138	0.576905	1.17736	1.30959	0.606491	1.49714	2.031	1.42637	0.81013
TIGR04086 family membrane protein	0.277687	0.487618	0.309465	1.07853	1.80596	0.555528	0	0	0.632912	0.369719	0	0	0	0.159911	1.15698	3.04704	2.07674
indole-3-glycerol phosphate synthase TrpC	0.323801	0.571707	0.544573	0.631111	2.12892	0	0.199826	0	0.995784	0.722731	0.592975	0.878633	0.610918	0.939142	0.678248	0.359195	1.62325
NADH-quinone oxidoreductase subunit C/D	0.455293	0.266499	0.169133	0.589449	1.48052	0.91084	0.0929815	0	0.402693	0.807243	0.410312	0.101931	0	1.29915	2.04557	1.49378	1.32417
deoxyribose-phosphate aldolase	0	0	0.22412	0	0.636817	0	0.246422	0.662504	0.462513	0.893495	1.09616	0.267738	1.126	3.49276	1.26274	0	0.989537
UDP-glucose 4-epimerase GalE	0.546907	0.720277	0.152374	0.702313	1.31687	0	0.664711	0.297551	0.103877	0.970889	0.743027	0.177702	0.755782	1.22734	1.13934	0.590383	1.02254
DUF2062 domain-containing protein	1.03414	0	0	0	0.852814	0	0.691221	0.861436	0.59209	1.47482	0	0.75775	0.526389	0.595526	1.64924	1.74759	0
retroviral-like aspartic protease family protein	0	1.06419	0.337694	1.96151	0	0	0.371298	0.329719	0.46043	0.268963	0	0	1.13102	0.697989	3.15628	0.664997	0.755392
DUF4255 domain-containing protein	0.621428	0.363743	0.461697	0.134089	0.336792	0.414401	0.3164	0.730208	0.550814	0.643522	1.12569	0	0.386586	0.831717	0.647293	2.0394	1.41829
M67 family metallopeptidase	0.527604	0	0	0	0	0	0.323248	0.829956	0.580674	0.936622	0.477868	0.354359	0.495241	1.11088	1.52275	1.1613	2.64221
fumarate reductase/succinate dehydrogenase flavoprotein subunit	0.281831	0.123627	0.235625	0.273585	0	0.281688	0.517738	0.306547	0.481559	0.37514	0.382795	0.945552	1.44488	1.3787	1.46689	1.54505	1.05359
methylisocitrate lyase	0.292159	0.256516	0.327729	0.760212	0.95627	0	0	0.159995	1.45373	1.2989	1.60075	0.788773	1.64217	0.508601	0	0.646435	0.731919
5-(carboxyamino)imidazole ribonucleotide synthase	0.456452	0	0	0	0	0	0.43012	0.250263	1.32021	0.818199	1.25715	2.01789	1.50641	0.93242	0.241411	0.511491	1.41751
cytochrome c maturation protein CcmE	0	0	0	0.374585	0	0	0	0.314829	0.872403	0.754396	2.04732	1.92654	2.09239	0.978873	0	1.23024	0.721277
DNA polymerase I	0	0.622015	0.226212	0.455715	0	0.202752	0.186844	0.330278	1.10987	0.854856	1.36895	0.746656	1.31721	1.21717	0.211015	1.20693	1.13894
protein-L-isoaspartate(D-aspartate) O-methyltransferase	0.444024	0	0.247419	0.574858	0	0	2.10802	0.483153	1.51805	0.763507	0.804333	0.559007	0.414336	0.255699	0	0.974451	0.967948
DUF2959 domain-containing protein	0	0	0	0.799	0	0	0	0.447692	0.625891	0.547795	1.4906	0.553944	1.15178	0.476048	1.28568	2.71087	1.02567
ArsB/NhaD family transporter	0.606038	0.529711	0.336179	1.04614	0.980927	1.20697	0	0	1.60566	1.33959	0.730648	0.675046	1.50254	0.34769	0.209475	0.220178	0
FABP family protein	2.39055	1.68226	0.800375	1.55243	0.779846	0	0.881584	0.521908	0.182202	0.425737	0	0	0	0.27474	0	0.526308	0.59785
putative addiction module antidote protein	0	0.820316	0.515244	0	0	0	1.13303	0	1.77091	1.2354	2.52123	0	0	2.67907	0	0	0
nucleotidyltransferase	0.226497	0	0.431911	0.699527	0	1.08094	0.331037	0.123228	0.754105	0.208411	0.597335	0.725796	0	0.650213	0.72989	1.90945	2.46613
BACON domain-containing protein	0.879341	0	0.321615	0.569223	0	0	0.269373	0.702852	2.08806	1.28078	1.24465	0	0.820547	0.253192	1.43139	0.241224	0.548029
DUF3386 domain-containing protein	0.398634	0.350001	0	0	0	0.797491	1.22116	0.216882	0.30286	1.06151	1.08317	0.803215	0.743962	1.1478	0.415226	0.87484	0.99376
lipid A biosynthesis protein	0	0	1.04122	0	0	0	1.1165	0.966306	1.39815	1.2029	0.846225	1.25502	0	0	0	0	2.25854
polysaccharide biosynthesis tyrosine autokinase	0.125973	0.221209	0.205947	0.395956	0	0	0.3823	0.887684	1.38315	1.22598	1.14098	0.338433	1.28508	0.644211	0.769493	0.829378	0.609869
heme exporter protein CcmD	0	0	0	0	0	0	0	0	1.86901	0	1.56226	1.97512	2.9816	0.846741	0	0	1.83275
metal ABC transporter ATP-binding protein	1.01954	0.291668	0.34232	0.198838	0	0	0	0.193645	0.494934	0.578617	0.923427	0.455706	1.51146	1.85135	0.346022	1.10325	1.64717
TIGR01212 family radical SAM protein	0.26458	0.696905	1.17944	0.342541	0.43018	1.58793	0.324201	0.143948	0.904561	1.17423	0.718917	0.355405	0.740671	0.761817	0.275593	0.580646	0.329787
DUF262 domain-containing protein	0.247445	0.436312	0.604171	0.811434	0.202825	0.998251	0.534999	0.295509	0.672797	0.497364	0.674212	1.00129	0.809108	1.19196	0.910842	0.545289	0.155491
CDP-archaeol synthase	0.320331	0.281251	0.535486	0.829439	1.04165	0	0	0.17428	0.851795	2.55899	0	0.860587	1.19565	0.368937	0.333664	0.702997	0.798557
NAD(+) synthase	0	0.952519	0.30851	0.1792	0.450096	0	0.848026	0.594309	0.419675	0.368578	0.745423	0.926235	0.25595	0.952195	0.56891	0.911292	1.71595
DUF2779 domain-containing protein	0.350745	0.310959	0.294426	0.341318	0	0	0.321789	0.43948	0.471945	1.13732	1.12177	1.25199	0.163468	0.512831	1.09996	2.24887	0.440156
zinc-binding alcohol dehydrogenase	0.248456	0	0	0	0	0	0.152222	0	0.831627	0.652687	0.881943	0.996739	0.689284	1.42307	2.5531	0.803194	1.51506
DUF1295 domain-containing protein	0	0.888385	0.183745	0.662289	0	0.664576	0	0	1.38937	1.4787	1.52543	0.44956	0.938238	0.961065	0	0.374219	1.25217
cupin	0.506739	0	0.413047	0	0	0	0.45415	0	0.478532	0.986937	0.671385	2.04036	2.62686	0.426869	0.540034	1.38228	0
flippase-like domain-containing protein	0.545245	0.235076	0	0.526268	0	0	0.167028	0.2909	0.605151	1.1797	0.726238	1.25195	0.744401	1.22856	1.09758	0.585116	1.342
putative glucose-6-phosphate isomerase	0.632753	0.416668	0.264437	0.511999	0	0	0.872255	0.430321	1.08164	0.210616	0.143276	1.48743	0.295223	1.27534	0.494317	1.38864	0.591524
PIN domain nuclease	0	0	0.763033	0	0	0	0	0.745014	1.82063	0.607732	0	2.75913	0.638899	0	1.42635	0.751294	0.85342
ribbon-helix-helix domain-containing protein	0	0.803575	0	0	0	0	2.80368	0.497943	0.347671	0.812377	0.828955	0	0	0	1.90665	1.00428	0
haloacid dehalogenase-like hydrolase	0.273454	0.240092	0.457122	0.574792	0.889214	0.54706	0.167537	0.334321	0.674611	0.939511	0.247676	0.183662	1.08375	1.2987	0.854505	0.600119	1.02254
Arc family DNA-binding protein	0	1.02273	0	0	0	0	0	0	0	0	2.11007	3.91176	0	0.670794	0	0	2.90384
cytochrome d ubiquinol oxidase subunit II	0	0.228925	0.144866	1.53462	0.427657	1.57583	0	0	0.594365	0.5848	0.472312	0.523836	0.485898	0.749003	1.09525	0.572381	1.62323
LPS export ABC transporter permease LptG	0.494175	0.433886	0	0.159947	0	0	0	0.537724	0.56317	0.986937	0.89518	1.32763	0.461134	0.569159	1.28686	1.08451	1.53992
type I restriction-modification system subunit M	0.631712	0.402616	0.125103	0.296839	0.281527	0	1.05501	0.560045	0.677267	0.560719	0.618681	0.458778	1.13102	1.29077	0.838364	0.436356	0.431652
NarK/NasA family nitrate transporter	0.672696	0.196876	0.249893	0	0	0	0.815633	0.850133	0.255538	0.992971	0.399795	0.301205	1.03961	1.15809	1.16782	0.738146	0.829687
polyphosphate kinase 2 family protein	0	0.289523	0	1.06729	0	0	0.715601	0.331426	0.62632	0.731736	0.298668	0.852091	0.307705	0.759576	1.66496	0.723673	1.58135
low affinity iron permease family protein	0	0.583336	0.277659	1.29024	2.16046	1.32915	1.62821	0.36147	0	0	0	0	0	0.382601	0	1.45807	0
BamA/TamA family outer membrane protein	0.671577	0.986358	0	0.659646	0.726433	0	0.27476	0	0.170359	0.298548	0.407209	0.752264	1.62314	0.77284	1.34575	0.49457	1.1166
Ig-like domain-containing protein	0	0	0.165946	0.122233	0	0	0	0.4357	1.59764	0.784171	1.13319	0.531692	0.6642	1.51317	2.54032	0.573846	0.135842
carboxylating nicotinate-nucleotide diphosphorylase	0.91628	0.537545	0.171748	0	0	0	0	0.499643	0.58143	0.27265	1.66931	0.826663	0.285651	1.0577	0.644324	0	2.68543
lipase family protein	2.774	1.08248	0.515244	1.19713	2.00455	1.23323	0	0	0.23417	0.410376	0.279167	0	0	0	0.321051	0.338211	0
DUF58 domain-containing protein	0.236034	0.208334	0.437508	0.465336	0.883514	0.472199	0.778432	0.128417	0.954402	0.69747	0.70709	0.899643	0.221417	0.631763	0.31886	0.601902	1.28001
Dyp-type peroxidase	1.64574	2.16744	0.424394	3.92615	1.3379	0.548733	0	0	0.0809306	0	0	0	0	0	0	0.233776	0
penicillin-binding protein activator	0.383849	0.227304	0.499074	0.0828255	0	0	0.391955	0	1.36794	0.590544	0.966678	0.799367	0.731388	1.68613	0.283555	1.32515	0.831913
YihA family ribosome biogenesis GTP-binding protein	0	1.18125	0.249893	0.870911	0	0.897178	0	0.243992	1.87395	0.790332	0	0.301205	0.836958	0.759724	0	0.492098	1.67697
DUF3422 family protein	0.587975	0	0.216358	0.2541	1.28143	0	0.356575	0	0.665514	0.173648	1.24601	0.788937	0.907818	1.34651	0.397189	0.430772	1.44379
carbonic anhydrase	0	0.865388	0.419989	1.58256	0	1.31455	0	0	0.124805	0.437434	0	0.988809	2.55503	0.81244	0.746661	0.413527	0
DUF4105 domain-containing protein	0	0.242684	0	0	0	0.275631	0	0.375624	0.63468	0.367979	0.87188	0.732919	1.02996	1.5257	0.870874	1.52186	1.55553
YggU family protein	0	0.803575	0	0	1.48807	0	0.523353	0	1.39069	0.843622	0.892721	0	0	0.983832	1.02666	1.94161	0
metal ABC transporter permease	0.655943	0.288463	0.364154	0	0.528374	0.650129	0	0.178749	1.6148	1.30659	0.591913	0.655588	0.303246	1.13522	1.02169	0.360511	0.405065
JAB domain-containing protein	0	0	0	0.604799	0.992048	0	0	0.310818	1.03069	0.238362	1.78677	0	1.84084	0.941558	1.13581	1.0252	0
DUF4157 domain-containing protein	1.48764	1.59093	1.66998	0.333863	0.383766	0.474697	0	0.129096	1.04878	0.308837	0.213783	0.206305	0.441669	0.40993	1.03724	0.258999	0
MEDS domain-containing protein	0.804419	0.774265	0.914974	1.5023	0.653951	0	0.246422	0.260954	0.470974	0.391373	0.394357	0	1.21887	0.254439	0.91375	0.96965	0
ChbG/HpnK family deacetylase	0.612237	0	0.511727	0.396319	0	0	0.18755	0.66619	1.04657	1.6303	0.554523	1.23361	0.285651	0.705135	0.31886	0.671806	0.763126
META domain-containing protein	0.207143	0	0	0.134089	0.336792	0	0.507641	0.450794	0.786877	0.0919318	0.187616	1.6695	0.966464	1.07358	2.37341	0.227297	0.516388
dipeptide epimerase	0.480926	0.421695	0.674321	0.625168	0.787248	0	0.445557	0	0.832282	0.536225	1.31383	0.649979	0.448177	0.696886	0.752783	0.794465	0.299726
toll/interleukin-1 receptor domain-containing protein	0.970076	0	0.110085	1.11635	0	0	0.352257	0	0.409396	0.988642	0.660468	0.772322	1.81351	1.02004	1.10411	0.216783	0.246251
peroxidase	0	0	0	0.43109	0.270058	0	0.202964	1.26482	0.628867	0.737442	0.450489	0.557788	0.92824	1.33699	1.21108	0.36487	0.826989
putative lipopolysaccharide heptosyltransferase III	0	0	0	0.341534	0.419055	0	0.46824	0	0.581616	0.343159	1.87907	0.527466	2.19702	0.585767	0.5416	1.13791	0.650076
ferredoxin--nitrite reductase	0.517458	0.75094	0.380469	0.334966	1.09854	0.33792	0.526196	0.459496	0.836864	0.226481	1.38662	0.113448	0.315238	0.587744	0.531552	0.563884	0.429992
transcription-repair coupling factor	0.15538	0.413246	0.26008	0.353553	0.379221	0.777723	0.285879	0.211506	0.566758	0.864096	0.493335	0.731471	1.23505	0.851778	1.05438	0.596262	0.387768
DUF423 domain-containing protein	0	0	0	0.430079	0	0	0	0	1.8648	0.299297	2.49037	0.949208	0.629292	0	1.43184	0	1.76825
DUF3565 domain-containing protein	0	1.27017	2.17539	0	0	0	0	0.687302	0	1.19064	0	0.848466	0	0	0	0	3.32146
type II secretion system protein GspN	0	0	0.442289	0.171271	0	0	0	0.287896	1.07885	0.537925	0.269892	0.402991	1.3423	0.926646	1.14992	1.64376	1.43296
redox-regulated ATPase YchF	0	0	0	0.479841	0	0	0.45415	0.268862	0.469308	0.877277	0.44759	0.331907	2.53624	0	1.8016	0.542256	1.23193
pantoate--beta-alanine ligase	0	0	0.347074	0.809238	0	0	0.385629	0.171826	1.19301	0.553834	0.849194	0	0.576261	1.44545	0.973187	1.03119	1.16865
dehydrogenase	0	0	0	1.33986	2.24356	0	0.724962	1.41631	0	0	0	0.63579	0.643814	0.930916	0	0.757073	0
DUF3108 domain-containing protein	0.711847	0.299431	0.193716	0	0	0	0.659425	0.699867	0.502407	1.1908	0.294339	0.459229	1.63395	1.1491	0.33486	0	0.86873
quaternary ammonium compound efflux SMR transporter SugE	0	0	0	0.558276	1.40222	0	0.528385	0	0.98284	0.765509	1.56226	0	1.60953	0	0.898326	0	1.07498
(Fe-S)-binding protein	2.2707	0	0	0.734946	0	0	0	1.2354	0.431288	0	0	0.762546	2.11888	0	0	0	1.41516
MinD/ParA family protein	0.311433	0.548789	0	0.403199	0.509899	0.627397	0.38428	1.18491	0.474047	1.24975	0.284048	0.836682	0.292643	0	1.29758	0	0.388187
glycosyl transferase family 2	0.624478	0.55458	0.343981	0.136293	0.684653	0.406883	0.124608	0.11455	0.871627	0.650918	0.94052	0.278012	0.196469	0.117123	0.43116	1.15516	1.8192
putative nitrite oxidoreductase subunit gamma	0	0	0	0	1.56248	0.640841	0	0.700289	0.97348	0.573833	0.290134	0.430294	0.902175	2.02915	0.333664	0.351498	0.399278
sugar ABC transporter permease	0	0.513119	0	0.18669	0.481291	0.592197	0.18136	0.156908	0.559348	0.919621	0	0.790148	0.552447	0.681864	0.616673	1.29091	1.84485
flagellar assembly protein FliW	0.567676	0	0	0	1.82289	0	0.343451	1.22466	0.431288	0	1.03487	0	0.533094	1.63052	1.16062	0	0
CHAP domain-containing protein	0	0	0.225129	1.23244	0	0	0.197669	0.659438	0.572672	1.24743	1.09781	1.08543	0.377008	0.604254	0	0.797358	1.00719
enoyl-CoA hydratase	0.342339	0	0	0	0	0	0	0.186254	0.910315	0.151933	0.310067	1.14964	0.638899	0.591426	0.713175	1.87824	2.56026
NADH-quinone oxidoreductase subunit D	0.153847	0.270155	0.383071	0.0995895	0.500278	0	0.653867	1.02783	0.783449	0.682786	1.37589	0.103329	0.641502	0.573081	0.55583	0.675263	0.191763
DUF190 domain-containing protein	0	0	0	0	0	0	0	0.399987	0.904561	0.326282	2.05068	0.533107	2.22201	0.876451	0	0	1.97872
GntR family transcriptional regulator	0	0.795517	0.209116	0	0	0.757112	0.716737	0	0.487948	0	0.820643	0	0.353147	0.805728	1.45079	2.24003	0.467774
cytochrome P460 family protein	0	0	0.209116	0.831463	0	0	0.327096	0.290467	0.657489	0.403497	0.820582	0	1.89599	0.260865	1.41554	0.908865	1.12927
geranylgeranyl reductase family protein	0.229981	0	0	0.14443	0	0	1.64036	0.257512	0.508534	0.693147	0.410385	0.599414	0	0.77882	1.39442	1.23166	0.556209
phosphoribosylformylglycinamidine synthase subunit PurS	1.13535	0	0	2.20484	0	0	0	0	0.431288	1.51164	0	3.05018	1.05944	0	0	0	0
LPS export ABC transporter permease LptF	0	0.216943	0.137682	0	1.96351	0	0	0.119312	0.5315	0.520406	0.42242	0.331907	1.37662	1.38671	1.22897	0.503788	0.581328
magnesium/cobalt transporter CorA	0	0	0.142389	0.33083	0.411952	0	0.468786	0.139027	0.560119	0.553212	0.89887	0.8528	2.31416	0.725758	0.779652	0.558419	0.316708
SPW repeat protein	0	0	0	0	0	0	0	0	2.66186	1.55494	0	0	1.21298	0	1.45978	1.53781	0.873422
RNA 2',3'-cyclic phosphodiesterase	0.875051	0	0.251149	0.277802	0	0	0.268059	0.677756	0.330802	0.975733	0.838058	1.17976	0.416397	1.71675	0.469477	0	0.53749
symmetrical bis(5'-nucleosyl)-tetraphosphatase	0	0.878256	0.928283	0	0.542123	0	0	0	1.261	0.589193	1.80753	0	1.24112	0.573918	1.04192	0	0.415606
InlB B-repeat-containing protein	0.249841	0.21936	0.278433	0.161729	0.406215	0	0.765349	0.407786	0.75926	1.2197	0.905154	0.335605	0	0.431625	0.260239	1.64489	0.62283
exosortase	0.547743	0.240827	0.305214	0.355111	0	1.6462	0.336098	0.447692	0.729048	0.486929	0.745299	1.10422	0.511901	0.472419	0.571412	0	0.34189
tRNA preQ1(34) S-adenosylmethionine ribosyltransferase-isomerase QueA	0	0	0.14743	0	0.423928	0.529308	0.162101	0	1.30309	0.467317	0.479278	0.708227	0.24689	1.36906	1.65356	0	1.64894
SprT-like domain-containing protein	0.429152	0	0	0	0	0	0.262929	0.236886	0.774359	1.6285	2.22308	0	0.377008	1.16801	0.894028	0.431665	0.534918
16S rRNA (uracil(1498)-N(3))-methyltransferase	0	0	0	0	0.592809	0	0	1.19671	0.692516	0.325617	1.98546	0.738654	1.02346	1.26323	0.382893	0.401712	0
bifunctional DNA-formamidopyrimidine glycosylase/DNA-(apurinic or apyrimidinic site) lyase	0.306119	0.285327	0.170576	0	0.522692	0	0.386987	0.166548	0.725708	1.11724	0.268111	1.03762	0.894673	0.352568	1.93828	0.335903	0.40071
glycosyl hydrolase	0.465936	0.409093	0.129815	0.754035	0.757564	0	0.285465	0	0.530989	1.44751	0.63302	1.25176	0.434783	0.402477	0.485329	1.02254	0
FtsQ-type POTRA domain-containing protein	0.622866	0.546877	0.346474	0	0.506358	0	0	0.169439	0.471585	0.553356	1.08658	0.836682	1.69998	1.23265	0.6248	0	0.359479
heavy metal-binding domain-containing protein	0	0	0	0	0	0	0	2.30181	0.964296	0.751065	0	0	0	0.97455	0.881377	0	2.1094
sorbosone dehydrogenase family protein	0.969651	0.212839	0.270155	1.25537	1.57655	0	0.594077	0.263775	0.276258	0.107585	0.219561	0.325628	0	0.418793	0.757508	0.531997	0.90647
cadherin-like beta sandwich domain-containing protein	0.223673	0	0.0932438	0.0676698	0.43662	0	0.535379	0.390444	0.575919	0.147979	0.151563	1.22456	0.678994	1.77221	0.508132	1.02018	0.814407
copper oxidase	0.148008	0.388149	0.0819322	0	0	0	0.632382	0.159995	0.280014	0.522483	0.133176	1.68341	1.10127	1.2757	1.07614	0.48616	0.735521
adenylyl-sulfate reductase subunit beta	0	0	0	0	0	0	1.94866	3.80697	0	0	0	0.427242	0	0	0	0	0
vitamin K epoxide reductase	0.464729	0.408033	0	0.300833	0	0.929718	0	0	1.23576	1.44376	0.42092	0	0	0	0.968144	0.509946	2.31706
glutamyl-tRNA amidotransferase	0	0	0	0	0	0	0.419482	0	2.23633	1.85956	0	0.459856	0.715349	0	0	3.09507	0
DUF202 domain-containing protein	0	0	0.349501	0.406019	0	0	0	0.341248	0.347671	0	1.13619	0	1.43932	1.44479	1.95998	1.3765	0
type I-C CRISPR-associated endonuclease Cas1	0	0	0.291421	0	0	0	1.6021	0.711348	0.894012	0.580269	0.947377	0.347257	0.976044	0.301173	0.817136	0	0.325942
cobalamin biosynthesis protein CobD	0.297983	0.247643	0.166042	0.365162	0	0.558989	0.345611	1.22333	0.106143	1.25806	1.30618	0.200137	0.263194	0.162425	0.293792	0.306603	1.0547
cobyrinate a,c-diamide synthase	1.35793	1.20361	0.434163	0.124061	0.638917	2.35327	0.117923	0.299377	0.0731154	0.173827	0.173585	0.257441	0.537279	0.110839	0.2031	0.42331	0.2441
DUF1272 domain-containing protein	0.879341	0.772062	0	0	0	1.75917	1.07749	0	0.334037	1.9513	0	0.590599	0	0	0	0.964897	0
FAD/NAD(P)-binding protein	0	0.284297	0	0.628816	0	0.638561	1.57859	1.05199	0.123003	0.287411	0	0.431858	0.302151	0.372933	0.337278	0.700495	0.807205
LapA family protein	0	0	0.434597	0	0	0	0	0	0.885431	1.3651	0	0.528431	1.45558	0.449141	0	1.75749	1.95284
anthranilate synthase component I family protein	0.362395	0.159092	0.202964	0.351883	0.294608	0	0.111014	0.289438	0.874263	0.87169	0	0.963335	0.842393	0.619184	1.65098	0.182258	0.846827
vitamin K epoxide reductase family protein	0	0	0.267266	0.310485	0	0	0	0	2.01131	1.27721	0.45132	0.322145	0.895142	0	1.01864	1.05262	1.1957
glycerate kinase	0.402212	0.176175	0.448239	0.793049	0.326976	0	0.380679	0.438638	0.916904	0.893525	0.729	0.539977	0.18808	0.58009	1.27704	0	0.250107
flagellar protein FlaG	0	0	0.839978	0	0	0	1.34467	1.18076	0	0	1.93423	0	0	1.2639	0	0	0.887285
DNA polymerase/3'-5' exonuclease PolX	0	0	0	0.2016	0.506358	0	2.67128	0.847195	0.591524	0.207325	0.282075	0.941267	0.29061	0.0896722	0.324396	0	0
NnrS family protein	0	0.179386	0	0.264513	0.80127	0.45542	0.507941	0.235012	0.727619	1.66738	1.24187	0.572701	0.212426	0	0.425631	0.486951	0.544961
NAD(P)-binding domain-containing protein	0.545783	0	0.171748	0.18669	0	0	1.59025	1.72599	0.438222	0.068396	0.522428	0.193701	1.07647	0	0	0	0.488201
c-type cytochrome biogenesis protein CcmI	0	0	0	0	0	0	0.38428	0.112698	0.554482	0.46223	0.942446	0.421595	0.781292	0.840845	0.215764	1.60539	2.07999
cyclic peptide export ABC transporter	0.641121	0.139381	0.706901	0.930415	1.03708	0.323307	0.0920471	0.0817394	0.648991	0.901489	0.136076	0.213243	0.148134	0.548784	0.490183	0.529306	0.978756
hydrogenase	0	0.246095	0	0.262718	0	0	0	0.441615	0.686543	1.28511	2.76447	0.545168	0	1.25663	0	0.886662	0
cyclic nucleotide-binding domain-containing protein	1.51881	0.16475	0.734368	1.14191	0.915258	0.38423	0.114963	0	0.629095	0.645711	0.169953	0	0	1.19881	0.195452	0.695427	0
P-loop NTPase	0.335928	0.215165	0	0	0	0	0	0.162121	0.389347	0.111503	0.304261	0.225622	1.40929	1.19271	1.6584	0.275685	2.19037
O-acetyl-ADP-ribose deacetylase	1.56441	1.37894	1.16571	0	0	0	0	0.28705	0.601267	0.231433	0	0	0.984656	0.30383	0	0.572207	1.30762
biotin--[acetyl-CoA-carboxylase] ligase	0.320331	0.27729	0	0.197485	0	2.52726	0.981337	0.518556	0.623411	0.477017	0.286048	0.212117	0.294703	0.400787	0.663824	0	0
CRISPR-associated endonuclease Cas4/Cas1	0	0	0.180755	0.209984	0	0.328637	1.00226	0.264729	0.49786	0.867874	0.739351	0.991977	0.459306	0.472477	0.683813	0.177974	1.01527
putative maltokinase	0.162193	0.14113	0.18225	1.24862	1.04538	0.643138	0.393922	0.175696	0.4942	0.35917	0.588728	0.323877	0.303845	0.375024	0.671234	0.529137	0.602876
anti-sigma factor	0.536377	0.468789	0.443161	1.19991	0.861633	0	0.330043	0	0.407757	0.47004	0.479987	0.898117	1.25298	0.155109	0.556151	0.295554	0
IS200/IS605 family transposase	0	1.1014	0	0.406019	0	1.25479	0	0	0.238264	2.22693	2.27238	0.421266	0.585285	0	0	0	0
GPW/gp25 family protein	0	0.562502	0.826094	0	0	0	0.846664	0	1.12634	0.657958	1.25165	0	0	0.368937	0.772115	0.813384	0.798557
WbqC family protein	0	0.67308	0.427168	0	0	0	0.692673	0.622116	0.436818	1.69255	1.04151	0	0	0	0.392546	0.837628	0.947508
FMN-binding protein	1.1959	0.700003	0	0.258048	0	0	0.244232	0.860886	1.05208	0.353835	0	0.799692	0.739068	0.229561	0	0.431665	0.985081
vanadium-dependent haloperoxidase	0.218231	0.57482	0.242324	0.565068	1.06446	1.30975	0	0.118731	0.745497	0.387411	0.197658	0.14551	0.203639	0	0.454627	0.716655	1.3581
tRNA (uridine(34)/cytosine(34)/5-carboxymethylaminomethyluridine(34)-2'-O)-methyltransferase TrmL	0	0.511366	0	0	1.89391	0	1.0705	0	0.442491	0.77545	1.05503	0	0	0	0.606662	0	1.45192
bifunctional adenosylcobinamide kinase/adenosylcobinamide-phosphate guanylyltransferase	0	0.437502	0	0.931455	0.779846	0.959549	0.222478	0	0.547586	0.821215	0	0.656818	0	0.573902	0	1.05544	1.19891
DUF1284 domain-containing protein	0	0	0	0	0	0	0	0.609981	1.49064	1.99032	0.507735	0.753014	0.523099	0	0	0	2.09621
DUF2784 domain-containing protein	0.729209	0.640247	0.812661	1.88815	1.18562	0	0	0	0	0	0.660468	0.489765	0	0	0	0	1.81785
serine protease	0.259228	0	0.158662	0.18432	0	0	1.3662	0.901735	0	0.379109	0.492688	0.898034	0.531402	0.641197	0.29659	0.624886	0.354914
PhoX family phosphatase	0	0.236321	0	0.259586	0	0	0.327583	0.147427	1.12953	0.536336	1.71142	0.360333	1.00633	0.461858	0.560721	0.74002	0.503604
RNA-binding transcriptional accessory protein	0	0	0.123863	0.289226	0	0.222349	0.341663	0.363948	0.762816	0.743168	0.808226	0.225439	1.14499	0.576757	1.15943	0.244675	0.837101
DNA-binding protein	0	0	0	0.523069	1.31379	0	0.477844	0.848669	0.306953	1.07585	0.73187	0.523836	0.727789	0	0	0	0.972156
formyltetrahydrofolate deformylase	0	0	0	0.202302	0	0	0.381612	0.338878	0.948087	0.414651	1.41038	0.209899	0.581221	1.25604	0.324396	1.70986	0
metal-sulfur cluster assembly factor	0	0	0	0	0	0	3.08143	0.45606	0.636856	0.372023	0	0	0	0	0.873139	0.919809	0
FkbM family methyltransferase	0.6746	2.00303	0.310741	0	0	0.643138	0	0.189877	0.397725	1.52629	1.53862	0	0.325665	0.401955	0	0	0
lipoate--protein ligase family protein	0	0.315001	0.599744	0.232243	0	0	0.219808	0.205035	0.558892	1.29789	0	0	0.334783	0.434043	1.12111	1.61441	0.939479
flagellar basal body rod protein FlgC	0.654692	0	0	0.779338	0	0	0.368806	0	0	2.13726	1.09044	1.24832	0.561717	0.377016	0.681941	0	0
DUF2130 domain-containing protein	0	0.365448	0.233545	0.270073	0.336016	0	0.385178	0	0.714434	0.647183	1.13315	0.979414	0.973266	0.482159	0.654346	0.453546	0.26121
TerC family protein	0	0	0	0	0	0	0.641464	0	0.271488	0.159865	0.3161	0.723869	1.34183	0.408412	2.21226	0.778214	0.894398
GTPase	0	0	0.115158	0.13378	0	0	2.65897	0.674633	0.235519	0.0917199	0.187183	1.38804	0.192847	0.238024	0.215267	0	0.257599
HlyD family type I secretion periplasmic adaptor subunit	0	0.16579	0.10725	0	0	0.386715	0.345386	0.531518	0.803268	0.419417	0	0.250522	1.07446	0.787361	0.783705	1.45717	0.470728
metal-binding protein SmbP	0	0	0	0	0	0	0.465696	0	0	0.674686	2.06536	1.57151	0.727789	0.437722	0	0.855822	0.972156
adenosylcobinamide-GDP ribazoletransferase	0.709045	0	0.590299	0.377755	1.1063	0.535629	0.216347	0.171826	0.675109	0.435821	0	0.476222	0.624214	0.560885	0.925585	0.390554	0
YdbH domain-containing protein	0.48274	0.254581	0.319993	0.436763	0.471437	0.574314	0.233851	0.155971	0.293407	0.257277	0.0874463	0.856534	0.807487	0.441495	0.0989681	0.420391	1.55144
carbohydrate ABC transporter permease	0.350362	0	0	0	0	0	0.214657	0	0.776457	1.21813	0.934439	0	0	0.190595	1.43958	1.83714	0.849249
DUF4440 domain-containing protein	0	0.630003	0	0.464486	0	0	0.366347	0	0.545149	0	0	0	0	1.16108	1.49481	1.42503	1.6397
ribonucleoside-diphosphate reductase subunit alpha	0.872957	0.384638	0.245003	0.563013	0.894261	0.217498	0.335992	0.118299	0.332222	0.8288	0.593726	0.369409	0.308841	0.253202	0.228159	0.722822	0.412539
DUF3883 domain-containing protein	0.225926	0.396727	0.251782	0.487495	0	0	0.0922789	0.49943	0.663394	0.771887	0.613886	0.823649	1.0541	0.433679	0.47066	0.495816	0.290493
TrkA C-terminal domain-containing protein	0.830488	0.72917	0	0	0	0	0	0	0.47542	1.6646	0	0.278894	0	1.19798	0.865055	1.8247	0
putative histidine kinase	0	0.18486	0	0.635382	0	0	0.443907	0.419471	0.292881	0.228117	0.465545	0.690442	2.15834	0.443993	0.267696	0.846013	0.320338
DUF3943 domain-containing protein	0	0.155941	0	1.14972	0.866323	1.77659	0.217632	0.579783	0.202407	0.315299	0.643466	0.119289	0	0	0.185002	1.16934	0
exodeoxyribonuclease V subunit gamma	0.398751	0.221119	0.141941	0.274806	0	0	0.102505	0.296301	0.550666	0.588101	0.611519	0.398142	0.471733	1.02342	0.566192	0.831153	1.0544
HAD hydrolase family protein	0.574954	0.284297	0.320376	0	1.3843	0	0	0	0.641523	0.481343	0	1.051	0.547031	1.00628	0	1.0028	0.403603
DUF3147 family protein	0.793741	0	1.76916	0.931514	2.33969	0	0	0	0.30152	0.704539	0	0	0	0	0.826778	0	0
NmrA family NAD(P)-binding protein	0	0	0.34468	0.203722	0.511688	1.2592	0.385629	0	0.35865	1.20661	0.28013	0.634117	0	0.540572	0.288352	0.649096	0.737329
cytochrome b/b6 domain-containing protein	0	0.255683	0.178495	0.603228	0.473478	0	0.191471	0.52284	0.121685	0.410106	0.290134	0.404376	0.291623	0.531183	2.57831	0	0.36298
SRPBCC domain-containing protein	0	0	0	0	0	0	0	0	0.652732	0.261885	0	1.98162	1.10126	0.33981	1.84393	0.647497	0.735513
phosphoenolpyruvate mutase	0.659506	1.01333	0.643108	0.426917	0	0.329845	0	0.538218	0.062632	0.219521	0.298668	0.110737	0.153853	0.284841	1.03043	0.904591	0.616533
cbb3-type cytochrome c oxidase subunit I	0.168913	0.148306	0.398595	0.269425	0.54927	0	0.525999	0.420912	0.51516	0.640616	0.18805	0.280191	1.34333	0.945103	0.21727	0.205041	0.258792
hydrogenase formation protein HypD	0	0	0.136182	0.304781	0.39736	0	0.586308	0.397458	0.180274	1.15548	0.647697	0.965761	0.892306	0.272211	0.245212	0.528542	0.295762
DUF4340 domain-containing protein	0.195836	0.344642	0.218247	0	0	0	0.359948	0.106547	0.59547	1.04488	0.530582	0.526131	1.09807	1.35356	0.203987	0.646086	0
DUF1254 domain-containing protein	0.3745	0	0.313019	0.242425	0.913347	0	0.114723	0.481805	0	0.332413	0.508795	0.754586	0.651629	0.539156	0.585131	0.410937	0.908386
type IV pili methyl-accepting chemotaxis transducer N-terminal domain-containing protein	0.941062	0.333036	0.10434	0.739733	0.304449	0	0.11767	0.206369	0.725933	0.253581	0.691467	0.377293	0.17922	1.20277	0.200056	0.416217	0.472795
RNA polymerase-binding protein DksA	0	0	0	0.423801	0	0	0.80222	0	0.746097	0.290558	1.18595	0.439716	1.22184	0.377016	0	0.718391	0.816044
DUF2726 domain-containing protein	0	0	0.595005	0	0	0	0	0	1.86312	0.253544	0	1.84104	0	0.245958	1.44259	0.468664	0.669449
PD-(D/E)XK nuclease family protein	0	0.419986	0.18649	0.375768	0.274377	0.506403	0.370413	0.274578	0.727585	0.553052	0.457107	0.485532	0.458187	0.338406	0.69189	0.616353	0.314532
FHA domain-containing protein	0	0.324075	0.413075	0	0.62321	0	0.228967	0	0.436818	0.664975	0.33849	0.50433	1.75152	0.211685	0.382893	0.420596	0.943594
DUF3393 domain-containing protein	0	0.381825	0.24204	0.985463	0	0	0.134029	0.237462	0.331007	0.578096	0.196226	0.8731	0.610436	1.25825	0	0.479511	0.813438
flagellar hook protein FlgE	0.465533	0	0.0864683	0.194859	0.252303	0	0.380291	0.192388	0.621262	0.80687	0.553742	0.2375	0.185168	1.02917	0.323273	0	1.67422
ThiF family adenylyltransferase	0.449611	0.599129	0.445063	0.984032	0	0	0	0.124169	0.657968	0.741925	0.54826	0.547197	0	0.262856	0.83495	0.743724	0.225399
CpaF family protein	0.389396	0.163722	0.103906	0	0	0.405963	0.122116	0.101452	1.77576	0.496546	1.18225	0.654513	0	0.66117	0.194233	0.627939	0.232428
heavy metal sensor histidine kinase	0.192062	1.01178	0.214041	0.745962	0.312272	0.38423	0.11767	0.104493	0.510712	0.511432	0.347913	0.773976	0.35844	0.663613	0.200056	0.421497	0.239396
ribosomal RNA small subunit methyltransferase A	0	0.289523	0.36749	0.1728	0	0	0	0.544937	1.65051	0.835541	1.40604	0.622238	0	0.714454	0.339731	0	0
bifunctional ADP-dependent NAD(P)H-hydrate dehydratase/NAD(P)H-hydrate epimerase	0.693279	0.609289	0.385936	0.336259	0.563055	0	0.212993	0.0945706	0.922134	0.769954	0.313659	0.232591	0.162201	0.499336	0.180359	0.379998	0.648315
hydrogenase 4 subunit F	0	0	0.293609	0	0	0	0.570042	0.877262	0.200292	0.312207	1.4336	1.30618	0.820547	0.202554	0	0.192979	0.219212
transcriptional activator NhaR	0	0.526758	0.167153	0.388366	0	0	0.182565	0.324242	0.227905	1.06417	0.813288	0.604426	0.279919	0.690986	0.622846	0.9853	0
glycoside hydrolase family 65 protein	0.223952	0	0.312448	0.289941	0.365497	0.224014	0.48204	0.610826	0.596635	0.34937	0.713385	0.377168	0.209767	0.453328	0.817333	0.494265	0
precorrin-8X methylmutase	0.417176	1.45834	1.39045	0.807649	0	2.49216	0	0	0	0	0	0	0	0.478252	0	0	0
PQQ-binding-like beta-propeller repeat protein	0	0.5339	0.508258	0.196816	0	0	0.186278	0.330837	0.115498	0.134937	0.275382	0.408414	0	2.10106	0.316698	1.66813	0
prevent-host-death family protein	0	0	0	0	0	2.71872	0	0	1.03248	0	0	0	0	1.56519	0	0	1.69391
DUF2169 domain-containing protein	0	0	0	0	0	0	0	0.260954	0.455505	0.957909	0.868851	0.161072	0.671357	1.10484	0.999208	0.789461	0.59785
phage late control D family protein	0.215091	0	0.239706	0.139234	0.69943	0	0.263559	0.117023	0.490242	0.477296	1.3637	0.144463	0.401419	0.247727	0.224043	0.708054	1.0724
ATP-dependent helicase HrpB	0.319697	0.187278	0.118997	0.207195	0.173402	0	0.524068	0.116049	0.487183	0.711802	0.580854	0.143431	0.996862	0.369163	0.44449	0.350942	0.931175
potassium/proton antiporter	0	0.191142	0	0	0	0	0.811917	0.387289	0.886712	0.58814	0.161186	0.358578	0	1.45764	0.865655	0.195277	0.443643
primosomal protein N'	0.118641	0.102406	0.130238	0.148903	0	0.23425	0.215059	0.0627229	1.11907	0.362793	0.84714	0.157115	1.45825	0.678115	0.745542	0.128485	0.287398
MdtB/MuxB family multidrug efflux RND transporter permease subunit	0.518455	0.758674	0.385192	1.17464	0.702462	0.172867	0.264702	0.23506	0.229771	0.383492	0.547845	0.232143	0.241895	0.149281	0.0900057	0.379266	0.21541
metal-dependent hydrolase	0	0.418885	1.06197	1.85465	0	0	0.876895	0	0.180274	0	0.30088	0.223115	0	1.56064	0	0	0
type IV pilus modification protein PilV	0	0	0	0	0	0	0	0	1.34297	1.09722	0.933766	0.679037	0.943957	0.296846	1.04745	0.572207	0
MATE family efflux transporter	0.201557	0	0.225642	0.654734	0.658393	0	0.249782	0.110654	0.61427	0.451731	0.184631	0.817461	0.567653	0.583515	0.419421	0.223174	0.76053
citrate transporter	0	0.368854	0.234092	0.271947	0	0.420224	0.257387	0.342846	0.558554	0.559341	0.570756	0.564319	0	0.120963	0.875184	0.921963	0.523644
type II toxin-antitoxin system HigB family toxin	0	0	0	0	0	0	1.15689	1.03826	0	0.419015	0.86423	0	1.74385	0.543697	0	0	0
16S rRNA (guanine(527)-N(7))-methyltransferase RsmG	0.398634	1.05	0	0	1.29628	0	0	0	0.309904	0	0	0.267738	1.52618	0.229561	0.821426	0.453546	0.49688
amidohydrolase	0	0.200382	0	0.147737	0	0	0	0.732004	1.38432	0.607732	1.50315	0.37155	0.212966	0.131428	0.47545	0	0.689538
tRNA pseudouridine(13) synthase TruD	0.26226	0	0	0.158204	0.852814	0	0.478363	0.135929	0.278289	0.791595	0	1.25731	0.207168	0.429903	1.04152	0.281199	0.322184
cytochrome c biogenesis heme-transporting ATPase CcmA	0	0	0	0	0	0	0	0.236886	0.330794	0.193235	0.788715	0.877298	0.81258	0.250734	0	0.477765	2.71354
PAS domain-containing hybrid sensor histidine kinase/response regulator	0.228226	0.27157	0.154031	0.486034	0	0.21336	0.325481	0.144517	0.646015	0.444488	0.546776	0.523469	0.477729	0.294821	0.541041	0.884792	0.362963
TIGR00159 family protein	0	0	0	0	1.14828	0	0	0	1.20727	0.626873	1.59917	0.23717	0.659022	0.406702	0.367819	0.387478	0
oligopeptide transporter, OPT family	0.134674	0.240459	0.376074	0.177285	0	0.270642	0.335585	0	0.724375	0.607732	0.121978	0.733278	0.890238	0.775908	0.282914	0.447852	0.338046
putative diaminopimelate dehydrogenase	0	0.253216	0	0	0	0	2.29703	0.627633	0	0.639975	0.261214	0.581104	0	0.498243	0	0	0
HsdR family type I site-specific deoxyribonuclease	0	0.386412	0.39491	0.229385	0.148656	0	0.486743	0.429145	0.597113	0.276477	0.165622	0.422223	0.415981	0.355473	0.553658	0.395068	0.883379
circadian clock protein KaiB	0.934299	0	0	0	0	0	0	0.508317	0.354914	0	0	0	3.48732	0	0	1.0252	0
nitrite reductase, copper-containing	0.182302	0.320123	0	0	0	0	1.09902	0.243986	0.346258	0.44175	0.165117	1.39336	0.340227	0.411517	0.37978	0	0.558976
TerB family tellurite resistance protein	0	0	0.457122	1.06209	0	0	0.167537	0.297551	0.103877	0	0.247676	0	0.76551	2.51957	0.284835	0	0.340847
GMC family oxidoreductase	0.163972	0.305234	0.187399	0.112521	0	0	0.106496	0.756565	0.850349	1.07499	0.157437	0.700478	0.486603	0.400397	0.531366	0.190736	0
dicarboxylate/amino acid:cation symporter	0.847621	0.369835	0	0.52289	0.33371	0	0.140903	0.111923	0.735266	0.460512	0.537973	0.580465	0	0.246965	0.912183	0	0.509711
CHASE2 domain-containing protein	0.29872	0	0.0955615	0	0.485688	0	0.473179	0	0.243121	0	0.425891	0	1.74533	1.53837	0.244006	0.467387	0.158579
SulP family inorganic anion transporter	0	0.150574	0	0.222885	0	0	0	0.094024	0.261089	0.364193	0.46599	0.692878	0.800151	0.930998	0.89868	0.567449	0.894691
YdhR family protein	0	0.795458	1.00967	1.17294	1.47304	0	0	0	0	0	0	0	0	0	0.943696	0.994137	0
Eco29kI family restriction endonuclease	0	0	0.442289	0.770717	0	0	0.243151	0.647767	0	0.528404	0.359458	0	0.740671	0.91418	0.413389	0.870969	0
nucleotide pyrophosphohydrolase	0	0	0	0	0	0	0.477844	0	0.592553	0.692286	1.41283	0.523836	1.45558	0	0	0	0.972156
BREX-1 system phosphatase PglZ type A	0	0.0898976	0	0.198838	0.166474	0	0.250923	0.167118	0.739	0.681617	0.185474	0.343842	0.573259	0.9434	0.746554	0.674106	0.38287
DUF2780 domain-containing protein	0.627222	0.550702	0	0.406019	0	0	0.38428	0	0	0.278367	0	0	0.585285	1.08359	0.653328	0	1.56361
CHAD domain-containing protein	0.18725	0.406714	0.208679	0.542285	0.75316	0.926714	0	0.203751	0.65034	0.0831032	0.339197	0.377293	0.432256	0.266758	0	0.821875	0
phosphate ABC transporter permease subunit PstC	0.574977	0	0.650717	0.739627	0.46443	0	0.172805	0.155409	0.324162	0.377127	0.769647	0	0.286629	0.684886	0.621326	0.309495	0
ATP-dependent DNA helicase RecQ	0	0.155633	0.179383	0	0.288204	1.41846	0	0.771517	0.134671	0.478876	0.160549	0.119054	0.165407	0.371586	0.553909	0.707005	0.401555
DoxX family membrane protein	0.627222	2.20281	0.349501	0	0	1.25479	0	0	0	0.278367	0	0	0	0	0	0	1.56361
glycine zipper family protein	0	0	0	0	0	0	0.37898	0	0.724932	1.70286	0	0.873059	0.593587	0.374284	0.644317	0	0.792893
type I-U CRISPR-associated protein Cas7	0	0	0	0	0	0	0.708145	0.782784	0.214964	0.376717	0.71182	1.23075	0.479735	0.458997	0	0.56413	0
blue (type 1) copper protein	0	0	0	0	0	3.81778	0	1.03826	0	0	0	0	0.890381	0	0	0	0
DUF2470 domain-containing protein	0.334674	0	0	0	0	0	0.205045	0.910419	0.889935	1.03972	0.909376	0.44956	0	0.963641	0	0	0
M1 family peptidase	0.366615	0	0	0.0772084	0.197871	0	0.147738	0.131194	0.227276	0.212814	0.542342	0.971521	0.222595	0.977637	0.750649	0.65723	0.607598
DUF1653 domain-containing protein	0	0	0.713981	0	0	0	0	0	0	1.13733	0	0	1.13102	0.697989	2.52503	0	0
type I-MYXAN CRISPR-associated endonuclease Cas4/Cas1	0.161318	0.424912	0	0.522129	0	0.968178	0.197669	0.526602	0.367681	0.572755	0.292222	0.325042	0.301064	0.464489	0.168032	0.531041	0
short chain dehydrogenase	1.33207	0.389853	1.23833	0	0.707918	0.888295	0	0	0	0	0.406188	0	0	0.258256	0.929634	0	0
translation initiation factor	0	0	0.763033	0	0	0	0.419482	0	1.05865	0	0	0	0.648804	0.788568	0	2.25388	0
DUF1328 domain-containing protein	0	0	1.81741	1.05565	0	3.26246	0	0	0	0	0	0	0	0	0	0	0
heavy-metal-associated domain-containing protein	0	0	1.3883	0	2.02543	0	0	0	0	0	0	0	0	0	1.29758	1.36694	0
endonuclease MutS2	0.222845	0	0.123864	0.14443	0.362764	0	0.410692	0.121389	0.296595	0.445044	0.10142	0.374172	0.7278	0.576521	0.464378	0.734482	0.695264
deoxyribodipyrimidine photo-lyase	0	0	0	0	0	0	0.114246	0.609558	0.56683	0	1.01441	1.12613	0.522374	0.430426	0.194233	0.410081	0.697285
YceI family protein	0.444024	0	0.247419	1.14972	0.721936	0	0	0	0.167841	0.394123	1.60668	0.593508	0	0.254439	0.462505	0	0
DUF3341 domain-containing protein	1.0646	0	0	2.23973	2.16367	0	0	0	0	0	0	0	0	0	0.277228	0.292046	0
DUF4433 domain-containing protein	0	0.367992	0.233545	0	0	0	1.27442	0	0.159214	0.737157	0	0.2815	0.391102	0	0	0.919809	1.03517
hydrogenase expression/formation protein HypE	0.255535	0	0	0.33083	0	0	0.626235	0.418272	0.752695	0.108761	0.443921	0.343254	0.23845	0.29515	0.532341	1.12159	0
DUF5309 domain-containing protein	0.555373	0.243809	0.464198	0.179754	0.902979	0.555528	0.510391	0	0.738398	0	0.25151	0	0	0.319822	0	0.304704	0.692247
ribokinase	0.29121	0.255683	0	0.188509	0	0	0.178416	0.316873	0	1.16318	1.05503	0.195588	1.08696	0.335397	0	0.639088	0
DUF1858 domain-containing protein	0	0	0	0	0	0	0.82018	0	0	0	0	2.69736	1.24919	0.770913	0	0	0
cytochrome c-type biogenesis protein CcmH	0	0	0	0	0	0	0	0	0.659509	0.25517	0	0.386161	1.09406	1.34387	0	0	2.16383
AEC family transporter	0.289331	0.259047	0	0.190989	0	0	0	0.153938	0.441805	0.25398	0.267229	0.194326	1.36059	1.00299	0	0.310472	1.08819
nucleoside hydrolase	0.273454	0.720277	0.304748	1.59313	0	0.54706	0	0	0.623264	0.728167	0.247676	0.153676	0.51034	0.157473	0	0	0
type I-MYXAN CRISPR-associated protein Cas5/Cmx5/DevS	0	0.371464	0.471497	0	0	1.69279	0	0.230181	0.160716	0.751065	0	0.852468	0	0.243638	0.440688	0	0.527349
3-hydroxy-5-phosphonooxypentane-2,4-dione thiolase	0	0	0	0	0	1.78247	0.727842	0.161584	0.11282	0.395428	0.537997	0.199474	0	0.17103	0.618715	0.325892	0.370192
glycosyltransferase family 1 protein	0.225926	0.437697	0.724998	0.663109	0.41666	0	0.317216	0	0.202206	0.863169	0.482122	0.708774	0.231204	0.147575	0	0.247908	0
NADH-quinone oxidoreductase subunit B family protein	0	0	0	0	0	0	0.327096	0	0	0.232786	0.475074	0.704574	0.987638	0	0.54635	1.72666	0.653789
YezD family protein	0	0	0	0	0	0	0	0	0	0	0	2.15147	0	0	0	0	3.66551
dihydrofolate reductase	0	0.367992	0	0.271312	0	0	0	0.508317	0.177457	0.207325	0.846225	0	1.30775	0.80705	0.486593	0	0.582281
LPS-assembly protein LptD	0.108456	0.191732	0.182999	0.0711528	0.176338	0.218291	0.200399	0.178317	0.258895	0.486755	0.695071	1.17592	0.510723	0.439633	0.227591	0.360226	0.137007
DUF1819 family protein	0	0	0	0	0	0	0	0.485557	0.339023	0.396084	0.808334	0.899121	0.416397	1.28486	0.929611	0	0
tyrosine recombinase	0.282942	0.248424	0.157661	0.366314	0.92007	1.13209	0.346701	0.153938	0.107482	0.251145	0.51254	0	0.528049	0.162937	0	0	0.352675
LysR family transcriptional regulator	0	0	0.652987	0.190363	0.95627	0	0	0.788662	0.774665	0.505479	0	0.395024	0	0.169348	0.902538	0	0
DUF1501 domain-containing protein	0	0.199874	0.106112	0.141611	0	0	0.123211	0.485749	0.811281	0.993799	0.182147	0	0.563819	0.567015	0	0.720759	0.521114
chemotaxis response regulator protein-glutamate methylesterase	0.505315	0	0	0	0	0	0.309154	0.676004	0.382311	0.223947	0.226289	0.173605	0.2351	0.294758	1.32506	0.557779	0.314039
DUF4071 domain-containing protein	0	0.359044	0.151911	0.176476	0.221628	0	0.668111	0.593294	0.0517808	0	0	0.457759	0.127197	0.156994	0.851908	0.747869	0.509717
flagellar hook-basal body complex protein FliE	0	0	0	0	0	0	0	0	0	0.38647	2.38176	0	0	2.02091	0.907048	0	0
CZB domain-containing protein	0	0	0	0	0	0	2.21581	1.57414	0	0	0	0	0	0	0	0	0
SemiSWEET transporter	0	0.937504	0.594984	0	0	0	0	0	0.405616	0	0.967114	0.717156	0.96202	0	1.09913	0	0
JDVT-CTERM system CAAX-type protease	0.924668	0	0	0.299282	0.751707	0	0.283258	0	0.351256	1.48433	0.418751	0	0	0.532486	0.481577	0	0
alternative thymidylate synthase-like protein	0.18686	0.164063	0.104122	0	0	0	0	0.101663	0.567863	1.90739	0.67698	0.753014	0.174366	0.538033	0.194637	0	0.232912
HAD-IC family P-type ATPase	0.0971752	0.0766054	0	0	0	0	0.761811	0.581563	0.361601	0.439795	0.395125	0.443534	0.697638	0.335761	0.384202	0.10663	0.242249
Ni/Fe hydrogenase subunit alpha	0.611541	0.357956	0	0	0	0	0.637602	0.335266	0.0774359	0.18674	0.369262	0.717842	0.392633	0.369525	0	0.470907	0.534918
FliA/WhiG family RNA polymerase sigma factor	0	0	0	0.233176	0.585667	0	0.220691	0	0.544119	1.91838	0	0.443407	0	0.622303	0	0.395259	0.452623
autotransporter outer membrane beta-barrel domain-containing protein	0	0.680348	0.215891	0	0.62994	0	0	0.105396	0.367946	0	0.701837	0.390331	1.08461	0.44623	0.605352	0	0.241464
carbamoyltransferase HypF	0.336348	0.396017	0.0624733	0.0725759	0	0	0.690711	0.554388	0.429339	0.14984	0.609282	0.227044	0.422177	0.455456	0.118111	0.372336	0
DUF2188 domain-containing protein	1.12116	0	0	0	0	2.24294	0	0	0	0	0	0.860587	0	1.29128	0	0	0
DUF4832 domain-containing protein	0	0.337984	0.208014	0.238886	0.287069	0.361765	0.553234	0.200778	0.560743	0.341686	0.348659	0.498584	0.179605	0.212515	0.772381	0	0
flagellin FliC	0.327346	0	0.363481	0	0	0	0.601665	1.06793	0.248247	0.289501	0.295409	0	0	0.377016	0.340971	0.718391	0
transcriptional activator RfaH	0	0	0	0	0	0	0	0	1.62247	1.89555	1.93423	0	0	0	0	0	0
kelch-like protein	0.749522	0.877441	0.696082	0.646916	0	0	0	0	0.284722	1.10881	0	0	0	0.28775	0.520479	0.274149	0
bifunctional DNA-binding transcriptional regulator/O6-methylguanine-DNA methyltransferase Ada	0	0.217542	0.276892	0.645119	0.405086	0.498432	0	0	0.0946438	0.33172	0.22566	0.836682	0	0.143475	0.519033	0	1.2422
PEGA domain-containing protein	0	0	0.708917	0	0	0	1.45568	0.646337	0	0	0	0	0	0.36632	0.662595	0.543754	0
DUF547 domain-containing protein	0.296996	0	0	0	0	0	0	0	0.224899	0	0.574403	0.997369	0.589961	1.09337	0.660583	0.973389	0
O-methyltransferase	0.260735	1.14463	0.726434	0.168781	0	0	0.159744	0.141856	0.693321	0.115716	0.472312	0	0.243302	0.300298	0.543174	0.286103	0
HypC/HybG/HupF family hydrogenase formation chaperone	0	0	0	0.604799	0	0	0	0	1.12534	0.485445	0	0	1.92506	0	0	0	1.25616
IS256 family transposase	0	0	0.120141	0.279138	0.350556	0.431336	0.396289	0.57937	0.235726	0	0.378663	0.14481	0.18893	0.35735	0.435475	0.473171	0.53749
PEP-CTERM system histidine kinase PrsK	0	0	0.141291	0	0	0	0.232759	0.137954	0.575352	0.279148	0.344095	0.509954	0.704312	0.585024	0.655161	0.557673	0.473539
YdcF family protein	0	0.291668	0	0	0	0	0	0.36147	0.509021	0.889013	0.635191	0.890814	0.619969	0.573196	0	0.364517	0
DUF2914 domain-containing protein	0	0.426831	0	0	0	0	0	0.132604	0.984182	0.539971	0.880624	0.489765	0.68107	0.279952	0.506374	0	0.302976
flagellar motor protein	0	0	0.585688	0	0	0.70092	0.214657	0.386597	0.133093	0.310988	0	0	1.63468	0.201762	0.375205	0	0.436711
DUF4124 domain-containing protein	0	0.18486	0	0	0	0.42121	0	0.504798	0.312467	0.280327	1.10717	0.282822	0	0.291815	0.657929	0.577579	0.393655
SIS domain-containing protein	0	0	0	0.760621	0.714858	2.4693	0.239965	0	0	0.347655	0.354749	0	0	0.236932	0	0	0
polyprenol monophosphomannose synthase	0	0	0.172937	0	0	0	0	0	0.108856	1.16795	0.554933	0.590996	0.568241	0.496646	0.900302	0.315447	0.358327
type 1 glutamine amidotransferase	0	0.348453	0	0	0	0	0.728391	0.433764	0.146231	0.352269	0.697319	0	0.368704	0.22654	0.40097	0.433566	0.492502
sugar O-acetyltransferase	0	0.846778	0	0	0.751707	0.959549	0.295441	0	0.365384	0.428026	0	0	0	0.277694	0	0.526308	0.601064
class II fructose-1,6-bisphosphate aldolase	0	0	0	0	0	0	1.51708	0.598754	0.313544	0.610528	0.49839	0.184789	0.256736	0.158439	0	0	0
DUF481 domain-containing protein	0.442831	0	0	0	0.398446	0	0	0.132245	0.489218	0.857333	0.440341	0.296106	0.872436	0.141123	0.262432	0.488103	0.300532
esterase-like activity of phytase family protein	0.373824	0.328218	0.102415	0.12301	0	0	0.229031	0.410156	0.568021	0.244712	0.510698	0.370335	0.171508	0	0.57434	0.827227	0
prevent-host-death protein	0.944134	0	0	0	0	0	0	0.513668	0.852444	0.419015	1.17736	0	0	0	0.983431	0	0
YcaO-like family protein	0.643728	0.565194	0.118153	0	0.348878	0	0	0	0.163023	0.190461	0.194348	0.142414	0.400458	0.864972	0.444372	0.235453	0.802378
DUF1778 domain-containing protein	0	0	0	0	1.42972	0	0	0	0	1.56104	0	0	0	1.01277	0	0	1.09606
type I-MYXAN CRISPR-associated protein Cas6/Cmx6	0	0.399748	0.253699	0.294724	0	0	0.278945	0.495416	0.345906	0.808253	0	0	0.424852	0.262189	0	0	1.135
Smr/MutS family protein	0.648026	0	0.184802	0.0715033	0.694434	0.22098	0.067675	0.341817	0.366454	0.379109	0.324233	0.14856	0.229948	0.382998	0.256681	0.121206	0.413387
pentapeptide repeat-containing protein	0.760108	0	0	0	0	0	0	0.509387	0	0.0838031	1.36543	0.167336	0.401548	0.572716	0.195044	0.420255	0.307983
antitoxin MazE family protein	1.22867	0	0.684639	1.5907	0	0	0	0	0	0	0	0	0	0	0	0	1.53148
hydrogenase maturation protease	0	0.49219	0	0	0	0	0.303603	0.539209	0.120395	0.834053	2.00114	0	0	0.32282	0	0	0
DUF3175 domain-containing protein	0	0.779706	0	1.72458	1.44387	0	0	0	0.674689	0.394123	0	0	0	0	0	0	0
Y-family DNA polymerase	0.212542	0.186612	0.236866	0.412754	0	0	0.130218	0.231272	0.161478	0.282984	0.577519	0.285503	0.396662	0.122396	0.664165	0.932886	0
WYL domain-containing protein	0.273454	0.240092	0	0.531043	0	0	0.671684	0	0.765963	0.365197	0.248433	0.552671	0.25595	0.157955	0	0.601037	0
translesion error-prone DNA polymerase V autoproteolytic subunit	1.25444	0	0	1.22957	0	0	0	0	0.238264	0.556734	0	0.427242	0.585285	0	0	0.688248	0
DUF3147 domain-containing protein	0	0	0.446238	0	0	0	0	0	0.619692	0.355415	0	1.63352	0	0.922342	0	0	0.998196
cobyric acid synthase	0.514736	0.761473	0.0976146	0.114068	0.284826	0	0.107328	0.18661	0	0.387882	0.949384	0.112181	0.489475	0.201188	0.185002	0	0.435469
UPF0149 family protein	0	0	0	0	0	2.22441	0	0	0.703962	0.493468	0.335693	0	0	0.426869	0.772115	0	0
UbiA family prenyltransferase	0.368348	0	0.585866	0	0.598896	0	0.225676	0.5006	0.2391	0.0815706	0	0.247397	0.34372	0.10606	0	0.60628	0.688694
type IV-A pilus assembly ATPase PilB	0.462334	0.13531	0.085874	0.0997607	0.501138	0	0.0944194	0.167692	0.643968	0.410376	0.697918	0.103507	0.431422	0.0887477	0.321051	0	0.576278
DUF3488 domain-containing protein	0	0	0	0	0	0	0.296238	0.133694	0.65698	0.327251	0.331906	0.411166	0.687286	0.493282	0.255961	0.805834	0.306506
cytochrome C peroxidase	0.146797	0.128888	0	0	0	0	0	0.2396	0.947987	0.716646	0.398875	0.394377	0.547927	0.253606	0.152907	0.322159	0.548926
carbonic anhydrase family protein	0.268541	0	0	0.789319	0	0	0.493582	0.438309	0.102011	0.119181	0.266353	0.180363	0.250586	0.633281	0.279718	0.294669	0.334724
CO dehydrogenase/CO-methylating acetyl-CoA synthase complex subunit beta	0	0	0	0	0	0	1.12607	1.1333	0	0.217522	0.11098	0.987559	0.114338	0.0705617	0	0	0
ATP-dependent zinc metalloprotease FtsH	0	0.232989	0	0	0	0.530874	0.16258	0.288748	0.403216	0.117771	0.480696	0.534684	0	0.305628	0.276408	0	1.32305
DUF1269 domain-containing protein	0	0	0	0	0	0	0	0	0	0	2.21961	0.658373	0.914708	0	0	1.07858	0
polysaccharide export protein	0	0.703128	0	0	0	0	0.490644	0	0.304212	0.355415	0.725336	0	1.12093	0.922342	0	0	0
type IV secretion system DNA-binding domain-containing protein	0.220375	0	0	0	0	0	0.205428	0.239796	0.334858	0.880241	0.399202	0.59205	0.674963	0.253814	0.404176	0.425779	0
Flp pilus assembly protein CpaB	0	0	0	0	0	0	0.136358	0.60544	0.591818	0.691427	0	0.149482	0.415364	0.3845	0.463652	0.488434	0.554829
PKD domain-containing protein	0	0.212265	0	0	0.393076	0	0	0	0.275513	0.219319	0.218969	0.487125	0.225595	0.696107	1.01839	0.795845	0.307983
HAMP domain-containing sensor histidine kinase	0.470417	0.275351	0.349501	0.706446	0.25495	0.313699	0.184846	0.0818766	0.29783	0.208775	0.142024	0.198396	0.42718	0.44464	0	0.158998	0.18758
nickel-dependent hydrogenase large subunit	0	0	0.188244	0.218684	0	0.67584	0	0.367597	0.449157	0.824616	0.611959	0	0	0	0.351887	0.74139	0.210542
spermidine/putrescine ABC transporter substrate-binding protein	0	0	0.139605	0.162181	0	0	0	0.693619	0.286052	0.222382	0.455116	0.168271	0.473603	1.01237	0.260966	0.274915	0.314039
circularly permuted type 2 ATP-grasp protein	0	0.16614	0	0.489964	0.615321	0	0	0	0.359407	0.419899	0.171387	0.127091	0.176573	1.41659	0.394202	0.415272	0
DevR family CRISPR-associated autoregulator	0.285646	0	0	0.184907	0	0.571451	0.52502	0.466227	0.108509	0.126772	0	0	0.533094	1.15146	0.297535	0	0
serine/threonine-protein phosphatase	0	0	0.398236	0	0	0	0	0	0.794242	0.478322	0.895899	0.480009	0.599643	0.630833	0	0	0.44541
queuosine precursor transporter	0.369106	0	0.205674	0	0.600128	0	0	0.200817	0	0.163813	0.334311	0.743717	0.344427	0.425113	0.768938	0	0.460074
tautomerase family protein	0	0	0	0	0	0	0.691221	0	0	0	1.02186	0.75775	0	0.6497	0	1.23798	0
tyrosinase family protein	0.562925	0.16475	0.418232	0	0	0	0	0	0.235146	0	0.339906	0.126027	0.927817	0.216114	0.586355	1.09104	0
fibronectin-binding domain-containing protein	0.18843	0.164063	0.310438	0.362892	0	0	0.229929	0.100202	0.638169	0	0.34062	0.504652	0.175831	0.21432	0	1.02781	0.23487
DNA polymerase subunit beta	0	0	0.475987	0	0	0	0	0.464747	0.324493	0	0	0.573725	1.59421	0.983832	0	0	0
YcbK family protein	0	0	0	0	0	0	0	0	0.154872	0.180938	0.369262	1.36912	0.380435	1.17389	0	0	1.01635
zinc-binding alcohol dehydrogenase family protein	0.972279	0.213416	0.270887	0.314692	0.790413	0.486275	0.297843	0.26449	0.184671	0	0	0	0	0	0.253187	0	0.302976
chemotaxis protein CheA	0	0	0.30712	0.258902	0.23333	0	0.544457	0.663652	0.278875	0.23426	0.112674	0	0	0.341403	0.396433	0.272255	0.362588
low molecular weight phosphatase family protein	0	0	0	0	0	0	0.695847	0.314829	0.211626	0.49449	0	0	0	0.333233	0	0.634965	1.41567
DNA internalization-related competence protein ComEC/Rec2	0.106397	0.0934168	0	0.0695338	0.173196	0	0.261522	0.289709	0.443885	0.186888	0.480266	0.141246	0.593859	0.489746	0.329351	0	0.660923
cysteine-rich CWC family protein	0	0	0	0	0	0	0	0	1.54872	0.552867	0	0	0	0.782594	0	0	1.69391
Slp/YeaY family lipoprotein	0	0	0	0	0.744036	0	0	0	0	1.01547	0.414478	0.614705	0	0.790579	0.476663	0.50214	0
PQQ-like beta-propeller repeat protein	1.1142	0.489132	0.103476	0.480834	0	0	0	0	0.141084	0.49449	0	0	0.173283	0.106938	0.193428	1.01884	0.231466
hydrogen peroxide-inducible genes activator	0	0	0	0	0	1.1805	0	0	0.11282	0.261885	0	0.990808	0.277138	0.340936	0.309357	0.325892	0.737948
hydrogenase maturation nickel metallochaperone HypA	0	0	0	1.06533	0	0	0	0	0	0	1.43964	0	1.4307	0	0	0.575553	0
ribonuclease	0	0	0.36749	0	2.14458	0	0	0	0.250528	0.292694	0	0	0	0.759576	0.686955	0	0
TIM barrel protein	0	0	0.35699	0.20736	1.56248	0.640841	0	0.17428	0	0	0	0	0	0	0.667328	0	0.798557
adenylyl-sulfate reductase subunit alpha	0	0	0	0	0	0	0.501846	1.63404	0	0	0.123649	0.183382	0.636954	0.314467	0	0	0
adenosylcobinamide amidohydrolase	0	0	0.836463	0.728795	0	0	0	0	0.425912	0	1.63161	0	0	0.426869	0	0.393678	0
BLUF domain-containing protein	0	0	0.362164	0	0	0	1.59281	0	0.493794	0.576905	0	0	0.606491	0	0	0	0
marine proteobacterial sortase target protein	0.257368	0.111229	0.213606	0.831254	0.614457	0.509456	0.0788409	0	0.487045	0.284668	0.114742	0.171515	0.12008	0.14821	0	0.276459	0.157907
DUF1579 family protein	0	0	0.277659	0	0	0	0.268059	0	0.189288	0.221147	0	0	0.464977	0.573902	1.03807	0	1.2422
flagellar export chaperone FliS	0	0	0	0	0	0	0.790678	0.726441	0.786272	0.91861	0	0	0	0.397317	0	0	0
sodium:solute symporter family protein	0	0.487784	0.0997578	0	0.29108	0	0.341317	0.101663	0.54827	0.166433	0.170667	0.250255	0.174366	0.541068	0.579473	0.400213	0
TRAP transporter large permease subunit	0.139926	0.129311	0.2462	0.54347	0.23946	0	0	0.236386	0.433612	0.385656	0.787052	0	0.274863	0.169626	0	0.476757	0.183576
FliI/YscN family ATPase	0	0	0.567056	0.133473	0	0	0.37898	0.448721	0.39163	0.366669	0.186753	0.830912	0.192404	0.237477	0.213301	0	0
thiopurine S-methyltransferase	0	0.371464	0	0	0	0	0	0	0.160716	0.375533	0	0.852468	1.18437	0.487275	0.440688	0.464243	0
nickel/cobalt efflux system RcnA	0.381671	0	0	0	0	0	0.233839	0.415306	0.724932	0.338778	0.345692	0	0.356152	0	0.795114	0.418806	0
DUF3459 domain-containing protein	0.162782	0.142923	0	0.109342	0.54927	0.33792	0	0.177127	0.128331	0.438906	0.737183	0.10933	0.309517	0.0972715	0.175943	0.549315	0.2029
protease Lon-related BREX system protein BrxL	0.132878	0	0.0740425	0	0	0.531661	0.162821	0.072294	0.252384	0.412808	0.60176	0.178492	0.247987	0.612162	0.276818	0.43742	0.165627
DNA alkylation repair protein	0	0.212265	0	0	0	0	0	0.895384	0.744391	0.21459	0.37265	0.276335	0.29785	0	0.503644	0	0.301342
Na+/H+ antiporter NhaA	0.198875	0	0	0	0	1.35936	0.102714	0	0.417698	0.427455	0.303692	0.1126	0	0.669174	0.174628	0.43645	0
lipid A biosynthesis acyltransferase	0	0	0	0	0	0	0.737612	0	0.114335	0.133579	0.545219	0.808605	0.842575	0.346652	0	0.330267	0
FixH family protein	0	0	0	0	0	0	1.30446	0.17428	0.457339	0.0723754	0.545219	0.404303	0	0.346652	0	0.175749	0
DUF2877 domain-containing protein	0	0	0	0	0	0	0	1.14708	0.920239	0.262749	0.552637	0	0	0	0	0	0.76053
magnesium-translocating P-type ATPase	0.10665	0.0936389	0.178283	0.131267	0	0	0.586537	0.693564	0.281214	0.141441	0.381845	0.284838	0.0983499	0.244944	0.220873	0	0.131372
superoxide dismutase	0.427108	0	0	0.552959	0	0.854455	0	0	0	0	0	0	0.400458	0	0	1.41272	0.534918
EAL domain-containing protein	0	0.0698141	0.0705913	0	0.411952	0	0.0776159	0.0689244	0.498641	0.112132	0.587813	0.180707	0.350301	0.391865	0.808083	0.13823	0.310013
DUF3971 domain-containing protein	0.0793741	0	0	0.195655	0	0	0.338944	0.0431845	0.269215	0.208997	0.215232	0.374459	0.444997	0.49512	0.663414	0.435648	0.193122
aquaporin	0	0	0	0	0	0.709232	0	0.199994	0.408981	0	0.654038	0	0	0.42337	0.765786	0.403359	0.458188
carboxylesterase family protein	0	0	0	0.419212	0.262759	0.324477	0	0	0.429956	0	0.73187	0.32602	0.45241	0.279532	0.33667	0.355948	0.201438
YIP1 family protein	0	0	0	0	0	0	0.520873	0.925089	0.322955	0.377312	0.385012	0	0.396662	0	0.442777	0	0
RelA/SpoT family protein	0	0	0	0.549037	0	0	0.259821	0.346088	0.161096	0.470525	0.576153	0.284828	0	0.122107	0.220865	0	0.792893
putative proteasome subunit alpha	0.321479	0	0	0	0	0	0.393922	0	0.244242	0.285351	0.291174	0.431836	0.899955	0.18513	0	0	0.801419
FRG domain-containing protein	0	0.515469	0	0.205161	0	0	0.331037	0	0.633524	0.284332	0.574117	0.425732	0	0.547539	0.330127	0	0
daunorubicin resistance protein DrrA family ABC transporter ATP-binding protein	0	0	0.309465	0	0	0	0.340261	0.302158	0.316456	0.12324	0.503019	0.559515	0.25912	0.319822	0.289244	0	0.346124
[truncated: 665 more rows]
