# Supplementary material for: Nitrogen and phosphorous acquisition strategies drive coexistence patterns among archaeal lineages in soil
Source: ISME J. 2023 Aug 18;17(11):1839–50. doi: 10.1038/s41396-023-01493-y (PMC10579303; doi:10.1038/s41396-023-01493-y)
Supplement: Supplementary file 15 — Supplemental Table S15 [file 41396_2023_1493_MOESM15_ESM.xlsx]

## Sheet: Table S15
Table S15. Expression of 26 selected genes in different family- or order-level lineages and MAGs from this study. The expression is estimated by reads per kilobase per million reads mapped (RPKM), and further normalized by rpoB transcript abundance (log2-transformed) from data of metatranscriptome. A cross symbol indicates gene not detected in the lineage or MAG, and "nd" indicates gene was prese…
Family-level lineage or MAG	Protein	Metatranscriptome RPKM																		Log2 (normalized ratio of gene transcript to rpoB abundance)
		Plot 1						Plot 3					Plot 5							Plot 1						Plot 3					Plot 5
		July			Dec			July		Dec			July			Dec				July			Dec			July		Dec			July			Dec
		R1	R2	R3	R1	R2	R3	R2	R2	R1	R2	R3	R1	R2	R3	R1	R2	R3		R1	R2	R3	R1	R2	R3	R2	R2	R1	R2	R3	R1	R2	R3	R1	R2	R3
f_Nitrososphaeraceae	RpoB	1.5284	0.35314	0.268944	0.572796	0.653951	0.321858	1.13354	2.31957	3.23911	2.82037	1.67575	5.78098	6.60559	5.46622	2.68128	2.29498	2.90775
f_Nitrososphaeraceae	AmoA	60.6257	15.6771	10.6436	25.2672	24.3052	14.1222	59.277	83.5899	136.76	119.972	109.069	210.844	317.734	238.169	113.755	105.71	109.21		5.30984	5.47228	5.30654	5.4631	5.21594	5.4554	5.70856	5.1714	5.39991	5.41067	6.02429	5.18872	5.58799	5.4453	5.40686	5.52548	5.23106
f_Nitrososphaeraceae	AmoB	28.5834	9.08658	2.74608	12.4416	8.81397	10.845	35.9302	53.6247	87.0515	87.0493	70.525	124.785	189.465	173.117	98.5592	82.7373	89.0698		4.22509	4.68542	3.352	4.441	3.75254	5.07446	4.98629	4.53097	4.7482	4.94788	5.39525	4.43199	4.8421	4.98506	5.2	5.17198	4.93696
f_Nitrososphaeraceae	AmoC	187.539	79.1714	55.0567	154.001	166.887	67.1684	163.681	221.028	244.151	235.646	180.721	688.424	855.308	862.05	398.684	293.153	324.035		6.93903	7.80859	7.67747	8.0707	7.99547	7.70522	7.17391	6.57423	6.23603	6.38459	6.75281	6.89584	7.01661	7.30108	7.21618	6.99703	6.8001
f_Nitrososphaeraceae	AmoX	25.5009	3.86031	2.93992	8.53834	14.2972	5.27752	3.23248	13.8741	50.4396	40.1967	40.6188	30.1205	39.3862	31.3958	40.3014	33.7714	30.6896		4.06046	3.4504	3.4504	3.89786	4.4504	4.03537	1.5118	2.58046	3.96089	3.83312	4.59927	2.38136	2.57593	2.52196	3.90983	3.87925	3.39978
f_Nitrososphaeraceae	AmoY	14.5751	0	1.24947	3.62879	1.82289	0	4.80831	7.31977	43.4415	44.7823	32.495	31.6266	49.1713	34.2189	31.5312	33.2166	27.9495		3.25341	nd	2.21594	2.6634	1.47897	nd	2.08469	1.65794	3.7454	3.98897	4.27734	2.45175	2.89606	2.64618	3.55579	3.85535	3.26485
f_Nitrososphaeraceae	AmoZ	28.5386	9.30686	1.81741	6.86172	14.5831	1.63123	10.4909	23.0684	61.639	49.5771	39.1418	83.7899	105	68.0856	50.9596	31.3153	37.6048		4.22282	4.71998	2.75651	3.58248	4.47897	2.34147	3.21022	3.31399	4.25017	4.13572	4.54583	3.85739	3.99056	3.63873	4.24836	3.77031	3.69294
f_Nitrososphaeraceae	NirK	25.2556	7.66779	4.07721	5.65328	7.29156	3.77759	39.9126	54.9625	41.6931	38.2351	28.8607	116.836	164.969	118.662	49.6633	45.0658	48.5439		4.04651	4.4405	3.92221	3.30299	3.47897	3.55297	5.13793	4.56652	3.68614	3.76094	4.10623	4.33703	4.64236	4.44017	4.21118	4.29548	4.06131
f_Nitrososphaeraceae	CoxA	5.30726	1.24261	0.788618	0.458073	1.15054	0.353916	3.90192	6.06371	5.10741	6.20258	4.64673	17.4664	20.9652	13.8551	5.71243	4.46479	4.85119		1.79595	1.81506	1.55202	-0.322446	0.815058	0.136986	1.78335	1.38635	0.656993	1.13699	1.47141	1.59519	1.66624	1.34181	1.09118	0.960108	0.738437
f_Nitrososphaeraceae	PetB	4.06156	4.01181	0.848694	1.09548	1.10061	1.69279	1.14052	2.39389	2.31431	1.87766	1.22623	2.04592	5.52708	3.60584	1.4102	0.928486	1.68752		1.41001	3.50594	1.65794	0.935476	0.751051	2.39491	0.00884911	0.0454987	-0.485016	-0.586945	-0.450583	-1.49856	-0.257169	-0.60021	-0.927021	-1.30553	-0.785002
f_Nitrososphaeraceae	AccB	2.09808	0.460528	0.194849	0.226358	0	0	1.49967	2.47322	1.594	1.47431	2.21701	3.75773	6.68914	7.34997	2.36752	2.49406	0.871719		0.457048	0.383047	-0.46495	-1.33942	nd	nd	0.403806	0.0925322	-1.02294	-0.93584	0.403806	-0.621454	0.0181334	0.427194	-0.179547	0.120013	-1.73797
f_Nitrososphaeraceae	Msr	0.571291	0	0	0.924533	0.46443	0	0.350013	1.55409	1.84465	1.14095	1.03487	2.49406	2.93202	2.63191	0.892604	0.313438	1.42418		-1.41972	nd	nd	0.690704	-0.493721	nd	-1.69535	-0.577785	-0.81225	-1.30565	-0.695355	-1.21282	-1.17179	-1.05444	-1.58683	-2.87223	-1.02977
f_Nitrososphaeraceae	4HBD	3.71753	1.088	0.394568	0.687561	1.1513	0.354149	2.0607	1.73363	3.90032	3.8497	2.72574	6.65823	9.41578	8.86905	2.95029	3.88498	3.30981		1.28232	1.62336	0.552972	0.263466	0.816007	0.137935	0.8623	-0.420061	0.267995	0.448864	0.701836	0.203823	0.511393	0.698235	0.137935	0.759423	0.186844
f_Nitrososphaeraceae	Amt-1	15.0362	4.75879	1.85106	2.94265	4.83261	1.04933	10.9261	13.5076	46.0932	32.5901	24.0704	50.9642	73.7436	51.6512	45.165	37.0272	40.317		3.29835	3.75228	2.78298	2.36102	2.88555	1.70498	3.26888	2.54184	3.83088	3.53048	3.84438	3.1401	3.48076	3.24018	4.07421	4.01203	3.79341
f_Nitrososphaeraceae	Amt-2	0.423079	0.371464	0	0.136936	0.687883	0.423197	0.388812	1.266	0.883938	1.78378	0.766393	1.42078	2.17135	2.07092	0.440688	0.232122	1.0547		-1.85302	0.0729794	nd	-2.06452	0.0729794	0.394908	-1.54369	-0.873581	-1.87358	-0.660946	-1.12865	-2.02463	-1.60509	-1.40027	-2.60509	-3.30553	-1.46307
f_Nitrososphaeraceae	SSS-1	0.0223365	0	0	0.014891	0	0	0.14891	0.156355	0.476511	0.357383	0.156355	0.0223365	0.156355	0.141464	0.0446729	0.0297819	0.0819003		-6.09648	nd	nd	-5.26551	nd	nd	-2.92833	-3.89096	-2.76502	-2.98034	-3.42191	-8.01577	-5.40079	-5.27204	-5.90738	-6.2679	-5.14989
f_Nitrososphaeraceae	SSS-2	0.0227036	0	0	0	0	0.0113518	0	0.0113518	0.76057	0.306498	0.102166	0.306498	0.238388	0.215684	0.238388	0.19298	0.12487		-6.07295	nd	nd	nd	nd	-4.82543	nd	-7.67479	-2.09044	-3.20193	-4.03582	-4.23736	-4.79231	-4.66355	-3.49154	-3.57196	-4.54141
f_Nitrososphaeraceae	Ut	6.23532	0.631687	0.668164	0.62097	0.779846	0	1.9101	1.30477	2.36863	2.44799	6.51639	4.99325	9.39899	8.8387	1.74861	0.526308	1.1957		2.02845	0.838968	1.3129	0.116502	0.254005	nd	0.752811	-0.830059	-0.451547	-0.204285	1.95926	-0.211337	0.508819	0.69329	-0.616712	-2.12451	-1.28205
f_Nitrososphaeraceae	UreC	10.2952	2.8761	1.39071	4.24096	3.55067	4.68093	11.1816	13.6636	4.20712	4.15372	8.33568	56.2599	74.8167	71.593	5.19936	4.27911	6.02737		2.75188	3.0258	2.37045	2.8883	2.44084	3.8623	3.30221	2.55841	0.377237	0.55852	2.31449	3.28272	3.5016	3.7112	0.95541	0.898826	1.05163
f_Nitrososphaeraceae	PiT	0	0	0.151451	0	0	0	0	0.295748	0.206496	0.603128	0.246175	0.547646	0	0.626075	0.566218	0.894723	0		nd	nd	-0.828457	nd	nd	nd	nd	-2.97141	-3.97141	-2.22535	-2.76706	-3.4	nd	-3.12614	-2.24349	-1.35897	nd
f_Nitrososphaeraceae	AtpA	0.904465	0.661767	0.167996	0.390324	0.245094	0.603145	1.20063	3.19855	3.6076	2.80987	2.18454	5.06228	9.56523	5.72937	2.66931	1.81952	2.25475		-0.756883	0.906082	-0.67888	-0.553349	-1.41585	0.906082	0.0829599	0.463564	0.155442	-0.00538119	0.38252	-0.191529	0.534113	0.0678332	-0.00645502	-0.334926	-0.366936
f_Nitrososphaeraceae	PstA	0	0	0	0	0	0	0	0.161584	0.225641	0	0.268999	0	0.277138	0.342061	0	0	0		nd	nd	nd	nd	nd	nd	nd	-3.8435	-3.8435	nd	-2.63914	nd	-4.57501	-3.99822	nd	nd	nd
f_Nitrososphaeraceae	PstB	1.02311	0	0	0	0	0	0	0.927727	1.29551	0.454066	0.308888	0	2.22764	0.589177	0.355232	0.374219	1.27526		-0.579056	nd	nd	nd	nd	nd	nd	-1.32208	-1.32208	-2.63491	-2.43965	nd	-1.56817	-3.21377	-2.91609	-2.61653	-1.18911
f_Nitrososphaeraceae	PstC	0	0	0	0	0	0	0	0.587933	0.615755	0	0.734075	0.362898	0.756287	0.622303	0.281403	0	0		nd	nd	nd	nd	nd	nd	nd	-1.98013	-2.39517	nd	-1.19081	-3.99368	-3.12668	-3.13485	-3.25221	nd	nd
f_Nitrososphaeraceae	GlnB	7.08101	0.690792	1.31523	1.01861	1.27922	0	2.89222	1.28417	21.8179	17.459	10.6892	24.3078	21.291	24.4663	22.9467	14.6766	22.5557		2.21194	0.96801	2.28994	0.830506	0.96801	nd	1.35134	-0.85302	2.75184	2.63001	2.67327	2.07203	1.68849	2.16218	3.09729	2.67696	2.95552
f_Nitrososphaeraceae	FlaB	0	0	0	0	0	0	0.686901	3.0499	2.12949	0.33172	1.01547	1.25502	8.71831	6.24118	0.389275	0.820163	1.8633		nd	nd	nd	nd	nd	nd	-0.722662	0.394908	-0.605092	-3.08784	-0.722662	-2.2036	0.400362	0.191275	-2.78406	-1.4845	-0.642044
f_NS-beta	RpoB	0.482652	0.282512	0.134472	1.30181	1.43869	0	1.42925	3.23864	6.69213	6.85456	5.61013	3.56584	4.80406	6.53167	3.10023	3.44248	2.90775
f_NS-beta	AmoA	9.96586	8.38545	4.85904	24.4608	18.904	4.98432	86.4987	161.758	170.043	160.884	118.095	175.703	189.478	263.278	81.7477	62.8791	65.7331		4.36794	4.8915	5.1753	4.23188	3.71586	nd	5.91935	5.6423	4.66729	4.55282	4.39577	5.62275	5.30163	5.33299	4.72073	4.19106	4.49864
f_NS-beta	AmoB	6.40663	3.46155	4.94295	17.2268	8.0127	0	125.001	212.89	91.5445	84.206	62.4905	174.765	185.786	265.918	66.7328	52.4544	54.0562		3.73051	3.61503	5.2	3.72606	2.47753	nd	6.45054	6.03858	3.77394	3.61879	3.47753	5.61503	5.27324	5.34739	4.42795	3.92954	4.21648
f_NS-beta	AmoC	637.442	859.094	504.33	647.361	544.332	374.224	247.137	400.565	242.147	244.16	180.721	809.872	743.415	826.971	410.175	316.837	354.525		10.3671	11.5703	11.8728	8.95791	8.56359	nd	7.43391	6.9505	5.17727	5.15462	5.00959	7.82731	7.27377	6.98424	7.04772	6.52415	6.92984
f_NS-beta	AmoX	0.879341	3.08825	0.489987	6.26145	2.85943	0	11.3137	21.0503	58.7905	51.5142	47.7868	30.7111	31.1808	43.549	32.0579	31.8416	26.3054		0.86544	3.4504	1.86544	2.26598	0.990971	nd	2.98474	2.70038	3.13505	2.90983	3.09051	3.10645	2.69833	2.73712	3.37023	3.20939	3.17738
f_NS-beta	AmoY	4.48464	2.95314	3.12367	4.35455	10.9373	4.48589	4.12141	15.2495	25.5538	17.4153	25.3868	18.0723	26.1549	38.7384	10.5104	8.61171	13.9747		3.21594	3.38586	4.53787	1.74201	2.92643	nd	1.52788	2.2353	1.933	1.34522	2.17797	2.34147	2.44476	2.56824	1.76137	1.32285	2.26485
f_NS-beta	AmoZ	0.815389	0.715912	0	6.33389	3.97721	1.63123	9.49172	22.6247	18.5846	13.0276	16.2475	27.3823	35.7609	38.9732	16.1372	18.7892	13.2125		0.756506	1.34147	nd	2.28257	1.467	nd	2.73141	2.80444	1.47357	0.926431	1.53411	2.94093	2.89606	2.57696	2.37994	2.44838	2.18393
f_NS-beta	NirK	1.18017	1.86514	1.84132	8.25073	4.22143	1.4166	35.1404	73.3261	100.512	102.659	70.5484	64.3629	75.1059	117.031	42.7792	30.8208	35.893		1.28994	2.7229	3.77536	2.664	1.55297	nd	4.6198	4.50087	3.90876	3.90465	3.65251	4.17391	3.9666	4.16329	3.78646	3.16239	3.62573
f_NS-beta	CoxA	1.41527	1.70859	1.2815	4.12265	2.30108	1.41567	2.92644	5.67871	20.8328	20.9632	13.9402	13.1889	16.343	13.957	5.71243	8.92958	8.37933		1.55202	2.59642	3.25246	1.66305	0.677554	nd	1.03389	0.810176	1.63832	1.61272	1.31314	1.88701	1.76634	1.09547	0.881729	1.37515	1.52693
f_NS-beta	PetB	0.169232	0.148586	0.282898	1.64323	0	0.338558	0.207366	1.28902	3.92147	5.18235	3.37213	2.84156	2.8425	5.74985	2.46785	1.48558	1.89846		-1.51198	-0.927021	1.07298	0.336014	nd	nd	-2.785	-1.32912	-0.77107	-0.403459	-0.734375	-0.327558	-0.757096	-0.183929	-0.329119	-1.21242	-0.615077
f_NS-beta	AccB	0.17484	0	0.389697	2.1504	0.284271	0.349777	2.99933	5.2318	3.78575	3.95737	4.11731	5.87145	8.97323	10.5719	3.82445	2.11036	1.96137		-1.46495	nd	1.53505	0.724084	-2.33942	nd	1.06939	0.691919	-0.821884	-0.792524	-0.446334	0.719475	0.901373	0.694707	0.302877	-0.705958	-0.568043
f_NS-beta	Msr	0	0.501594	0	0	0.46443	0	0.350013	0.466227	1.30211	2.02835	1.81103	1.91851	2.93202	3.12539	1.48767	0.626876	0.356044		nd	0.828207	nd	nd	-1.63122	nd	-2.02977	-2.79628	-2.36162	-1.75676	-1.63122	-0.894259	-0.712361	-1.06342	-1.05932	-2.45719	-3.02977
f_NS-beta	4HBD	1.59323	0.777141	0.295926	4.01077	1.43912	0	5.53136	8.37921	13.2476	14.7703	6.57383	19.7369	24.2828	27.5246	10.1416	9.9067	10.1501		1.7229	1.45986	1.13793	1.62336	0.000431363	nd	1.95238	1.37143	0.9852	1.10756	0.2287	2.46858	2.33761	2.0752	1.70984	1.52496	1.80352
f_NS-beta	Amt-1	0.349679	1.38158	0.584546	3.96126	2.27417	0	3.64205	6.75378	30.5517	33.6764	24.3871	24.5427	34.7509	47.3217	17.6653	12.2785	15.6909		-0.46495	2.28994	2.12001	1.60544	0.660581	nd	1.34949	1.06031	2.19072	2.2966	2.12001	2.78298	2.85472	2.85698	2.51047	1.83461	2.43196
f_NS-beta	Amt-2	0.423079	0	0	0.273871	0	0	1.03683	1.95654	3.69647	4.41251	3.44877	1.56286	3.15833	5.11639	1.54241	1.85697	2.37307		-0.190055	nd	nd	-2.24895	nd	nd	-0.463073	-0.727083	-0.856318	-0.635466	-0.701954	-1.19005	-0.605092	-0.352326	-1.00719	-0.890495	-0.293148
f_NS-beta	SSS-1	0	0	0	0	0	0	0	0	0.0223365	0	0	0.014891	0.0223365	0.014891	0	0	0		nd	nd	nd	nd	nd	nd	nd	nd	-8.22692	nd	nd	-7.90366	-7.74871	-8.77687	nd	nd	nd
f_NS-beta	SSS-2	0	0	0	0	0	0	0	0.0113518	0.0794626	0.0340554	0	0.0794626	0.0340554	0.147573	0.0227036	0	0.0454072		nd	nd	nd	nd	nd	nd	nd	-8.15632	-6.39605	-7.65304	nd	-5.48782	-7.14023	-5.46795	-7.09331	nd	-6.00084
f_NS-beta	Ut	0.959281	0.631687	1.87086	6.98591	7.79846	1.9191	1.61624	5.74099	30.5188	25.6507	20.2008	15.1408	22.1548	38.8074	18.4853	15.7892	18.5334		0.990971	1.1609	3.79833	2.42393	2.43843	nd	0.177384	0.825912	2.18916	1.90386	1.84831	2.08613	2.20529	2.57081	2.57593	2.19742	2.67215
f_NS-beta	UreC	2.65179	1.23261	0.695355	8.68386	2.53619	0.936186	11.6594	27.6666	26.5464	24.8531	20.7686	29.9634	41.484	52.1003	22.4222	15.0625	19.0543		2.45791	2.12533	2.37045	2.73782	0.817906	nd	3.02817	3.09468	1.98798	1.85829	1.8883	3.07089	3.11023	2.99577	2.85448	2.12944	2.71214
f_NS-beta	PiT	0	0	0	0	0	0	0.166521	0	0.206496	0.120626	0.246175	0	0	0.313037	0	0	0		nd	nd	nd	nd	nd	nd	-3.10148	nd	-5.01828	-5.82846	-4.51028	nd	nd	-4.38305	nd	nd	nd
f_NS-beta	AtpA	1.95967	1.45589	0.503987	3.22017	0.980377	1.20629	3.32483	8.85753	12.1971	10.7043	9.01123	10.5295	10.1279	16.0596	3.61142	2.9774	5.63687		2.02156	2.36551	1.90608	1.30662	-0.553349	nd	1.21803	1.45152	0.866005	0.643048	0.68369	1.56213	1.07601	1.29791	0.220191	-0.209395	0.954992
f_NS-beta	PstA	0	0	0	0	0	0	0	0.484753	0.564102	1.4499	0.537997	0	1.10855	0.513091	0.618715	0	0		nd	nd	nd	nd	nd	nd	nd	-2.74007	-3.56844	-2.24111	-3.38236	nd	-2.11558	-3.67017	-2.32503	nd	nd
f_NS-beta	PstB	0	0	0	1.32458	0	0	1.25366	3.33982	4.01607	3.48117	1.85333	6.18445	4.45529	4.32063	2.13139	2.24531	2.12544		nd	nd	nd	0.0250153	nd	nd	-0.189109	0.0443806	-0.736682	-0.977492	-1.59792	0.794402	-0.108736	-0.596211	-0.540582	-0.616531	-0.452144
f_NS-beta	PstC	0.270159	0	0	0.174882	0	0	0.496555	0.146983	0.923633	0.959192	0.734075	0.725796	1.51257	1.08903	0.562807	0.296444	0.336741		-0.837174	nd	nd	-2.89607	nd	nd	-1.52523	-4.46166	-2.85707	-2.83717	-2.93404	-2.29661	-1.66725	-2.58441	-2.46166	-3.53761	-3.11019
f_NS-beta	GlnB	3.14711	0.690792	3.06887	8.65817	1.27922	4.72199	9.64072	13.2698	28.692	36.3147	24.9414	34.348	36.7087	55.7289	20.4881	21.5832	44.1308		2.70498	1.28994	4.51233	2.73354	-0.169494	nd	2.75389	2.03468	2.10011	2.40542	2.15243	3.26791	2.93379	3.0929	2.72434	2.64839	3.92381
f_NS-beta	FlaB
f_NS-beta-associated	RpoB	8.36596	10.1704	4.52722	7.29013	4.83924	6.27622	0	0.0437654	0.213904	0.107103	0	0.162084	0.22519	0.138972	0	0.176537	0
f_NS-beta-associated	AmoA	787.303	653.701	504.414	745.65	945.877	704.451	0	0	0.788699	0.184289	1.1283	0	0	0	0	0	0		6.55624	6.00618	6.79984	6.67641	7.61073	6.81046	nd	nd	1.88251	0.782978	nd	nd	nd	nd	nd	nd	nd
f_NS-beta-associated	AmoB	951.137	1173.9	770.55	438.007	338.937	317.463	2.11354	3.4856	7.3011	10.9358	9.81993	0.992985	0.919734	1.98658	1.02666	0.540767	0		6.82898	6.85078	7.41112	5.90887	6.13009	5.66055	nd	6.31547	5.09308	6.67393	nd	2.61503	2.03007	3.83743	nd	1.61503	nd
f_NS-beta-associated	AmoC	1368.89	1777.15	855.25	1096.63	823.517	718.702	7.34654	9.1334	3.27964	1.70295	5.21311	13.5301	11.6368	19.6109	4.49643	2.63154	7.1742		7.35426	7.44904	7.56158	7.23292	7.41087	6.83935	nd	7.70522	3.9385	3.99097	nd	6.38329	5.69141	7.14072	nd	3.89786	nd
f_NS-beta-associated	AmoX	125.746	110.405	58.7984	92.7833	85.783	94.9953	0	0	0	0	0.796447	0	0	0	0	0	0		3.90983	3.44035	3.69908	3.66985	4.14784	3.91989	nd	nd	nd	nd	nd	nd	nd	nd	nd	nd	nd
f_NS-beta-associated	AmoY	70.633	92.5316	44.3561	55.8834	45.5722	42.6159	0	0	1.27769	0	0	2.25904	1.0462	1.93692	1.16782	0	1.39747		3.07774	3.18556	3.29244	2.9384	3.2353	2.76343	nd	nd	2.57851	nd	nd	3.8009	2.21594	3.8009	nd	nd	nd
f_NS-beta-associated	AmoZ	70.9388	77.3185	64.0636	94.4806	43.7493	35.8871	0.499564	0.443622	0	0.361877	1.47705	0	0	0	0	0	0		3.08397	2.92643	3.82281	3.696	3.17641	2.5155	nd	3.34147	nd	1.75651	nd	nd	nd	nd	nd	nd	nd
f_NS-beta-associated	NirK	0.708101	2.27961	0.789137	2.13908	1.1513	1.4166	0	0	0	0	0	0	0	0	0	0	0		-3.5625	-2.15752	-2.52028	-1.76896	-2.07152	-2.14747	nd	nd	nd	nd	nd	nd	nd	nd	nd	nd	nd
f_NS-beta-associated	CoxA	70.9404	75.1778	53.3303	57.3736	67.5943	48.4865	0.108387	0.0962494	0.134405	0.235541	0.320464	0.237637	0	0.713133	0	0	0		3.084	2.88592	3.55826	2.97637	3.80405	2.94962	nd	1.13699	-0.670369	1.13699	nd	0.552024	nd	2.35938	nd	nd	nd
f_NS-beta-associated	PetB	36.7233	42.1983	23.4805	16.7609	16.5092	23.3605	0.103683	0	0	0.0751065	0	0	0	0	0	0	0		2.13409	2.0528	2.37477	1.20108	1.77042	1.8961	nd	nd	nd	-0.511983	nd	nd	nd	nd	nd	nd	nd
f_NS-beta-associated	AccB	24.1279	35.9212	15.2956	18.6745	9.38095	13.9911	0	0	0	0	0.316716	0	0	0	0	0	0		1.5281	1.82045	1.75642	1.35705	0.954954	1.15654	nd	nd	nd	nd	nd	nd	nd	nd	nd	nd	nd
f_NS-beta-associated	Msr	4.57033	2.75877	3.97919	2.58869	1.39329	0.571451	0	0	0	0	0	0	0	0	0	0	0		-0.872232	-1.88229	-0.186148	-1.49372	-1.79628	-3.45719	nd	nd	nd	nd	nd	nd	nd	nd	nd	nd	nd
f_NS-beta-associated	4HBD	20.1809	29.9977	13.514	13.4074	15.5425	11.3328	0	0.0963127	0.134494	0.0785654	0	0	0	0	0	0	0		1.27039	1.56047	1.57776	0.879017	1.68337	0.852533	nd	1.13793	-0.66942	-0.447028	nd	nd	nd	nd	nd	nd	nd
f_NS-beta-associated	Amt-1	57.5223	56.1844	40.6259	39.4994	34.1125	28.3319	0	0	0	0.232786	0	0	0.16315	0.302054	0	0	0.435859		2.78152	2.46579	3.16571	2.43781	2.81745	2.17446	nd	nd	nd	1.12001	nd	nd	-0.46495	1.12001	nd	nd	nd
f_NS-beta-associated	Amt-2	8.25004	5.38622	6.71883	5.06662	5.15912	5.50156	0	0	0.080358	0.0938831	0	0	0	0	0	0	0		-0.02013	-0.917036	0.569586	-0.524922	0.0923448	-0.190055	nd	nd	-1.41245	-0.190055	nd	nd	nd	nd	nd	nd	nd
f_NS-beta-associated	SSS-1
f_NS-beta-associated	SSS-2	0.0908143	0.056759	0.204332	0.056759	0.0340554	0	0	0	0	0	0	0	0	0	0	0	0		-6.52547	-7.48532	-4.46964	-7.00495	-7.15075	nd	nd	nd	nd	nd	nd	nd	nd	nd	nd	nd	nd
f_NS-beta-associated	Ut	27.8191	20.214	23.7866	16.1452	17.1566	23.5089	0	0.130477	0	0	0	0	0	0	0	0	0		1.73347	0.990971	2.39346	1.14709	1.82591	1.90524	nd	1.57593	nd	nd	nd	nd	nd	nd	nd	nd	nd
f_NS-beta-associated	UreC	67.3866	88.8851	37.723	63.6143	34.2386	43.3766	0	0.424334	0.177766	0.0692286	0.141283	0.209534	0.145558	0.179656	0	0	0		3.00986	3.12756	3.05875	3.12533	2.82277	2.78895	nd	3.27734	-0.266983	-0.629553	nd	0.370447	-0.629553	0.370447	nd	nd	nd
f_NS-beta-associated	PiT	0.271796	0.238637	0.454352	0.175942	0	0	0	0	0	0	0	0	0	0	0	0	0		-4.94393	-5.41342	-3.31674	-5.37278	nd	nd	nd	nd	nd	nd	nd	nd	nd	nd	nd	nd	nd
f_NS-beta-associated	AtpA	12.6625	16.4118	7.72779	11.1242	7.84302	14.1739	0.277069	0.246043	0.343581	0.468311	0.546135	0.91121	0.421996	0.260426	0.471055	0.330822	0		0.59796	0.690353	0.771433	0.609689	0.696629	1.17527	nd	2.49104	0.68369	2.12847	nd	2.49104	0.906082	0.906082	nd	0.906082	nd
f_NS-beta-associated	PstA	0.593992	0	0	0	0	0	0	0	0	0.263619	0	0.398948	0	0	0	0	0.370192		-3.81602	nd	nd	nd	nd	nd	nd	nd	nd	1.29946	nd	1.29946	nd	nd	nd	nd	nd
f_NS-beta-associated	PstB	5.45659	8.6835	6.46112	9.27205	6.65389	5.45812	0	0.185545	0	0	0	0	0	0	0	0	0		-0.616531	-0.228035	0.51316	0.346943	0.459418	-0.201493	nd	2.08391	nd	nd	nd	nd	nd	nd	nd	nd	nd
f_NS-beta-associated	PstC	0.270159	0	0.451614	0.349763	0.878501	0	0	0	0	0	0	0	0	0	0	0	0		-4.95265	nd	-3.32546	-4.38149	-2.46166	nd	nd	nd	nd	nd	nd	nd	nd	nd	nd	nd	nd
f_NS-beta-associated	GlnB	22.0298	22.7961	10.9602	15.7884	11.513	7.86998	0	0	0.597751	1.7459	0.712611	1.05686	0	0	0.819526	0	0		1.39685	1.16441	1.27558	1.11485	1.25041	0.326464	nd	nd	1.48258	4.0269	nd	2.70498	nd	nd	nd	nd	nd
f_NS-beta-associated	FlaB
f_NS-delta	RpoB	2.33282	2.18947	1.07577	1.92668	2.7466	0.965573	1.18283	1.66309	3.63636	4.46261	3.06007	4.97057	4.42875	3.33532	4.10571	2.8246	2.30615
f_NS-delta	AmoA	88.447	67.8128	34.2446	73.6511	91.1444	34.0595	47.0654	51.5095	188.499	191.476	139.533	162.595	208.852	197.04	176.039	144.44	145.441		5.24467	4.9529	4.99243	5.25652	5.05244	5.14053	5.31436	4.9529	5.69592	5.42314	5.5109	5.03173	5.55944	5.88452	5.42212	5.67628	5.9788
f_NS-delta	AmoB	68.0088	77.4522	34.6006	48.4903	78.5244	17.7464	26.2683	32.711	153.51	143.697	124.535	141.997	202.341	158.643	176.072	139.518	160.326		4.86558	5.14465	5.00735	4.65351	4.83743	4.2	4.47301	4.29784	5.3997	5.009	5.34684	4.83631	5.51375	5.57181	5.42239	5.62626	6.11938
f_NS-delta	AmoC	783.732	800.137	404.373	1238.84	1060.59	363.669	400.533	463.977	835.579	862.757	496.983	1223.51	1530.25	1159.53	1228.53	932.091	878.242		8.39214	8.51352	8.55417	9.32865	8.59301	8.55703	8.40354	8.12405	7.84414	7.59492	7.34349	7.9434	8.43265	8.44149	8.22508	8.36628	8.57299
f_NS-delta	AmoX	20.2248	16.2133	3.42991	18.2151	31.4538	5.27752	8.08119	10.0467	45.429	38.6357	39.8224	25.3958	50.8739	37.9788	58.6202	39.5608	40.5542		3.11598	2.88852	1.6728	3.24095	3.51752	2.4504	2.77233	2.59479	3.64305	3.11397	3.70194	2.35311	3.52196	3.5093	3.83569	3.80795	4.13629
f_NS-delta	AmoY	24.6655	16.7344	9.371	29.0304	20.0518	8.97178	4.80831	3.0499	28.5351	26.3718	39.6033	45.9338	56.4947	51.0055	59.559	47.9795	36.3343		3.40235	2.93417	3.12283	3.91337	2.86801	3.21594	2.02329	0.8749	2.97217	2.56304	3.69398	3.20808	3.67314	3.93476	3.85862	4.0863	3.97778
f_NS-delta	AmoZ	37.5079	20.7614	14.5392	11.0843	29.1662	1.63123	12.9887	10.6469	51.4174	57.9003	44.3114	53.1217	67.7175	51.6512	63.6995	57.2623	53.8663		4.00705	3.24525	3.75651	2.52433	3.40858	0.756506	3.45695	2.6785	3.82169	3.69761	3.85604	3.41782	3.93456	3.9529	3.95558	4.34147	4.54583
f_NS-delta	NirK	24.7835	23.4179	16.0458	41.2537	21.1071	14.166	16.341	23.8856	45.7279	43.7871	34.6329	55.1682	75.3262	59.8066	42.2875	30.0439	36.1872		3.40924	3.41896	3.89875	4.42033	2.94201	3.8749	3.78819	3.8442	3.65251	3.29455	3.5005	3.47235	4.08818	4.16441	3.36453	3.41095	3.97192
f_NS-delta	CoxA	15.0372	9.63022	2.95732	3.7791	9.20433	3.89308	5.52773	4.61997	8.87076	11.3845	9.29345	13.5453	16.0128	12.4289	11.6091	4.07655	6.17425		2.6884	2.13699	1.45891	0.971927	1.74467	2.01146	2.22445	1.47402	1.28656	1.35111	1.60265	1.44631	1.85426	1.8978	1.49956	0.529303	1.42078
f_NS-delta	PetB	3.2154	3.41747	1.69739	1.20503	2.75153	2.70846	2.17735	1.93352	3.08575	3.68022	2.75901	8.63835	7.73791	4.97021	4.05433	1.48558	2.53127		0.462926	0.642345	0.657942	-0.677042	0.00259012	1.48802	0.880334	0.217369	-0.236876	-0.278095	-0.149413	0.797345	0.805046	0.57548	-0.0181684	-0.927021	0.13438
f_NS-delta	AccB	2.6226	2.30264	1.16909	1.5845	0.852814	1.39911	1.07119	1.14148	1.66042	1.93989	0.950147	2.11372	2.93669	2.91985	0.910584	1.53481	1.30758		0.168923	0.0727073	0.120013	-0.282085	-1.68734	0.53505	-0.143021	-0.542952	-1.13095	-1.20192	-1.68734	-1.23362	-0.592705	-0.191931	-2.17277	-0.879987	-0.818586
f_NS-delta	Msr	1.42823	0.250797	0	0.739627	0	0	0.52502	0.932454	2.3872	1.14095	1.81103	1.1511	1.33274	0.986965	1.78521	1.25375	0		-0.707846	-3.12599	nd	-1.38125	nd	nd	-1.17179	-0.834758	-0.607179	-1.96765	-0.756755	-2.11039	-1.73251	-1.75676	-1.20154	-1.17179	nd
f_NS-delta	4HBD	5.84183	6.21713	2.56469	6.30264	7.19561	2.83319	2.27762	4.33407	8.20413	7.69941	5.77215	12.3653	18.336	15.8012	14.3827	7.76996	8.6055		1.32435	1.50567	1.25341	1.70984	1.38947	1.55297	0.94529	1.38186	1.17385	0.78686	0.915542	1.31481	2.04971	2.24413	1.80863	1.45986	1.89978
f_NS-delta	Amt-1	16.0852	11.8202	8.28107	17.7691	28.4271	7.34532	10.0692	4.66106	62.6974	56.0239	50.3578	41.5699	69.8281	55.8799	70.2971	53.9101	62.5458		2.78559	2.4326	2.94444	3.20518	3.37155	2.92737	3.08964	1.4868	4.10784	3.65008	4.04058	3.06406	3.97884	4.06643	4.09776	4.25444	4.76136
f_NS-delta	Amt-2	2.32693	0.928659	0.589371	0.547742	0.687883	1.26959	0.907228	0.805635	1.44644	1.59601	1.72438	2.13117	2.17135	2.19274	1.76275	1.39273	0.527349		-0.00364184	-1.23736	-0.868127	-1.81455	-1.99741	0.394908	-0.3827	-1.04567	-1.32999	-1.48341	-0.827485	-1.22176	-1.0283	-0.605092	-1.2198	-1.02013	-2.12865
f_NS-delta	SSS-1
f_NS-delta	SSS-2	0.136222	0.12487	0.0340554	0.102166	0.158925	0.0340554	0.170277	0.147573	0.783274	0.510831	0.329202	0.31785	0.488127	0.499479	0.397313	0.272443	0.351906		-4.09805	-4.13209	-4.98135	-4.23713	-4.11123	-4.82543	-2.79628	-3.49436	-2.21491	-3.12697	-3.21652	-3.96699	-3.18157	-2.73933	-3.36929	-3.37402	-2.71222
f_NS-delta	Ut
f_NS-delta	UreC	0	0.136957	0	0.100975	0.760858	0	0	0.0848669	0.296276	0.4846	0.423848	1.15244	0.291116	0.988109	0.32496	0.513493	0.583294		nd	-3.99879	nd	-4.25404	-1.85195	nd	nd	-4.29252	-3.61748	-3.20302	-2.85195	-2.10872	-3.92723	-1.75508	-3.6593	-2.45963	-1.98319
f_NS-delta	AtpA	3.61786	1.7206	0.839978	5.56212	2.69604	1.50786	2.58598	4.0187	6.18446	7.35918	5.32482	8.90961	10.8312	8.24683	6.28073	4.96233	4.3216		0.633064	-0.347674	-0.356952	1.52952	-0.0268037	0.643048	1.12847	1.27286	0.766152	0.721658	0.799167	0.841952	1.29023	1.30601	0.6133	0.812973	0.906082
f_NS-delta	PstA	0	0	0.165492	0.192254	0	0	1.09176	0.161584	0.451282	0.527238	0.806996	0.598422	0.554277	1.02618	1.23743	0.651785	0.370192		nd	nd	-2.70054	-3.32503	nd	nd	-0.115577	-3.3635	-3.01039	-3.08136	-1.92293	-3.05418	-2.99822	-1.70054	-1.73029	-2.11558	-2.63914
f_NS-delta	PstB	1.36415	3.29374	0.950165	1.7661	2.21796	0	0.835773	1.48436	2.33191	3.02711	3.39777	2.9777	4.13705	3.53506	3.90755	2.61953	5.52613		-0.774072	0.589144	-0.179125	-0.125544	-0.308408	nd	-0.501053	-0.164019	-0.640984	-0.559947	0.151023	-0.739213	-0.0982943	0.083909	-0.0713692	-0.108736	1.26079
f_NS-delta	PstC	0	0.4744	0.301076	0.174882	0	0	0.165518	0	0.821007	0.359697	0.244692	1.27014	0	0.311152	0.281403	0.889333	0.673482		nd	-2.20641	-1.83717	-3.46166	nd	nd	-2.83717	nd	-2.14703	-3.63303	-3.64453	-1.96842	nd	-3.42214	-3.86692	-1.66725	-1.77577
f_NS-delta	GlnB	7.08101	6.21713	1.31523	9.67678	8.95454	1.574	0.964072	1.28417	13.4494	14.6655	24.2288	15.8529	22.0252	17.2171	36.0591	21.5832	10.7875		1.60188	1.50567	0.289938	2.32841	1.70498	0.704975	-0.295025	-0.373027	1.88697	1.71647	2.98508	1.67327	2.31419	2.36794	3.13466	2.93379	2.22581
f_NS-delta	PiT	0.271796	0.477275	0	0	0	0	0.166521	0.295748	1.03248	0.844379	0.984698	0.730195	0.507247	0.156519	0	0.894723	0.338782		-3.10148	-2.19769	nd	nd	nd	nd	-2.82846	-2.49142	-1.81638	-2.40192	-1.63581	-2.76706	-3.12614	-4.41342	nd	-1.65853	-2.76706
f_NS-delta	FlaB
f_NS-epsilon	RpoB	1.20663	0.847537	0.851654	0.937303	1.3079	1.28743	0.542128	1.70685	1.68067	2.07065	2.18577	7.40182	8.93255	10.4692	2.42991	1.32403	2.00534
f_NS-epsilon	AmoA	434.761	363.856	252.67	374.707	494.881	311.52	83.1914	134.196	210.898	194.794	207.983	392.125	404.142	587.054	161.333	131.682	136.124		8.4931	8.74587	8.21277	8.64303	8.56368	7.91869	7.26166	6.29686	6.97136	6.55572	6.57219	5.72729	5.49965	5.80927	6.05299	6.63598	6.08493
f_NS-epsilon	AmoB	38.9326	15.1443	2.47147	7.33734	8.0127	1.97182	22.6451	30.0298	39.8752	43.7434	56.6878	155.568	198.203	299.974	43.1197	37.3129	44.842		5.01192	4.15935	1.53703	2.96867	2.61503	0.615033	5.38442	4.13699	4.56838	4.40091	4.69683	4.39352	4.47176	4.84061	4.14937	4.81667	4.48293
f_NS-epsilon	AmoC	76.7425	71.1701	35.8136	57.4397	49.9101	31.6651	17.6317	32.8802	23.5041	18.0938	16.5082	124.026	120.844	177.05	53.9572	35.2626	43.0452		5.99097	6.39185	5.3941	5.93739	5.25401	4.62033	5.02339	4.26781	3.8058	3.12734	2.91697	4.06662	3.75793	4.07994	4.47284	4.73513	4.42393
f_NS-epsilon	AmoX	6.15538	4.63237	0.489987	2.27689	1.42972	0	2.15498	3.34891	14.0296	14.4396	24.6899	38.3889	34.463	68.3618	25.6463	14.4735	17.5369		2.35087	2.4504	-0.797525	1.28048	0.128475	nd	1.99097	0.972355	3.06136	2.80188	3.49771	2.37474	1.9479	2.70704	3.39978	3.4504	3.12847
f_NS-epsilon	AmoY	32.5136	20.672	3.7484	6.53183	16.406	4.48589	6.86901	4.26986	28.1092	28.8597	37.5724	46.6869	61.7256	87.807	42.0417	30.7561	33.5394		4.75199	4.60825	2.13793	2.8009	3.6489	1.8009	3.6634	1.32285	4.06393	3.8009	4.10346	2.65706	2.78873	3.06818	4.11284	4.53787	4.06393
f_NS-epsilon	AmoZ	13.0462	5.7273	0.454352	1.05565	6.62869	1.63123	0	3.10536	8.98256	9.04692	14.032	24.0964	37.2827	54.9381	16.9865	12.5261	11.1798		3.43458	2.75651	-0.906459	0.171543	2.34147	0.341468	nd	0.863421	2.41809	2.12734	2.68251	1.70287	2.06136	2.39165	2.80542	3.24193	2.47897
f_NS-epsilon	NirK	17.4665	6.00989	1.84132	1.06954	3.07013	2.36099	14.4611	27.9949	19.2775	19.7985	27.578	94.1663	106.161	156.992	21.8813	17.6119	17.6523		3.85554	2.82599	1.1124	0.190402	1.23104	0.8749	4.7374	4.03575	3.51981	3.25723	3.65731	3.66926	3.57104	3.90647	3.17072	3.73354	3.13793
f_NS-epsilon	CoxA	10.2607	4.50446	1.57724	1.83229	2.87635	1.76958	4.98579	8.46995	14.9862	14.054	13.6197	53.4684	65.2068	84.2515	15.6631	8.73546	12.569		3.08808	2.41	0.889059	0.967061	1.13699	0.458914	3.20112	2.31102	3.15653	2.76282	2.63949	2.85274	2.86788	3.00855	2.6884	2.72195	2.64795
f_NS-epsilon	PetB	1.18462	0	0.0942994	0.109548	0	0	0.518416	0.552435	1.4143	1.1266	0.919671	7.2744	6.47458	8.47859	1.93903	0.557092	0.843758		-0.0265562	nd	-3.17495	-3.09695	nd	nd	-0.0645241	-1.62746	-0.248949	-0.878111	-1.24895	-0.0250526	-0.464286	-0.304256	-0.32557	-1.24895	-1.24895
f_NS-epsilon	AccB	0.874198	0.307019	0.194849	0.339536	0	0.349777	0.964072	1.42686	0.929834	0.775954	1.90029	10.2163	11.5836	14.1965	1.0927	0.959255	0.871719		-0.46495	-1.46495	-2.12791	-1.46495	nd	-1.87999	0.830506	-0.258499	-0.853992	-1.41604	-0.201915	0.464924	0.374942	0.439385	-1.15301	-0.46495	-1.20192
f_NS-epsilon	Msr	1.99952	0.250797	0.159168	0.184907	0	1.71435	0.350013	0.155409	0.759562	0.633861	1.03487	3.45331	4.5313	3.61887	0.59507	0.313438	0.356044		0.728672	-1.75676	-2.41972	-2.34172	nd	0.41317	-0.631224	-3.45719	-1.1458	-1.70785	-1.07868	-1.0999	-0.979148	-1.53254	-2.02977	-2.07868	-2.49372
f_NS-epsilon	4HBD	10.0904	5.90627	0.887779	4.69833	3.45389	0.708298	1.62687	2.60044	4.4383	2.67122	4.64978	14.2676	15.693	23.243	9.58845	5.82747	5.737		3.06393	2.8009	0.0599324	2.32556	1.40097	-0.862065	1.58539	0.60742	1.40097	0.367417	1.08903	0.946793	0.812973	1.15065	1.98039	2.13793	1.51645
f_NS-epsilon	Amt-1
f_NS-epsilon	Amt-2	9.94236	2.60025	0.471497	1.09548	3.09547	1.26959	8.68347	12.0845	13.0984	11.3599	19.1598	78.0009	88.6307	116.581	14.7631	11.6061	9.75595		3.04261	1.6173	-0.85302	0.224983	1.2429	-0.02013	4.00157	2.82375	2.96228	2.45579	3.13187	3.39754	3.31066	3.4771	2.60302	3.13187	2.28243
f_NS-epsilon	SSS-1
f_NS-epsilon	SSS-2
f_NS-epsilon	Ut	2.15838	0	0	0.310485	0.389923	0	0.293861	1.95716	2.00422	3.0866	3.69262	8.2147	10.2941	16.0202	2.49802	2.10523	2.09248		0.838968	nd	nd	-1.59399	-1.74599	nd	-0.883498	0.197422	0.254005	0.575934	0.756506	0.150327	0.204678	0.613736	0.0398806	0.669043	0.0613604
f_NS-epsilon	UreC	8.57931	3.56088	1.21687	1.2117	1.2681	1.24825	3.72719	5.09201	6.34031	6.09212	7.91184	32.0587	42.794	60.7238	9.58631	5.3061	6.61066		2.82988	2.07089	0.514837	0.370447	-0.0445902	-0.0445902	2.78138	1.5769	1.91552	1.55686	1.85587	2.11477	2.26026	2.53611	1.98007	2.00272	1.72094
f_NS-epsilon	PiT	0.543592	0.238637	0	0	0	0	0	0	0.412991	0.120626	0.738524	0	0.253624	0.626075	0.566218	0	0.677563		-1.15038	-1.82846	nd	nd	nd	nd	nd	nd	-2.02485	-4.10148	-1.56542	nd	-5.13831	-4.06367	-2.10148	nd	-1.56542
f_NS-epsilon	AtpA	0.602976	0.39706	0.0839978	0.195162	0.245094	0	1.66242	2.78848	3.49307	2.14085	4.50562	10.327	12.2379	19.1847	3.14037	2.31575	2.25475		-1.00081	-1.09392	-3.34185	-2.26384	-2.41585	nd	1.61658	0.708143	1.05546	0.0481011	1.04359	0.480475	0.454208	0.873806	0.370029	0.806546	0.169117
f_NS-epsilon	PstA	0	0	0	0	0	0	0	0	0	0.131809	0.268999	0.398948	0.554277	0.684122	0	0	0		nd	nd	nd	nd	nd	nd	nd	nd	nd	-3.97356	-3.02247	-4.21361	-4.01039	-3.93576	nd	nd	nd
f_NS-epsilon	PstB	0	0	0	0	0.554491	0.682265	0	0.185545	0.129551	0.302711	0.926665	0.687161	0.318235	1.96392	0.710463	0.748437	0		nd	nd	nd	nd	-1.23802	-0.916091	nd	-3.20149	-3.69745	-2.77407	-1.23802	-3.42916	-4.81091	-2.41434	-1.77407	-0.822982	nd
f_NS-epsilon	PstC	0.270159	0	0	0	0.43925	0	0	0.587933	0.205252	0.119899	0	0.362898	0	0.777879	0.281403	0	0		-2.1591	nd	nd	nd	-1.57414	nd	nd	-1.53761	-3.03357	-4.11019	nd	-4.35024	nd	-3.75046	-3.11019	nd	nd
f_NS-epsilon	GlnB	0	0	0	0	0	0	0	0	0	0	0	0	0	0	0	0	0		nd	nd	nd	nd	nd	nd	nd	nd	nd	nd	nd	nd	nd	nd	nd	nd	nd
f_NS-epsilon	FlaB
o_Nitrosopumilales	RpoB	0	0	0	0	0	0	0.0492844	0	0.244461	0.357009	0.582871	0.75639	0.450381	0.787507	0.0837901	0.176537	0.100267
o_Nitrosopumilales	AmoA	0.415244	0	0	0.537599	1.35029	55.6583	20.3526	8.35899	86.9146	67.4498	164.356	139.726	130.581	97.5633	88.2356	83.8389	82.2957		nd	nd	nd	nd	nd	nd	8.68987	nd	8.47385	7.56171	8.13943	7.52925	8.17958	6.9529	10.0404	8.8915	9.68082
o_Nitrosopumilales	AmoB	0	0	0	0.319015	0	16.7605	14.7948	9.11619	47.5507	36.307	89.7185	113.862	99.7911	83.1527	48.253	40.0167	52.2133		nd	nd	nd	nd	nd	nd	8.22974	nd	7.60372	6.66814	7.26609	7.23394	7.79162	6.72233	9.16962	7.82449	9.02442
o_Nitrosopumilales	AmoC	0	0	0.534531	0	0.779846	72.9257	46.4301	19.0497	124.08	118.142	213.303	205.206	193.351	137.829	150.381	155.261	130.331		nd	nd	nd	nd	nd	nd	9.87971	nd	8.98744	8.37035	8.51551	8.08373	8.74586	7.45137	10.8096	9.7805	10.3441
o_Nitrosopumilales	AmoX	0	0	0	0.569223	0	21.1101	2.69373	0.478416	24.7187	16.3909	41.4153	30.7111	29.5397	26.332	24.7304	24.1224	27.4015		nd	nd	nd	nd	nd	nd	5.77233	nd	6.65986	5.52079	6.15084	5.34349	6.03537	5.06338	8.20529	7.09426	8.09426
o_Nitrosopumilales	AmoY	0	0	0	0	0	13.4577	2.0607	1.82994	20.4431	10.4492	34.526	46.6869	28.2473	25.8256	28.0278	12.3024	15.3722		nd	nd	nd	nd	nd	nd	5.38586	nd	6.38586	4.87129	5.88836	5.94774	5.97082	5.03537	8.38586	6.12283	7.26033
o_Nitrosopumilales	AmoZ	0	0	0	0	0	9.78739	1.99826	0.887244	14.2482	4.7044	22.8942	25.1917	41.087	20.1909	23.7811	17.8945	15.2452		nd	nd	nd	nd	nd	nd	5.34147	nd	5.86503	3.71998	5.29566	5.05768	6.51139	4.68027	8.14882	6.6634	7.24836
o_Nitrosopumilales	NirK	0	0	0.131523	0.458374	0	12.7494	41.9371	16.4374	75.4062	45.6727	143.662	151.237	144.045	101.128	89.4922	80.0306	93.8514		nd	nd	nd	nd	nd	nd	9.73288	nd	8.26893	6.99923	7.94529	7.64346	8.32116	7.00467	10.0608	8.82444	9.87039
o_Nitrosopumilales	CoxA	0	0	0	0	0	0	0.216774	0	0.672027	0.62811	0.961392	3.08929	1.6508	1.32439	1.2899	0.388243	0.661526		nd	nd	nd	nd	nd	nd	2.13699	nd	1.45891	0.815058	0.721949	2.03007	1.87395	0.749963	3.94434	1.13699	2.72195
o_Nitrosopumilales	PetB	0	0	0	0	0	0.338558	0.31105	0	0.0642864	0.675959	0.613114	0.795637	0.157917	0.682185	0.352551	0	0.21094		nd	nd	nd	nd	nd	nd	2.65794	nd	-1.92702	0.920976	0.0729794	0.0729794	-1.51198	-0.207128	2.07298	nd	1.07298
o_Nitrosopumilales	AccB	0	0	0	0	0	0	0	0	0.19925	0.310382	0.633432	0.234858	0.16315	0.402738	0.728467	0	0		nd	nd	nd	nd	nd	nd	nd	nd	-0.295025	-0.201915	0.120013	-1.68734	-1.46495	-0.96745	3.12001	nd	nd
o_Nitrosopumilales	Msr	0	0	0	0	0	0	0.175007	0	1.08509	0.887405	0.776155	0.383701	1.86583	2.13842	0.297535	0	0		nd	nd	nd	nd	nd	nd	1.82821	nd	2.15014	1.31363	0.41317	-0.979148	2.0506	1.44118	1.82821	nd	nd
o_Nitrosopumilales	4HBD	0	0	0	0	0	0.354149	0	0	0.201741	0.471392	0.481012	1.42676	1.15632	0.509716	0.184393	0.388498	0.441308		nd	nd	nd	nd	nd	nd	nd	nd	-0.277103	0.400969	-0.277103	0.915542	1.36033	-0.6276	1.13793	1.13793	2.13793
o_Nitrosopumilales	Amt-1	0	0.307019	0	0.90543	0	59.4621	57.0945	21.6882	174.211	114.996	313.39	164.401	194.311	134.917	165.544	184.752	164.101		nd	nd	nd	nd	nd	nd	10.178	nd	9.47702	8.33141	9.07057	7.76387	8.75301	7.42057	10.9481	10.0314	10.6765
o_Nitrosopumilales	Amt-2	0	0	0	0	0	0	0	0.115091	0.964296	0.281649	0	1.70494	1.97396	0.852732	0.661032	1.62485	0.791023		nd	nd	nd	nd	nd	nd	nd	nd	1.97987	-0.342058	nd	1.17252	2.13187	0.1148	2.97987	3.20226	2.97987
o_Nitrosopumilales	SSS-1	0	0	0	0	0	0	0	0	0	0	0	0	0	0	0	0	0		nd	nd	nd	nd	nd	nd	nd	nd	nd	nd	nd	nd	nd	nd	nd	nd	nd
o_Nitrosopumilales	SSS-2	0	0	0	0	0	0	0	0	0.0113518	0	0	0.0113518	0.0113518	0.0113518	0	0	0.0113518		nd	nd	nd	nd	nd	nd	nd	nd	-4.42861	nd	nd	-6.05814	-5.31015	-6.1163	nd	nd	-3.14286
o_Nitrosopumilales	Ut
o_Nitrosopumilales	UreC	0	0	0	0	0	0	0	0	0	0	0	0	0	0.0898281	0	0	0		nd	nd	nd	nd	nd	nd	nd	nd	nd	nd	nd	nd	nd	-3.13205	nd	nd	nd
o_Nitrosopumilales	PiT	0	0	0	0	0	0	0	0	0	0	0	0	0	0	0.283109	0	0		nd	nd	nd	nd	nd	nd	nd	nd	nd	nd	nd	nd	nd	nd	1.75651	nd	nd
o_Nitrosopumilales	AtpA	0	0	0	0	0	0.301572	0	0	0.0572635	0.267606	0.136534	1.31619	1.68798	1.64937	0.94211	0.496233	0.187896		nd	nd	nd	nd	nd	nd	nd	nd	-2.09392	-0.415846	-2.09392	0.799167	1.90608	1.06655	3.49104	1.49104	0.906082
o_Nitrosopumilales	PstA	0	0	0	0	0	0	0	0	0	0	0	0	0	0	0	0	0		nd	nd	nd	nd	nd	nd	nd	nd	nd	nd	nd	nd	nd	nd	nd	nd	nd
o_Nitrosopumilales	PstB	0	0	0	0	0	0	0	0	0	0	0.617776	0.458107	0.318235	0	0	0	0		nd	nd	nd	nd	nd	nd	nd	nd	nd	nd	0.083909	-0.723446	-0.501053	nd	nd	nd	nd
o_Nitrosopumilales	PstC	0	0	0	0	0	0	0	0	0	0.119899	0	0.181449	0	0	0	0	0.336741		nd	nd	nd	nd	nd	nd	nd	nd	nd	-1.57414	nd	-2.05957	nd	nd	nd	nd	1.74779
o_Nitrosopumilales	GlnB	0	0	0	0	0	0	0	0	0	0.698359	0	1.05686	0.734173	0	0	0	0		nd	nd	nd	nd	nd	nd	nd	nd	nd	0.96801	nd	0.482583	0.704975	nd	nd	nd	nd
o_Nitrosopumilales	FlaB	0	0.328126	0	0	0	32.1489	22.4388	11.5896	82.0562	55.729	117.118	129.016	147.514	111.05	111.333	72.5844	76.3953		nd	nd	nd	nd	nd	nd	8.83065	nd	8.39086	7.28633	7.65057	7.41421	8.35549	7.1397	10.3758	8.68354	9.57349
MAG-id
EAA2017_July_plot1_rep1_bin_13	RpoB	4.50071	4.86897	1.16438	3.74585	1.82942	2.57255
EAA2017_July_plot1_rep1_bin_13	AmoA	417.051	314.275	184.253	401.609	528.89	264.605													6.53393	6.01227	7.30599	6.74435	8.17543	6.6845
EAA2017_July_plot1_rep1_bin_13	AmoB	542.496	567.341	288.049	255.967	171.704	129.271													6.91332	6.86446	7.95061	6.09452	6.55239	5.65105
EAA2017_July_plot1_rep1_bin_13	AmoC	507.969	502.141	198.32	423.81	282.808	181.624													6.81844	6.68833	7.41212	6.82198	7.27229	6.14161
EAA2017_July_plot1_rep1_bin_13	AmoX	78.5967	56.8301	28.8537	56.265	52.6195	42.5466													4.12624	3.54497	4.63112	3.90887	4.84614	4.04777
EAA2017_July_plot1_rep1_bin_13	AmoY	12.2737	9.11846	10.5218	6.72282	7.67532	7.55518													1.44735	0.905173	3.17575	0.843772	2.06884	1.55427
EAA2017_July_plot1_rep1_bin_13	AmoZ	28.7694	26.0025	19.3314	36.151	16.5092	13.5423													2.67631	2.41696	4.05331	3.27067	3.17381	2.3962
EAA2017_July_plot1_rep1_bin_13	NirK
EAA2017_July_plot1_rep1_bin_13	CoxA
EAA2017_July_plot1_rep1_bin_13	PetB	21.6108	19.2596	8.23924	7.57313	4.75536	6.82635													2.26352	1.98389	2.82295	1.0156	1.37817	1.40791
EAA2017_July_plot1_rep1_bin_13	AccB	6.97998	11.3376	2.62534	6.5516	3.68834	4.53825													0.63307	1.21943	1.17294	0.806553	1.01158	0.818936
EAA2017_July_plot1_rep1_bin_13	Msr	1.69765	0.496847	0.472984	0.54947	0	0													-1.40661	-3.29274	-1.29969	-2.76918	nd	nd
EAA2017_July_plot1_rep1_bin_13	4HBD	7.50417	12.0792	3.68369	5.8986	5.5195	2.85953													0.73754	1.31084	1.66159	0.655078	1.59315	0.152578
EAA2017_July_plot1_rep1_bin_13	Amt-1	30.66	33.8332	18.5888	21.1012	20.3221	12.8275													2.76813	2.79675	3.9968	2.49396	3.47359	2.31797
EAA2017_July_plot1_rep1_bin_13	Amt-2	2.61889	1.91152	1.21844	1.12745	2.49073	0.877436													-0.781198	-1.3489	0.065475	-1.73223	0.445181	-1.55184
EAA2017_July_plot1_rep1_bin_13	SSS-1
EAA2017_July_plot1_rep1_bin_13	SSS-2	0.404021	1.06419	0.450258	0	0	0													-3.47765	-2.19386	-1.37073	nd	nd	nd
EAA2017_July_plot1_rep1_bin_13	Ut	0	2.54033	0	0.936463	2.35211	2.89412													nd	-0.938599	nd	-2	0.36257	0.169925
EAA2017_July_plot1_rep1_bin_13	UreC	10.5887	14.4922	4.51196	10.3824	3.54451	4.04976													1.2343	1.57359	1.9542	1.47077	0.954196	0.654636
EAA2017_July_plot1_rep1_bin_13	PiT
EAA2017_July_plot1_rep1_bin_13	AtpA	4.51474	4.75673	1.92871	3.01994	2.44683	2.7096													0.00448846	-0.0336467	0.728075	-0.310776	0.419526	0.0748778
EAA2017_July_plot1_rep1_bin_13	PstA
EAA2017_July_plot1_rep1_bin_13	pstB	2.8225	3.85491	2.09701	3.65417	3.05939	1.25479													-0.67318	-0.33692	0.848773	-0.03575	0.741858	-1.03575
EAA2017_July_plot1_rep1_bin_13	PstC	0	0	0.14743	0	0	0													nd	nd	-2.98146	nd	nd	nd
EAA2017_July_plot1_rep1_bin_13	GlnB	14.7181	11.547	8.21613	6.52436	3.79336	1.56031													1.70936	1.24583	2.8189	0.800543	1.05209	-0.721369
EAA AOA bin (IMG3300043331_1240)	RpoB							0	0.218435	0.305029	0.213822	0.43637	0.539312	0.82422	0.92482	0.4182	0.0881106	0
EAA AOA bin (IMG3300043331_1240)	AmoA							8.35677	15.2917	28.4193	21.6459	21.7133	29.4265	28.5414	53.0793	11.6244	11.7922	10.8192								nd	6.1294	6.54178	6.66154	5.63688	5.76985	5.11388	5.84283	4.79682	7.0643	nd
EAA AOA bin (IMG3300043331_1240)	AmoB							2.36353	3.93536	6.22818	8.1325	10.0455	17.8132	21.5989	33.0456	7.53435	7.40792	9.61703								nd	4.17122	4.35179	5.24922	4.52485	5.04569	4.71179	5.15914	4.17122	6.39361	nd
EAA AOA bin (IMG3300043331_1240)	AmoC							16.6341	43.2592	29.0991	28.1873	19.7605	140.997	127.58	165.563	62.6206	39.8998	51.9709								nd	7.62966	6.57588	7.04249	5.50092	8.03033	7.27415	7.48399	7.2263	8.82285	nd
EAA AOA bin (IMG3300043331_1240)	AmoX							0.560736	0	2.78137	2.84332	4.97373	3.68823	1.70808	2.10821	0.953326	3.01284	3.42239								nd	nd	3.18878	3.7331	3.5107	2.77374	1.05127	1.18878	1.18878	5.09567	nd
EAA AOA bin (IMG3300043331_1240)	AmoY							0	0.513668	2.8692	2.09508	0	2.53647	0.881008	3.26218	3.93372	4.14398	1.17682								nd	1.23363	3.23363	3.29252	nd	2.23363	0.0961262	1.81859	3.23363	5.55556	nd
EAA AOA bin (IMG3300043331_1240)	AmoZ							0	0.473771	2.97715	2.31882	0.788715	0	2.43774	10.0294	1.8141	1.91106	1.08542								nd	1.11698	3.28691	3.43891	0.85395	nd	1.56444	3.43891	2.11698	4.43891	nd
EAA AOA bin (IMG3300043331_1240)	NirK							2.03924	7.72007	3.26078	4.19834	3.80801	19.1783	17.9815	19.1674	2.18967	1.92226	1.9652								nd	5.14334	3.4182	4.29534	3.12541	5.15221	4.44734	4.37334	2.38845	4.44734	nd
EAA AOA bin (IMG3300043331_1240)	CoxA							0.216347	2.11332	2.88403	2.66421	1.75908	5.4549	4.61315	6.91394	1.83909	1.54991	1.54052								nd	3.27423	3.24107	3.63923	2.0112	3.33836	2.48465	2.90226	2.13673	4.13673	nd
EAA AOA bin (IMG3300043331_1240)	PetB							0	0	0.165397	0.0966176	0.197179	0.584865	0.609435	1.00294	0	0	0								nd	nd	-0.883015	-1.14605	-1.14605	0.116985	-0.435556	0.116985	nd	nd	nd
EAA AOA bin (IMG3300043331_1240)	AccB							0.641464	0	0.198863	0	0.3161	1.17201	1.46549	1.60782	0.363525	0.191478	0.217506								nd	nd	-0.617177	nd	-0.465174	1.11979	0.830282	0.797861	-0.202139	1.11979	nd
EAA AOA bin (IMG3300043331_1240)	Msr
EAA AOA bin (IMG3300043331_1240)	4HBD							0.434404	1.25371	1.8854	1.10136	0.481646	4.64309	5.78923	6.02257	1.47709	0.194505	1.32567								nd	2.52093	2.62785	2.36481	0.14242	3.10589	2.81227	2.70313	1.82049	1.14242	nd
EAA AOA bin (IMG3300043331_1240)	Amt-1
EAA AOA bin (IMG3300043331_1240)	Amt-2							1.20921	4.17591	4.66509	4.28236	4.36975	11.9304	12.4827	16.6698	3.19795	2.16571	2.73345								nd	4.25681	3.93488	4.32393	3.32393	4.46738	3.92076	4.17192	2.93488	4.61938	nd
EAA AOA bin (IMG3300043331_1240)	SSS-1
EAA AOA bin (IMG3300043331_1240)	SSS-2
EAA AOA bin (IMG3300043331_1240)	Ut
EAA AOA bin (IMG3300043331_1240)	ureC
EAA AOA bin (IMG3300043331_1240)	PiT							0	0	0.189288	0	0	0	0	0.286951	0	0	0								nd	nd	-0.688368	nd	nd	nd	nd	-1.68837	nd	nd	nd
EAA AOA bin (IMG3300043331_1240)	AtpA							0.185344	0.989755	0.974869	0.669492	0.685927	1.11408	1.55165	3.04105	0.628095	0.329714	0.564342								nd	2.17987	1.67626	1.64666	0.652501	1.04666	0.912706	1.71733	0.586789	1.90383	nd
EAA AOA bin (IMG3300043331_1240)	PstA							0	0	0	0	0	0.194955	0	0	0	0	0								nd	nd	nd	nd	nd	-1.46798	nd	nd	nd	nd	nd
EAA AOA bin (IMG3300043331_1240)	PstB							0	0	0	0	0	0.219059	0	0	0	0	0								nd	nd	nd	nd	nd	-1.2998	nd	nd	nd	nd	nd
EAA AOA bin (IMG3300043331_1240)	PstC							0	0	0	0	0	0	0	0.157473	0	0	0								nd	nd	nd	nd	nd	nd	nd	-2.55407	nd	nd	nd
EAA AOA bin (IMG3300043331_1240)	GlnB							0	0	0	0	0	0	0	0	0	0	0								nd	nd	nd	nd	nd	nd	nd	nd	nd	nd	nd
EAA AOA bin (IMG3300043331_1529)	RpoB							0.0983923	0.174748	0.152515	0.534554	0.0727284	0	0.149858	0.184964	0.16728	0	0
EAA AOA bin (IMG3300043331_1529)	AmoA							7.59706	12.5931	20.7257	25.4981	18.344	7.21783	8.09959	11.4251	7.74962	3.62837	5.66718								6.27075	6.17122	7.08633	5.57591	7.97857	nd	5.75618	5.94882	5.53379	nd	nd
EAA AOA bin (IMG3300043331_1529)	AmoB							1.71725	2.54159	9.40523	10.7809	6.7698	5.96136	3.48732	6.99443	1.94637	3.07561	4.07597								4.12541	3.86238	5.94644	4.334	6.54045	nd	4.54045	5.24089	3.54045	nd	nd
EAA AOA bin (IMG3300043331_1529)	AmoC							28.3529	37.8967	45.4895	74.743	44.0757	45.8217	39.6219	45.0574	28.3259	20.4168	13.0827								8.17074	7.76065	8.22044	7.12746	9.24325	nd	8.04656	7.92838	7.40371	nd	nd
EAA AOA bin (IMG3300043331_1529)	AmoX							0	0	2.02407	1.18237	1.60867	1.19289	0	1.0228	2.77503	0	0								nd	nd	3.73024	1.14527	4.4672	nd	nd	2.4672	4.05216	nd	nd
EAA AOA bin (IMG3300043331_1529)	AmoY							0	0.519132	0.724932	2.96431	1.72846	0	0	1.09896	0.993893	0	3.56802								nd	1.57082	2.2489	2.47129	4.57082	nd	nd	2.57082	2.57082	nd	nd
EAA AOA bin (IMG3300043331_1529)	AmoZ							0	0	0.946438	1.84289	0.7522	2.78894	1.54992	1.91301	0.865055	0.911292	0								nd	nd	2.63356	1.78556	3.37053	nd	3.37053	3.37053	2.37053	nd	nd
EAA AOA bin (IMG3300043331_1529)	NirK							2.05556	3.16399	3.73855	5.65827	3.84916	2.70409	1.66974	2.70492	1.39789	0.736306	0.836394								4.38485	4.17839	4.61546	3.40395	5.72588	nd	3.47796	3.87027	3.06292	nd	nd
EAA AOA bin (IMG3300043331_1529)	CoxA							0.64397	0.190619	0.798557	0.77747	0.634669	0.823609	0.163468	0	0	0	0.218355								2.71038	0.125413	2.38845	0.540451	3.12541	nd	0.125413	nd	nd	nd	nd
EAA AOA bin (IMG3300043331_1529)	PetB							0.312228	0.369685	0.19359	0.150782	0	0.114093	0.317029	0.293473	0.176943	0.186401	0.211739								1.66598	1.08102	0.344054	-1.82587	nd	nd	1.08102	0.665982	0.0810194	nd	nd
EAA AOA bin (IMG3300043331_1529)	AccB							0.106911	0.189877	0.198863	0.0774445	0	0.351602	0.162832	0.301466	0	0.191478	0								0.119789	0.119789	0.382823	-2.7871	nd	nd	0.119789	0.704751	nd	nd	nd
EAA AOA bin (IMG3300043331_1529)	Msr							0	0	0.107482	0	0	0	0	0.325875	0	0	0								nd	nd	-0.504854	nd	nd	nd	nd	0.817074	nd	nd	nd
EAA AOA bin (IMG3300043331_1529)	4HBD							0.328399	0.388832	1.28957	1.18944	0.485484	0.360007	0.500174	0.205782	0.372215	0	0.222705								1.73883	1.15387	3.07987	1.15387	2.73883	nd	1.73883	0.15387	1.15387	nd	nd
EAA AOA bin (IMG3300043331_1529)	Amt-1							0.773973	0.49093	2.26231	3.44402	1.4711	0.969676	0.505206	1.45496	1.31586	1.18816	1.34967								2.97567	1.49024	3.89078	2.68769	4.33824	nd	1.75327	2.97567	2.97567	nd	nd
EAA AOA bin (IMG3300043331_1529)	Amt-2							0.518416	0	0	0.187766	0	0	0	0.487275	0	0	0								2.39749	nd	nd	-1.5094	nd	nd	nd	1.39749	nd	nd	nd
EAA AOA bin (IMG3300043331_1529)	SSS-1
EAA AOA bin (IMG3300043331_1529)	SSS-2							0.107538	0	0.20003	0	0.158978	0	0.327576	0	0	0	0.218783								0.128234	nd	0.391268	nd	1.12823	nd	1.12823	nd	nd	nd	nd
EAA AOA bin (IMG3300043331_1529)	Ut
EAA AOA bin (IMG3300043331_1529)	UreC							0	0	0	0	0	0	0	0	0	0	0								nd	nd	nd	nd	nd	nd	nd	nd	nd	nd	nd
EAA AOA bin (IMG3300043331_1529)	PiT							0	0	0	0	0	0	0	0	0	0	0								nd	nd	nd	nd	nd	nd	nd	nd	nd	nd	nd
EAA AOA bin (IMG3300043331_1529)	AtpA							0.184094	0.245218	0.399502	0.466742	0.408229	0.807251	0.140194	0.346072	0	0	0								0.903826	0.488789	1.38925	-0.195709	2.48879	nd	-0.0961737	0.903826	nd	nd	nd
EAA AOA bin (IMG3300043331_1529)	PstA							0	0	0	0.260173	0	0	0	0	0	0	0.365353								nd	nd	nd	-1.03886	nd	nd	nd	nd	nd	nd	nd
EAA AOA bin (IMG3300043331_1529)	PstB							0.200555	0.178097	0	0	0.296488	0.439716	0.305459	0	0	0	0.408022								1.02738	0.0273814	nd	nd	2.02738	nd	1.02738	nd	nd	nd	nd
EAA AOA bin (IMG3300043331_1529)	PstC							0	0.331962	0	0	0	0	0	0	0	0	0								nd	0.925741	nd	nd	nd	nd	nd	nd	nd	nd	nd
EAA AOA bin (IMG3300043331_1529)	GlnB							0	0	0.293722	4.47599	2.10097	1.04767	0.721515	0	0	0.848444	0.963776								nd	nd	0.945504	3.0658	4.85239	nd	2.26743	nd	nd	nd	nd
EAA AOA bin (IMG3300043331_179)	RpoB							0.0491961	0.0436871	0.274526	0.178185	0.0727284	0.91683	0.299716	0.369928	0.8364	0.440553	0.700614
EAA AOA bin (IMG3300043331_179)	AmoA							1.51941	6.52145	18.2135	17.9771	8.61044	40.8085	48.2119	43.3203	57.6916	24.945	44.8222								4.94882	7.22184	6.05192	6.65664	6.88742	5.47607	7.32965	6.87166	6.10802	5.82329	5.99945
EAA AOA bin (IMG3300043331_179)	AmoB							1.28543	1.9976	10.5603	10.4754	8.55133	21.1372	28.388	26.5807	43.708	31.6554	30.7281								4.70756	5.51492	5.26556	5.87749	6.87749	4.52699	6.56554	6.16699	5.70756	6.16699	5.45479
EAA AOA bin (IMG3300043331_179)	AmoC
EAA AOA bin (IMG3300043331_179)	AmoX
EAA AOA bin (IMG3300043331_179)	AmoY							0	0	1.09909	1.71211	0.873523	3.88652	6.29968	4.9985	9.04122	2.11655	3.60639								nd	nd	2.00129	3.26433	3.58625	2.08375	4.39361	3.75618	3.43425	2.26433	2.36386
EAA AOA bin (IMG3300043331_179)	AmoZ							0	0	2.20836	4.05436	0.7522	10.0402	6.19969	6.21727	15.571	12.7581	9.3165								nd	nd	3.00796	4.50803	3.37053	3.45299	4.37053	4.07097	4.21852	4.85595	3.7331
EAA AOA bin (IMG3300043331_179)	NirK
EAA AOA bin (IMG3300043331_179)	CoxA
EAA AOA bin (IMG3300043331_179)	PetB							0.102332	0	0.317242	0.148255	0	2.01925	1.09101	0.577108	0.521933	0.183277	0.62457								1.05664	nd	0.208638	-0.265293	nd	1.1391	1.86399	0.641598	-0.68033	-1.26529	-0.165757
EAA AOA bin (IMG3300043331_179)	AccB							0	0	0.196568	0.229653	0	0.463393	0.160953	0.496646	0.179665	0.189268	0								nd	nd	-0.481917	0.36608	nd	-0.984417	-0.896954	0.424974	-2.21888	-1.21888	nd
EAA AOA bin (IMG3300043331_179)	Msr
EAA AOA bin (IMG3300043331_179)	4HBD
EAA AOA bin (IMG3300043331_179)	Amt-1							0.222029	0.295748	3.37276	2.41251	3.11821	4.86797	10.9904	7.72159	15.6654	9.74254	16.9391								2.17413	2.75909	3.61891	3.75909	5.42206	2.40859	5.1965	4.38358	4.22724	4.46691	4.59559
EAA AOA bin (IMG3300043331_179)	Amt-2							0	0	0	0	0	0.142414	0.197862	0.122107	0	0.23267	0.264298								nd	nd	nd	nd	nd	-2.68656	-0.5991	-1.5991	nd	-0.921028	-1.40646
EAA AOA bin (IMG3300043331_179)	SSS-1
EAA AOA bin (IMG3300043331_179)	SSS-2							0	0	0.0666767	0.233697	0	0.353666	0.818941	0.404314	1.09698	0.192602	0.437565								nd	nd	-2.04169	0.391268	nd	-1.37427	1.45016	0.128234	0.391268	-1.19369	-0.679121
EAA AOA bin (IMG3300043331_179)	Ut
EAA AOA bin (IMG3300043331_179)	UreC							0	0	0.0594621	0	0	0	0	0.0901417	0.163047	0	0.19511								nd	nd	-2.2069	nd	nd	nd	nd	-2.03698	-2.35891	nd	-1.84433
EAA AOA bin (IMG3300043331_179)	PiT							0	0	0	0	0	0	0	0	0	0	0.412539								nd	nd	nd	nd	nd	nd	nd	nd	nd	nd	-0.76409
EAA AOA bin (IMG3300043331_179)	AtpA							0.184713	0.246043	0.229054	0.468311	0.136534	1.72117	2.95397	1.73617	0.94211	1.4887	0.187896								1.90867	2.49363	-0.261257	1.39409	0.908668	0.908668	3.30099	2.2306	0.171702	1.75666	-1.89869
EAA AOA bin (IMG3300043331_179)	PstA
EAA AOA bin (IMG3300043331_179)	PstB
EAA AOA bin (IMG3300043331_179)	PstC
EAA AOA bin (IMG3300043331_179)	GlnB							0	0	0.293722	1.02948	0	2.07728	1.44303	1.78107	8.05396	1.69689	1.92755								nd	nd	0.0975075	2.53047	nd	1.17997	2.26743	2.26743	3.26743	1.9455	1.46008
EAA AOA bin (IMG3300043331_689)	RpoB							0.147456	0.305536	0.0304757	0.0356051	0	0	0.0748621	0	0	0	0
EAA AOA bin (IMG3300043331_689)	AmoA							5.57118	8.77023	4.71038	4.76944	1.49747	1.94326	1.54278	2.85629	0.861068	0	0.515198								5.23962	4.8432	7.27204	7.06559	nd	nd	4.36515	nd	nd	nd	nd
EAA AOA bin (IMG3300043331_689)	AmoB							3.84074	5.5095	2.74772	3.85224	0.436761	0.971631	0.449977	1.66617	0.50229	0	0								4.70302	4.17251	6.49444	6.75747	nd	nd	2.58755	nd	nd	nd	nd
EAA AOA bin (IMG3300043331_689)	AmoC							22.2147	42.3093	33.1656	33.6661	9.93864	13.7785	9.79419	11.5391	5.46641	9.42315	2.97335								7.23508	7.11349	10.0878	9.885	nd	nd	7.03155	nd	nd	nd	nd
EAA AOA bin (IMG3300043331_689)	AmoX							0	0.473771	1.65397	5.02412	1.57743	0	0	1.00294	0	0	0								nd	0.632849	5.76213	7.14064	nd	nd	nd	nd	nd	nd	nd
EAA AOA bin (IMG3300043331_689)	AmoY							0.662073	0.587933	2.05252	1.43879	1.95753	3.62898	2.01677	0	0	0	0								2.1667	0.94431	6.07359	5.33663	nd	nd	4.75167	nd	nd	nd	nd
EAA AOA bin (IMG3300043331_689)	AmoZ							1.78706	4.36409	1.93904	2.91267	0.660468	0	0.680453	0	0.75956	0	0								3.59923	3.83627	5.99154	6.35411	nd	nd	3.18419	nd	nd	nd	nd
EAA AOA bin (IMG3300043331_689)	NirK							1.27833	6.92563	1.2133	0.995161	0.609282	1.40136	1.29373	0.411017	0.233565	0.246049	0								3.1159	4.50253	5.31513	4.80478	nd	nd	4.11116	nd	nd	nd	nd
EAA AOA bin (IMG3300043331_689)	CoxA							0.432694	0.57636	0.268282	0.235077	0.159917	0.23717	0.494266	0.203351	0	0	0								1.55306	0.915627	3.13802	2.72298	nd	nd	2.72298	nd	nd	nd	nd
EAA AOA bin (IMG3300043331_689)	PetB							0.207758	0.27674	0.128816	0	0	0.227755	0.31643	0.0976393	0	0	0								0.494618	-0.142812	2.07958	nd	nd	nd	2.07958	nd	nd	nd	nd
EAA AOA bin (IMG3300043331_689)	AccB							0	0.0943877	0	0	0	0	0.161887	0.0999056	0	0	0								nd	-1.69467	nd	nd	nd	nd	1.11268	nd	nd	nd	nd
EAA AOA bin (IMG3300043331_689)	Msr							0	0	0	0	0	0	0	0	0	0	0								nd	nd	nd	nd	nd	nd	nd	nd	nd	nd	nd
EAA AOA bin (IMG3300043331_689)	4HBD							0.108601	0	0.202007	0.236007	0.321097	0	0	0.102077	0	0	0								-0.441252	nd	2.72867	2.72867	nd	nd	nd	nd	nd	nd	nd
EAA AOA bin (IMG3300043331_689)	Amt-1							0.87399	1.35821	0.609634	1.02879	0	0.119764	0.49918	0.513431	0	0.195665	0								2.56733	2.15229	4.32221	4.85273	nd	nd	2.73725	nd	nd	nd	nd
EAA AOA bin (IMG3300043331_689)	Amt-2							0	0.119312	0	0	0	0	0	0	0	0	0								nd	-1.35661	nd	nd	nd	nd	nd	nd	nd	nd	nd
EAA AOA bin (IMG3300043331_689)	SSS-1							0.0713664	0.74826	0.403981	0.291856	0.228034	0	0	0	0	0	0								-1.04697	1.2922	3.72856	3.0351	nd	nd	nd	nd	nd	nd	nd
EAA AOA bin (IMG3300043331_689)	SSS-2							0	0	0	0	0	0	0.164755	0	0	0	0								nd	nd	nd	nd	nd	nd	1.13802	nd	nd	nd	nd
EAA AOA bin (IMG3300043331_689)	Ut
EAA AOA bin (IMG3300043331_689)	UreC							0	0	0	0	0	0	0	0	0	0	0								nd	nd	nd	nd	nd	nd	nd	nd	nd	nd	nd
EAA AOA bin (IMG3300043331_689)	PiT							0	0.289605	0	0	0	0	0	0	0	0	0								nd	-0.0772552	nd	nd	nd	nd	nd	nd	nd	nd	nd
EAA AOA bin (IMG3300043331_689)	AtpA							0	0.162933	0	0.0664548	0.135622	0	0.419178	0	0	0	0								nd	-0.907063	nd	0.900292	nd	nd	2.48525	nd	nd	nd	nd
EAA AOA bin (IMG3300043331_689)	PstA							0	0	0	0	0	0	0	0	0	0	0								nd	nd	nd	nd	nd	nd	nd	nd	nd	nd	nd
EAA AOA bin (IMG3300043331_689)	PstB							0	0	0	0	0	0	0	0	0	0	0								nd	nd	nd	nd	nd	nd	nd	nd	nd	nd	nd
EAA AOA bin (IMG3300043331_689)	PstC							0	0	0	0	0	0	0	0.157473	0	0	0								nd	nd	nd	nd	nd	nd	nd	nd	nd	nd	nd
EAA AOA bin (IMG3300043331_689)	GlnB							0	0	0.592553	0.692286	0	0	0	0	0	0	0								nd	nd	4.28121	4.28121	nd	nd	nd	nd	nd	nd	nd
EAA AOA bin (IMG3300043331_864)	RpoB							0	0	0.122012	0	0.145457	0.107862	0.224787	0.046241	0.16728	0.0881106	0.200175
EAA AOA bin (IMG3300043331_864)	AmoA							0	0.224878	3.76831	6.05352	5.98987	12.77	11.1852	5.23652	4.73588	9.97802	4.12158								nd	nd	4.94882	nd	5.36386	6.88742	5.63688	6.82329	4.82329	6.82329	4.36386
EAA AOA bin (IMG3300043331_864)	AmoB							0	0	4.76272	4.70829	6.11466	10.0402	11.2494	4.44311	8.03664	11.1119	4.20745								nd	nd	5.28669	nd	5.39361	6.54045	5.64515	6.58625	5.58625	6.97857	4.39361
EAA AOA bin (IMG3300043331_864)	AmoC							2.07927	1.0551	15.6546	14.8467	16.6866	30.2834	43.8837	13.4014	25.7553	24.4719	15.7121								nd	nd	7.00342	nd	6.84196	8.13319	7.60898	8.17899	7.26646	8.11759	6.29447
EAA AOA bin (IMG3300043331_864)	AmoX							0	0	1.34938	0.788247	3.21733	1.19289	0.828671	1.0228	0	1.9489	1.10691								nd	nd	3.4672	nd	4.4672	3.4672	1.88224	4.4672	nd	4.4672	2.4672
EAA AOA bin (IMG3300043331_864)	AmoY							0	0	1.26192	0	2.00587	3.71859	2.06656	0.637669	3.46022	2.43011	1.38022								nd	nd	3.37053	nd	3.78556	5.10749	3.2006	3.78556	4.37053	4.78556	2.78556
EAA AOA bin (IMG3300043331_864)	AmoZ							0	0	1.41966	0.995161	0.67698	2.00804	6.27718	1.29128	0	0.820163	0								nd	nd	3.54045	nd	2.21852	4.21852	4.80349	4.80349	nd	3.21852	nd
EAA AOA bin (IMG3300043331_864)	NirK							0.156114	0.138632	1.9359	1.58321	3.69262	7.53014	6.65762	2.93473	3.7158	3.35521	1.27043								nd	nd	3.98791	nd	4.66598	6.12541	4.88837	5.98791	4.47334	5.25094	2.66598
EAA AOA bin (IMG3300043331_864)	CoxA							0	0	0.133877	0.0782052	0.159602	0.591759	0.164432	0.608855	0.367096	0.193359	0								nd	nd	0.133892	nd	0.133892	2.45582	-0.451071	3.71885	1.13389	1.13389	nd
EAA AOA bin (IMG3300043331_864)	PetB							0	0	0.063213	0	0.452157	0	0	0	0	0	0								nd	nd	-0.948728	nd	1.63623	nd	nd	nd	nd	nd	nd
EAA AOA bin (IMG3300043331_864)	AccB							0	0	0	0.244211	0.249195	0.184789	0.256736	0.158439	0	0	0.342939								nd	nd	nd	nd	0.776685	0.776685	0.191723	1.77669	nd	nd	0.776685
EAA AOA bin (IMG3300043331_864)	Msr							0	0	0	0.125178	0	0	0	0.32485	0	0	0								nd	nd	nd	nd	nd	nd	nd	2.81253	nd	nd	nd
EAA AOA bin (IMG3300043331_864)	4HBD							0	0	0	0	0	0.236704	0.328864	0	0	0	0								nd	nd	nd	nd	nd	1.13389	0.548929	nd	nd	nd	nd
EAA AOA bin (IMG3300043331_864)	Amt-1							0	0.0974021	2.58429	1.9069	2.10796	3.96798	3.67526	1.54644	2.98366	1.76802	1.3389								nd	nd	4.40467	nd	3.85719	5.20114	4.03122	5.06364	4.15675	4.32667	2.74171
EAA AOA bin (IMG3300043331_864)	Amt-2
EAA AOA bin (IMG3300043331_864)	SSS-1
EAA AOA bin (IMG3300043331_864)	SSS-2							0	0.095496	0.533413	0.389496	0.635911	0.589443	0.163788	0.101079	0.18283	0.577805	0								nd	nd	2.12823	nd	2.12823	2.45016	-0.456729	1.12823	0.128234	2.7132	nd
EAA AOA bin (IMG3300043331_864)	Ut
EAA AOA bin (IMG3300043331_864)	UreC							0	0	0.0597751	0.0698359	0	0	0.146835	0	0	0	0								nd	nd	-1.0294	nd	nd	nd	-0.614367	nd	nd	nd	nd
EAA AOA bin (IMG3300043331_864)	PiT							0	0	0	0.118472	0	0	0	0	0.278053	0	0								nd	nd	nd	nd	nd	nd	nd	nd	0.733096	nd	nd
EAA AOA bin (IMG3300043331_864)	AtpA							0	0	0.0571674	0.0667893	0.136305	0.101076	0.561717	0.086663	0	0.165133	0								nd	nd	-1.09376	nd	-0.093755	-0.093755	1.32128	0.906245	nd	0.906245	nd
EAA AOA bin (IMG3300043331_864)	PstA
EAA AOA bin (IMG3300043331_864)	PstB							0	0	0	0	0	0	0.610918	0	0	0.359195	0								nd	nd	nd	nd	nd	nd	1.44242	nd	nd	2.02738	nd
EAA AOA bin (IMG3300043331_864)	PstC							0	0	0	0	0	0	0	0	0	0	0								nd	nd	nd	nd	nd	nd	nd	nd	nd	nd	nd
EAA AOA bin (IMG3300043331_864)	GlnB							0	0	0	3.44651	3.5138	2.07728	0.727789	1.33968	0.812399	0.855822	0.963776								nd	nd	nd	nd	4.59437	4.26743	1.69496	4.85657	2.27992	3.27992	2.26743
