# Supplementary material for: Nitrogen and phosphorous acquisition strategies drive coexistence patterns among archaeal lineages in soil
Source: ISME J. 2023 Aug 18;17(11):1839–50. doi: 10.1038/s41396-023-01493-y (PMC10579303; doi:10.1038/s41396-023-01493-y)
Supplement: Supplementary file 16 — Supplemental Table S16-25 [file 41396_2023_1493_MOESM16_ESM.xlsx]

## Sheet: Table S16
Table S16. Gene expressions of the genome bin "EAA AOA bin (IMG3300043331_1378)" affiliated to Nitrososphaeraceae AOA lineage. The expression is estimated by reads per kilobase per million reads mapped (RPKM). Protein annotaion is based on arCOGs and UniRef databases. Expressions of homologous genes in Nitrososphaera viennensis EN76 are also shown for comparison purpose and annotated based on Rey…
	RPKM (IMG3300043331_1378)											EN76			arCOG				UniRef50-annotation
gene ID	EAA2017_July_plot3_rep2	EAA2017_July_plot3_rep3	EAA2017_Dec_plot3_rep1	EAA2017_Dec_plot3_rep2	EAA2017_Dec_plot3_rep3	EAA2017_July_plot5_rep1	EAA2017_July_plot5_rep2	EAA2017_July_plot5_rep3	EAA2017_Dec_plot5_rep1	EAA2017_Dec_plot5_rep2	EAA2017_Dec_plot5_rep3	EN76-Locus Tag	Protein Product	RPKM	arCOG-ID	arCOG-annotation	arCOG-category1	arCOG-category2
PNAHNJBD_00001	0	0	0	0	0	0.136912	0	0.117389	0	0	0				arCOG01377	Phosphodiesterase of AP superfamily	General function prediction only	POORLY CHARACTERIZED	Type I phosphodiesterase/nucleotide pyrophosphatase
PNAHNJBD_00002	0	0	0	0	0	0	0.39019	0.240798	0	0	0				NA	NA	NA	NA	hypothetical protein
PNAHNJBD_00003	0	0	0	0	0	0	0	0	0	0	0				arCOG01402	SAM-dependent methyltransferase	Secondary metabolites biosynthesis, transport and catabolism	METABOLISM	Putative methyltransferase FkbM family
PNAHNJBD_00004	0	0	0	0	0	0	0	0	0	0	0				NA	NA	NA	NA	hypothetical protein
PNAHNJBD_00005	0	0	0	0	0	0	0	0	0	0	0.334724				arCOG01402	SAM-dependent methyltransferase	Secondary metabolites biosynthesis, transport and catabolism	METABOLISM	Putative methyltransferase FkbM family
PNAHNJBD_00006	0	0	0	0	0	0	0	0.166081	0	0	0				arCOG01402	SAM-dependent methyltransferase	Secondary metabolites biosynthesis, transport and catabolism	METABOLISM	Putative methyltransferase FkbM family
PNAHNJBD_00007	0	0	0	0	0	0.159368	0	0	0	0	0				NA	NA	NA	NA	hypothetical protein
PNAHNJBD_00008	0	0	0	0	0	0	0	0	0	0	0				NA	NA	NA	NA	hypothetical protein
PNAHNJBD_00009	0.157456	0	0	0	0	0	0	0	0	0	0	NVIE_028790	hypothetical protein	8.51496	arCOG02038	Sugar-specific transcriptional regulator TrmB	Transcription	INFORMATION STORAGE AND PROCESSING	putative protein
PNAHNJBD_00010	0	0	0	0	0	1.43431	0	0	0	0	0	NVIE_028800	hypothetical protein	3.20428	arCOG13015	Uncharacterized protein, DUF4242 family	Function unknown	POORLY CHARACTERIZED	putative protein
PNAHNJBD_00011	0	0	0	0.780519	0	0.393733	1.64109	0.675179	0	0	0.730706				NA	NA	NA	NA	hypothetical protein
PNAHNJBD_00012	0	0	0	0	0	0	0	0	0	0	0	NVIE_002130	hypothetical protein	448.822	arCOG08750	Membrane associated Zn finger protein	Function unknown	POORLY CHARACTERIZED	putative protein
PNAHNJBD_00013	0	0	0	0	0	0	0	0.150149	0.271587	0	0	NVIE_019010	tellurium ion resistance family protein	6.86852	arCOG09430	Membrane protein TerC, possibly involved in tellurium resistance	Inorganic ion transport and metabolism	METABOLISM	TerC family protein
PNAHNJBD_00014	0.398204	0.176806	0.123448	0	0	3.05571	6.06491	3.36855	0.676999	0.356592	0				NA	NA	NA	NA	CDC48_N domain-containing protein
PNAHNJBD_00015	0	0	0	0	0	0	2.39131	0	0	0	0				NA	NA	NA	NA	hypothetical protein
PNAHNJBD_00016	0	0.242778	0.254267	0.198042	0	1.34868	2.08198	3.21214	0.929611	0.489649	1.39052				NA	NA	NA	NA	FtsH protease regulator HflK
PNAHNJBD_00017	0	0	0	0	0	0	0	0	0	0	0	NVIE_014070	hypothetical protein	78.7932	arCOG11941	GIY-YIG superfamily nuclease	Defense mechanisms	CELLULAR PROCESSES AND SIGNALING	putative protein
PNAHNJBD_00018	0	0	0	0.0904692	0	0	0	0	0	0	0	NVIE_017980	major facilitator superfamily transporter	18.0009	NA	NA	NA	NA	Sugar phosphate permease
PNAHNJBD_00019	0	0	0	0	0	0	0	0.203351	0	0	0	NVIE_030170	hypothetical protein	290.018	arCOG01631	Protein lysine SAM-dependent methyltransferase	Posttranslational modification, protein turnover, chaperones	CELLULAR PROCESSES AND SIGNALING	DOT1 domain-containing protein
PNAHNJBD_00020	0	0	0	0	0	0	0	0	0	0	0	NVIE_030140	putative rieske (2Fe-2S) domain protein	617.374	arCOG02852	Ferredoxin subunit of nitrite reductase or ring-hydroxylating dioxygenase	Inorganic ion transport and metabolism	METABOLISM	Naphthalene 1,2-dioxygenase/salicylate 5-hydroxylase systems, ferredoxin component
PNAHNJBD_00021	0	0	0	0	1.45067	0	0	0	0	0	0				NA	NA	NA	NA	hypothetical protein
PNAHNJBD_00022	0.490644	0	0	0	0	0.268933	0	0	0.41708	0	0	NVIE_030120	DedA family protein	430.539	arCOG03117	Uncharacterized membrane-associated protein, DedA family	Function unknown	POORLY CHARACTERIZED	DedA family protein
PNAHNJBD_00023	0	0	0	0	0	0	0	0.323832	0	0	0	NVIE_030110	ornithine carbamoyltransferase	421.679	arCOG00912	Ornithine carbamoyltransferase	Amino acid transport and metabolism	METABOLISM	Ornithine carbamoyltransferase
PNAHNJBD_00024	0.113303	0.100615	0	0	0	0.124208	0.345137	0.638984	0.192631	0	0.230511				arCOG01227	Signal recognition particle GTPase	Intracellular trafficking, secretion, and vesicular transport	CELLULAR PROCESSES AND SIGNALING	Signal recognition particle receptor FtsY
PNAHNJBD_00025	0	0	0	0	0	2.33191	0	0	0	0	0	NVIE_030090	putative prefoldin subunit alpha (modular protein)	625.992	arCOG01341	Predicted prefoldin, molecular chaperone implicated in de novo protein folding	Posttranslational modification, protein turnover, chaperones	CELLULAR PROCESSES AND SIGNALING	Prefoldin subunit alpha
PNAHNJBD_00026	0	0	0	0	0	0	0	0	0	0	0	NVIE_030080	hypothetical protein	261.379	arCOG00570	Geranylgeranyl reductase, flavoprotein	Lipid transport and metabolism	METABOLISM	hypothetical protein
PNAHNJBD_00027	0	0	0	0	0	0	0	0	0	0	0	NVIE_030070	conserved protein of unknown function	65.3448	NA	NA	NA	NA	putative protein
PNAHNJBD_00028	0	0	0	0	0	0	0	0	0	0	0	NVIE_012770	putative aconitase subunit 1	296.112	arCOG04278	Mevalonate 5-phosphate dehydratase, subunit 1	Lipid transport and metabolism	METABOLISM	Putative aconitase subunit 1
PNAHNJBD_00029	0	0	0	0	0	0	0	0	0	0	0				arCOG04279	Mevalonate 5-phosphate dehydratase, subunit 2	Lipid transport and metabolism	METABOLISM	hypothetical protein
PNAHNJBD_00030	0	0	0	0	0	0	0	0	0	0	0	NVIE_012790	hypothetical protein	352.139	arCOG08817	Zn finger containing protein	Function unknown	POORLY CHARACTERIZED	TFIIB-type domain-containing protein
PNAHNJBD_00031	0	0.580934	0	0	0	0	0	0.922342	0	0	0	NVIE_005260	putative transcriptional regulator, AsnC family	448.822	arCOG01580	DNA-binding transcriptional regulator, Lrp family	Transcription	INFORMATION STORAGE AND PROCESSING	HTH asnC-type domain-containing protein
PNAHNJBD_00032	0	0	0.105813	0	0	0	0	0	0	0	0	NVIE_012800	putative PP-loop superfamily ATPase	176.069	arCOG00042	tRNA(Ile)-lysidine synthase TilS/MesJ	Translation, ribosomal structure and biogenesis	INFORMATION STORAGE AND PROCESSING	tRNA 2-thiocytidine biosynthesis protein TtcA
PNAHNJBD_00033	0	0	0	0.379109	0	0	0	0.491916	0.889771	0	0	NVIE_013010	4Fe-4S ferredoxin iron-sulfur binding domain-containing protein	596.344	arCOG04548	Ferredoxin	Energy production and conversion	METABOLISM	Ferredoxin-2
PNAHNJBD_00034	0	0	0.0979074	0	0	0	0	0	0	0	0	NVIE_013020	diphthamide biosynthesis protein	263.197	arCOG04112	Diphthamide synthase subunit DPH2	Translation, ribosomal structure and biogenesis	INFORMATION STORAGE AND PROCESSING	2-(3-amino-3-carboxypropyl)histidine synthase
PNAHNJBD_00035	0	0	0	0	0	2.15147	1.99276	2.45958	0	2.34332	2.66186	NVIE_013040	hypothetical protein	2336.28	arCOG08662	Uncharacterized conserved metal-binding protein	Function unknown	POORLY CHARACTERIZED	putative protein
PNAHNJBD_00036	0	0	0	0	0	0	0	0.853738	0	0	0	NVIE_013050	hypothetical protein	1045.52	arCOG08790	Uncharacterized protein	Function unknown	POORLY CHARACTERIZED	putative protein
PNAHNJBD_00037	0	0	0	0	0	0	0.183142	0.226045	0	0	0	NVIE_013060	UbiD family decarboxylase	274.374	arCOG01671	3-polyprenyl-4-hydroxybenzoate decarboxylase or trans-anhydromevalonate decarboxylase	Coenzyme transport and metabolism	METABOLISM	UbiD family decarboxylase
PNAHNJBD_00038	0	0	0	0	0	0	0.760871	0	0	0	0	NVIE_013070	hypothetical protein	2683.69	hypothetical	NA	NA	NA	putative protein
PNAHNJBD_00039	0	0	0	0	0	0	0	0	0	0	0	NVIE_013080	hypothetical protein	903.888	hypothetical	NA	NA	NA	putative protein
PNAHNJBD_00041	0	0.292206	0	0.238362	0	1.4429	0	0.309288	0	0.589338	0	NVIE_013120	protein of unknown function	975.501	arCOG03788	LEA14-like desiccation related protein	Defense mechanisms	CELLULAR PROCESSES AND SIGNALING	putative protein
PNAHNJBD_00042	0	0	0	0	0	0	0	0	0	0	0	NVIE_013130	Copper resistance protein CopD	187.403	arCOG05392	Uncharacterized membrane protein	Function unknown	POORLY CHARACTERIZED	Putative copper resistance protein
PNAHNJBD_00043	0	0	0	0	0	0.172611	0.239816	0.443993	0	0	0	NVIE_013140	RNA 3'-terminal-phosphate cyclase	143.013	arCOG04125	RNA 3'-terminal phosphate cyclase	Translation, ribosomal structure and biogenesis	INFORMATION STORAGE AND PROCESSING	RNA 3'-terminal phosphate cyclase
PNAHNJBD_00045	0.343451	1.21996	0.425897	0.373185	0.761603	5.83586	7.58493	7.58627	4.08738	0.615122	3.49369				hypothetical	NA	NA	NA	putative protein
PNAHNJBD_00046	0	0	0	0	0	0	0	0	0	0	0				NA	NA	NA	NA	hypothetical protein
PNAHNJBD_00047	0	0	0	0	0	0.814069	0	0	0	0	0				NA	NA	NA	NA	hypothetical protein
PNAHNJBD_00048	0	0	0.12906	0	0	0.114093	0.475544	0.391297	0	0	0	NVIE_011580	NADH-quinone oxidoreductase subunit N	515.561	arCOG01540	NADH dehydrogenase subunit N	Energy production and conversion	METABOLISM	NADH-quinone oxidoreductase subunit N
PNAHNJBD_00049	0	0	0	0	0	0.347211	0.964793	0.520977	0.134619	0.141815	0	NVIE_011590	NADH-quinone oxidoreductase subunit L	600.491	arCOG01539	NADH dehydrogenase subunit L	Energy production and conversion	METABOLISM	NADH-quinone oxidoreductase subunit L
PNAHNJBD_00050	0	0.164582	0	0.0671272	0.136994	0.406348	0.282279	0.348406	0	0.165969	0	NVIE_011600	NADH-quinone oxidoreductase subunit M	530.056	arCOG01539	NADH dehydrogenase subunit L	Energy production and conversion	METABOLISM	Hydrogenase-4 component B
PNAHNJBD_00051	0	0	0	0	0	0.596447	0	0	0	0	0	NVIE_011610	NADH-quinone oxidoreductase subunit K	666.287	arCOG03073	NADH dehydrogenase subunit 4L (K,kappa)	Energy production and conversion	METABOLISM	F(420)H(2) dehydrogenase subunit K
PNAHNJBD_00052	0	0	0	0	0	0.93639	0	0.267623	0	0	0	NVIE_011620	NADH-quinone oxidoreductase subunit J	803.414	arCOG04654	NADH dehydrogenase subunit J	Energy production and conversion	METABOLISM	NADH-quinone oxidoreductase subunit J
PNAHNJBD_00053	0	0	0	0	0	0	0	0	0	0	0	NVIE_011630	NADH-quinone oxidoreductase subunit I	639.145	arCOG01543	NADH dehydrogenase subunit I	Energy production and conversion	METABOLISM	F(420)H(2) dehydrogenase subunit I
PNAHNJBD_00054	0	0.11455	0	0	0	0.848466	0.392938	0	0	0	0	NVIE_011640	NADH-quinone oxidoreductase subunit H	519.147	arCOG01546	NADH dehydrogenase subunit H	Energy production and conversion	METABOLISM	NADH-quinone oxidoreductase subunit H
PNAHNJBD_00055	0	0	0	0	0	1.24208	0.862843	1.06497	0	0	0	NVIE_011650	NADH-quinone oxidoreductase subunit D	781.445	arCOG01548	NADH dehydrogenase subunit D	Energy production and conversion	METABOLISM	NADH-quinone oxidoreductase subunit D
PNAHNJBD_00056	0	0	0	0.33172	0	1.25502	2.44113	0.860853	0	0	0				NA	NA	NA	NA	NAD(P)H-quinone oxidoreductase subunit J, chloroplastic
PNAHNJBD_00057	0	0	0	0	0	2.10143	1.94641	1.50149	0	0	0	NVIE_011660	NADH-quinone oxidoreductase subunit B	1652	arCOG01554	F420H2 dehydrogenase subunit, related to NADH:ubiquinone oxidoreductase 20 kD subunit	Energy production and conversion	METABOLISM	NAD(P)H-quinone oxidoreductase subunit K
PNAHNJBD_00058	0	0	0	0	0	0	0	0	0	0	0	NVIE_011670	NADH-quinone oxidoreductase subunit A	330.842	arCOG01557	NADH dehydrogenase subunit A	Energy production and conversion	METABOLISM	F(420)H(2) dehydrogenase subunit A
PNAHNJBD_00059	0	0.131532	0	0.0268238	0.0547423	0.527719	0.225595	0.522081	0.0629555	0.132641	0				NA	NA	NA	NA	putative protein
PNAHNJBD_00060	0	0	0	0	0.298668	0.221475	0.61541	0.569682	0	0	0	NVIE_028580	ABC efflux transporter, ATP-binding protein	2164.77	arCOG00922	ABC-type antimicrobial peptide transport system, ATPase component	Defense mechanisms	CELLULAR PROCESSES AND SIGNALING	putative ABC transporter ATP-binding protein
PNAHNJBD_00061	0	0	0.239942	0	0	0	0.196469	0	0	0	0	NVIE_028560	ABC efflux transporter, FtsX-domain permease protein	694.581	arCOG02312	ABC-type antimicrobial peptide transport system, permease component	Defense mechanisms	CELLULAR PROCESSES AND SIGNALING	Macrolide export ATP-binding/permease protein MacB
PNAHNJBD_00062	0.135684	0	0	0	0	0	0.206656	0	0	0	0	NVIE_011700	putative digeranylgeranylglycerophospholipid reductase	153.277	arCOG00570	Geranylgeranyl reductase, flavoprotein	Lipid transport and metabolism	METABOLISM	Geranylgeranyl reductase
PNAHNJBD_00063	0	0	0	0	0	0.131819	0.366283	0	0	0	0	NVIE_011710	putative TldD/pmbA family protein	235.568	arCOG00322	Inactivated Zn-dependent protease, component of TldD/TldE system	Posttranslational modification, protein turnover, chaperones	CELLULAR PROCESSES AND SIGNALING	putative protein
PNAHNJBD_00064	0	0	0	0	0	0.127629	0	0.10943	0	0	0	NVIE_011720	putative protease TldD	393.44	arCOG00321	Zn-dependent protease, component of TldD/TldE system	Posttranslational modification, protein turnover, chaperones	CELLULAR PROCESSES AND SIGNALING	Metalloprotease TldD
PNAHNJBD_00065	0	0	0	0	0	0.161072	0.671357	0.138105	0	0.263154	0	NVIE_006730	succinyl-CoA ligase (ADP-forming) beta subunit	849.223	arCOG01337	Succinyl-CoA synthetase, beta subunit	Energy production and conversion	METABOLISM	Succinate-CoA ligase, beta subunit
PNAHNJBD_00066	0	0	0	0.128408	0.262057	0.194326	0	0.333233	0.301374	0	0	NVIE_006720	succinyl-CoA ligase (ADP-forming) alpha subunit	962.071	arCOG01339	Succinyl-CoA synthetase, alpha subunit	Energy production and conversion	METABOLISM	Succinate--CoA ligase [ADP-forming] subunit alpha
PNAHNJBD_00067	0	0	0	0	0	0	0	0	0	0	0				NA	NA	NA	NA	putative protein
PNAHNJBD_00068	0	0	0	0	0	0.114309	0	0.0980098	0	0	0				NA	NA	NA	NA	hypothetical protein
PNAHNJBD_00069	0	0	0	0	0	0	0	0	0	0	0				NA	NA	NA	NA	hypothetical protein
PNAHNJBD_00070	0	0	0	0	0	0	0.266123	0.0821163	0	0	0				NA	NA	NA	NA	putative protein
PNAHNJBD_00071	0	0	0.0411993	0	0	0	0.101204	0	0	0	0				NA	NA	NA	NA	putative protein
PNAHNJBD_00072	0	0	0	0	0	0	0	0	0	0	0				NA	NA	NA	NA	hypothetical protein
PNAHNJBD_00073	0	0	0	0	0	0	0	0	0	0	0				NA	NA	NA	NA	hypothetical protein
PNAHNJBD_00074	0	0	0	0	0	0	0	0	0	0	0				NA	NA	NA	NA	hypothetical protein
PNAHNJBD_00075	0	0	0	0	0	0	0	0	0	0	0	NVIE_026660	putative terminase, large subunit	10.5561	NA	NA	NA	NA	putative protein
PNAHNJBD_00076	0	0	0	0	0	0	0	0	0	0	0				NA	NA	NA	NA	hypothetical protein
PNAHNJBD_00077	0	0	0	0	0	0	0	0	0	0	0				NA	NA	NA	NA	hypothetical protein
PNAHNJBD_00078	0	0	0	0	0	0	0	0	0	0	0				NA	NA	NA	NA	hypothetical protein
PNAHNJBD_00079	0	0	0	0	0	0	0	0	0	0	0				NA	NA	NA	NA	hypothetical protein
PNAHNJBD_00080	0	0	0	0	0	0	0	0	0	0	0				NA	NA	NA	NA	hypothetical protein
PNAHNJBD_00081	0	0	0	0	0	0	0	0	0	0	0				NA	NA	NA	NA	hypothetical protein
PNAHNJBD_00082	0	0	0	0	0	0	0	0	0	0	0				NA	NA	NA	NA	hypothetical protein
PNAHNJBD_00083	0	0	0	0	0	0	0	0	0	0	0				NA	NA	NA	NA	hypothetical protein
PNAHNJBD_00084	0	0	0	0	0	0	0	0	0	0	0				NA	NA	NA	NA	hypothetical protein
PNAHNJBD_00085	0	0	0	0	0	0	0	0	0	0	0				NA	NA	NA	NA	hypothetical protein
PNAHNJBD_00086	0	0	0	0	0	0	0	0	0	0	0				NA	NA	NA	NA	hypothetical protein
PNAHNJBD_00087	0	0	0	0	0	0	0	0	0	0	0				NA	NA	NA	NA	hypothetical protein
PNAHNJBD_00088	0	0	0	0	0	0	0	0.0689142	0	0	0				NA	NA	NA	NA	hypothetical protein
PNAHNJBD_00089	0	0	0	0	0	0	0	0	0	0	0				NA	NA	NA	NA	hypothetical protein
PNAHNJBD_00090	0	0	0	0	0	0	0	0	0	0	0				NA	NA	NA	NA	hypothetical protein
PNAHNJBD_00091	0	0	0	0	0	0	0	0	0	0	0				NA	NA	NA	NA	hypothetical protein
PNAHNJBD_00092	0	0	0	0	0	0	0	0	0	0	0				NA	NA	NA	NA	hypothetical protein
PNAHNJBD_00093	0	0	0	0	0	0	0	0	0	0	0				NA	NA	NA	NA	hypothetical protein
PNAHNJBD_00094	0	0	0	0	0	0	0	0	0	0	0				NA	NA	NA	NA	hypothetical protein
PNAHNJBD_00095	0	0	0	0	0	0	0	0	0	0	0				NA	NA	NA	NA	hypothetical protein
PNAHNJBD_00096	0	0	0	0	0	0	0	0	0	0	0				NA	NA	NA	NA	hypothetical protein
PNAHNJBD_00097	0	0	0	0	0	0	0	0.478252	0.865055	0	0				NA	NA	NA	NA	putative protein
PNAHNJBD_00098	0	0	0	0	0	0.0978734	0.20397	0	0.303577	0	0				NA	NA	NA	NA	putative protein
PNAHNJBD_00099	0	0	0	0	0	0.178757	0.745066	0	0	0	0				NA	NA	NA	NA	hypothetical protein
PNAHNJBD_00100	0	0	0	0	0	0	0	0	0	0	0				NA	NA	NA	NA	hypothetical protein
PNAHNJBD_00101	0	0	0	0	0	0	0	0	0	0	0				NA	NA	NA	NA	hypothetical protein
PNAHNJBD_00102	0	0	0	0.780519	0	0	1.64109	0	0	0	0				NA	NA	NA	NA	hypothetical protein
PNAHNJBD_00103	0	0.102089	0	0	0	0.315069	0.437739	0.324171	0.195452	0	0.116943				NA	NA	NA	NA	Peptidase_S8 domain-containing protein
PNAHNJBD_00104	0	0	0	0	0	0	0	0	0	0	0				arCOG00833	Acetyltransferase (GNAT) family	General function prediction only	POORLY CHARACTERIZED	GNAT family N-acetyltransferase
PNAHNJBD_00105	0	0	0	0	0	0	0	0	0	0	0				NA	NA	NA	NA	hypothetical protein
PNAHNJBD_00106	0	0	0	0	0	0	0	0	0	0	0				NA	NA	NA	NA	Prolyl tripeptidyl peptidase
PNAHNJBD_00107	0	0	0	0	0	0	0	0	0	0	0				NA	NA	NA	NA	putative protein
PNAHNJBD_00108	0	0.0992847	0	0	0	0.122566	0.596002	0.4729	0	0.100122	0				NA	NA	NA	NA	hypothetical protein
PNAHNJBD_00110	0	0	0	0	0	0	0	0	0	0	0				NA	NA	NA	NA	hypothetical protein
PNAHNJBD_00111	0	0	0	0	0	0	0	0.185796	0	0	0	NVIE_006660	protein of unknown function	159.786	arCOG00910	Predicted RNA methylase	Translation, ribosomal structure and biogenesis	INFORMATION STORAGE AND PROCESSING	putative protein
PNAHNJBD_00112	0	0	0	0	0	0	0	0	0	0	0				NA	NA	NA	NA	hypothetical protein
PNAHNJBD_00113	0	0	0	0	0	0	0	0	0	0	0				NA	NA	NA	NA	hypothetical protein
PNAHNJBD_00114	0	0	0	0	0	0.198162	0	0.169905	0	0	0	NVIE_021840	putative Transcriptional regulator	89.2636	arCOG07935	Chromosome segregation protein Spo0J, contains HTH and ParB-like NTPase domains	Cell cycle control, cell division, chromosome partitioning	CELLULAR PROCESSES AND SIGNALING	ParB/RepB/Spo0J family partition protein
PNAHNJBD_00115	0	0	0	0	0	0	0	0.473864	0	0	0				NA	NA	NA	NA	hypothetical protein
PNAHNJBD_00116	0	0	0	0	0	1.50603	0	0	0	0	0				arCOG11183	Phage baseplate assembly protein W	Mobilome: prophages, transposons	CELLULAR PROCESSES AND SIGNALING	GPW_gp25 domain-containing protein
PNAHNJBD_00117	0	0	0	0	0	0.0718011	0.498783	0.184688	0	0	0				NA	NA	NA	NA	Putative baseplate assembly protein
PNAHNJBD_00118	0	0	0.0706884	0	0	0	0	0.0535801	0.0969149	0.102095	0				NA	NA	NA	NA	Putative baseplate assembly protein
PNAHNJBD_00119	0	0	0	0	0	0	0	0	0	0	0				NA	NA	NA	NA	putative protein
PNAHNJBD_00120	0	0	0	0	0	0.12969	0.180185	0	0	0	0				NA	NA	NA	NA	hypothetical protein
PNAHNJBD_00121	0	0	0	0	0	0	0	0	0	0	0				arCOG10240	Vgr/Rhs element, implicated in delivery of polymorphic toxins or phage assembly	Defense mechanisms	CELLULAR PROCESSES AND SIGNALING	Phage_base_V domain-containing protein
PNAHNJBD_00122	0	0	0	0	0	0.313756	0.653873	0.403525	0	0	0				NA	NA	NA	NA	putative protein
PNAHNJBD_00123	0	0	0	0	0	0	0	0	0	0	0				NA	NA	NA	NA	Membrane protein
PNAHNJBD_00124	0	0	0.152106	0	0	0	0.373642	0	0	0	0				NA	NA	NA	NA	putative protein
PNAHNJBD_00125	0	0	0	0	0	0.565113	0.942166	0.969065	0.175283	0	0.419505				arCOG11414	Phage tail sheath protein	Mobilome: prophages, transposons	CELLULAR PROCESSES AND SIGNALING	Phage tail protein
PNAHNJBD_00126	0	0	0	0	0	0	0	0.298562	0	0	0				arCOG11413	T4-like virus tail tube protein gp19	Mobilome: prophages, transposons	CELLULAR PROCESSES AND SIGNALING	putative protein
PNAHNJBD_00127	0	0	0	0	0	0	0	0	0	0	0				NA	NA	NA	NA	putative protein
PNAHNJBD_00128	0	0	0	0	0	0	0.308841	0.952974	0	0	0				NA	NA	NA	NA	hypothetical protein
PNAHNJBD_00129	0	0	0	0	0	0.148743	0	0.255068	0	0	0				NA	NA	NA	NA	hypothetical protein
PNAHNJBD_00130	0	0	0	0	0	0.180633	0	0.077438	0	0	0				arCOG01308	ATPase of the AAA+ class , CDC48 family	Posttranslational modification, protein turnover, chaperones	CELLULAR PROCESSES AND SIGNALING	Cell division protein C
PNAHNJBD_00131	0	0	0	0	0	0	0	0	0	0	0				NA	NA	NA	NA	hypothetical protein
PNAHNJBD_00132	0	0.0700121	0	0	0	0	0.24016	0.14821	0	0	0				NA	NA	NA	NA	hypothetical protein
PNAHNJBD_00133	0	0	0	0	0	0.280191	0.194641	0.120119	0	0	0.259995				NA	NA	NA	NA	hypothetical protein
PNAHNJBD_00134	0	0.116049	0.12154	0	0	1.00282	1.29375	0.982662	0.444356	0	0.132935				NA	NA	NA	NA	hypothetical protein
PNAHNJBD_00135	0	0	0	0	0	0	0	0	0	0	0				NA	NA	NA	NA	hypothetical protein
PNAHNJBD_00136	0	0	0	0	0	0	0	0	0	0	0				NA	NA	NA	NA	hypothetical protein
PNAHNJBD_00137	0	0	0	0	0	0	0	0	0	0	0	NVIE_028910	conserved protein of unknown function	163.144	NA	NA	NA	NA	putative protein
PNAHNJBD_00138	0	0	0	0	0	0	0	0	0	0	0	NVIE_028910	conserved protein of unknown function	163.144	NA	NA	NA	NA	putative protein
PNAHNJBD_00139	0	0	0	0	0	0	0	0	0	0	0	NVIE_028910	conserved protein of unknown function	163.144	NA	NA	NA	NA	putative protein
PNAHNJBD_00140	0	0	0	0	0	0	0	0	0	0	0				NA	NA	NA	NA	hypothetical protein
PNAHNJBD_00141	0	0	0	0	0	0	0	0	0	0	0				NA	NA	NA	NA	hypothetical protein
PNAHNJBD_00142	0	0	0	0	0	0	0	0	0	0	0				hypothetical	NA	NA	NA	putative protein
PNAHNJBD_00143	0	0	0	0	0	0	0	0	0	0	0				NA	NA	NA	NA	hypothetical protein
PNAHNJBD_00144	0	0	0	0	0	0	0	0.342061	0	0	0				NA	NA	NA	NA	hypothetical protein
PNAHNJBD_00145	0	0	0	0	0	0	0	0	0	0	0				NA	NA	NA	NA	hypothetical protein
PNAHNJBD_00146	0	0	0	0	0	0	0	0	0	0	0.38551				NA	NA	NA	NA	hypothetical protein
PNAHNJBD_00147	0	0	0	0	0	0	0.245442	0	0	0	0				arCOG01586	DNA-binding transcriptional regulator, Lrp family	Transcription	INFORMATION STORAGE AND PROCESSING	AsnC family transcriptional regulator
PNAHNJBD_00148	0	0	0	0	0	0	0	0	0	0	0				NA	NA	NA	NA	hypothetical protein
PNAHNJBD_00149	0	0	0	0	0	0	0	0	0	0	0	NVIE_028830	putative Pyridoxamine 5'-phosphate oxidase	167.73	arCOG00516	Nitroimidazol reductase NimA or a related FMN-containing flavoprotein, pyridoxamine 5'-phosphate oxidase superfamily	Defense mechanisms	CELLULAR PROCESSES AND SIGNALING	Putative pyridoxamine 5'-phosphate oxidase
PNAHNJBD_00150	0	0	0	0	0	0	0	0	0	0	0				NA	NA	NA	NA	hypothetical protein
PNAHNJBD_00151	0	0	0	0	0	0	0	0.637669	0	0	0				NA	NA	NA	NA	Putative integral membrane protein
PNAHNJBD_00152	0	0	0	0	0	0	0	0	0	0	0				NA	NA	NA	NA	Phage_integr_3 domain-containing protein
PNAHNJBD_00153	0	0	0	0	0	1.09529	1.01449	0.626075	0	0	0				NA	NA	NA	NA	hypothetical protein
PNAHNJBD_00154	0	0	0	0	0	0	0	0	0	0	0				arCOG04624	Multimeric flavodoxin WrbA	General function prediction only	POORLY CHARACTERIZED	FMN_red domain-containing protein
PNAHNJBD_00155	0	0	0	0	0	0	0	0	0	0	0				NA	NA	NA	NA	putative protein
PNAHNJBD_00156	0	0	0	0	0	0	0	2.51957	0	0	0				NA	NA	NA	NA	hypothetical protein
PNAHNJBD_00157	0	0.318944	0	0	0	0	0	0	0	0	0				NA	NA	NA	NA	hypothetical protein
PNAHNJBD_00158	0	0	0	0	0	0	0	0	0	0	0				NA	NA	NA	NA	hypothetical protein
PNAHNJBD_00159	0	0	0	0	0	0	0	0	0	0	0				NA	NA	NA	NA	hypothetical protein
PNAHNJBD_00160	0	0	0	0	0	0	0	0	0	0	0				NA	NA	NA	NA	hypothetical protein
PNAHNJBD_00161	0	0	0	0	0	0	0.13543	0	0	0	0	NVIE_014240	hypothetical protein	433.534	arCOG08812	Predicted S-layer protein with Ig-like domain	Cell wall/membrane/envelope biogenesis	CELLULAR PROCESSES AND SIGNALING	putative protein
PNAHNJBD_00162	0	0	0	0	0	0	0	0	0	0	0				NA	NA	NA	NA	hypothetical protein
PNAHNJBD_00163	0	1.06084	0.148138	0.519215	0	5.50027	4.73063	3.36855	1.6248	0.855822	0.486078				hypothetical	NA	NA	NA	putative protein
PNAHNJBD_00164	0	0	0	0	0	0	0	0	0	0	0	NVIE_002190	ribonuclease H	176.069	arCOG02942	Ribonuclease HI	Replication, recombination and repair	INFORMATION STORAGE AND PROCESSING	Ribonuclease H
PNAHNJBD_00165	0	0	0	0	0	0	0	0	0	0	0	NVIE_002960	putative Mov34/MPN/PAD-1 family protein	142.025	arCOG01139	Proteasome lid subunit RPN8/RPN11, contains Jab1/MPN domain metalloenzyme (JAMM) motif	Posttranslational modification, protein turnover, chaperones	CELLULAR PROCESSES AND SIGNALING	Prok-JAB domain-containing protein
PNAHNJBD_00166	0	0.111923	0	0	0	0.138168	0	0.236932	0.21428	0	0	NVIE_026010	asparagine--tRNA ligase	216.767	arCOG00407	Aspartyl/asparaginyl-tRNA synthetase	Translation, ribosomal structure and biogenesis	INFORMATION STORAGE AND PROCESSING	Asparagine--tRNA ligase
PNAHNJBD_00167	0	0	0	0	0	0.378875	1.05278	0.162425	0.293792	0	0	NVIE_025960	putative methionine synthase	541.193	arCOG08715	Methionine synthase I (cobalamin-dependent), methyltransferase domain	Amino acid transport and metabolism	METABOLISM	Hcy-binding domain-containing protein
PNAHNJBD_00168	0	0	0	0	0	0.602411	0	0	0	0	0				hypothetical	NA	NA	NA	putative protein
PNAHNJBD_00169	0	0	0	0	0	0	0.0992832	0.0612707	0	0	0	NVIE_025920	putative methionine synthase	165.421	arCOG01978	Dihydropteroate synthase or related enzyme	Coenzyme transport and metabolism	METABOLISM	Methionine synthase
PNAHNJBD_00170	0	0	0	0	0	0	0	0	0	0	0				hypothetical	NA	NA	NA	putative protein
PNAHNJBD_00171	0	0	0	0	0	0	0	0	0	0	0	NVIE_025910	exported protein of unknown function	508.463	arCOG10518	Uncharacterized membrane protein	Function unknown	POORLY CHARACTERIZED	putative protein
PNAHNJBD_00172	0	0	0	0	0	0	0.318235	0	0	0	0	NVIE_025900	ABC uptake transporter, ATP-binding protein	324.034	arCOG00193	ABC-type nitrate/sulfonate/bicarbonate transport system, ATPase component	Inorganic ion transport and metabolism	METABOLISM	Vitamin B12 import ATP-binding protein BtuD
PNAHNJBD_00173	0	0	0	0	0	0	0	0	0	0	0				NA	NA	NA	NA	hypothetical protein
PNAHNJBD_00174	0	0	0	0	0	0	0	0	0	0	0				NA	NA	NA	NA	hypothetical protein
PNAHNJBD_00175	0	0	0	0	0	0	0	0	0	0	0				NA	NA	NA	NA	hypothetical protein
PNAHNJBD_00176	0	0	0	0	0	0	0	0	0	0	0				NA	NA	NA	NA	hypothetical protein
PNAHNJBD_00177	0	0	0	0	0	0	0	0	0	0	0				NA	NA	NA	NA	hypothetical protein
PNAHNJBD_00178	0	0	0	0	0	0	0	0	0	0	0				NA	NA	NA	NA	hypothetical protein
PNAHNJBD_00179	0	0	0	0.0963837	0	0.291724	0.202653	0	0	0	0				NA	NA	NA	NA	Non-heme bromoperoxidase BpoC
PNAHNJBD_00180	0	0	0	0	0	0.517091	0	0	0	0	0				NA	NA	NA	NA	hypothetical protein
PNAHNJBD_00181	0	0	0	0	0	0	0	0	0	0	0	NVIE_025880	putative 5 10-methylenetetrahydrofolate reductase-like protein	282.088	arCOG00475	5,10-methylenetetrahydrofolate reductase	Amino acid transport and metabolism	METABOLISM	Methylenetetrahydrofolate reductase (NAD(P)H)
PNAHNJBD_00182	0	0	0	0	0	0	0	0	0	0	0	NVIE_025820	NTP pyrophosphohydrolase (modular protein)	122.786	arCOG01072	NUDIX family hydrolase	Replication, recombination and repair	INFORMATION STORAGE AND PROCESSING	NTP pyrophosphohydrolase
PNAHNJBD_00184	0	0	0	0	0	0	0	0	0	0	0				NA	NA	NA	NA	hypothetical protein
PNAHNJBD_00185	0	0	0	0	0	0	0	0	0	0	0				NA	NA	NA	NA	hypothetical protein
PNAHNJBD_00186	0.317642	0	0.393893	0	0	1.74107	1.45137	3.28418	1.6201	0.568899	0	NVIE_025610	hypothetical protein	97.6806	hypothetical	NA	NA	NA	putative protein
PNAHNJBD_00187	0	0	0	0	0	0	0	0	0	0	0				NA	NA	NA	NA	hypothetical protein
PNAHNJBD_00188	0	0	0	0	0	0.255259	0.354643	0	0	0	0	NVIE_025560	phosphoglycolate phosphatase	328.557	arCOG01213	HAD superfamily hydrolase	General function prediction only	POORLY CHARACTERIZED	Phosphoglycolate phosphatase
PNAHNJBD_00189	0	0	0	0	0	0.0939799	0	0	0	0	0	NVIE_025570	arginine--tRNA ligase	165.421	arCOG00487	Arginyl-tRNA synthetase	Translation, ribosomal structure and biogenesis	INFORMATION STORAGE AND PROCESSING	Arginine--tRNA ligase
PNAHNJBD_00190	0	0	0	0	0	0	0	0	0	0	0	NVIE_025600	putative tRNA methyltransferase complex GCD14 subunit	328.557	arCOG00978	tRNA(1-methyladenosine) methyltransferase	Translation, ribosomal structure and biogenesis	INFORMATION STORAGE AND PROCESSING	tRNA (adenine(57)-N(1)/adenine(58)-N(1))-methyltransferase TrmI
PNAHNJBD_00191	0	0	0	0	0	0	0	0	0	0	0				NA	NA	NA	NA	hypothetical protein
PNAHNJBD_00192	0	0	0	0	0	0.113235	0.629292	0.388355	0	0	0				NA	NA	NA	NA	hypothetical protein
PNAHNJBD_00193	0	0	0	0	0	0	0	0	0	0.596482	0	NVIE_008160	thioredoxin reductase	903.888	arCOG01296	Thioredoxin reductase	Posttranslational modification, protein turnover, chaperones	CELLULAR PROCESSES AND SIGNALING	Thioredoxin-disulfide reductase
PNAHNJBD_00194	0	0	0	0	0	0.293144	0	0	0	0	0	NVIE_001830	NAD(P)-dependent malic enzyme	167.73	arCOG00853	Malic enzyme	Energy production and conversion	METABOLISM	NAD(P)-dependent malic enzyme
PNAHNJBD_00196	0	0	0	0	0	0	0	0	0	0	0				NA	NA	NA	NA	Phage_integr_3 domain-containing protein
PNAHNJBD_00197	0	0	0	0	0	0.149853	0	0	0	0	0				NA	NA	NA	NA	putative protein
PNAHNJBD_00198	0	0	0	0	0	0	0	0	0	0	0				NA	NA	NA	NA	hypothetical protein
PNAHNJBD_00199	0	0	0	0	0	0	0	0	0	0	0				NA	NA	NA	NA	hypothetical protein
PNAHNJBD_00200	0	0	0	0	0	0	0	0	0	0	0				NA	NA	NA	NA	hypothetical protein
PNAHNJBD_00201	0	0	0	0	0	0	0	0.244792	0	0	0				NA	NA	NA	NA	hypothetical protein
PNAHNJBD_00202	0	0	0.084967	0	0	0	0.208718	0	0	0	0				NA	NA	NA	NA	hypothetical protein
PNAHNJBD_00203	0	0	0	0	0	0	0	0	0.0721993	0	0				NA	NA	NA	NA	hypothetical protein
PNAHNJBD_00204	0	0	0	0	0	0	0.313467	0	0	0	0				NA	NA	NA	NA	hypothetical protein
PNAHNJBD_00205	0	0	0.0809306	0	0	0.14309	0.198802	0	0	0	0				arCOG00507	Metal-dependent hydrolase of the beta-lactamase superfamily II	General function prediction only	POORLY CHARACTERIZED	Carbapenem-hydrolyzing beta-lactamase BlaB-1
PNAHNJBD_00206	0	0	0	0	0	0	0	0.239126	0	0	0	NVIE_016350	conserved protein of unknown function	24.2515	NA	NA	NA	NA	putative protein
PNAHNJBD_00207	0	0	0	0	0	0.770347	0.642167	0.396301	0.238941	0	0				NA	NA	NA	NA	Fibronectin type-III domain-containing protein
PNAHNJBD_00208	0	0	0	0	0	0	0	0	0	0	0				NA	NA	NA	NA	hypothetical protein
PNAHNJBD_00209	0	0	0	0	0	0	0	0	0	0	0				arCOG02926	Plastocyanin/azurin/halocyanin family protein	Energy production and conversion	METABOLISM	Blue (Type 1) copper domain-containing protein
PNAHNJBD_00210	0	0	0	0	0	0	0	0	0	0	0				hypothetical	NA	NA	NA	hypothetical protein
PNAHNJBD_00211	0	0	0	0	0	0	0	0	0	0	0				NA	NA	NA	NA	hypothetical protein
PNAHNJBD_00212	0	0.521908	0	0	0	0	0	0	0	0	0				NA	NA	NA	NA	hypothetical protein
PNAHNJBD_00213	0	0	0	0.663441	0	3.01205	1.85991	2.00866	0.519033	0	0.6211	NVIE_028750	ferritin, Dps family protein	62.6829	arCOG01101	DNA-binding ferritin-like protein (oxidative damage protectant)	Inorganic ion transport and metabolism	METABOLISM	DNA protection during starvation protein 2
PNAHNJBD_00214	0	0	0	0	0	0	0	0	0	0	0				NA	NA	NA	NA	MEDS domain-containing protein
PNAHNJBD_00215	0	0	0	0	0	0	0.486603	0	0	0	0				NA	NA	NA	NA	hypothetical protein
PNAHNJBD_00216	0	0	0	0	0	0	0	0	0	0	0	NVIE_007030	putative Pyridoxamine 5'-phosphate oxidase	39.9466	arCOG00516	Nitroimidazol reductase NimA or a related FMN-containing flavoprotein, pyridoxamine 5'-phosphate oxidase superfamily	Defense mechanisms	CELLULAR PROCESSES AND SIGNALING	Pyridoxamine 5'-phosphate oxidase
PNAHNJBD_00217	0	0	0	0	0	0	0	0.163453	0	0	0	NVIE_016410	putative NAD-dependent alcohol dehydrogenase	31.779	arCOG01458	NADPH:quinone reductase or related Zn-dependent oxidoreductase	Energy production and conversion	METABOLISM	Quinone oxidoreductase 1
PNAHNJBD_00218	0	0.134431	0	0	0	0	0.461134	0.426869	0	0	0	NVIE_007040	Methyltransferase type 12	58.892	arCOG00394	Transcriptional regulator containing HTH domain, ArsR family	Transcription	INFORMATION STORAGE AND PROCESSING	Demethylrebeccamycin-D-glucose O-methyltransferase
PNAHNJBD_00219	0	0	0	0	0	0	0	0	0	0	0				NA	NA	NA	NA	hypothetical protein
PNAHNJBD_00220	0	0	0	0	0	1.13662	0	0.97455	0	0	0				NA	NA	NA	NA	hypothetical protein
PNAHNJBD_00221	0	0	0	0	0	0	0	0.245958	0	0	0	NVIE_013540	exported protein of unknown function	12.042	hypothetical	NA	NA	NA	putative protein
PNAHNJBD_00222	0	0	0.191415	0.223632	0.456391	0.676866	0.470201	0.870525	1.04973	0.552919	0				NA	NA	NA	NA	hypothetical protein
PNAHNJBD_00223	0	0	0	0	0	0.537867	0.747284	0.461171	0	0	0.499098	NVIE_000850	hypothetical protein	1341.84	arCOG03737	Transcriptional regulator of GntR family	Transcription	INFORMATION STORAGE AND PROCESSING	putative protein
PNAHNJBD_00224	0	0	0	0	0	0.220663	0	0.472996	0	0	0	NVIE_000840	hypothetical protein	639.145	arCOG00472	Orc1/cdc6 family replication initiation protein fused to HTH domain	Replication, recombination and repair	INFORMATION STORAGE AND PROCESSING	putative protein
PNAHNJBD_00225	0	0	0	0	0	0.825221	0	0	0	0	0				hypothetical	NA	NA	NA	putative protein
PNAHNJBD_00226	0	0	0	0	0	0	0	0	0	0	0	NVIE_000810	hypothetical protein	146.018	arCOG08731	Uncharacterized protein	Function unknown	POORLY CHARACTERIZED	putative protein
PNAHNJBD_00227	0	0	0	0	0	0	0	0	0	0	0				arCOG07262	CBS domain containing protein	General function prediction only	POORLY CHARACTERIZED	putative protein
PNAHNJBD_00229	0	0	0	0	0	0	0	0	0	0	0	NVIE_000750	hypothetical protein	129.787	arCOG08734	Uncharacterized protein	Function unknown	POORLY CHARACTERIZED	putative protein
PNAHNJBD_00230	0	0	0	0.11812	0.241061	0	0	0.306535	0	0	0	NVIE_000740	delta-aminolevulinic acid dehydratase	333.144	arCOG04300	Delta-aminolevulinic acid dehydratase	Coenzyme transport and metabolism	METABOLISM	Delta-aminolevulinic acid dehydratase
PNAHNJBD_00231	0	0	0	0	0	0.134768	0.187239	0.462203	0	0	0	NVIE_000730	glutamyl-tRNA reductase	564.175	arCOG01036	Glutamyl-tRNA reductase	Coenzyme transport and metabolism	METABOLISM	Glutamyl-tRNA reductase
PNAHNJBD_00232	0	0	0	0	0	0	0	0.461171	0	0	0	NVIE_000720	putative siroheme synthase	584.071	arCOG01044	Siroheme synthase (precorrin-2 oxidase/ferrochelatase domain)	Coenzyme transport and metabolism	METABOLISM	Precorrin-2 dehydrogenase
PNAHNJBD_00233	0	0	0	0	0	0.254182	0.353147	0.217937	0	0	0				NA	NA	NA	NA	hypothetical protein
PNAHNJBD_00234	0	0	0	0	0	0	0	0.186466	0	0	0	NVIE_000700	putative D-tyrosyl-tRNA(Tyr) deacylase	54.1917	arCOG01616	D-aminoacyl-tRNA deacylase, involved in ethanol tolerance	Translation, ribosomal structure and biogenesis	INFORMATION STORAGE AND PROCESSING	D-aminoacyl-tRNA deacylase
PNAHNJBD_00235	0	0	0	0	0	0	0	0.346652	0	0	0	NVIE_000680	50S ribosomal protein L19e	2876.3	arCOG04089	Ribosomal protein L19E	Translation, ribosomal structure and biogenesis	INFORMATION STORAGE AND PROCESSING	50S ribosomal protein L19e
PNAHNJBD_00236	0	0	0	0	0	2.56345	1.18717	0.732641	0	0	0	NVIE_000670	50S ribosomal protein L32e	2896.31	arCOG00781	Ribosomal protein L32E	Translation, ribosomal structure and biogenesis	INFORMATION STORAGE AND PROCESSING	50S ribosomal protein L32e
PNAHNJBD_00237	0	0	0	0	0	0	0	0	0	0	0				NA	NA	NA	NA	hypothetical protein
PNAHNJBD_00238	0	0	0.0735892	0	0.175459	0.260221	0.180768	0	0	0	0				arCOG01178	GvpD gas vesicle protein, contains RecA/KaiC family ATPase domain	Signal transduction mechanisms	CELLULAR PROCESSES AND SIGNALING	Putative gas vesicle protein GvpD
PNAHNJBD_00239	0	0	0	0	0	0	0	0	0	0	0	NVIE_011310	hypothetical protein	335.461	arCOG01055	Transcriptional regulator, contains HTH domain	Transcription	INFORMATION STORAGE AND PROCESSING	HTH_45 domain-containing protein
PNAHNJBD_00240	0	0	0	0	0	0	0	0	0	0	0				arCOG01055	Transcriptional regulator, contains HTH domain	Transcription	INFORMATION STORAGE AND PROCESSING	HTH_45 domain-containing protein
PNAHNJBD_00241	0	0	0	0	0	0	0	0	0	0	0	NVIE_000650	putative serine/threonine-protein phosphatase	44.0173	arCOG01143	Serine/threonine protein phosphatase PP2A family	Signal transduction mechanisms	CELLULAR PROCESSES AND SIGNALING	Putative phosphohydrolase
PNAHNJBD_00242	0	0	0	0.256816	0	1.36028	1.07995	1.16632	0	0.634965	0.360639	NVIE_001590	transcription initiation factor IIB	1770.57	arCOG01981	Transcription initiation factor TFIIB, Brf1 subunit/Transcription initiation factor TFIIB	Transcription	INFORMATION STORAGE AND PROCESSING	Transcription initiation factor IIB
PNAHNJBD_00243	0	0	0	0.346897	0.353976	0	0	0.11253	0	0	0	NVIE_024510	putative glycosyl transferase, group 2 family	53.0765	arCOG03664	Glycosyl transferase family 2	Cell wall/membrane/envelope biogenesis	CELLULAR PROCESSES AND SIGNALING	Glyco_trans_2-like domain-containing protein
PNAHNJBD_00244	0	0	0	0	0	0	0	0	0	0	0				NA	NA	NA	NA	hypothetical protein
PNAHNJBD_00245	0	0	0	0	0.260377	0	0	0	0	0	0	NVIE_000640	ribonuclease Z	138.141	arCOG00501	Ribonuclease Z, beta-lactamase superfamily hydrolase	Translation, ribosomal structure and biogenesis	INFORMATION STORAGE AND PROCESSING	Ribonuclease Z
PNAHNJBD_00246	0	0	0	0	0	0	0	0	0	0	0	NVIE_000630	ribose-phosphate pyrophosphokinase	347.291	arCOG00067	Phosphoribosylpyrophosphate synthetase	Nucleotide transport and metabolism	METABOLISM	Ribose-phosphate diphosphokinase
PNAHNJBD_00247	0	0	0	0	0	0	0	0	0	0	0				arCOG03705	Predicted metal-dependent hydrolase	General function prediction only	POORLY CHARACTERIZED	putative protein
PNAHNJBD_00248	0	0	0	0	0	0	0	0	0	0	0	NVIE_000580	hypothetical protein	213.783	arCOG06215	Uncharacterized protein	Function unknown	POORLY CHARACTERIZED	putative protein
PNAHNJBD_00249	0	0	0.0981896	0	0	0	0	0.297701	0	0	0	NVIE_000570	protein of unknown function	666.287	hypothetical	NA	NA	NA	putative protein
PNAHNJBD_00250	0	0	0	0	0	0	0	0	0	0	0	NVIE_000560	hypothetical protein	166.572	hypothetical	NA	NA	NA	putative protein
PNAHNJBD_00251	0	0	0	0	0	0	0	0.445269	0	0	0				hypothetical	NA	NA	NA	hypothetical protein
PNAHNJBD_00252	0	0	0	0	0	0	0	0	0	0	0	NVIE_000490	hypothetical protein	98.36	arCOG00928	Endonuclease V homolog	Replication, recombination and repair	INFORMATION STORAGE AND PROCESSING	hypothetical protein
PNAHNJBD_00254	0.158363	0	0	0	0	0	0.482396	0	0	0	0.322184	NVIE_000470	glycerol-1-phosphate dehydrogenase	568.1	arCOG00982	Glycerol dehydrogenase or related enzyme	Energy production and conversion	METABOLISM	Glycerol-1-phosphate dehydrogenase [NAD(P)+]
PNAHNJBD_00255	0	0.155657	0	0	0.259131	0	0	0	0	0.156969	0	NVIE_000450	Putative beta-lactamase domain-containing metal-dependent RNase	404.501	arCOG00543	Transcription termination factor, consists of metallo-beta-lactamase domain and an RNA-binding KH domain	Translation, ribosomal structure and biogenesis	INFORMATION STORAGE AND PROCESSING	MBL fold metallo-hydrolase
PNAHNJBD_00256	0	0	0	0	0	0	0	0	0	0	0				arCOG02263	Predicted cell division protein, SepF homolog	Cell cycle control, cell division, chromosome partitioning	CELLULAR PROCESSES AND SIGNALING	Cell division protein SepF
PNAHNJBD_00257	0	0	0.0946438	0	0	1.50603	0.232488	0.717377	0	0.546775	0.31055	NVIE_000430	putative thiamine biosynthesis protein	879.171	arCOG00038	tRNA S(4)U 4-thiouridine synthase	Translation, ribosomal structure and biogenesis	INFORMATION STORAGE AND PROCESSING	tRNA sulfurtransferase
PNAHNJBD_00258	0	0	0	0	0	0.218661	0	0.187482	0	0.17862	0	NVIE_000420	phenylalanine--tRNA ligase beta chain	134.364	arCOG00412	Phenylalanyl-tRNA synthetase beta subunit	Translation, ribosomal structure and biogenesis	INFORMATION STORAGE AND PROCESSING	Phenylalanyl-tRNA synthetase beta subunit
PNAHNJBD_00259	0	0	0	0	0	0.243891	0.169425	0	0	0	0	NVIE_000410	phenylalanine--tRNA ligase alpha chain	276.282	arCOG00410	Phenylalanyl-tRNA synthetase alpha subunit	Translation, ribosomal structure and biogenesis	INFORMATION STORAGE AND PROCESSING	Phenylalanine--tRNA ligase
PNAHNJBD_00260	0	0	0	0	0	0.154069	0	0.2642	0	0	0	NVIE_000400	tryptophan--tRNA ligase	335.461	arCOG01887	Tryptophanyl-tRNA synthetase	Translation, ribosomal structure and biogenesis	INFORMATION STORAGE AND PROCESSING	Tryptophan--tRNA ligase
PNAHNJBD_00261	0	0	0	0	0	0	0	0	0	0	0	NVIE_000390	hypothetical protein	101.829	arCOG10585	Uncharacterized protein	Function unknown	POORLY CHARACTERIZED	putative protein
PNAHNJBD_00262	0	0	0	0	0	0	0	0	0	0	0	NVIE_000380	hypothetical protein	639.145	arCOG08641	Uncharacterized protein	Function unknown	POORLY CHARACTERIZED	putative protein
PNAHNJBD_00263	0	0	0	0	0	0	0.236095	0.0728507	0.131771	0	0.157684				arCOG02007	Prenyltransferase family protein containing thioredoxin domain	Posttranslational modification, protein turnover, chaperones	CELLULAR PROCESSES AND SIGNALING	Thioredox_DsbH domain-containing protein
PNAHNJBD_00264	0	0	0	0	0	0.552671	0.767851	0	0	0	0	NVIE_010520	hypothetical protein	263.197	arCOG08080	Uncharacterized protein	Function unknown	POORLY CHARACTERIZED	putative protein
PNAHNJBD_00265	0	0	0	0	0	0	0	0	0	0	0				NA	NA	NA	NA	hypothetical protein
PNAHNJBD_00266	0	0	0	0	0	0.2815	0	0	0	0	0	NVIE_010540	putative pyridoxamine 5'-phosphate oxidase, FMN-binding	89.2636	arCOG00520	Nitroimidazol reductase NimA or a related FMN-containing flavoprotein, pyridoxamine 5'-phosphate oxidase superfamily	Defense mechanisms	CELLULAR PROCESSES AND SIGNALING	Putative pyridoxamine 5'-phosphate oxidase, FMN-binding protein
PNAHNJBD_00267	0	0	0	0	0	0	0	0	0	0	0				hypothetical	NA	NA	NA	putative protein
PNAHNJBD_00268	0	0	0	0	0	0	0.457354	1.69348	0.510524	0	0	NVIE_010570	hypothetical protein	150.123	NA	NA	NA	NA	PadR domain-containing protein
PNAHNJBD_00269	0	0	0	0	0	0	0	0	0	0	0	NVIE_025150	putative glyoxalase/bleomycin resistance protein/dioxygenase	867.067	arCOG02708	Lactoylglutathione lyase or related enzyme	Amino acid transport and metabolism	METABOLISM	Glyoxalase
PNAHNJBD_00270	0	0	0	0	0	0	0	0	0	0	0				NA	NA	NA	NA	hypothetical protein
PNAHNJBD_00271	0	0	0	0	0	0	0	0	0	0	0				NA	NA	NA	NA	hypothetical protein
PNAHNJBD_00272	0	0	0	0	0	0	0	0	0	0	0	NVIE_006090	putative Na+(Li+)/H+ antiporter	94.3532	arCOG01953	Potassium-efflux system protein KefB	Inorganic ion transport and metabolism	METABOLISM	Kef-type K+ transport system, membrane component
PNAHNJBD_00273	0	0	0	0	0	0	0	0	0	0	0	NVIE_010750	protein of unknown function	203.657	NA	NA	NA	NA	putative protein
PNAHNJBD_00274	0	0	0	0.0906753	0	0.548894	1.14391	0.705939	0	0.22419	0	NVIE_010770	putative chromosome segregation ATPase	160.898	arCOG00371	Chromosome segregation ATPase	Cell cycle control, cell division, chromosome partitioning	CELLULAR PROCESSES AND SIGNALING	putative protein
PNAHNJBD_00275	0	0	0	0	0	0	0	0.397317	0	0	0	NVIE_1096	hypothetical protein	117.784	hypothetical	NA	NA	NA	putative protein
PNAHNJBD_00276	0	0	0	0	0	0	0	0	0	0	0	NVIE_002190	ribonuclease H	176.069	arCOG02942	Ribonuclease HI	Replication, recombination and repair	INFORMATION STORAGE AND PROCESSING	Ribonuclease H
PNAHNJBD_00277	0	0	0	0	0	0	0	0	0	0	0	NVIE_007500	protein of unknown function	27.0958	arCOG08684	Roadblock/LC7 domain superfamily protein	General function prediction only	POORLY CHARACTERIZED	C2H2-type domain-containing protein
PNAHNJBD_00278	0	0	0	0	0	0	0	0	0	0	0				NA	NA	NA	NA	hypothetical protein
PNAHNJBD_00279	0	0	0	0	0.588678	0	0	0	0	0	0	NVIE_026290	Peptidase M50 (modular protein)	247.28	arCOG00614	Zn-dependent protease	General function prediction only	POORLY CHARACTERIZED	AN1-type domain-containing protein
PNAHNJBD_00280	0	0	0	0	0	0	0	0	0	0	0	NVIE_002040	protein of unknown function	760.076	arCOG02833	Serine protease Do (heat-shock protein)	Posttranslational modification, protein turnover, chaperones	CELLULAR PROCESSES AND SIGNALING	hypothetical protein
PNAHNJBD_00281	0	0	0	0	0	0.362171	0.167727	0.103509	0	0	0	NVIE_012160	glutamate-ammonia ligase / Glutamine synthetase	178.527	arCOG01909	Glutamine synthetase	Amino acid transport and metabolism	METABOLISM	Glutamate--ammonia ligase
PNAHNJBD_00282	0	0.299377	0.104515	0.122106	0	0.554366	1.28368	2.37659	0.859748	0.603801	1.02882	NVIE_012290	transcription initiation factor IIB	4124.49	arCOG01981	Transcription initiation factor TFIIB, Brf1 subunit/Transcription initiation factor TFIIB	Transcription	INFORMATION STORAGE AND PROCESSING	Transcription initiation factor IIB
PNAHNJBD_00283	0	0	0	0.115048	0	0.174107	0.483791	1.34353	0	0	0	NVIE_006950	transcription initiation factor IIB	572.051	arCOG01981	Transcription initiation factor TFIIB, Brf1 subunit/Transcription initiation factor TFIIB	Transcription	INFORMATION STORAGE AND PROCESSING	Transcription factor IIB
PNAHNJBD_00284	0	0	0	0	0	0	0	0	0	0	0				NA	NA	NA	NA	putative protein
PNAHNJBD_00285	0	0	0	0	0	0	0	0	0	0	0				arCOG04811	Uncharacterized membrane protein, Fun14 family	Function unknown	POORLY CHARACTERIZED	FUN14 superfamily-containing protein
PNAHNJBD_00286	0	0	0	0	0	0	0	0	0	0	0	NVIE_002130	hypothetical protein	448.822	arCOG08750	Membrane associated Zn finger protein	Function unknown	POORLY CHARACTERIZED	putative protein
PNAHNJBD_00287	0	0	0	0	0	0	0	0	0	0	0	NVIE_017940	putative serine/threonine protein kinase	135.298	arCOG03682	Membrane associated serine/threonine protein kinase	Signal transduction mechanisms	CELLULAR PROCESSES AND SIGNALING	Protein kinase family protein
PNAHNJBD_00288	0	0	0	0	0	0	0	0.45308	0	0	0	NVIE_006480	hypothetical protein	699.413	arCOG10524	Uncharacterized protein	Function unknown	POORLY CHARACTERIZED	putative protein
PNAHNJBD_00289	0	0.297551	0	0	0	0	0	0	0	0	0				NA	NA	NA	NA	putative protein
PNAHNJBD_00290	0	0	0	0	0	0	0	0	0	0	0				NA	NA	NA	NA	putative protein
PNAHNJBD_00291	0	0	0	0	0	0	0	0	0	0	0				NA	NA	NA	NA	hypothetical protein
PNAHNJBD_00292	0	0	0.19359	0.452346	0	1.02684	0.951088	0.880418	0	0	0.635216				NA	NA	NA	NA	hypothetical protein
PNAHNJBD_00293	0	0	0	0	0.229485	0	0.472858	0	0	0	0				NA	NA	NA	NA	hypothetical protein
PNAHNJBD_00294	0	0	0	0	0	0	0	0	0	0	0				NA	NA	NA	NA	hypothetical protein
PNAHNJBD_00295	0	0	0	0	0	0	0	0	0	0	0				NA	NA	NA	NA	hypothetical protein
PNAHNJBD_00296	0	0	0	0	0	0	0	0.14229	0	0	0				NA	NA	NA	NA	(S)-sulfolactate dehydrogenase
PNAHNJBD_00297	0	0	0	0	0	0	0	0	0	0	0				arCOG11504	Uncharacterized membrane protein	Function unknown	POORLY CHARACTERIZED	putative protein
PNAHNJBD_00298	0	0	0	0	0	0	0	0	0	0	0	NVIE_2243	riboflavin synthase alpha chain	1.31039	arCOG04713	Riboflavin synthase alpha chain	Coenzyme transport and metabolism	METABOLISM	hypothetical protein
PNAHNJBD_00299	0	0	0	0	0	0	0	0	0	0	0	NVIE_020380	putative 4-oxalocrotonate tautomerase	929.3	arCOG02240	Phenylpyruvate tautomerase PptA, 4-oxalocrotonate tautomerase family	Secondary metabolites biosynthesis, transport and catabolism	METABOLISM	Tautomerase domain-containing protein
PNAHNJBD_00300	0	0	0	0	0.71575	0.796138	0.737408	1.36523	0	0.867132	1.47751	NVIE_021880	3,4-dihydroxy-2-butanone 4-phosphate synthase	330.842	arCOG01320	3,4-dihydroxy-2-butanone 4-phosphate synthase	Coenzyme transport and metabolism	METABOLISM	3,4-dihydroxy-2-butanone-4-phosphate synthase
PNAHNJBD_00301	0	0	0	0	0	0	0	0	0	0	0	NVIE_2245	riboflavin synthase, beta subunit	224.411	arCOG01323	Riboflavin synthase beta-chain	Coenzyme transport and metabolism	METABOLISM	6,7-dimethyl-8-ribityllumazine synthase
PNAHNJBD_00302	0	0	0	0	0	0	0.329511	0	0	0	0	NVIE_021890	GTP cyclohydrolase III	221.322	arCOG04202	Archaeal GTP cyclohydrolase III	Nucleotide transport and metabolism	METABOLISM	GTP cyclohydrolase III
PNAHNJBD_00303	0	0	0	0	0	0	0	0.130762	0	0	0	NVIE_021900	putative amidohydrolase	127.116	arCOG00692	Cytosine deaminase or related metal-dependent hydrolase	Nucleotide transport and metabolism	METABOLISM	Putative amidohydrolase
PNAHNJBD_00304	0	0	0	0	0	0	0	0	0	0	0	NVIE_021910	2,5-diamino-6-hydroxy-4-(5-phosphoribosylamino)pyrimidine 1-reductase, archaeal	106.153	arCOG01484	Pyrimidine reductase, riboflavin biosynthesis	Coenzyme transport and metabolism	METABOLISM	2,5-diamino-6-(5-phospho-D-ribosylamino)pyrimidin-4(3H)-one reductase
PNAHNJBD_00305	0	0	0	0	0.155034	0	0	0.197142	0	0	0	NVIE_021970	1-pyrroline-5-carboxylate dehydrogenase	232.325	arCOG01252	Lactaldehyde dehydrogenase, Succinate semialdehyde dehydrogenase, a-ketoglutarate semialdehyde dehydrogenase or other NAD-dependent aldehyde dehydrogenase	Energy production and conversion	METABOLISM	1-pyrroline-5-carboxylate dehydrogenase
PNAHNJBD_00306	0	0	0	0.0756777	0	0.229054	0.63647	0.196392	0.177616	0	0.212544	NVIE_017430	putative cysteine synthase	481.036	arCOG01430	Cysteine synthase	Amino acid transport and metabolism	METABOLISM	Putative cysteine synthase
PNAHNJBD_00307	0	0	0	0	0	0.526123	0	0	0.407973	0	0				arCOG01806	ACT domain containing protein	General function prediction only	POORLY CHARACTERIZED	putative protein
PNAHNJBD_00308	0	0.272617	0	0.222382	0	1.68271	1.8703	0.865662	0	0	0	NVIE_021600	heat-shock protein Hsp22	115.36	arCOG01833	Molecular chaperone (HSP20 family)	Posttranslational modification, protein turnover, chaperones	CELLULAR PROCESSES AND SIGNALING	Hsp20/alpha crystallin family protein
PNAHNJBD_00309	0	0	0	0	0	0.244221	0.113102	0.488592	0	0.132999	0	NVIE_021610	AAA family ATPase, CDC48 subfamily	34.0598	arCOG01308	ATPase of the AAA+ class , CDC48 family	Posttranslational modification, protein turnover, chaperones	CELLULAR PROCESSES AND SIGNALING	Cell division cycle protein 48
PNAHNJBD_00310	0	0	0	0	0	0	0.280858	0.519978	0.31351	0	0	NVIE_021980	putative proline dehydrogenase	174.853	arCOG06322	Proline dehydrogenase	Amino acid transport and metabolism	METABOLISM	Putative proline dehydrogenase
PNAHNJBD_00311	0	0	0	0	0	0	0	0	0	0	0	NVIE_022020	putative bifunctional fructose-1,6-bisphosphatase / inositol-1-monophosphatase	51.6251	arCOG01349	Archaeal fructose-1,6-bisphosphatase or related enzyme of inositol monophosphatase family	Carbohydrate transport and metabolism	METABOLISM	Inositol monophosphatase/fructose-1,6-bisphosphatase family protein
PNAHNJBD_00312	0	0	0	0	0	0.197512	0.274412	0.169348	0.306315	0.322687	0	NVIE_012290	transcription initiation factor IIB	4124.49	arCOG01981	Transcription initiation factor TFIIB, Brf1 subunit/Transcription initiation factor TFIIB	Transcription	INFORMATION STORAGE AND PROCESSING	Transcription initiation factor IIB
PNAHNJBD_00313	0	0	0	0	0	0	0	0	0	0	0	NVIE_001820	protein of unknown function	39.9466	NA	NA	NA	NA	putative protein
PNAHNJBD_00314	0	0	0	0	0	1.45159	0	0	0	0	0				NA	NA	NA	NA	hypothetical protein
PNAHNJBD_00315	0	0	0	0	0	0	0	0	0	0	0				NA	NA	NA	NA	hypothetical protein
PNAHNJBD_00316	0	0	0	0	0	0	0	0	0	0	0				NA	NA	NA	NA	hypothetical protein
PNAHNJBD_00317	0	0	0	0	0	0	0	0	0	0	0				arCOG04662	Uncharacterized membrane protein	Function unknown	POORLY CHARACTERIZED	hypothetical protein
PNAHNJBD_00318	0	0	0	0	0	0	0	0.171599	0	0	0				NA	NA	NA	NA	hypothetical protein
PNAHNJBD_00319	0	0	0	0	0	0	0	0	0	0	0				arCOG01573	Small-conductance mechanosensitive channel	Cell wall/membrane/envelope biogenesis	CELLULAR PROCESSES AND SIGNALING	Putative mechanosensitive ion channel
PNAHNJBD_00320	0	0	0	0	0	0	0	0	0	0	0				NA	NA	NA	NA	hypothetical protein
PNAHNJBD_00321	0	0	0	0	0	0	0	0	0	0	0				NA	NA	NA	NA	hypothetical protein
PNAHNJBD_00322	0	0	0	0	0	0	0	0.326906	0	0	0				NA	NA	NA	NA	hypothetical protein
PNAHNJBD_00323	0	0	0	0	0	0	0	0	0	0	0				NA	NA	NA	NA	hypothetical protein
PNAHNJBD_00324	0	0	0	0	0	0	0	0	0	0	0				NA	NA	NA	NA	hypothetical protein
PNAHNJBD_00325	0	0	0	0	0	0	0	0	0	0	0				arCOG11929	Uncharacterized protein	Function unknown	POORLY CHARACTERIZED	putative protein
PNAHNJBD_00326	0	0	0	0	0	0	0	0.107831	0	0	0				NA	NA	NA	NA	Epimerase family protein
PNAHNJBD_00327	0	0	0	0	0	0	0	0	0	0	0				NA	NA	NA	NA	hypothetical protein
PNAHNJBD_00328	0	0	0	0	0	0	0	0	0	0	0	NVIE_028830	putative Pyridoxamine 5'-phosphate oxidase	167.73	arCOG00516	Nitroimidazol reductase NimA or a related FMN-containing flavoprotein, pyridoxamine 5'-phosphate oxidase superfamily	Defense mechanisms	CELLULAR PROCESSES AND SIGNALING	Putative_PNPOx domain-containing protein
PNAHNJBD_00329	0	0	0	0	0	0	0	0	0	0	0	NVIE_010730	hypothetical protein	33.1285	arCOG06357	Uncharacterized membrane protein	Function unknown	POORLY CHARACTERIZED	putative protein
PNAHNJBD_00330	0	0	0	0	0	0	0	0	0	0	0				arCOG01067	NADH dehydrogenase, FAD-containing subunit	Energy production and conversion	METABOLISM	Pyr_redox_2 domain-containing protein
PNAHNJBD_00331	0	0	0	0	0	0	0	0	0	0	0	NVIE_011390	Adenylate cyclase	367.093	arCOG07810	Adenylate cyclase, family 3	Signal transduction mechanisms	CELLULAR PROCESSES AND SIGNALING	Adenylate cyclase 2
PNAHNJBD_00332	0	0	0	0	0	0	0	0	0.953326	0	0				arCOG03402	Methanogenic corrinoid protein MtbC1	Coenzyme transport and metabolism	METABOLISM	Histidine kinase
PNAHNJBD_00333	0	0	0	0	0.200587	0.297487	0.206656	0.637669	0.230681	0	0				NA	NA	NA	NA	hypothetical protein
PNAHNJBD_00334	0	0	0	0	0	0	0	0	0	0	0				NA	NA	NA	NA	hypothetical protein
PNAHNJBD_00335	0	0	0	0	0	0	0	0.388355	0.351225	0	0				arCOG04291	Sugar isomerase related protein	General function prediction only	POORLY CHARACTERIZED	hypothetical protein
PNAHNJBD_00336	0	0	0	0	0	0	0	0	0	0	0				NA	NA	NA	NA	hypothetical protein
PNAHNJBD_00337	0	0	0	0	0	0	0	0	0	0	0				NA	NA	NA	NA	hypothetical protein
PNAHNJBD_00338	0	0	0	0	0	0	0	1.18738	0	0	0				NA	NA	NA	NA	hypothetical protein
PNAHNJBD_00339	0	0	0	0	0	0	0	0	0	0	0				NA	NA	NA	NA	hypothetical protein
PNAHNJBD_00340	0	0	0	0	0	0	0	0	0	0	0	NVIE_011810	enolase	873.098	arCOG01169	Enolase	Carbohydrate transport and metabolism	METABOLISM	Enolase
PNAHNJBD_00341	0	0	0	0	0	0	0	0	0	0	0				NA	NA	NA	NA	hypothetical protein
PNAHNJBD_00342	0	0	0	0	0	0	0	0.64564	1.16782	0	0				NA	NA	NA	NA	hypothetical protein
PNAHNJBD_00343	0	0	0	0	0	0.293859	0	0	0	0	0	NVIE_005590	putative membrane associated signal transduction histidine kinase, with phosphoacceptor and ATP binding domain	21.4068	arCOG02358	Signal transduction histidine kinase and HAMP domain	Signal transduction mechanisms	CELLULAR PROCESSES AND SIGNALING	Signal transduction histidine kinase, with phosphoacceptor and ATP binding domain
PNAHNJBD_00344	0	0	0	0	0	0.848466	1.76822	0.363741	0	0	0	NVIE_030040	putative signal transduction response regulator, receiver domain/putative CopR	32.6724	arCOG02391	Rec domain	Signal transduction mechanisms	CELLULAR PROCESSES AND SIGNALING	Response regulator
PNAHNJBD_00345	0	0	0	0	0	0	0	0.172746	0	0	0	NVIE_020260	glucose/ribitol dehydrogenase family protein	173.645	arCOG01264	Short-chain alcohol dehydrogenase	Lipid transport and metabolism	METABOLISM	Glucose/ribitol dehydrogenase family protein
PNAHNJBD_00346	0.182565	0	0	0	0	0.400273	0.278059	0.171599	0	0	0	NVIE_014590	3-oxoacyl-(acyl-carrier-protein) reductase	182.278	arCOG01259	Short-chain alcohol dehydrogenase	Lipid transport and metabolism	METABOLISM	SDR family oxidoreductase
PNAHNJBD_00347	0	0	0	0	0	0	0	0	0	0	0				NA	NA	NA	NA	hypothetical protein
PNAHNJBD_00348	0	0	0	0	0	0	0	0	0	0	0				NA	NA	NA	NA	hypothetical protein
PNAHNJBD_00349	0	0	0	0	0	0.142414	0	0	0	0	0				arCOG00134	MFS family permease	Carbohydrate transport and metabolism	METABOLISM	Putative major facilitator superfamily MFS_1
PNAHNJBD_00350	0	0	0	0	0	0	0	0	0	0	0				NA	NA	NA	NA	hypothetical protein
PNAHNJBD_00351	0	0	0	0	0	0	0	0	0	0	0	NVIE_003940	protein of unknown function	46.5271	arCOG00606	CBS domain	General function prediction only	POORLY CHARACTERIZED	putative protein
PNAHNJBD_00352	0	0	0	0	0	0	0	0	0	0	0	NVIE_011390	Adenylate cyclase	367.093	arCOG07810	Adenylate cyclase, family 3	Signal transduction mechanisms	CELLULAR PROCESSES AND SIGNALING	Family 3 adenylate cyclase
PNAHNJBD_00353	0	0	0	0	0	0	0	0	0	0	0				arCOG03910	Uncharacterized membrane protein	Function unknown	POORLY CHARACTERIZED	SHOCT domain-containing protein
PNAHNJBD_00354	0	0	0	0	0	0	0	0	0	0	0				arCOG03910	Uncharacterized membrane protein	Function unknown	POORLY CHARACTERIZED	SHOCT domain-containing protein
PNAHNJBD_00355	0	0	0	0	0	0	0	0	0	0	0				arCOG07773	SWIM zinc finger containing protein	Function unknown	POORLY CHARACTERIZED	Zinc finger SWIM domain-containing protein
PNAHNJBD_00356	0.499564	0.887244	0	0	0	2.73823	0	0.469556	0.849327	0	0				arCOG08720	Uncharacterized metal-binding protein, DUF2024 family	Function unknown	POORLY CHARACTERIZED	putative protein
PNAHNJBD_00357	0	0	0	0	0	0.506228	0.703326	2.17022	0	0	1.87896				hypothetical	NA	NA	NA	putative protein
PNAHNJBD_00358	0	0	0	0	0	0	0	0	0	0	0				arCOG05380	Uncharacterized membrane protein	Function unknown	POORLY CHARACTERIZED	Putative membrane protein
PNAHNJBD_00359	0	0	0	0	0	0	0	0	0	0	0				NA	NA	NA	NA	hypothetical protein
PNAHNJBD_00360	0	0	0	0	0	2.21475	2.46164	1.13936	0.686955	0	0.822044				NA	NA	NA	NA	50S ribosomal protein L31e
PNAHNJBD_00361	0	0	0	0	0	0	0	0	0	0	0				NA	NA	NA	NA	hypothetical protein
PNAHNJBD_00362	0	0	0	0	0	0	0	0	0	0	0				NA	NA	NA	NA	hypothetical protein
PNAHNJBD_00363	0	0	0	0	0	0	0	0	0	0	0	NVIE_028770	putative spermine synthase	8.33973	arCOG00050	Spermidine synthase	Amino acid transport and metabolism	METABOLISM	Putative spermine synthase
PNAHNJBD_00364	0	0	0	0	0	0	0	0	0	0	0	NVIE_028770	putative spermine synthase	8.33973	arCOG00050	Spermidine synthase	Amino acid transport and metabolism	METABOLISM	Putative spermine synthase
PNAHNJBD_00365	0	0	0	0	0	0	0	0	0	0	0	NVIE_028770	putative spermine synthase	8.33973	arCOG00050	Spermidine synthase	Amino acid transport and metabolism	METABOLISM	Putative spermine synthase
PNAHNJBD_00366	0	0	0	0	0	0	0	0	0	0	0				NA	NA	NA	NA	hypothetical protein
PNAHNJBD_00367	0	0	0	0	0	0	0	0	0	0	0	NVIE_020190	rieske 2Fe-2S iron-sulphur domain protein	278.204	arCOG02852	Ferredoxin subunit of nitrite reductase or ring-hydroxylating dioxygenase	Inorganic ion transport and metabolism	METABOLISM	Rieske 2Fe-2S domain-containing protein
PNAHNJBD_00368	0	0	0	0	0	1.80723	2.51087	1.80779	0	0.492098	1.67697	NVIE_020180	ferritin, Dps family protein	754.826	arCOG01093	Protein distantly related to bacterial ferritins	General function prediction only	POORLY CHARACTERIZED	DNA protection during starvation protein
PNAHNJBD_00369	0	0	0	0	0	0	0	0	0	0	0				NA	NA	NA	NA	hypothetical protein
PNAHNJBD_00370	0	0	0	0	0	0	0	0	0	0	0	NVIE_020200	hypothetical protein	150.123	hypothetical	NA	NA	NA	putative protein
PNAHNJBD_00371	0	0	0	0	0	0.179824	0	0.462548	0	0	0	NVIE_028650	ketol-acid reductoisomerase	1067.48	arCOG04465	Ketol-acid reductoisomerase	Amino acid transport and metabolism	METABOLISM	Ketol-acid reductoisomerase (NADP(+))
PNAHNJBD_00372	0	0.707224	0	0	0.588678	0.43653	0	0.748568	0	0.713185	0.81013				arCOG01710	Methylmalonyl-CoA mutase, C-terminal domain/subunit (cobalamin-binding)	Lipid transport and metabolism	METABOLISM	Methylmalonyl-CoA mutase large subunit
PNAHNJBD_00373	0	0	0	0	0	0	0	0	0	1.58741	0				hypothetical	NA	NA	NA	putative protein
PNAHNJBD_00374	0	0	0	0	0	0	0.543479	0	0	0	0	NVIE_2925	LAO/AO transport system ATPase	218.275	arCOG01226	Putative periplasmic protein kinase ArgK or related GTPase of G3E family	Posttranslational modification, protein turnover, chaperones	CELLULAR PROCESSES AND SIGNALING	Putative enzyme
PNAHNJBD_00375	0	0	0	0.0751065	0	1.13662	0.315833	0.487275	0	0	0.21094	NVIE_028620	methylmalonyl-CoA mutase, large subunit	699.413	arCOG04232	Methylmalonyl-CoA mutase	Lipid transport and metabolism	METABOLISM	Methylmalonyl-CoA mutase, large subunit
PNAHNJBD_00376	0	0	0	0	0	0	0	0	0	0	0				NA	NA	NA	NA	hypothetical protein
PNAHNJBD_00377	0	0	0	0	0	0	0.629292	0	0	0	0	NVIE_028610	methylmalonyl-CoA epimerase	1136.2	arCOG02706	Lactoylglutathione lyase or related enzyme	Amino acid transport and metabolism	METABOLISM	Methylmalonyl-CoA epimerase/lactoylglutathione lyase
PNAHNJBD_00378	0	0	0	0	0	0	0	0	0	0	0	NVIE_028600	putative asparagine synthase	207.937	arCOG00071	Asparagine synthase (glutamine-hydrolyzing)	Amino acid transport and metabolism	METABOLISM	Putative asparagine synthase
PNAHNJBD_00379	0	0	0	0	0	0	0	0	0	0	0				NA	NA	NA	NA	hypothetical protein
PNAHNJBD_00380	0.584597	3.89349	8.69918	7.19904	7.34595	61.2024	79.6891	96.4338	35.7801	24.0814	33.3015	NVIE_028540	ammonia monooxygenase, subunit C	51776.1	arCOG08699	Methane monooxygenase/Ammonia monooxygenase, subunit C	Energy production and conversion	METABOLISM	Ammonia monooxygenase subunit C
PNAHNJBD_00381	0	0	0	0	1.24981	0	0	0	0	0	0	NVIE_028520	putative 3',5'-cyclic adenosine monophosphate phosphodiesterase CpdA	393.44	arCOG01153	3',5'-cyclic AMP phosphodiesterase CpdA	Signal transduction mechanisms	CELLULAR PROCESSES AND SIGNALING	Metallophosphoesterase
PNAHNJBD_00382	0	0	0	0.358617	0	1.26633	1.25669	0.620435	0.561117	0	0.33573	NVIE_005120	50S ribosomal protein L3p	1389.16	arCOG04070	Ribosomal protein L3	Translation, ribosomal structure and biogenesis	INFORMATION STORAGE AND PROCESSING	50S ribosomal protein L3
PNAHNJBD_00383	0	0	0	0	0	0	0	0	0	0	0				NA	NA	NA	NA	hypothetical protein
PNAHNJBD_00384	0	0	0	0	0	0	0	1.25978	0	0	0				NA	NA	NA	NA	hypothetical protein
PNAHNJBD_00385	0	0	0	0	0	0	0	0	0	0	0				arCOG04069	RNA methyltransferase, SPOUT superfamily	General function prediction only	POORLY CHARACTERIZED	putative protein
PNAHNJBD_00386	0	0	0	0	0	0.272584	0	0	0	0	0	NVIE_005140	alkyl hydroperoxide reductase/thiol specific antioxidant family protein	648.067	arCOG08717	Protein disulfide reductases, TlpA family	Energy production and conversion	METABOLISM	Thiol-disulfide oxidoreductase ResA
PNAHNJBD_00387	0	0	0	0	0	0.734648	1.02068	1.67971	0	0	0	NVIE_005150	proteasome subunit alpha	2005.85	arCOG00971	20S proteasome, alpha subunit	Posttranslational modification, protein turnover, chaperones	CELLULAR PROCESSES AND SIGNALING	Proteasome subunit alpha
PNAHNJBD_00388	0	0	0	0	0	0	0	0	0	0	0				arCOG04171	Uncharacterized protein	Function unknown	POORLY CHARACTERIZED	putative protein
PNAHNJBD_00389	0	0	0	0	0	0	0	0	0	0	0	NVIE_005180	putative transcriptional regulator, ArsR family	44.3235	arCOG01687	Transcriptional regulator containing HTH domain, ArsR family	Transcription	INFORMATION STORAGE AND PROCESSING	HTH arsR-type domain-containing protein
PNAHNJBD_00390	0	0	0	0	0	0	0	0	0	0	0	NVIE_005190	phosphoribosylaminoimidazole-succinocarboxamide synthase	153.277	arCOG04421	Phosphoribosylaminoimidazolesuccinocarboxamide (SAICAR) synthase	Nucleotide transport and metabolism	METABOLISM	Phosphoribosylaminoimidazole-succinocarboxamide synthase
PNAHNJBD_00391	0	0	0	0	0	0.455222	1.26492	1.04083	0	0	0	NVIE_005200	phosphoribosylaminoimidazole carboxylase ATPase subunit	330.842	arCOG01597	Phosphoribosylaminoimidazole carboxylase (NCAIR synthetase)	Nucleotide transport and metabolism	METABOLISM	N5-carboxyaminoimidazole ribonucleotide synthase
PNAHNJBD_00392	0	0	0	0	0	0	0	0	0	0	0	NVIE_005210	phosphoribosylaminoimidazole carboxylase catalytic subunit	268.727	arCOG02464	Phosphoribosylcarboxyaminoimidazole (NCAIR) mutase	Nucleotide transport and metabolism	METABOLISM	N5-carboxyaminoimidazole ribonucleotide mutase
PNAHNJBD_00393	0	0	0	0	0	0	0	0	0	0	0				NA	NA	NA	NA	hypothetical protein
PNAHNJBD_00394	0	0	0	0	0	0	0	0.391297	0	0	0	NVIE_005230	hypothetical protein	666.287	arCOG08726	Uncharacterized protein	Function unknown	POORLY CHARACTERIZED	putative protein
PNAHNJBD_00395	0	0.161051	0.0562241	0	0	0.89467	0.414336	0.340932	0	0.162408	0	NVIE_005240	glucose/ribitol dehydrogenase family protein	439.586	arCOG01259	Short-chain alcohol dehydrogenase	Lipid transport and metabolism	METABOLISM	Glucose/ribitol dehydrogenase family protein
PNAHNJBD_00396	0	0	0	0	0.313659	0	0	0	0	0	0	NVIE_005250	putative sulfonate transporter	172.446	arCOG02050	Sulfite exporter, TauE/SafE family	Inorganic ion transport and metabolism	METABOLISM	putative membrane transporter protein
PNAHNJBD_00397	0	0	0	0	0	0	0	0	0	0	0				NA	NA	NA	NA	hypothetical protein
PNAHNJBD_00398	0	0	0	0	0	0	0	0	0	0	0	NVIE_005270	homoserine dehydrogenase	410.148	arCOG01351	Homoserine dehydrogenase	Amino acid transport and metabolism	METABOLISM	Homoserine dehydrogenase
PNAHNJBD_00399	0	0	0	0	0	0	0	0	0	0	0	NVIE_005300	PUA domain containing protein	194.012	arCOG00985	Predicted RNA-binding protein, contains PUA domain	Translation, ribosomal structure and biogenesis	INFORMATION STORAGE AND PROCESSING	PUA domain-containing protein
PNAHNJBD_00400	0	0	0	0	0	1.19883	0	2.31274	0.464806	0	0	NVIE_005320	proteasome, subunit beta	1652	arCOG00970	20S proteasome, beta subunit	Posttranslational modification, protein turnover, chaperones	CELLULAR PROCESSES AND SIGNALING	Proteasome subunit beta 1
PNAHNJBD_00401	0	0.177449	0	0	0.147705	0.328588	0.304348	0.939112	0	0	0	NVIE_005330	hypothetical protein with ATP-binding domain	849.223	arCOG01166	DNA mismatch repair enzyme (predicted ATPase)	Replication, recombination and repair	INFORMATION STORAGE AND PROCESSING	DNA mismatch repair enzyme (Predicted ATPase)
PNAHNJBD_00402	0	0	0	0	0	0	0	0	0	0	0				NA	NA	NA	NA	hypothetical protein
PNAHNJBD_00403	0	0	0	0	0	0.284156	0	0	0	0	0	NVIE_005350	peptide chain release factor subunit 1	792.353	arCOG01742	Peptide chain release factor eRF1	Translation, ribosomal structure and biogenesis	INFORMATION STORAGE AND PROCESSING	Peptide chain release factor subunit 1
PNAHNJBD_00404	0	0	0	0	0	0	0	0	0	0	0	NVIE_0541	putative transcriptional regulator, XRE family	229.126	arCOG00608	Predicted transcriptional regulator with C-terminal CBS domains	Transcription	INFORMATION STORAGE AND PROCESSING	hypothetical protein
PNAHNJBD_00405	0	0.139424	0	0	0	0.344235	0	0.442724	0.266931	0	0	NVIE_005380	putative glyceraldehyde-3-phosphate dehydrogenase, phosphorylating	436.549	arCOG00493	Glyceraldehyde-3-phosphate dehydrogenase/erythrose-4-phosphate dehydrogenase	Carbohydrate transport and metabolism	METABOLISM	Putative glyceraldehyde-3-phosphate dehydrogenase, phosphorylating
PNAHNJBD_00406	0	0	0	0	0	0	0	0.263526	0	0	0	NVIE_005390	anthranilate synthase component II	427.565	arCOG00086	Anthranilate/para-aminobenzoate synthase component II	Amino acid transport and metabolism	METABOLISM	Glutamine amidotransferase of anthranilate synthase (TrpG)
PNAHNJBD_00407	0	0	0	0	0	0	0.232488	0.143475	0	0	0	NVIE_005400	anthranilate phosphoribosyltransferase	227.544	arCOG02012	Anthranilate phosphoribosyltransferase	Amino acid transport and metabolism	METABOLISM	Anthranilate phosphoribosyltransferase
PNAHNJBD_00408	0	0	0	0	0	0.352287	0.978898	0.151027	0.273175	0	0.326895	NVIE_005410	DNA repair and recombination protein RadA	903.888	arCOG00415	RecA/RadA recombinase, contains N-terminal HHH domain	Replication, recombination and repair	INFORMATION STORAGE AND PROCESSING	DNA repair and recombination protein RadA
PNAHNJBD_00409	0	0	0	0	0	0	0	0	0	0	0				NA	NA	NA	NA	hypothetical protein
PNAHNJBD_00410	0	0	0	0	0	0	0	0	0	0	0				NA	NA	NA	NA	hypothetical protein
PNAHNJBD_00411	0	0	0.123003	0	0	0	0.302151	0.186466	0	0	0	NVIE_005430	hypothetical protein	541.193	arCOG01159	Uncharacterized archaeal coiled-coil protein	Function unknown	POORLY CHARACTERIZED	putative protein
PNAHNJBD_00412	0	0	0	0	0	0	0	0	0	0	0	NVIE_005450	hypothetical protein	99.7331	hypothetical	NA	NA	NA	putative protein
PNAHNJBD_00413	0	0	0.374415	0	0	6.6199	3.67894	2.83798	4.10663	3.2446	3.68565				hypothetical	NA	NA	NA	putative protein
PNAHNJBD_00414	0	0	0	0	0	0	0	0	0	0	0	NVIE_025940	conserved protein of unknown function	2916.45	hypothetical	NA	NA	NA	putative protein
PNAHNJBD_00415	0	0	0	0	0	0	0	0	0	0	0				hypothetical	NA	NA	NA	putative protein
PNAHNJBD_00416	0	0	0	0	0	0	0.302151	0.186466	0	0	0	NVIE_005460	tryptophan synthase, alpha chain	170.072	arCOG01086	Tryptophan synthase alpha chain	Amino acid transport and metabolism	METABOLISM	Tryptophan synthase alpha chain
PNAHNJBD_00417	0	0	0	0	0	0.738249	0.820547	0.126596	0.228985	0	0	NVIE_005470	tryptophan synthase, beta chain	776.047	arCOG01433	Tryptophan synthase beta chain	Amino acid transport and metabolism	METABOLISM	Tryptophan synthase beta chain
PNAHNJBD_00418	0	0.365531	0	0	0.304261	0.225622	0	0.3869	0	0	0	NVIE_005480	indole-3-glycerol-phosphate synthase	243.875	arCOG01088	Indole-3-glycerol phosphate synthase	Amino acid transport and metabolism	METABOLISM	Indole-3-glycerol-phosphate synthase
PNAHNJBD_00419	0	0	0	0	0	0	0	0	0	0	0	NVIE_029770	conserved protein of unknown function	8.33973	arCOG01055	Transcriptional regulator, contains HTH domain	Transcription	INFORMATION STORAGE AND PROCESSING	HTH_45 domain-containing protein
PNAHNJBD_00420	0	0	0	0	0	0	0	0	0	0	0				NA	NA	NA	NA	hypothetical protein
PNAHNJBD_00421	0	0	0	0	0	0	0	1.35924	0	0	0				NA	NA	NA	NA	hypothetical protein
PNAHNJBD_00422	0	0	0	0	0	1.74612	0	2.2457	0	0	0				NA	NA	NA	NA	hypothetical protein
PNAHNJBD_00423	0	0	0	0	0	0	0	0	0	0	0				NA	NA	NA	NA	hypothetical protein
PNAHNJBD_00424	0	0	0	0	0	0	0	0	0	0	0				NA	NA	NA	NA	hypothetical protein
PNAHNJBD_00425	0	0	0	0	0	0	0	0	0	0	0				NA	NA	NA	NA	hypothetical protein
PNAHNJBD_00426	0	0	0	0	0	0.596447	0	0.511398	0	0.974451	0	NVIE_019670	conserved protein of unknown function	312.996	hypothetical	NA	NA	NA	putative protein
PNAHNJBD_00427	0	0	0	0	0	0	0	0	0	0	0				NA	NA	NA	NA	hypothetical protein
PNAHNJBD_00428	0	0	1.89288	0.884588	0.90264	2.67738	2.78986	3.44341	1.03807	3.28065	1.2422				arCOG01641	Cold shock responsive RNA-binding protein, contains TRAM domain	Posttranslational modification, protein turnover, chaperones	CELLULAR PROCESSES AND SIGNALING	hypothetical protein
PNAHNJBD_00429	0	0	0	0	0	0.431526	0	0.295995	0	0	0	NVIE_030060	putative signal transduction histidine kinase, with phosphoacceptor and ATP binding domain/putative CopS	71.0124	NA	NA	NA	NA	Putative signal transduction histidine kinase, with phosphoacceptor and ATP binding domain
PNAHNJBD_00430	0	0	0	0	0	0	0	0	0	0	0				NA	NA	NA	NA	hypothetical protein
PNAHNJBD_00431	0	0	0	0	0	0	0.162516	0	0	0	0	NVIE_005600	putative quinoprotein glucose/ sorbosone dehydrogenase	139.102	arCOG02796	Glucose/sorbosone dehydrogenase	Carbohydrate transport and metabolism	METABOLISM	Soluble aldose sugar dehydrogenase YliI
PNAHNJBD_00432	0	0	0	0	0	0	0	0	0	0	0				NA	NA	NA	NA	hypothetical protein
PNAHNJBD_00433	0	0	0	0	0	0	0	0.180599	0	0	0				arCOG08642	Uncharacterized protein	Function unknown	POORLY CHARACTERIZED	hypothetical protein
PNAHNJBD_00434	0.0959024	0.170326	0	0	0	0.105133	0	0	0	0	0.19511				NA	NA	NA	NA	hypothetical protein
PNAHNJBD_00435	0	0	0	0	0	0.38007	0	0.162937	0	0	0				NA	NA	NA	NA	hypothetical protein
PNAHNJBD_00436	0	0	0	0	0	0	0	0.104346	0	0	0				NA	NA	NA	NA	hypothetical protein
PNAHNJBD_00437	0	0	0	0	0	0	0	0	0	0	0				NA	NA	NA	NA	hypothetical protein
PNAHNJBD_00438	0	0	0	0	0	0	0	0	0	0	0				NA	NA	NA	NA	hypothetical protein
PNAHNJBD_00439	0	0	0	0	0	0	0	0	0	0	0				NA	NA	NA	NA	hypothetical protein
PNAHNJBD_00440	0	0	0	0	0	0	0	0	0	0	0				NA	NA	NA	NA	hypothetical protein
PNAHNJBD_00441	0	0	0	0	0	0	0	0	0	0	0				NA	NA	NA	NA	hypothetical protein
PNAHNJBD_00442	0	0	0	0	0	0	0	0	0	0	0				NA	NA	NA	NA	hypothetical protein
PNAHNJBD_00443	0	0	0.642864	0	0	0	0	0	0	0	0				NA	NA	NA	NA	hypothetical protein
PNAHNJBD_00444	0	0	0	0	0	0	0	0	0	0	0				NA	NA	NA	NA	hypothetical protein
PNAHNJBD_00445	0	0	0	0	0	0	0	0	0	0	0				NA	NA	NA	NA	hypothetical protein
PNAHNJBD_00446	0	0	0	0	0	0	0	0.107831	0	0	0				arCOG03517	Formylglycine-generating sulfatase enzyme	Signal transduction mechanisms	CELLULAR PROCESSES AND SIGNALING	putative protein
PNAHNJBD_00447	0	0	0	0	0	0	0	0	0	0	0				arCOG06722	Histidine-specific methyltransferase	General function prediction only	POORLY CHARACTERIZED	L-histidine N(Alpha)-methyltransferase
PNAHNJBD_00448	0	0	0	0	0	0	0	0	0	0	0	NVIE_008750	formyltetrahydrofolate deformylase	261.379	arCOG02826	Formyltetrahydrofolate hydrolase	Nucleotide transport and metabolism	METABOLISM	Formyltetrahydrofolate deformylase
PNAHNJBD_00449	0	0	0	0	0	0	0	0.759576	0	0	0				NA	NA	NA	NA	hypothetical protein
PNAHNJBD_00450	0	0	0	0	0	0	0	0	0	0	0				NA	NA	NA	NA	hypothetical protein
PNAHNJBD_00451	0	0	0	0	0	0	0	0.0910955	0.164772	0	0				NA	NA	NA	NA	putative protein
PNAHNJBD_00452	0	0	0	0	0	0	0	0	0	0	0				arCOG02050	Sulfite exporter, TauE/SafE family	Inorganic ion transport and metabolism	METABOLISM	putative membrane transporter protein
PNAHNJBD_00453	0	0	0.110623	0	0.263758	0	0	0.167699	0	0	0				NA	NA	NA	NA	Bifunctional molybdenum cofactor biosynthesis protein MoaC/MoaB
PNAHNJBD_00454	0	0	0	0	0	0	0	0	0	0	0				arCOG00534	Molybdopterin converting factor, large subunit	Coenzyme transport and metabolism	METABOLISM	Molybdenum cofactor biosynthesis protein MoaE
PNAHNJBD_00455	0	0	0	0	0	0	0	0	0	0	0				NA	NA	NA	NA	MoaD/ThiS family protein
PNAHNJBD_00456	0	0	0	0	0	0	0.222005	0.137006	0	0	0.296546				arCOG00930	Molybdenum cofactor biosynthesis enzyme	Coenzyme transport and metabolism	METABOLISM	GTP 3',8-cyclase
PNAHNJBD_00457	0	0	0	0	0	0.137223	0	0	0	0	0				arCOG00217	Molybdopterin biosynthesis enzyme	Coenzyme transport and metabolism	METABOLISM	MoCF_biosynth domain-containing protein
PNAHNJBD_00458	0	0	0	0	0	0	0	0.236932	0	0	0				arCOG11383	MOCS domain, sulfur-carrier protein	General function prediction only	POORLY CHARACTERIZED	MOSC domain-containing protein
PNAHNJBD_00459	0	0	0	0	0	0	0	0	0	0	0				NA	NA	NA	NA	hypothetical protein
PNAHNJBD_00460	0	0	0	0	0	0	0	0	0	0	0				NA	NA	NA	NA	hypothetical protein
PNAHNJBD_00461	0	0	0	0	0	0.30196	0	0	0	0	0				arCOG08798	Uncharacterized protein	Function unknown	POORLY CHARACTERIZED	putative protein
PNAHNJBD_00462	0	0	0	0	0	0	0	0	0	0	0	NVIE_0219	hypothetical protein	57.2816	arCOG08670	Electron transfer protein DM13	Energy production and conversion	METABOLISM	Electron transfer DM13
PNAHNJBD_00463	0	0	0	0	0	0	0	0	0	0	0	NVIE_014060	methionine sulfoxide reductase B	100.427	arCOG02815	Conserved domain frequently associated with peptide methionine sulfoxide reductase	Posttranslational modification, protein turnover, chaperones	CELLULAR PROCESSES AND SIGNALING	Peptide methionine sulfoxide reductase MsrB
PNAHNJBD_00464	0	0	0	0	0	0	0	0	0	0	0				arCOG14338	Uncharacterized membrane protein	Function unknown	POORLY CHARACTERIZED	hypothetical protein
PNAHNJBD_00465	0	0	0.321432	0	0	0	0	0	0	0	0	NVIE_022750	hypothetical protein	91.7731	arCOG10520	Uncharacterized membrane protein	Function unknown	POORLY CHARACTERIZED	putative protein
PNAHNJBD_00466	0	0	0	0	0	0	0	0	0	0	0	NVIE_022740	putative transcriptional regulator, ArsR family	25.1067	arCOG00731	Transcriptional regulator containing HTH domain, ArsR family	Transcription	INFORMATION STORAGE AND PROCESSING	HTH arsR-type domain-containing protein
PNAHNJBD_00467	0	0	0	0	0	0	0	0	0	0	0	NVIE_018160	peptide methionine sulfoxide reductase	126.238	arCOG02816	Peptide methionine sulfoxide reductase	Posttranslational modification, protein turnover, chaperones	CELLULAR PROCESSES AND SIGNALING	Peptide methionine sulfoxide reductase MsrA
PNAHNJBD_00468	0	0	0	0	0	0	0	0	0	0	0				NA	NA	NA	NA	hypothetical protein
PNAHNJBD_00469	0	0	0	0	0	0.696429	1.93516	1.49281	0	0	0				arCOG02638	Alpha/beta superfamily hydrolase	General function prediction only	POORLY CHARACTERIZED	Putative lipase protein
PNAHNJBD_00470	0	0	0.154171	0	0	0.408876	0.378714	0.467431	0	0	0				NA	NA	NA	NA	Phytoene dehydrogenase-like oxidoreductase
PNAHNJBD_00471	0	0	0	0	0	1.2211	0.848268	1.04698	0.315628	0	0				NA	NA	NA	NA	hypothetical protein
PNAHNJBD_00472	0	0	0	0	0	0	0	0.253192	0	0	0	NVIE_019000	conserved protein of unknown function	95.0095	arCOG08805	CopG/RHH family DNA binding protein	Defense mechanisms	CELLULAR PROCESSES AND SIGNALING	putative protein
PNAHNJBD_00473	0	0	0	0	0	0	0	0	0	0	0				NA	NA	NA	NA	hypothetical protein
PNAHNJBD_00474	0	0	0	0	0	0	0	0.280713	0	0	0	NVIE_030060	putative signal transduction histidine kinase, with phosphoacceptor and ATP binding domain/putative CopS	71.0124	arCOG02038	Sugar-specific transcriptional regulator TrmB	Transcription	INFORMATION STORAGE AND PROCESSING	Putative signal transduction histidine kinase, with phosphoacceptor and ATP binding domain
PNAHNJBD_00475	0	0	0	0	0	0	0.808655	0.499045	0	0	0				NA	NA	NA	NA	hypothetical protein
PNAHNJBD_00476	0	0	0	0	0	0.14481	0	0	0	0	0	NVIE_010660	putative Na+(Li+)/H+ antiporter	156.498	arCOG01953	Potassium-efflux system protein KefB	Inorganic ion transport and metabolism	METABOLISM	Na antiporter protein
PNAHNJBD_00477	0	0	0	0	0	0	0	0	0	0	0				NA	NA	NA	NA	hypothetical protein
PNAHNJBD_00478	0	0	0	0	0	0	0	0	0	0	0				NA	NA	NA	NA	hypothetical protein
PNAHNJBD_00479	0	0	0	0	0	0	0	0	0	0	0				NA	NA	NA	NA	hypothetical protein
PNAHNJBD_00480	0	0	0	0	0	0	0	0.743182	0	0	0	NVIE_014430	Methyltransferase type 12	78.7932	arCOG01792	SAM-dependent methyltransferase	Secondary metabolites biosynthesis, transport and catabolism	METABOLISM	SAM-dependent methyltransferase
PNAHNJBD_00481	0	0	0	0	0	0	0	0	0	0	0				NA	NA	NA	NA	hypothetical protein
PNAHNJBD_00482	0	0	0	0	0	0.15647	0	0	0	0	0	NVIE_013760	cysteine desulfurase	174.853	arCOG00066	Cysteine sulfinate desulfinase/cysteine desulfurase or related enzyme	Amino acid transport and metabolism	METABOLISM	Cysteine desulfurase
PNAHNJBD_00483	0	0	0	0	0	0	0	0	0	0	0				arCOG01681	Transcriptional regulator containing HTH domain, ArsR family	Transcription	INFORMATION STORAGE AND PROCESSING	winged helix-turn-helix transcriptional regulator
PNAHNJBD_00484	0	0	0	0	0	0	0	0.487275	0	0	0				arCOG02068	Uncharacterized protein involved in intracellular sulfur reduction	Inorganic ion transport and metabolism	METABOLISM	DrsE domain-containing protein
PNAHNJBD_00485	0	0	0	0	0	0.156065	0.867314	0.267623	0	0	0	NVIE_018490	putative FAD-dependent pyridine nucleotide-disulphide oxidoreductase (sulfide:quinone oxidoreductase-like)	177.294	arCOG01064	NAD(FAD)-dependent dehydrogenase	General function prediction only	POORLY CHARACTERIZED	Pyr_redox_2 domain-containing protein
PNAHNJBD_00486	0	0	0	0	0	0	0	0	0	0	0				NA	NA	NA	NA	hypothetical protein
PNAHNJBD_00487	0	0	0	0	0	0.142751	0.396662	0	0	0	0	NVIE_025520	AAA-type ATPase domain-containing putative archaeal cell division protein Vps4 (cdvC)	760.076	arCOG01307	Cell division ATPase of the AAA+ class, ESCRT system component	Cell cycle control, cell division, chromosome partitioning	CELLULAR PROCESSES AND SIGNALING	Vesicle-fusing ATPase
PNAHNJBD_00488	0	0	0	0	0	0.172611	0.119908	0.221996	0.133848	0.141002	0				arCOG04949	Na+ or H+-translocating membrane pyrophosphatase	Energy production and conversion	METABOLISM	K(+)-insensitive pyrophosphate-energized proton pump
PNAHNJBD_00489	0	0	0	0	0	0.0561951	0	0.0481821	0	0	0	NVIE_025450	isoleucine--tRNA ligase	227.544	arCOG00807	Isoleucyl-tRNA synthetase	Translation, ribosomal structure and biogenesis	INFORMATION STORAGE AND PROCESSING	Isoleucine--tRNA ligase
PNAHNJBD_00490	0	0	0	0	0	0	0	0	0	0	0	NVIE_025410	conserved protein of unknown function	194.012	arCOG08748	Uncharacterized protein	Function unknown	POORLY CHARACTERIZED	putative protein
PNAHNJBD_00491	0	0	0	0	0	0	0	0.30383	0	0	0	NVIE_025400	dual specificity protein phosphatase	349.706	arCOG03413	Protein-tyrosine phosphatase	Signal transduction mechanisms	CELLULAR PROCESSES AND SIGNALING	Dual specificity protein phosphatase
PNAHNJBD_00492	0	0	0	0	0	0.987559	0	0	0	0	0	NVIE_025370	putative zinc-domain protein	155.417	arCOG08820	Zn finger protein	Function unknown	POORLY CHARACTERIZED	Putative zinc-domain protein
PNAHNJBD_00493	0	0	0	0	0	0.44623	0	0.382601	0	0	0	NVIE_025310	30S ribosomal protein S6e	1152.06	arCOG01946	Ribosomal protein S6E/S10	Translation, ribosomal structure and biogenesis	INFORMATION STORAGE AND PROCESSING	30S ribosomal protein S6e
PNAHNJBD_00494	0	0	0	0	0.192506	0.142751	0	0.367188	0	0	0	NVIE_025300	translation initiation factor 2, subunit gamma	704.277	arCOG01563	Translation initiation factor 2, gamma subunit eIF-2 gamma, GTPase	Translation, ribosomal structure and biogenesis	INFORMATION STORAGE AND PROCESSING	Translation initiation factor 2 subunit gamma
PNAHNJBD_00495	0	0	0	0	0	0	0	0	0	0	0	NVIE_025290	conserved protein of unknown function	326.288	arCOG04312	rRNA-processing protein FCF1, contains PIN domain	Translation, ribosomal structure and biogenesis	INFORMATION STORAGE AND PROCESSING	PINc domain-containing protein
PNAHNJBD_00496	0	0	0	0	0	0	0	0	0	0	0	NVIE_025280	Zn-dependent hydrolase of the beta-lactamase fold	240.518	arCOG00497	Zn-dependent hydrolase of the beta-lactamase fold	General function prediction only	POORLY CHARACTERIZED	Metal-dependent hydrolase
PNAHNJBD_00497	0	0	0	0	0	0	1.05944	0	0	0	0				NA	NA	NA	NA	hypothetical protein
PNAHNJBD_00498	0	0	0	0	0	0	0	0	0	0	0				NA	NA	NA	NA	hypothetical protein
PNAHNJBD_00499	0	0	0	0	0	0	0	0	0	0	0				NA	NA	NA	NA	hypothetical protein
PNAHNJBD_00500	0	0	0	0	0	0	0	0	0	0	0	NVIE_007680	protein of unknown function	99.0442	NA	NA	NA	NA	winged helix-turn-helix transcriptional regulator
PNAHNJBD_00501	0	0	0	0	0	0	0	0	0	0	0				NA	NA	NA	NA	hypothetical protein
PNAHNJBD_00502	0	0	0	0	0	0	0	0.782594	0	0	0				arCOG05278	Uncharacterized small metal-binding protein	Function unknown	POORLY CHARACTERIZED	hypothetical protein
PNAHNJBD_00503	0.319489	0	0	0	0	0	0	0	0	0	0	NVIE_0132	putative signal transduction response regulator, receiver domain	1009.9	arCOG02391	Rec domain	Signal transduction mechanisms	CELLULAR PROCESSES AND SIGNALING	Response regulatory domain-containing protein
PNAHNJBD_00504	0	0	0	0	0	0	0	0	0	0	0				NA	NA	NA	NA	hypothetical protein
PNAHNJBD_00505	0	0	0	0	0	0.202832	0	0	0	0	0	NVIE_007400	putative membrane associated signal transduction histidine kinase, with phosphoacceptor and ATP binding domain	28.443	arCOG02358	Signal transduction histidine kinase and HAMP domain	Signal transduction mechanisms	CELLULAR PROCESSES AND SIGNALING	Histidine kinase domain-containing protein
PNAHNJBD_00506	0	0	0	0	0	0	0	0	0	0	0				arCOG02391	Rec domain	Signal transduction mechanisms	CELLULAR PROCESSES AND SIGNALING	Response regulatory domain-containing protein
PNAHNJBD_00507	0	0	0	0	0	0	0	0	0	0	0				NA	NA	NA	NA	hypothetical protein
PNAHNJBD_00508	0	0	0	0	0	0	0	0	0	0	0				NA	NA	NA	NA	hypothetical protein
PNAHNJBD_00509	0	0	0	0	0	0	0	0	0	0	0				NA	NA	NA	NA	hypothetical protein
PNAHNJBD_00510	0	0	0	0	0	0	0	0.653812	0	0	0				NA	NA	NA	NA	hypothetical protein
PNAHNJBD_00511	0	0	0	0	0	0	0	0	0	0	0	NVIE_024200	hypothetical protein	144.007	arCOG01084	Predicted pyrophosphatase	General function prediction only	POORLY CHARACTERIZED	putative protein
PNAHNJBD_00512	0	0	0	1.39672	0	0	0	0	0	0	0				NA	NA	NA	NA	hypothetical protein
PNAHNJBD_00513	0	0	0	0	0	0	0	0	0	0	0				NA	NA	NA	NA	hypothetical protein
PNAHNJBD_00514	0	0	0	0.379109	0	0	5.57972	2.45958	0	0.937329	0				NA	NA	NA	NA	hypothetical protein
PNAHNJBD_00515	0	0	0	0	0	0	0	0	0	0	0	NVIE_020130	Adenylyl cyclase class-3/4/guanylyl cyclase	17.0299	arCOG07810	Adenylate cyclase, family 3	Signal transduction mechanisms	CELLULAR PROCESSES AND SIGNALING	Guanylate cyclase domain-containing protein
PNAHNJBD_00516	0	0	0	0	0	0	0	0	0	0	0				NA	NA	NA	NA	hypothetical protein
PNAHNJBD_00517	0	0	0	0	0	0	0	0	0	0	0				NA	NA	NA	NA	hypothetical protein
PNAHNJBD_00518	0	0	0	0	0	0.168271	0	0.0721385	0	0	0	NVIE_030060	putative signal transduction histidine kinase, with phosphoacceptor and ATP binding domain/putative CopS	71.0124	arCOG02358	Signal transduction histidine kinase and HAMP domain	Signal transduction mechanisms	CELLULAR PROCESSES AND SIGNALING	Histidine kinase domain-containing protein
PNAHNJBD_00519	0	0	0	0	0.644743	0.717156	0.332126	0.40993	0.370738	0.390554	0	NVIE_008130	putative thiazole biosynthetic enzyme Thi4 family	1370.04	arCOG00574	Archaeal ribulose 1,5-bisphosphate synthetase/yeast thiazole synthase	Coenzyme transport and metabolism	METABOLISM	Thiamine thiazole synthase
PNAHNJBD_00520	0	0	0	0	0	0	0	0	0	0	0				NA	NA	NA	NA	hypothetical protein
PNAHNJBD_00521	0	0	0	0	0	0	0	0	0	0	0	NVIE_008150	hypothetical protein	15.5625	arCOG04668	Uncharacterized protein	Function unknown	POORLY CHARACTERIZED	putative protein
PNAHNJBD_00522	0	0	0	0	0	0	0	0.32282	0.291956	0	0	NVIE_008160	thioredoxin reductase	903.888	arCOG01296	Thioredoxin reductase	Posttranslational modification, protein turnover, chaperones	CELLULAR PROCESSES AND SIGNALING	Thioredoxin reductase
PNAHNJBD_00523	0	0	0	0	0	0.542713	0.251339	0.930652	0	0	0	NVIE_008170	cysteine synthase	975.501	arCOG01430	Cysteine synthase	Amino acid transport and metabolism	METABOLISM	Cysteine synthase
PNAHNJBD_00524	0	0	0	0	0	2.28764	0	0	0	0	0	NVIE_008180	putative SirA family protein	935.763	arCOG02062	TusA-related sulfurtransferase	Inorganic ion transport and metabolism	METABOLISM	hypothetical protein
PNAHNJBD_00525	0	0	0	0	0	0	0.672255	0	0	0	0	NVIE_008200	F420-0:gamma-L-glutamate ligase	176.069	arCOG02714	F(420)-0:gamma-glutamyl ligase, F420 coenzyme biosynthesis enzyme	Coenzyme transport and metabolism	METABOLISM	Coenzyme F420:L-glutamate ligase
PNAHNJBD_00526	0	0.219813	0	0	0	0	0.377008	0.697989	0	0	0	NVIE_008210	phosphoserine phosphatase SerB	1573.76	arCOG01158	Phosphoserine phosphatase	Amino acid transport and metabolism	METABOLISM	O-phosphoserine phosphohydrolase
PNAHNJBD_00527	0	0	0	0	0	0	0	0.331806	0	0	0	NVIE_0840	putative von Willebrand factor type A	290.018	arCOG02900	Predicted toxin of RNase A family, contains vWA domain	Defense mechanisms	CELLULAR PROCESSES AND SIGNALING	VWFA domain-containing protein
PNAHNJBD_00528	0	0	0.0615014	0	0	0.326215	0.302151	0.559399	0	0.177653	0	NVIE_008220	putative Mg-chelatase subunit	522.758	arCOG00438	AAA family ATPase	General function prediction only	POORLY CHARACTERIZED	Sigma-54 factor interaction domain-containing protein
PNAHNJBD_00529	0	0	0	0	0	0	0.924815	0.856097	0.516165	0	0.617668	NVIE_008240	30S ribosomal protein S13p	1858.6	arCOG01722	Ribosomal protein S13	Translation, ribosomal structure and biogenesis	INFORMATION STORAGE AND PROCESSING	30S ribosomal protein S13
PNAHNJBD_00530	0	0	0	0	0	0.354359	0	0.30383	0	0	0.657635	NVIE_008250	30S ribosomal protein S4p	2368.9	arCOG04239	Ribosomal protein S4 or related protein	Translation, ribosomal structure and biogenesis	INFORMATION STORAGE AND PROCESSING	30S ribosomal protein S4
PNAHNJBD_00531	0.999129	0	0	0	0.738524	3.83352	6.08697	5.63467	0.424663	0.447361	1.01635	NVIE_008280	putative SNF7 protein	3304	arCOG00452	Archaeal division protein CdvB, Snf7/Vps24/ESCRT-III family	Cell cycle control, cell division, chromosome partitioning	CELLULAR PROCESSES AND SIGNALING	Ala_racemase_N domain-containing protein
PNAHNJBD_00532	0	0	0	0	0	0.398948	0	0	0	0	0	NVIE_008290	hypothetical protein	922.88	arCOG10514	Uncharacterized protein	Function unknown	POORLY CHARACTERIZED	putative protein
PNAHNJBD_00533	0	0	0	0	0	0.166873	0	0	0	0	0				arCOG00899	Predicted flippase	Cell wall/membrane/envelope biogenesis	CELLULAR PROCESSES AND SIGNALING	hypothetical protein
PNAHNJBD_00534	0	0	0	0	0	0	0	0.163972	0	0	0				arCOG01225	GTPase SAR1 or related small G protein	General function prediction only	POORLY CHARACTERIZED	AAA domain-containing protein
PNAHNJBD_00535	0	0	0	0	0	0	0	0.163453	0	0	0	NVIE_008330	homoserine kinase	224.411	arCOG01027	Homoserine kinase	Amino acid transport and metabolism	METABOLISM	Homoserine kinase
PNAHNJBD_00536	0	0	0	0.138698	0	0.419799	0.291623	0	0	0	0	NVIE_008340	3-hydroxybutyryl-CoA dehydratase	494.559	arCOG00249	3-hydroxyacyl-CoA dehydrogenase, some fused to Enoyl-CoA hydratase	Lipid transport and metabolism	METABOLISM	Enoyl-CoA hydratase/isomerase (Crt)
PNAHNJBD_00537	0	0	0	0.247245	0	0	0	0	0	0	0				arCOG01700	Arginase family enzyme	Amino acid transport and metabolism	METABOLISM	hypothetical protein
PNAHNJBD_00538	0	0	0	0	0	0	0	0	0	0	0	NVIE_008350	putative agmatinase	159.786	arCOG01700	Arginase family enzyme	Amino acid transport and metabolism	METABOLISM	Proclavaminate amidinohydrolase
PNAHNJBD_00539	0	0	0	0	0	0	0	0.255699	0	0	0	NVIE_021230	putative O-methyltransferase	92.4115	arCOG00979	Predicted O-methyltransferase YrrM	General function prediction only	POORLY CHARACTERIZED	Putative O-methyltransferase
PNAHNJBD_00540	0	0	0	0	0	0	0	0	0	0	0	NVIE_008400	putative proteasome assembly chaperone 2	131.599	arCOG00348	20S proteasome assembly factor, ATP-grasp superfamily enzyme	Posttranslational modification, protein turnover, chaperones	CELLULAR PROCESSES AND SIGNALING	putative protein
PNAHNJBD_00541	0	0	0	0	0	0.100235	0.835565	0	0	0	0	NVIE_008430	DNA ligase	187.403	arCOG01347	ATP-dependent DNA ligase	Replication, recombination and repair	INFORMATION STORAGE AND PROCESSING	DNA ligase
PNAHNJBD_00542	0	0	0	0	0	0	0	0	0	0	0				NA	NA	NA	NA	hypothetical protein
PNAHNJBD_00543	0	0	0	0	0	1.65801	0.767851	0	0	0	0	NVIE_008440	30S ribosomal protein S25e	1488.87	arCOG04327	Ribosomal protein S25	Translation, ribosomal structure and biogenesis	INFORMATION STORAGE AND PROCESSING	MarR family transcriptional regulator
PNAHNJBD_00544	0	0	0.231781	0	0	0	0	0	0	0	0	NVIE_008450	hypothetical protein	487.751	arCOG04488	Uncharacterized protein	Function unknown	POORLY CHARACTERIZED	Cyclophil_like2 domain-containing protein
PNAHNJBD_00545	0	0	0.224156	0.261885	0	0	0.55063	0.679621	0	0	0	NVIE_008470	DNA-directed RNA polymerase subunit K	3213.66	arCOG01268	DNA-directed RNA polymerase subunit K/omega	Transcription	INFORMATION STORAGE AND PROCESSING	DNA-directed RNA polymerase subunit K
PNAHNJBD_00546	0	0	0	0	0	0.218265	0	0.187142	0	0	0	NVIE_008490	putative transcriptional regulator, ArsR family	312.996	arCOG04362	Transcriptional regulator, contains HTH domain	Transcription	INFORMATION STORAGE AND PROCESSING	Transcriptional regulator
PNAHNJBD_00547	0	0	0	0	0	0	0	0	0	0	0	NVIE_008500	hypothetical protein	1105.13	hypothetical	NA	NA	NA	putative protein
PNAHNJBD_00548	0	0	0	0	0	0.44623	0	0.382601	0	0	0	NVIE_008510	hypothetical protein	1200.98	arCOG00017	Predicted transcriptional regulator	General function prediction only	POORLY CHARACTERIZED	HTH cro/C1-type domain-containing protein
PNAHNJBD_00549	0	0	0	0	0	0	0.472858	0	0	0	0	NVIE_008530	putative NAD-dependent alcohol dehydrogenase	194.012	arCOG01459	Threonine dehydrogenase or related Zn-dependent dehydrogenase	Amino acid transport and metabolism	METABOLISM	Theronine dehydrogenase-like Zn-dependent dehydrogenase
PNAHNJBD_00550	0	0	0	0	0	0.421266	0.292643	0.361197	0	0.344124	0	NVIE_008540	uncharacterised aldolase LsrF	430.539	arCOG04044	2-amino-3,7-dideoxy-D-threo-hept-6-ulosonic acid synthase, DhnA-aldolase family	Amino acid transport and metabolism	METABOLISM	2-amino-3,7-dideoxy-D-threo-hept-6-ulosonate synthase
PNAHNJBD_00551	0	0	0	0	0	0	0	0	0	0	0	NVIE_008550	hypothetical protein	33.5909	arCOG10267	NTF2-like superfamily enzyme	General function prediction only	POORLY CHARACTERIZED	SnoaL-like domain-containing protein
PNAHNJBD_00552	0	0	0	0	0	0	0	0	0	0	0	NVIE_012120	major facilitator superfamily transporter	69.0706	arCOG00144	MFS family permease	Carbohydrate transport and metabolism	METABOLISM	Arabinose efflux permease family protein
PNAHNJBD_00553	0	0	0	0.288453	0	0	1.21298	1.49714	0	0	0	NVIE_015470	Transcriptional regulator, HxlR family	60.9688	arCOG01057	DNA-binding transcriptional regulator, HxlR family	Transcription	INFORMATION STORAGE AND PROCESSING	Transcriptional regulator, HxlR family
PNAHNJBD_00554	0	0	0	0	0	0	0	0	0	0	0				NA	NA	NA	NA	hypothetical protein
PNAHNJBD_00555	0	0	0.186695	0	0	0	0	0.28302	0	0	0	NVIE_022010	fused DNA-binding transcriptional dual regulator ; O6-methylguanine-DNA methyltransferase	191.341	NA	NA	NA	NA	Methylated-DNA--[protein]-cysteine S-methyltransferase
PNAHNJBD_00556	0	0	0	0	0	0	0	0	0	0	0				NA	NA	NA	NA	Methylated-DNA--[protein]-cysteine S-methyltransferase
PNAHNJBD_00557	0	0	0	0	0	0	0	0.168795	0	0	0				NA	NA	NA	NA	Winged helix-turn-helix transcriptional regulator
PNAHNJBD_00558	0	0	0	0	0	0.808605	0	0	0.62702	0	0				NA	NA	NA	NA	Nuclear transport factor 2 family protein
PNAHNJBD_00559	0	0	0.154521	0.0902641	0	0.136601	0.189786	0.585614	0	0	0				arCOG01661	alpha/beta superfamily hydrolase	General function prediction only	POORLY CHARACTERIZED	Alpha/beta hydrolase family
PNAHNJBD_00560	0	0	0	0	0	0	0	0	0	0	0	NVIE_029840	Phosphohistidine phosphatase SixA	55.7152	arCOG01992	Phosphohistidine phosphatase SixA	Signal transduction mechanisms	CELLULAR PROCESSES AND SIGNALING	putative protein
PNAHNJBD_00561	0	0	0	0	0	0	0	0	0	0	0	NVIE_025540	inorganic pyrophosphatase	544.958	arCOG01711	Inorganic pyrophosphatase	Energy production and conversion	METABOLISM	Inorganic pyrophosphatase
PNAHNJBD_00562	0	0	0	0	0	0	0	0.839856	0	0	0	NVIE_017150	putative glyoxalase/bleomycin resistance domain protein	467.882	arCOG04946	Predicted enzyme related to lactoylglutathione lyase	General function prediction only	POORLY CHARACTERIZED	VOC domain-containing protein
PNAHNJBD_00563	0	0	0	0	0	0	0	0	0	0	0				NA	NA	NA	NA	hypothetical protein
PNAHNJBD_00564	0	0	0	0	0	0	0	0	0	0	0				arCOG01490	Dihydrofolate reductase	Coenzyme transport and metabolism	METABOLISM	RibD_C domain-containing protein
PNAHNJBD_00565	0	0	0	0	0	0	0	0	0	0	0	NVIE_028870	3-demethylubiquinone-9 3-methyltransferase (modular protein)	989.119	arCOG09469	Glyoxalase superfamily enzyme, possibly 3-demethylubiquinone-9 3-methyltransferase	General function prediction only	POORLY CHARACTERIZED	3-dmu-9_3-mt domain-containing protein
PNAHNJBD_00566	0	0	0	0	0	0	0	0.152814	0	0	0	NVIE_019640	putative adenylate cyclase	95.0095	arCOG07810	Adenylate cyclase, family 3	Signal transduction mechanisms	CELLULAR PROCESSES AND SIGNALING	Guanylate cyclase domain-containing protein
PNAHNJBD_00567	0	0	0	0	0	0	0	0.586945	0	0	0				arCOG06790	Zn finger protein, UBP-type	Function unknown	POORLY CHARACTERIZED	UBP-type domain-containing protein
PNAHNJBD_00568	0	0	0	0	0	0	0	0	0	0	0				NA	NA	NA	NA	hypothetical protein
PNAHNJBD_00569	0	0	0	0	0	0	0	0	0	0	0				arCOG05228	Nonspecific acid phosphatase, NapD-like	General function prediction only	POORLY CHARACTERIZED	Haloacid dehalogenase-like hydrolase
PNAHNJBD_00570	0	0	0	0	0	0	0	0	0	0	0				NA	NA	NA	NA	hypothetical protein
PNAHNJBD_00571	0	0	0	0	0	0	0	0	0	0	0				NA	NA	NA	NA	hypothetical protein
PNAHNJBD_00572	0	0	0	0	0	0	0	0.209964	0	0	0				arCOG06728	Sulfite exporter, TauE/SafE family	Inorganic ion transport and metabolism	METABOLISM	putative membrane transporter protein
PNAHNJBD_00573	0	0	0	0	0	0	0	0	0	0	0	NVIE_003330	putative streptogramin lyase	1038.29	NA	NA	NA	NA	putative protein
PNAHNJBD_00574	0	0	0	0	0	0	0	0	0	0	0				NA	NA	NA	NA	hypothetical protein
PNAHNJBD_00575	0	0	0	0	0	0	0.394791	0.243638	0	0	0				arCOG12833	Uncharacterized protein	Function unknown	POORLY CHARACTERIZED	putative protein
PNAHNJBD_00576	0	0	0	0	0	1.01673	1.05944	0.435875	0	0	0				NA	NA	NA	NA	hypothetical protein
PNAHNJBD_00577	0	0	0	0	0	0	0	0	0	0	0				NA	NA	NA	NA	hypothetical protein
PNAHNJBD_00578	0	0	0	0	0	0	0	0	0	0	0	NVIE_014260	hypothetical protein	178.527	arCOG08825	Uncharacterized protein	Function unknown	POORLY CHARACTERIZED	putative protein
PNAHNJBD_00579	0	0	0	0	0	0	0	0.478252	0	0	0	NVIE_005870	protein of unknown function	232.325	arCOG08680	Uncharacterized protein	Function unknown	POORLY CHARACTERIZED	putative protein
PNAHNJBD_00580	0	0	0	0	0	0	0	0	0	0	0	NVIE_014280	transcriptional regulator, ArsR family	929.3	arCOG02611	Transcriptional regulator, implicated in bacteriocin system regulation, contains HTH domain	Transcription	INFORMATION STORAGE AND PROCESSING	HTH arsR-type domain-containing protein
PNAHNJBD_00581	0	0	0	0	0	0	0	0	0	0	0	NVIE_014290	hypothetical protein	942.272	arCOG07573	Uncharacterized membrane protein	Function unknown	POORLY CHARACTERIZED	putative protein
PNAHNJBD_00582	0	0	0.22867	0	0	0	0	0	0	0	0				arCOG02508	Secreted protein, with PKD repeat domain	Function unknown	POORLY CHARACTERIZED	PKD domain-containing protein
PNAHNJBD_00583	0	0	0	0	0	0	0	0	0	0	0				NA	NA	NA	NA	putative protein
PNAHNJBD_00584	0	0	0	0	0	0	0.438198	0	0	0	0	NVIE_018800	putative glutamate racemase	284.05	arCOG02005	Aspartate racemase	Cell wall/membrane/envelope biogenesis	CELLULAR PROCESSES AND SIGNALING	Glutamate racemase
PNAHNJBD_00585	0	0	0	0	0	0	0	0.188508	0	0	0	NVIE_018850	undecaprenyl pyrophosphate synthase	256	arCOG01532	Undecaprenyl pyrophosphate synthase	Lipid transport and metabolism	METABOLISM	Tritrans,polycis-undecaprenyl-diphosphate synthase (geranylgeranyl-diphosphate specific)
PNAHNJBD_00586	0	0	0	0	0	0	0	0	0	0	0	NVIE_018970	hypothetical protein	158.683	arCOG08826	Carbonic anhydrase	Inorganic ion transport and metabolism	METABOLISM	putative protein
PNAHNJBD_00587	0	0	0	0	0	0	0	0	0	0	0				NA	NA	NA	NA	hypothetical protein
PNAHNJBD_00588	0	0	0	0	0	0	0	0	0	0	0				NA	NA	NA	NA	hypothetical protein
PNAHNJBD_00589	0	0	0	0	0	0	0	1.49714	0	0	0	NVIE_016910	hypothetical protein	312.996	arCOG05330	Uncharacterized protein	Function unknown	POORLY CHARACTERIZED	putative protein
PNAHNJBD_00590	0.0873642	0	0	0	0	0.191546	0.133062	0.164233	0.148531	0	0	NVIE_016900	threonine--tRNA ligase	404.501	arCOG00401	Threonyl-tRNA synthetase	Translation, ribosomal structure and biogenesis	INFORMATION STORAGE AND PROCESSING	Threonine--tRNA ligase
PNAHNJBD_00591	0	0	0	0	0	0	0.269986	0.166617	0	0	0	NVIE_016870	putative agmatinase	300.246	arCOG01700	Arginase family enzyme	Amino acid transport and metabolism	METABOLISM	Agmatinase
PNAHNJBD_00592	0	0	0.0761381	0	0	0	0.280545	0.288554	0	0.219932	0.124914	NVIE_016860	DNA polymerase, family B	186.108	NA	NA	NA	NA	DNA polymerase
PNAHNJBD_00593	0	0	0	0	0	0.276971	0	0.356215	0	0	0	NVIE_016850	putative FAD dependent oxidoreductase	250.732	arCOG00754	L-2-hydroxyglutarate oxidase LhgO	Carbohydrate transport and metabolism	METABOLISM	L-2-hydroxyglutarate dehydrogenase
PNAHNJBD_00594	0	0	0	0	0	0	0	0.186466	0	0	0	NVIE_016840	hypothetical protein	138.141	arCOG00367	NurA 5'-3' nuclease	Replication, recombination and repair	INFORMATION STORAGE AND PROCESSING	NurA domain-containing protein
PNAHNJBD_00595	0	0	0	0	0	0	0.653873	0	0.182473	0	0				arCOG00280	HerA helicase	Replication, recombination and repair	INFORMATION STORAGE AND PROCESSING	DNA helicase
PNAHNJBD_00596	0	0	0	0	0	0	0	0.539438	0	0	0	NVIE_016800	putative DNA double-strand break repair protein Mre11	136.239	arCOG00397	DNA repair exonuclease, SbcD	Replication, recombination and repair	INFORMATION STORAGE AND PROCESSING	DNA double-strand break repair protein Mre11
PNAHNJBD_00597	0	0	0	0	0	0.0863053	0	0.147998	0	0	0	NVIE_016790	putative DNA double-strand break repair Rad50 ATPase	105.42	arCOG00368	ATPase involved in DNA repair, SbcC	Replication, recombination and repair	INFORMATION STORAGE AND PROCESSING	DNA double-strand break repair rad50 ATPase
PNAHNJBD_00598	0	0	0	0	0	0	0	0	0	0	0	NVIE_030040	putative signal transduction response regulator, receiver domain/putative CopR	32.6724	arCOG02391	Rec domain	Signal transduction mechanisms	CELLULAR PROCESSES AND SIGNALING	Putative signal transduction response regulator, receiver domain protein
PNAHNJBD_00599	0	0	0	0	0	0	0	0	0	0	0	NVIE_002310	hypothetical protein	377.413	arCOG12283	Uncharacterized membrane protein	Function unknown	POORLY CHARACTERIZED	putative protein
PNAHNJBD_00600	0	0	0	0	0	0	0	0	0	0	0	NVIE_002320	protein of unknown function	249	NA	NA	NA	NA	putative protein
PNAHNJBD_00601	0	0	0	0	0	0	0.382173	0	0	0	0	NVIE_002340	carbohydrate kinase, YjeF-like protein	298.172	arCOG00018	NAD(P)H-hydrate repair enzyme Nnr, NAD(P)H-hydrate dehydratase domain	Nucleotide transport and metabolism	METABOLISM	NAD(P)H-hydrate epimerase
PNAHNJBD_00602	0	0	0	0	0	0	0	0	0	0	0	NVIE_002350	putative hydroxyacylglutathione hydrolase	315.173	arCOG00517	Rhodanese Homology Domain fused to Zn-dependent hydrolase of beta-lactamase superfamily	General function prediction only	POORLY CHARACTERIZED	Beta-lactamase-like protein
PNAHNJBD_00603	0	0	0	0	0	0	0	0	0	0	0				arCOG04272	NaMN:DMB phosphoribosyltransferase	Coenzyme transport and metabolism	METABOLISM	hypothetical protein
PNAHNJBD_00604	0	0	0	0	0	0.2815	0	0	0	0	0	NVIE_002380	putative 3-methyladenine DNA glycosylase	95.6704	arCOG04295	3-methyladenine DNA glycosylase	Replication, recombination and repair	INFORMATION STORAGE AND PROCESSING	Putative 3-methyladenine DNA glycosylase
PNAHNJBD_00605	0	0	0	0	0	0.602411	0	0.516512	0	0	0	NVIE_002390	putative uracil DNA glycosylase superfamily protein	288.015	arCOG00905	Uracil-DNA glycosylase	Replication, recombination and repair	INFORMATION STORAGE AND PROCESSING	Type-4 uracil-DNA glycosylase
PNAHNJBD_00606	0	0	0	0	0	0	0	0	0	0	0	NVIE_002400	protein of unknown function	179.769	hypothetical	NA	NA	NA	putative protein
PNAHNJBD_00607	0	0	0	0	0	0	0	0	0	0	0				arCOG00731	Transcriptional regulator containing HTH domain, ArsR family	Transcription	INFORMATION STORAGE AND PROCESSING	hypothetical protein
PNAHNJBD_00608	0	0	0	0	0	0	0	0	0	0	0	NVIE_012730	hypothetical protein	49.5221	arCOG08127	Uncharacterized membrane protein	Function unknown	POORLY CHARACTERIZED	putative protein
PNAHNJBD_00609	0	0	0	0	0	0	0	0	0	0	0	NVIE_012590	hypothetical protein	36.5044	hypothetical	NA	NA	NA	hypothetical protein
PNAHNJBD_00610	0	0	0	0	0	0	0.414336	0	0	0	0	NVIE_002410	hypothetical protein	541.193	arCOG03032	TPR repeats containing protein	General function prediction only	POORLY CHARACTERIZED	TPR_REGION domain-containing protein
PNAHNJBD_00611	0	0	0	0	0	0	0	0	0	0	0				arCOG01648	Alpha/beta superfamily hydrolase	General function prediction only	POORLY CHARACTERIZED	hypothetical protein
PNAHNJBD_00612	0	0	0	0	0	0	0	0	0	0	0				NA	NA	NA	NA	hypothetical protein
PNAHNJBD_00613	0	0	0.12256	0	0	0	0	0	0	0	0				NA	NA	NA	NA	hypothetical protein
PNAHNJBD_00614	0	0	0	0	0	0	0	0.28302	0	0	0				NA	NA	NA	NA	Guanylate cyclase domain-containing protein
PNAHNJBD_00615	0	0	0	0	0	0	0	0.166081	0	0	0				arCOG06106	Predicted ring-cleavage extradiol dioxygenase	Secondary metabolites biosynthesis, transport and catabolism	METABOLISM	Putative glyoxalase/bleomycin resistance protein/dioxygenase
PNAHNJBD_00616	0	0	0	0	0	0	0	0	0	0	0				NA	NA	NA	NA	MEDS domain-containing protein
PNAHNJBD_00617	0	0	0	0	0	0	0	0	0	0	0	NVIE_007410	putative signal transduction response regulator, receiver domain	25.8125	arCOG02391	Rec domain	Signal transduction mechanisms	CELLULAR PROCESSES AND SIGNALING	Response regulator
PNAHNJBD_00618	0	0	0	0	0	0	0	0	0	0	0				arCOG00340	FAD/FMN-containing dehydrogenase fused to Heterodisulfide reductase, subunit B	Energy production and conversion	METABOLISM	FAD-linked oxidase
PNAHNJBD_00619	0	0	0	0	0	0	0	0	0	0	0	NVIE_026490	putative phosphate transport regulator	212.306	arCOG02640	YkaA-like protein involved in regulation of phosphate transport, PhoU/UPF0111/DUF47 family	Inorganic ion transport and metabolism	METABOLISM	Putative pit accessory protein
PNAHNJBD_00620	0	0	0	0	0	0	0.495241	0.152814	0	0	0	NVIE_026480	putative inorganic phosphate transporter	116.162	arCOG02267	Phosphate/sulphate permease	Inorganic ion transport and metabolism	METABOLISM	Putative inorganic phosphate transporter
PNAHNJBD_00621	0	0	0	0	0	0	0.585285	0	0	0	0	NVIE_017780	protein of unknown function	26.1729	NA	NA	NA	NA	hypothetical protein
PNAHNJBD_00622	0	0	0	0	0	0	0	0	0	0	0				NA	NA	NA	NA	hypothetical protein
PNAHNJBD_00623	0	0	0	0	0	0	0	0	0	0	0	NVIE_019650	putative Fe-S oxidoreductase	17.5087	arCOG00938	Radical SAM superfamily enzyme	General function prediction only	POORLY CHARACTERIZED	Sporulation killing factor maturation protein SkfB
PNAHNJBD_00624	0	0	0	0	0	0	0	0	0	0	0	NVIE_019630	protein of unknown function	47.1766	NA	NA	NA	NA	putative protein
PNAHNJBD_00625	0	0	0	0	0	0	0	0	0	0	0				NA	NA	NA	NA	hypothetical protein
PNAHNJBD_00626	0.17335	0	0	0	0	0.190035	0.264025	1.22203	0.14736	0.155236	0.352675				NA	NA	NA	NA	Photosystem I assembly protein Ycf3
PNAHNJBD_00627	0	0	0	0	0	0	0	0.709982	0	0	0				NA	NA	NA	NA	Peroxyureidoacrylate/ureidoacrylate amidohydrolase RutB
PNAHNJBD_00628	0	0	0.0689712	0.0805799	0	0.487782	0.508274	0.836456	0.189121	0.19923	0.452623	NVIE_024570	Six-hairpin glycosidase-like protein	64.4452	arCOG03287	Glycogen debranching enzyme	Carbohydrate transport and metabolism	METABOLISM	hypothetical protein
PNAHNJBD_00629	0	0	0	0	0	0	0	0	0	0	0	NVIE_023840	ammonium transporter	233.941	arCOG04397	Ammonia permease	Inorganic ion transport and metabolism	METABOLISM	Ammonium transporter
PNAHNJBD_00630	0	0	0	0	0	0	0	0	0	0	0	NVIE_007790	Nitrogen regulatory protein P-II	390.722	arCOG02305	Nitrogen regulatory protein PII	Amino acid transport and metabolism	METABOLISM	Putative nitrogen regulatory protein P-II
PNAHNJBD_00631	0	0	0	0	0	0	0	0	0	0	0				NA	NA	NA	NA	putative protein
PNAHNJBD_00632	0	0	0	0	0	1.16973	0.81258	1.5044	0	0	0				NA	NA	NA	NA	hypothetical protein
PNAHNJBD_00633	0	0	0	0	0	0	0	0	0	0	0				NA	NA	NA	NA	hypothetical protein
PNAHNJBD_00634	0	0	0	0	0	0	0	0	0	0	0				NA	NA	NA	NA	hypothetical protein
PNAHNJBD_00635	0	0	0	0	0	0	0	0	0	0	0				NA	NA	NA	NA	hypothetical protein
PNAHNJBD_00636	0	0	0	0	0.177375	0	0	0	0.203987	0	0	NVIE_029720	3-isopropylmalate dehydratase large subunit	576.03	arCOG01698	Homoaconitate hydratase/3-isopropylmalate dehydratase large subunit family protein	Amino acid transport and metabolism	METABOLISM	3-isopropylmalate dehydratase large subunit
PNAHNJBD_00637	0	0	0	0	0.367591	0.272584	0	0	0	0	0				NA	NA	NA	NA	Methanogen homoaconitase small subunit
PNAHNJBD_00638	0	0	0	0	0	0	0	0	0	0	0				arCOG03444	Cupin domain containing protein	Function unknown	POORLY CHARACTERIZED	Cupin type-1 domain-containing protein
PNAHNJBD_00639	0	0	0	0	0	0	0	0	0	0	0				NA	NA	NA	NA	hypothetical protein
PNAHNJBD_00640	0	0	0	0	0	0	0	0	0	0	0	NVIE_027850	Protease Do-like 1, chloroplastic	52.7098	arCOG02833	Serine protease Do (heat-shock protein)	Posttranslational modification, protein turnover, chaperones	CELLULAR PROCESSES AND SIGNALING	Trypsin-like serine protease
PNAHNJBD_00641	0	0	0	0	0	0	0.176573	0.108969	0	0	0				NA	NA	NA	NA	Virginiamycin B lyase
PNAHNJBD_00642	0	0	0	0	0	0	0	0	0	0	0	NVIE_005970	aldo/keto reductase	188.706	arCOG01623	Aryl-alcohol dehydrogenase related enzyme	Energy production and conversion	METABOLISM	Aldo_ket_red domain-containing protein
PNAHNJBD_00643	0	0	0	0	0	0	0	0	0	0	0				NA	NA	NA	NA	hypothetical protein
PNAHNJBD_00644	0	0	0	0	0	0	0	0	0	0	0				NA	NA	NA	NA	hypothetical protein
PNAHNJBD_00645	0	0	0	0	0	0.616803	0.285651	0.176284	0	0	0	NVIE_006060	1,4-dihydroxy-2-naphthoate octaprenyltransferase	41.0696	arCOG00480	1,4-dihydroxy-2-naphthoate octaprenyltransferase	Coenzyme transport and metabolism	METABOLISM	UbiA prenyltransferase
PNAHNJBD_00646	0	0	0	0	0	0	0	0	0	0	0				arCOG02749	Transcriptional regulator, TrmB family	Transcription	INFORMATION STORAGE AND PROCESSING	putative protein
PNAHNJBD_00647	0	0	0	0	0	0	0	0	0	0	0	NVIE_006080	hypothetical protein	770.686	arCOG05495	Uncharacterized protein, contains N-terminal coiled-coil domain	Function unknown	POORLY CHARACTERIZED	putative protein
PNAHNJBD_00648	0	0	0	0	0	0	0	0	0	0	0				hypothetical	NA	NA	NA	putative protein
PNAHNJBD_00649	0	0	0	0	0	0	0	0	0	0	0	NVIE_006140	putative hydroxypyruvate reductase	168.897	arCOG04170	Glycerate kinase	Carbohydrate transport and metabolism	METABOLISM	Glycerate 2-kinase
PNAHNJBD_00650	0	0	0	0	0	0	0	0	0	0	0				NA	NA	NA	NA	hypothetical protein
PNAHNJBD_00651	0	0	0	0	0	0	0	0.314946	0	0	0.340847	NVIE_006150	biotin-[acetyl-CoA-carboxylase] ligase	121.938	arCOG01940	Biotin-(acetyl-CoA carboxylase) ligase	Coenzyme transport and metabolism	METABOLISM	Biotin-[acetyl-CoA-carboxylase] ligase
PNAHNJBD_00652	0	0	0	0	0	0	0	0	0	0	0				NA	NA	NA	NA	hypothetical protein
PNAHNJBD_00653	0	0	0	0	0	0	0	0	0	0	0	NVIE_011310	hypothetical protein	335.461	arCOG01055	Transcriptional regulator, contains HTH domain	Transcription	INFORMATION STORAGE AND PROCESSING	HTH_45 domain-containing protein
PNAHNJBD_00654	0	0	0	0	0	0	0	0	0	0	0	NVIE_006160	hypothetical protein	198.088	hypothetical	NA	NA	NA	putative protein
PNAHNJBD_00655	0	0	0.0841279	0	0	0.297487	0.619969	0.510135	0	0	0.828133	NVIE_006170	putative GTP binding protein	364.557	arCOG00357	Ribosome-binding ATPase YchF, GTP1/OBG family	Translation, ribosomal structure and biogenesis	INFORMATION STORAGE AND PROCESSING	Ribosome-binding ATPase YchF protein
PNAHNJBD_00656	0	0	0	0	0	0	0	0	0	0	0	NVIE_006200	hypothetical protein	93.7015	arCOG05491	Uncharacterized protein	Function unknown	POORLY CHARACTERIZED	putative protein
PNAHNJBD_00657	0	0	0	0	0	0.430294	0	0	0	0	0	NVIE_006260	putative CoA-binding domain protein	613.109	arCOG04227	Predicted CoA-binding protein	General function prediction only	POORLY CHARACTERIZED	CoA-binding protein
PNAHNJBD_00658	0	0	0	0	0	0	0	0	0	0	0	NVIE_006300	hypothetical protein	77.1717	arCOG10549	Uncharacterized protein	Function unknown	POORLY CHARACTERIZED	putative protein
PNAHNJBD_00659	0	0	0.0711311	0	0.169598	0.251529	0.17473	0.646988	0	0	0	NVIE_006310	amidophosphoribosyltransferase	464.65	arCOG00093	Glutamine phosphoribosylpyrophosphate amidotransferase	Nucleotide transport and metabolism	METABOLISM	Amidophosphoribosyltransferase
PNAHNJBD_00660	0	0	0	0	0	0.354359	0.123082	0.683618	0.137391	0	0	NVIE_006320	phosphoribosylformylglycinamidine synthase II	385.343	arCOG00641	Phosphoribosylformylglycinamidine (FGAM) synthase, synthetase domain	Nucleotide transport and metabolism	METABOLISM	Phosphoribosylformylglycinamidine synthase subunit PurL
PNAHNJBD_00661	0	0	0	0	0	0	0	0	0	0	0	NVIE_020660	cobalt-precorrin-6Y C(5,15)-methyltransferase	290.018	arCOG00650	Precorrin-6B methylase 1	Coenzyme transport and metabolism	METABOLISM	Precorrin-6y C5,15-methyltransferase (Decarboxylating) subunit CbiE
PNAHNJBD_00662	0	0	0	0	0	0	0	0	0	0	0				NA	NA	NA	NA	hypothetical protein
PNAHNJBD_00663	0	0	0	0	0	0	0	0	0	0	0				arCOG01995	Uncharacterized membrane protein, a component of a putative membrane remodelling system	General function prediction only	POORLY CHARACTERIZED	putative protein
PNAHNJBD_00664	0	0	0	0	0	0.552671	0.383926	0.473864	0	0	0.256417	NVIE_020730	monovalent cation/proton antiporter-2 family protein	83.8652	arCOG01955	Potassium-efflux system protein KefB	Inorganic ion transport and metabolism	METABOLISM	Kef-type K+ transport system, predicted NAD-binding component
PNAHNJBD_00665	0	0	0	0	0	0	0	0	0	0	0				NA	NA	NA	NA	hypothetical protein
PNAHNJBD_00666	0	0	0	0	0	0	0	0	0	0	0				NA	NA	NA	NA	hypothetical protein
PNAHNJBD_00667	0	0	0	0	0	0	0	0	0	0	0	NVIE_020780	protein of unknown function	335.461	NA	NA	NA	NA	putative protein
PNAHNJBD_00668	0	0	0	0	0	0	0	0	0	0	0				NA	NA	NA	NA	hypothetical protein
PNAHNJBD_00669	0	0	0	0	0	0	0	0	0	0	0	NVIE_2131	protein of unknown function	67.1819	NA	NA	NA	NA	CHAD domain-containing protein
PNAHNJBD_00670	0	0	0	0	0	0	0	0	0	0	0	NVIE_020810	Thymidylate kinase (modular protein)	92.4115	arCOG01891	Thymidylate kinase	Nucleotide transport and metabolism	METABOLISM	putative thymidylate kinase
PNAHNJBD_00671	0	0	0	0	0	0	0	0	0	0	0	NVIE_2133	putative thymidylate kinase	84.4485	arCOG01891	Thymidylate kinase	Nucleotide transport and metabolism	METABOLISM	Thymidylate kinase
PNAHNJBD_00672	0	0	0	0	0	0	0	0	0	0	0	NVIE_020820	putative Ppx/GppA phosphatase	57.2816	NA	NA	NA	NA	Exopolyphosphatase
PNAHNJBD_00673	0	0	0	0	0	0	0.44519	0	0.496946	0	0	NVIE_020830	putative enzyme	110.661	arCOG01992	Phosphohistidine phosphatase SixA	Signal transduction mechanisms	CELLULAR PROCESSES AND SIGNALING	Phosphohistidine phosphatase SixA
PNAHNJBD_00674	0	0	0	0	0	0	0	0	0	0	0				NA	NA	NA	NA	hypothetical protein
PNAHNJBD_00675	0	0	0	0	0	0.186505	0	0	0	0	0	NVIE_020880	phosphate transporter subunit ; membrane component of ABC superfamily	22.4711	arCOG00167	ABC-type phosphate transport system, permease component	Inorganic ion transport and metabolism	METABOLISM	Phosphate transport system permease protein
PNAHNJBD_00676	0	0	0	0	0	0	0	0.15147	0	0	0	NVIE_020890	ABC phosphate uptake transporter, permease protein	13.0864	arCOG00168	ABC-type phosphate transport system, permease component	Inorganic ion transport and metabolism	METABOLISM	Phosphate transport system permease protein PstA
PNAHNJBD_00677	0	0	0	0	0	0	0.606491	0.374284	0	0	0	NVIE_020900	ABC phosphate uptake transporter, ATP-binding protein	51.6251	arCOG00231	ABC-type phosphate transport system, ATPase component	Inorganic ion transport and metabolism	METABOLISM	Phosphate import ATP-binding protein PstB
PNAHNJBD_00678	0	0	0	0	0	0	0	0.253192	0	0	0	NVIE_020910	Phosphate-specific transport system accessory protein PhoU homolog	55.3304	arCOG00232	Phosphate uptake regulator	Inorganic ion transport and metabolism	METABOLISM	Phosphate-specific transport system accessory protein PhoU
PNAHNJBD_00679	0	0	0	0	0	0	0	0	0	0	0	NVIE_020920	Phosphate-specific transport system accessory protein PhoU homolog	37.5307	arCOG00318	Phosphate uptake regulator	Inorganic ion transport and metabolism	METABOLISM	SpoVT-AbrB domain-containing protein
PNAHNJBD_00680	0	0	0	0	0	0	0	0	0	0	0				NA	NA	NA	NA	hypothetical protein
PNAHNJBD_00681	0	0	0	0	0	0	0	0	0	0	0	NVIE_005360	Undecaprenyl-diphosphatase	53.8174	arCOG04761	Undecaprenyl pyrophosphate phosphatase	Lipid transport and metabolism	METABOLISM	Undecaprenyl-diphosphatase
PNAHNJBD_00682	0.134686	0.119604	0	0	0	1.62415	1.23082	0.886172	0	0	0	NVIE_020860	ABC phosphate uptake transporter, substrate-binding protein	77.7085	arCOG00213	ABC-type phosphate transport system, periplasmic component	Inorganic ion transport and metabolism	METABOLISM	Phosphate-binding protein
PNAHNJBD_00683	0	0	0	0	0	0	0	0.131763	0	0	0	NVIE_020940	putative DNA methylase domain protein	312.996	arCOG00129	DNA modification methylase	Replication, recombination and repair	INFORMATION STORAGE AND PROCESSING	Putative DNA methylase domain protein
PNAHNJBD_00684	0	0	0.0745553	0	0	0	0	0	0.204433	0	0	NVIE_008480	putative dihydrolipoamide dehydrogenase	78.7932	arCOG01068	Pyruvate/2-oxoglutarate dehydrogenase complex, dihydrolipoamide dehydrogenase (E3) component or related enzyme	Energy production and conversion	METABOLISM	Dihydrolipoyl dehydrogenase
PNAHNJBD_00685	0	0	0	0	0	0	0	0	0	0	0	NVIE_005610	putative class II aldolase/adducin family protein	232.325	arCOG04226	Ribulose-5-phosphate 4-epimerase/Fuculose-1-phosphate aldolase	Carbohydrate transport and metabolism	METABOLISM	L-fuculose phosphate aldolase
PNAHNJBD_00686	0	0	0	0	0	0	0	0	0	0	0	NVIE_001410	putative helicase	93.7015	arCOG00874	ssDNA-dependent ATPase, helicase superfamily II	Transcription	INFORMATION STORAGE AND PROCESSING	Putative DNA repair helicase XPB
PNAHNJBD_00687	0	0	0	0	0	0	0	0	0	0	0				NA	NA	NA	NA	hypothetical protein
PNAHNJBD_00688	0	0	0	0	0	0	0.221417	0	0	0	0	NVIE_023730	O-methyltransferase, family 2	72.0037	arCOG03411	SAM-dependent methyltransferase	Secondary metabolites biosynthesis, transport and catabolism	METABOLISM	Mitomycin biosynthesis 6-O-methyltransferase
PNAHNJBD_00689	0	0	0	0	0	0	0	0	0	0	0	NVIE_006340	putative signal transduction protein with CBS domains	272.479	arCOG00606	CBS domain	General function prediction only	POORLY CHARACTERIZED	CBS domain-containing protein
PNAHNJBD_00690	0	0	0	0	0	0.280191	0	0	0	0	1.55997	NVIE_021170	putative NADP oxidoreductase, coenzyme F420-dependent	99.0442	arCOG00457	Predicted dinucleotide-binding enzyme	General function prediction only	POORLY CHARACTERIZED	F420_oxidored domain-containing protein
PNAHNJBD_00691	0	0	0	0	0	0	0	0	0	0	0	NVIE_001890	protein of unknown function	42.2243	hypothetical	NA	NA	NA	putative protein
PNAHNJBD_00692	0	0	0	0	0	0	0	0.112285	0	0	0				arCOG00693	Adenine deaminase	Nucleotide transport and metabolism	METABOLISM	Adenine deaminase
PNAHNJBD_00693	0	0	0	0	0	0	0	0	0	0	0				arCOG00693	Adenine deaminase	Nucleotide transport and metabolism	METABOLISM	Adenine deaminase
PNAHNJBD_00694	0	0	0	0	0	0	0	0	0	0	0	NVIE_001970	putative Purine phosphoribosyltransferase (GpT-2)	65.3448	NA	NA	NA	NA	Pribosyltran domain-containing protein
PNAHNJBD_00695	0	0	0	0	0	0	0	0	0	0	0				NA	NA	NA	NA	hypothetical protein
PNAHNJBD_00696	0	0	0	0	0	0.140422	0	0.120399	0	0	0	NVIE_011730	putative quinoprotein glucose/ sorbosone dehydrogenase	86.2229	arCOG02796	Glucose/sorbosone dehydrogenase	Carbohydrate transport and metabolism	METABOLISM	Glucose/sorbosone dehydrogenase
PNAHNJBD_00697	0	0	0	0	0	0	0	0	0	0	0				arCOG01127	Translation initiation factor 2B subunit, eIF-2B alpha/beta/delta family	Translation, ribosomal structure and biogenesis	INFORMATION STORAGE AND PROCESSING	Nudix hydrolase domain-containing protein
PNAHNJBD_00698	0	0	0	0.101032	0.206187	0.611585	0	0.393283	0	0	0	NVIE_022830	putative beta-lactamase domain protein	184.823	arCOG00499	Metal-dependent hydrolase of the beta-lactamase superfamily	General function prediction only	POORLY CHARACTERIZED	Putative Zn-dependent hydrolase of beta-lactamase fold
PNAHNJBD_00699	0	0	0	0	0	0	0	0	0	0	0				NA	NA	NA	NA	hypothetical protein
PNAHNJBD_00700	0	0	0	0	0	0	0	0	0	0	0				NA	NA	NA	NA	hypothetical protein
PNAHNJBD_00701	0	0	0	0	0	0	0	0	0	0	0				NA	NA	NA	NA	hypothetical protein
PNAHNJBD_00702	0	0	0	0	0	0	0.272625	0.168245	0	0	0	NVIE_012290	transcription initiation factor IIB	4124.49	arCOG01981	Transcription initiation factor TFIIB, Brf1 subunit/Transcription initiation factor TFIIB	Transcription	INFORMATION STORAGE AND PROCESSING	Transcription initiation factor IIB
PNAHNJBD_00703	0	0	0	0	0	0	0	0.12068	0	0	0				arCOG01409	Glycosyltransferase	Cell wall/membrane/envelope biogenesis	CELLULAR PROCESSES AND SIGNALING	Glycosyltransferase
PNAHNJBD_00704	0	0	0.201608	0	0	0	0	0	0	0	0				arCOG00516	Nitroimidazol reductase NimA or a related FMN-containing flavoprotein, pyridoxamine 5'-phosphate oxidase superfamily	Defense mechanisms	CELLULAR PROCESSES AND SIGNALING	PPOX class F420-dependent oxidoreductase
PNAHNJBD_00705	0	0	0	0	0	0	0	0	0	0	0				arCOG01145	Phosphohydrolase, Icc/MPP superfamily	General function prediction only	POORLY CHARACTERIZED	239AB
PNAHNJBD_00706	0	0	0	0	0	0	0	0	0	0	0				NA	NA	NA	NA	hypothetical protein
PNAHNJBD_00707	0	0	0	0	0	0.240004	0	0.617345	0	0	0	NVIE_014940	ABC uptake transporter, ATP-binding protein	78.7932	arCOG00201	ABC-type Mn/Zn transport system, ATPase component	Inorganic ion transport and metabolism	METABOLISM	ATP-binding cassette domain-containing protein
PNAHNJBD_00708	0	0.260954	0	0.106434	0	0	0.223786	0.138105	0	0	0				arCOG01005	ABC-type metal ion transport system, periplasmic component/surface adhesin	Inorganic ion transport and metabolism	METABOLISM	hypothetical protein
PNAHNJBD_00709	0	0	0	0	0	0	0	0	0	0	0	NVIE_014970	putative nickel-responsive regulator	333.144	arCOG01008	Transcriptional regulator, CopG/Arc/MetJ family (DNA-binding and a metal-binding domains)	Defense mechanisms	CELLULAR PROCESSES AND SIGNALING	Putative nickel-responsive regulator
PNAHNJBD_00710	0	0	0	0	0	0	0	0	0	0	0	NVIE_014790	urea active transporter, urea/sodium symporter	17.5087	arCOG01316	Na+/proline symporter	Amino acid transport and metabolism	METABOLISM	Universal stress protein
PNAHNJBD_00711	0	0	0	0	0	0	0	0	0	0	0	NVIE_014790	urea active transporter, urea/sodium symporter	17.5087	arCOG01316	Na+/proline symporter	Amino acid transport and metabolism	METABOLISM	Urea active transporter
PNAHNJBD_00712	0	0	0	0	0	0	0	0	0	0	0	NVIE_014790	urea active transporter, urea/sodium symporter	17.5087	arCOG01316	Na+/proline symporter	Amino acid transport and metabolism	METABOLISM	Urea active transporter
PNAHNJBD_00713	0	0	0	0	0	0.669346	0.929953	4.01731	0	0	0	NVIE_014800	putative GAF sensor protein	369.646	arCOG01580	DNA-binding transcriptional regulator, Lrp family	Transcription	INFORMATION STORAGE AND PROCESSING	Histidine kinase
PNAHNJBD_00714	0	0	0	0	0	1.45913	0.57921	0.178724	0	0	0	NVIE_014810	putative ParB-like partition protein	65.7993	arCOG11113	ParB-like NTPase domain containing protein	Replication, recombination and repair	INFORMATION STORAGE AND PROCESSING	Transcriptional regulator (ParB, spo0J)
PNAHNJBD_00715	0	0	0	0	0	0	0	0.256971	0	0	0	NVIE_014820	hypothetical protein	96.3358	hypothetical	NA	NA	NA	putative protein
PNAHNJBD_00716	0	0	0	0.244963	0	1.11214	0.257525	0.635707	0	0	0	NVIE_025240	deoxyhypusine synthase	304.437	arCOG04142	Deoxyhypusine synthase	Posttranslational modification, protein turnover, chaperones	CELLULAR PROCESSES AND SIGNALING	putative deoxyhypusine synthase
PNAHNJBD_00717	0	0	0	0	0	0	0	0	0	0	0	NVIE_015030	hypothetical protein	249	NA	NA	NA	NA	putative protein
PNAHNJBD_00718	0	0.15818	0	0	0.131665	0.390542	0.13565	0.669707	0	0	0	NVIE_014990	archaeal thermosome subunit	120.259	arCOG01257	Chaperonin GroEL, HSP60 family	Posttranslational modification, protein turnover, chaperones	CELLULAR PROCESSES AND SIGNALING	Archaeal thermosome subunit
PNAHNJBD_00719	0	0	0	0	0	0	0	0.800793	0	0	0	NVIE_014920	conserved protein of unknown function	8.63383	NA	NA	NA	NA	putative protein
PNAHNJBD_00720	0	0.252842	0	0	0	0.62426	0.650485	1.60574	0	0	0	NVIE_014910	putative arginase family protein	41.6429	arCOG01700	Arginase family enzyme	Amino acid transport and metabolism	METABOLISM	Agmatinase
PNAHNJBD_00721	0	0	0.252384	0	0.30088	0	1.23994	1.1478	0	0	0	NVIE_014900	putative ParB-like partition protein	141.044	NA	NA	NA	NA	ParB domain-containing protein
PNAHNJBD_00722	0	0	0	0	0	0	0	0	0	0	0	NVIE_014850	protein of unknown function	82.1393	NA	NA	NA	NA	putative protein
PNAHNJBD_00723	0	0	0	0	0	0	0	0.293473	0	0	0	NVIE_014840	putative universal stress family protein	113.772	arCOG02053	Nucleotide-binding protein, UspA family	Signal transduction mechanisms	CELLULAR PROCESSES AND SIGNALING	Putative universal stress family protein
PNAHNJBD_00724	0	0	0	0	0	0	0	0	0	0	0				NA	NA	NA	NA	hypothetical protein
PNAHNJBD_00725	0	0	0	0.0829301	0	0	0	0.107607	0	0	0	NVIE_015840	putative arsenical pump membrane protein	26.3549	arCOG00238	Na+/H+ antiporter NhaD or related arsenite permease	Inorganic ion transport and metabolism	METABOLISM	CitMHS domain-containing protein
PNAHNJBD_00726	0	0	0	0	0	0	0	0	0	0	0	NVIE_014890	protein of unknown function	32.2226	NA	NA	NA	NA	putative protein
PNAHNJBD_00727	0	0	0	0	0	0.117889	0.163788	0.303236	0	0	0	NVIE_014880	putative Sodium:solute symporter family protein	7.56846	arCOG01319	Na+/proline symporter	Amino acid transport and metabolism	METABOLISM	putative protein
PNAHNJBD_00728	0	0	0	0	0	0.346213	0	0	0	0	0	NVIE_014870	protein of unknown function	165.421	NA	NA	NA	NA	putative protein
PNAHNJBD_00729	0	0	0	0	0	0	0	0	0	0	0				NA	NA	NA	NA	hypothetical protein
PNAHNJBD_00730	0	0	0	0	0	0.196225	0	0.504735	0.304319	0	0				NA	NA	NA	NA	hypothetical protein
PNAHNJBD_00731	0	0	0	0	0	0	0	0	0	0	0				NA	NA	NA	NA	hypothetical protein
PNAHNJBD_00732	0	0	0	0	0	0	0	0	0	0	0				NA	NA	NA	NA	hypothetical protein
PNAHNJBD_00733	0	0	0	0	0	0	0	0	0	0	0				NA	NA	NA	NA	hypothetical protein
PNAHNJBD_00734	0	0	0	0	0	0	0	0	0	0	0				NA	NA	NA	NA	hypothetical protein
PNAHNJBD_00735	0	0	0	0	0	0	0	0	0	0	0				NA	NA	NA	NA	hypothetical protein
PNAHNJBD_00736	0	0	0	0	0	0	0	0	0	0	0				NA	NA	NA	NA	hypothetical protein
PNAHNJBD_00737	0.207366	0.552435	0.514291	0.150213	0	1.59127	2.52666	3.50838	0.705101	1.48558	0				NA	NA	NA	NA	hypothetical protein
PNAHNJBD_00738	1.92814	4.56594	1.29513	0.465573	0.237537	7.22189	8.56536	17.2171	0.273175	0.287776	0.326895				NA	NA	NA	NA	hypothetical protein
PNAHNJBD_00739	0	0	0	0	0	0	0	0	0	0	0				NA	NA	NA	NA	hypothetical protein
PNAHNJBD_00740	0	0	0	0	0	0	0	0	0	0	0				NA	NA	NA	NA	hypothetical protein
PNAHNJBD_00741	0	0.247081	0.258773	0	0.205665	0.305018	0.211888	0	0	0	0				NA	NA	NA	NA	hypothetical protein
PNAHNJBD_00742	0	0	0	0	0	0	0	0	0	0	0	NVIE_013810	hypothetical protein	451.944	hypothetical	NA	NA	NA	putative protein
PNAHNJBD_00743	0	0	0	0	0	0	0	0	0	0	0	NVIE_013790	hypothetical protein	170.072	hypothetical	NA	NA	NA	putative protein
PNAHNJBD_00744	0	0	0	0	0	0	0	0.469556	0	0	0				arCOG02882	Ribosomal protein S12 methylthiotransferase accessory factor YcaO	Translation, ribosomal structure and biogenesis	INFORMATION STORAGE AND PROCESSING	hypothetical protein
PNAHNJBD_00745	0	0	0	0	0	0	0	0	0	0	0	NVIE_013970	putative TfuA domain- containing protein	81.5719	arCOG05002	Uncharacterized protein	Function unknown	POORLY CHARACTERIZED	TfuA domain-containing protein
PNAHNJBD_00746	0	0	0	0	0	0	0	0	0	0	0	NVIE_030040	putative signal transduction response regulator, receiver domain/putative CopR	32.6724	arCOG02391	Rec domain	Signal transduction mechanisms	CELLULAR PROCESSES AND SIGNALING	Putative signal transduction response regulator
PNAHNJBD_00747	0	0	0	0	0	0	0	0	0	0	0	NVIE_013980	putative ATP--cobalamin adenosyltransferase	137.187	arCOG00489	Cob(I)alamin adenosyltransferase	Coenzyme transport and metabolism	METABOLISM	Corrinoid adenosyltransferase
PNAHNJBD_00748	0	0	0	0	0	0	0	0	0	0	0				NA	NA	NA	NA	hypothetical protein
PNAHNJBD_00749	0	0	0	0	0	0	0	0	0	0	0	NVIE_014000	conserved protein of unknown function	176.069	arCOG10404	Zinc finger, C2H2 type	Function unknown	POORLY CHARACTERIZED	C2H2-type domain-containing protein
PNAHNJBD_00750	0	0	0	0	0	0.961294	1.33557	0	0	0	0	NVIE_014010	putative metal dependent phosphohydrolase with HD domain	254.232	arCOG04311	5'-deoxynucleotidase, HD superfamily hydrolase	Nucleotide transport and metabolism	METABOLISM	5'-deoxynucleotidase
PNAHNJBD_00751	0	0	0	0	0	0	0	0	0	0	1.03517	NVIE_014020	hypothetical protein	259.574	arCOG08655	Uncharacterized protein	Function unknown	POORLY CHARACTERIZED	putative protein
PNAHNJBD_00752	0	0	0	0	0	0.283488	0	0.243064	0	0	0	NVIE_014030	LOR/SDH bifunctional protein	374.806	arCOG04422	Enzyme related to plant Lysine-oxoglutarate reductase/Saccharopine dehydrogenase	General function prediction only	POORLY CHARACTERIZED	Saccharop_dh_N domain-containing protein
PNAHNJBD_00753	0	0	0	0	0	0	0	0	0	0	0				arCOG02815	Conserved domain frequently associated with peptide methionine sulfoxide reductase	Posttranslational modification, protein turnover, chaperones	CELLULAR PROCESSES AND SIGNALING	Peptide methionine sulfoxide reductase MsrB
PNAHNJBD_00754	0	0.0766067	0.106976	0	0.127532	0.28371	0.131391	0.48651	0	0.154505	0				NA	NA	NA	NA	hypothetical protein
PNAHNJBD_00755	0	0	0	0	0	0.123445	0.171508	0.105843	0	0	0	NVIE_014110	aspartyl/glutamyl-tRNA amidotransferase subunit B	172.446	arCOG01718	Asp-tRNAAsn/Glu-tRNAGln amidotransferase B subunit	Translation, ribosomal structure and biogenesis	INFORMATION STORAGE AND PROCESSING	Aspartyl/glutamyl-tRNA(Asn/Gln) amidotransferase subunit B
PNAHNJBD_00756	0	0	0	0	0	0	0	0	0	0	0	NVIE_014120	glutamyl-tRNA amidotransferase subunit A	209.383	arCOG01717	Asp-tRNAAsn/Glu-tRNAGln amidotransferase A subunit or related amidase	Translation, ribosomal structure and biogenesis	INFORMATION STORAGE AND PROCESSING	Asp-tRNA(Asn)/Glu-tRNA(Gln) amidotransferase subunit GatA
PNAHNJBD_00757	0	0	0	0	0	0	0.173283	0.213876	0	0	0				NA	NA	NA	NA	hypothetical protein
PNAHNJBD_00758	0.177265	0	0.329727	0	0.524114	2.52624	2.69986	3.49895	0.904122	0	0				NA	NA	NA	NA	hypothetical protein
PNAHNJBD_00760	0	0	0	0	0	0	0	0	0	0	0	NVIE_019500	DedA family protein	13.8326	arCOG03118	Membrane protein DedA family	Function unknown	POORLY CHARACTERIZED	DedA family protein
PNAHNJBD_00761	0	0	0	0	0	0.14551	0	0	0	0	0	NVIE_010660	putative Na+(Li+)/H+ antiporter	156.498	arCOG01953	Potassium-efflux system protein KefB	Inorganic ion transport and metabolism	METABOLISM	Na antiporter protein
PNAHNJBD_00762	0	0	0	0	1.5044	0	1.54992	1.91301	0	0	0				hypothetical	NA	NA	NA	hypothetical protein
PNAHNJBD_00763	0	0	0	0	0	0	0	0	0	0	0.93165				NA	NA	NA	NA	hypothetical protein
PNAHNJBD_00764	0	0	0	0	0	0	0	0	0	0	0	NVIE_003960	putative universal stress family protein	28.443	arCOG02053	Nucleotide-binding protein, UspA family	Signal transduction mechanisms	CELLULAR PROCESSES AND SIGNALING	Putative universal stress family protein
PNAHNJBD_00765	0	0	0	0.24879	0	0	0	0.64564	0	0	0	NVIE_004120	putative UspA domain protein	39.3966	arCOG02053	Nucleotide-binding protein, UspA family	Signal transduction mechanisms	CELLULAR PROCESSES AND SIGNALING	Universal stress protein
PNAHNJBD_00766	0	0	0	0	0	0	0.191963	0	0	0	0	NVIE_018490	putative FAD-dependent pyridine nucleotide-disulphide oxidoreductase (sulfide:quinone oxidoreductase-like)	177.294	arCOG01067	NADH dehydrogenase, FAD-containing subunit	Energy production and conversion	METABOLISM	Pyr_redox_2 domain-containing protein
PNAHNJBD_00767	0	0	0	0	0	0	0	0	0	0	0				NA	NA	NA	NA	hypothetical protein
PNAHNJBD_00768	0	0	0	0	0	0	0	0	0	0	0				NA	NA	NA	NA	hypothetical protein
PNAHNJBD_00769	0	0	0	0	0	0	0	0	0	0	0				arCOG00607	Zn-dependent protease fused to CBS domain	General function prediction only	POORLY CHARACTERIZED	Zinc metalloprotease
PNAHNJBD_00770	0	0	0	0	0	0	0	0	0	0	0				NA	NA	NA	NA	hypothetical protein
PNAHNJBD_00771	0	0	0	0	0	0	0	0	0	0	0	NVIE_019310	putative 4Fe-4S ferredoxin iron-sulfur binding domain protein	21.259	arCOG04548	Ferredoxin	Energy production and conversion	METABOLISM	4Fe-4S dicluster domain
PNAHNJBD_00772	0	0	0	0	0	0.139771	0	0.11984	0	0	0	NVIE_020730	monovalent cation/proton antiporter-2 family protein	83.8652	arCOG01955	Potassium-efflux system protein KefB	Inorganic ion transport and metabolism	METABOLISM	Kef-type K+ transport system, predicted NAD-binding component
PNAHNJBD_00773	0	0	0	0	0	0	0	0	1.43732	0	0	NVIE_001810	protein of unknown function	105.42	hypothetical	NA	NA	NA	putative protein
PNAHNJBD_00774	0	0	0	0	0	0	0	0	0	0	0				NA	NA	NA	NA	hypothetical protein
PNAHNJBD_00775	1.77265	1.12439	2.19818	1.65096	3.74367	28.0385	39.3409	36.4176	10.7634	6.34965	9.78876	NVIE_027270	ammonia monooxygenase subunit A	23987.6	arCOG08676	Ammonia monooxygenase subunit A	Energy production and conversion	METABOLISM	Ammonia monooxygenase alpha subunit
PNAHNJBD_00776	0	0	0.688319	0	0.820582	0	5.07247	5.21729	2.83109	0.994137	3.38782	NVIE_027280	putative ammonia monooxygenase - associated protein	7231.1	NA	NA	NA	NA	putative protein
PNAHNJBD_00777	0	0	0	0	3.18579	0	3.28219	0	1.83188	0	2.19212				NA	NA	NA	NA	hypothetical protein
PNAHNJBD_00778	0	0	0	0	0	0	0	0	0	0	0	NVIE_018720	hypothetical protein	216.767	arCOG08700	Uncharacterized protein	Function unknown	POORLY CHARACTERIZED	putative protein
PNAHNJBD_00779	0	0	0.15774	0.184289	0.3761	1.11558	0.38748	0.239126	0	0	0	NVIE_018700	SNF7-domain-containing protein	1795.29	arCOG00452	Archaeal division protein CdvB, Snf7/Vps24/ESCRT-III family	Cell cycle control, cell division, chromosome partitioning	CELLULAR PROCESSES AND SIGNALING	Putative SNF7 protein
PNAHNJBD_00780	0	0	0	0	0	0	0	0	0	0	0	NVIE_018690	exported protein of unknown function	1499.22	NA	NA	NA	NA	putative protein
PNAHNJBD_00781	0	0	0	0	0	0.45465	0	0.38982	0.352551	0	0	NVIE_018660	precorrin-4 C11-methyltransferase	278.204	arCOG00645	Precorrin-4 methylase	Coenzyme transport and metabolism	METABOLISM	Cobalt-precorrin-4 C(11)-methyltransferase
PNAHNJBD_00782	0	0.403293	0	0	0	0.74679	0	0	0	0	0	NVIE_018650	precorrin-2 C20-methyltransferase	296.112	arCOG00648	Precorrin-2 methylase	Coenzyme transport and metabolism	METABOLISM	Precorrin-2 C20-methyltransferase
PNAHNJBD_00783	0	0	0	0	0	0	0	0.269017	0	0	0	NVIE_018630	putative chaperone DnaJ	280.139	arCOG00349	Ferredoxin	Energy production and conversion	METABOLISM	J domain-containing protein
PNAHNJBD_00784	0	0	0	0	0	0	0	0	0	0	0				NA	NA	NA	NA	hypothetical protein
PNAHNJBD_00785	0	0	0.164598	0	0	0.29102	0.404327	0.249523	0	0	0				NA	NA	NA	NA	hypothetical protein
PNAHNJBD_00786	0	0	0	0	0	0	0	0	0	0	0	NVIE_1908	putative (P)ppGpp synthetase I, SpoT/RelA	212.306	arCOG06870	HD family hydrolase, SpoT related	General function prediction only	POORLY CHARACTERIZED	Guanosine polyphosphate synthetase/pyrophosphohydrolase
PNAHNJBD_00787	0	0	0	0	0	0	0	0	0	0	0				NA	NA	NA	NA	hypothetical protein
PNAHNJBD_00788	0	0	0	0	0	0	0.828671	0	0	0	0	NVIE_018600	hypothetical protein	227.544	hypothetical	NA	NA	NA	putative protein
PNAHNJBD_00789	0	0	0	0	0	0	0.171508	0.105843	0	0	0	NVIE_018550	glutamate-ammonia ligase / glutamine synthetase	481.036	arCOG01909	Glutamine synthetase	Amino acid transport and metabolism	METABOLISM	Glutamine synthetase
PNAHNJBD_00790	0	0	0	0	0	0.301205	0	0	0	0	0	NVIE_018540	hypothetical protein	694.581	arCOG00551	DNA replication initiation complex subunit, GINS15 family	Replication, recombination and repair	INFORMATION STORAGE AND PROCESSING	putative protein
PNAHNJBD_00791	0	0	0	0	0	0	0	0	0	0	0	NVIE_018530	hypothetical protein	172.446	arCOG08809	Uncharacterized membrane protein	Function unknown	POORLY CHARACTERIZED	putative protein
PNAHNJBD_00792	0	0	0	0	0	0	0	0	0	0	0				NA	NA	NA	NA	hypothetical protein
PNAHNJBD_00793	0	0	0	0	0	0	0	0	0	0	0	NVIE_018500	putative oxidoreductase, short chain dehydrogenase/reductase family	522.758	arCOG01265	NADP-dependent 3-hydroxy acid dehydrogenase YdfG	Energy production and conversion	METABOLISM	3-phenylpropionate-dihydrodiol/cinnamic acid-dihydrodiol dehydrogenase
PNAHNJBD_00794	0	0	0	0	0	0.327397	0	0	0	0	0	NVIE_018480	hypothetical protein	288.015	arCOG08765	Uncharacterized membrane protein	Function unknown	POORLY CHARACTERIZED	putative protein
PNAHNJBD_00795	0	0	0	0	0	0	0	0	0	0	0	NVIE_018470	DNA polymerase X family	79.3413	arCOG00305	DNA polymerase IV (family X)	Replication, recombination and repair	INFORMATION STORAGE AND PROCESSING	DNA polymerase beta
PNAHNJBD_00796	0	0	0	0	0	0	0	5.03914	4.55736	4.80095	5.45356				NA	NA	NA	NA	hypothetical protein
PNAHNJBD_00797	0	0	0	0	0	0	0	0	0	0	0				hypothetical	NA	NA	NA	putative protein
PNAHNJBD_00798	0	0	0	0	0	0	0	0	0	0	0				NA	NA	NA	NA	hypothetical protein
PNAHNJBD_00799	0	0	0	0	0	0	0	0	0	0	0	NVIE_002790	hypothetical protein	481.036	arCOG08725	Uncharacterized protein	Function unknown	POORLY CHARACTERIZED	putative protein
PNAHNJBD_00800	0	0	0	0	0	0	0	0	0	0	0				NA	NA	NA	NA	hypothetical protein
PNAHNJBD_00801	0	0	0	0	0	0	0	0	0	0	0				NA	NA	NA	NA	hypothetical protein
PNAHNJBD_00802	0	0	0	0	0	0	0	0	0	0.537812	0.610918	NVIE_018420	putative CMP/dCMP deaminase zinc-binding	300.246	arCOG01487	Deoxycytidylate deaminase	Nucleotide transport and metabolism	METABOLISM	Deoxycytidylate deaminase
PNAHNJBD_00803	0	0	0	0	0	0	0	0	0	0	0	NVIE_018410	putative GCN5-related N-acetyltransferase	58.4852	arCOG00845	Acetyltransferase (GNAT) family	Transcription	INFORMATION STORAGE AND PROCESSING	N-acetyltransferase domain-containing protein
PNAHNJBD_00804	0	0	0	0	0	0	0	0.0850925	0	0	0	NVIE_018390	putative membrane alanyl aminopeptidase	221.322	arCOG02969	Aminopeptidase N	Amino acid transport and metabolism	METABOLISM	Peptidase_M1 domain-containing protein
PNAHNJBD_00805	0	0	0	0	0	0	0	0	0	0	0	NVIE_004770	anthranilate synthase component 1	247.28	arCOG02014	Anthranilate/para-aminobenzoate synthase component I	Amino acid transport and metabolism	METABOLISM	Anthranilate synthase component 1
PNAHNJBD_00806	0	0	0	0.0890525	0	0	0	0	0.209007	0	0	NVIE_004780	threonine synthase	458.253	arCOG01434	Cysteate synthase	Coenzyme transport and metabolism	METABOLISM	Threonine synthase
PNAHNJBD_00807	0	0	0	0	0	0	0	0.586945	0	0	0	NVIE_004790	hypothetical protein	298.172	arCOG08697	Uncharacterized protein	Function unknown	POORLY CHARACTERIZED	putative protein
PNAHNJBD_00808	0	0	0	0	0.3761	1.67336	1.9374	2.15213	0.432527	0	0	NVIE_004810	SNF7-domain-containing protein	2256.7	arCOG00452	Archaeal division protein CdvB, Snf7/Vps24/ESCRT-III family	Cell cycle control, cell division, chromosome partitioning	CELLULAR PROCESSES AND SIGNALING	hypothetical protein
PNAHNJBD_00809	0	0	0	0	0	0	0	0	0	0	0	NVIE_004820	hypothetical protein	43.7133	arCOG08722	Uncharacterized protein	Function unknown	POORLY CHARACTERIZED	putative protein
PNAHNJBD_00810	0	0.301225	0	0.122859	0	0.185929	0	0.159417	0	0	0	NVIE_004840	biotin synthase	670.921	arCOG00658	(2R,3R)-3-methylornithine synthase involved in pyrrolysine biosynthesis/Iron-guanylylpyridinol (FeGP) cofactor biosynthesis protein HcgA	Amino acid transport and metabolism	METABOLISM	Biotin synthase
PNAHNJBD_00811	0	0	0	0.102859	0	0	0	0	0	0	0	NVIE_004830	8-amino-7-oxononanoate synthase	53.0765	arCOG00113	7-keto-8-aminopelargonate synthetase or related enzyme	Coenzyme transport and metabolism	METABOLISM	8-amino-7-oxononanoate synthase
PNAHNJBD_00812	0	0	0	0	0	0	0.38748	0	0	0	0	NVIE_004870	putative resolvase	42.5179	arCOG03162	Site-specific recombinase, DNA invertase Pin homolog	Mobilome: prophages, transposons	CELLULAR PROCESSES AND SIGNALING	Putative resolvase
PNAHNJBD_00813	0	0	0	0	0	0	0.556735	0.343578	0.621458	0.218225	0	NVIE_004880	adenosylmethionine-8-amino-7-oxononanoate transaminase	146.018	arCOG00917	Adenosylmethionine-8-amino-7-oxononanoate aminotransferase	Coenzyme transport and metabolism	METABOLISM	Adenosylmethionine-8-amino-7-oxononanoate aminotransferase
PNAHNJBD_00814	0	0	0	0	0	0	0	0	0	0.422401	0	NVIE_004890	dethiobiotin synthase	61.8199	arCOG00100	Dethiobiotin synthetase	Coenzyme transport and metabolism	METABOLISM	ATP-dependent dethiobiotin synthetase BioD
PNAHNJBD_00815	0	0	0	0	0.448827	0	0	0	0	0	0	NVIE_004900	hypothetical protein	74.028	arCOG08721	Uncharacterized protein	Function unknown	POORLY CHARACTERIZED	putative protein
PNAHNJBD_00816	0	0	0	0	0	0	0	0.361197	0	0	0	NVIE_004910	hypothetical protein	867.067	arCOG08709	Uncharacterized membrane protein	Function unknown	POORLY CHARACTERIZED	putative protein
PNAHNJBD_00817	0	0	0	0	0	0	0	0	0	0	0				NA	NA	NA	NA	hypothetical protein
PNAHNJBD_00818	0	0	0	0	0	0.264215	0	0.22654	0	0	0	NVIE_004920	putative mannose-1-phosphate guanyltransferase	286.026	arCOG00663	Nucleoside-diphosphate-sugar pyrophosphorylase involved in lipopolysaccharide biosynthesis/translation initiation factor 2B, gamma/epsilon subunit	Cell wall/membrane/envelope biogenesis	CELLULAR PROCESSES AND SIGNALING	D-glycero-alpha-D-manno-heptose 1-phosphate guanylyltransferase
PNAHNJBD_00819	0	0	0	0	0	0.183662	0	0	0	0	0	NVIE_004930	luciferase-like monooxygenase family protein	95.0095	arCOG02410	Coenzyme F420-dependent N5,N10-methylene tetrahydromethanopterin reductase or related flavin-dependent oxidoreductase	Energy production and conversion	METABOLISM	Luciferase-like monooxygenase family protein
PNAHNJBD_00820	0	0	0	0	0	0	0.457354	0	0	0	0	NVIE_004940	acetoacetyl-CoA thiolase subunit A	171.255	arCOG01278	Acetyl-CoA acetyltransferase	Lipid transport and metabolism	METABOLISM	hypothetical protein
PNAHNJBD_00821	0	0	0	0	0	0	0	0	0	0	0	NVIE_004950	putative acetoacetyl-CoA thiolase subunit B	45.2548	arCOG01289	OB-fold domain and Zn-ribbon containing protein, possible acyl-CoA-binding protein	General function prediction only	POORLY CHARACTERIZED	hypothetical protein
PNAHNJBD_00822	0	0	0	0	0	0	0	0	0	0	0	NVIE_004960	hypothetical protein	230.72	arCOG11395	Uncharacterized protein	Function unknown	POORLY CHARACTERIZED	putative protein
PNAHNJBD_00823	0	0	0.183182	0	0	0.971631	0	0	0	0	0	NVIE_004980	50S ribosomal protein L6p	2936.74	arCOG04090	Ribosomal protein L6P	Translation, ribosomal structure and biogenesis	INFORMATION STORAGE AND PROCESSING	50S ribosomal protein L6
PNAHNJBD_00824	0	0	0	0	0	0.919711	0	0.394284	1.42635	0	0	NVIE_004990	30S ribosomal protein S8p	2797.65	arCOG04091	Ribosomal protein S8	Translation, ribosomal structure and biogenesis	INFORMATION STORAGE AND PROCESSING	30S ribosomal protein S8
PNAHNJBD_00825	0	0	0	0	0	0	0	0	0	0	0	NVIE_0504	50S ribosomal protein L5p	1640.59	arCOG04092	Ribosomal protein L5	Translation, ribosomal structure and biogenesis	INFORMATION STORAGE AND PROCESSING	50S ribosomal protein L5
PNAHNJBD_00826	0	0	0	0	0	0.506228	0	0.434043	0.392546	0.827055	0	NVIE_005010	30S ribosomal protein S4e	1845.76	arCOG04093	Ribosomal protein S4E	Translation, ribosomal structure and biogenesis	INFORMATION STORAGE AND PROCESSING	30S ribosomal protein S4e
PNAHNJBD_00827	0	0	0	0	0	0	0	0.379788	0	0	0	NVIE_005020	30S ribosomal protein L24p	1629.26	arCOG04094	Ribosomal protein L24	Translation, ribosomal structure and biogenesis	INFORMATION STORAGE AND PROCESSING	50S ribosomal protein L24
PNAHNJBD_00828	0	0	0	0	0	1.63921	1.13872	0.351369	0	0	0	NVIE_005030	50S ribosomal protein L14p	1573.76	arCOG04095	Ribosomal protein L14	Translation, ribosomal structure and biogenesis	INFORMATION STORAGE AND PROCESSING	50S ribosomal protein L14
PNAHNJBD_00829	0	0	0	0	0	0	0.734173	0	0	0	0	NVIE_005040	30S ribosomal protein S17p	1468.37	arCOG04096	Ribosomal protein S17	Translation, ribosomal structure and biogenesis	INFORMATION STORAGE AND PROCESSING	30S ribosomal protein S17
PNAHNJBD_00830	0	0	0	0	0	0	0	0.555389	0	0	0	NVIE_005050	ribonuclease P protein component 1	714.109	arCOG00784	RNase P/RNase MRP subunit p29	Translation, ribosomal structure and biogenesis	INFORMATION STORAGE AND PROCESSING	Ribonuclease P protein component 1
PNAHNJBD_00831	0	0	0	0	0	0	0	0	0	0	0	NVIE_005060	50S ribosomal protein L29p	849.223	arCOG00785	Ribosomal protein L29	Translation, ribosomal structure and biogenesis	INFORMATION STORAGE AND PROCESSING	50S ribosomal protein L29
PNAHNJBD_00832	0.228967	0.203327	0	0.497581	0	1.00402	0	0.64564	0	0	0	NVIE_005070	30S ribosomal protein S3p	1389.16	arCOG04097	Ribosomal protein S3	Translation, ribosomal structure and biogenesis	INFORMATION STORAGE AND PROCESSING	30S ribosomal protein S3
PNAHNJBD_00833	0	0	0	0	0	0.378875	0.526389	0.6497	0	0	0	NVIE_005080	50S ribosomal protein L22p	1398.83	arCOG04098	Ribosomal protein L22	Translation, ribosomal structure and biogenesis	INFORMATION STORAGE AND PROCESSING	50S ribosomal protein L22
PNAHNJBD_00834	0	0	0.501056	0	0	0.885899	0.61541	0	0	0	0	NVIE_005090	30S ribosomal protein S19p	1595.73	arCOG04099	Ribosomal protein S19	Translation, ribosomal structure and biogenesis	INFORMATION STORAGE AND PROCESSING	30S ribosomal protein S19
PNAHNJBD_00835	0	0.848669	0	0	0	0.523836	0	0	0	0	0				arCOG04072	Ribosomal protein L23	Translation, ribosomal structure and biogenesis	INFORMATION STORAGE AND PROCESSING	hypothetical protein
PNAHNJBD_00836	0	0	0	0	0	2.70313	1.07302	0.331097	0	0	0	NVIE_005110	50S ribosomal protein L4p	1379.57	arCOG04071	Ribosomal protein L4	Translation, ribosomal structure and biogenesis	INFORMATION STORAGE AND PROCESSING	50S ribosomal protein L4p
PNAHNJBD_00837	0	0	0	0	0	0.284156	0	0	0	0	0	NVIE_018960	monovalent cation/proton antiporter-2 family protein	177.294	arCOG01955	Potassium-efflux system protein KefB	Inorganic ion transport and metabolism	METABOLISM	Inner membrane protein YbaL
PNAHNJBD_00838	0	0	0	0	0	0	0.211888	0	0	0	0				arCOG02313	ABC-type transport system, involved in lipoprotein release, permease component	Cell wall/membrane/envelope biogenesis	CELLULAR PROCESSES AND SIGNALING	ABC-type transport system, involved in lipoprotein release, permease component (ABC.LPT.P, lolC, lolE)
PNAHNJBD_00839	0	0	0	0	0	0	0	0.215213	0	0	0	NVIE_028580	ABC efflux transporter, ATP-binding protein	2164.77	arCOG00922	ABC-type antimicrobial peptide transport system, ATPase component	Defense mechanisms	CELLULAR PROCESSES AND SIGNALING	Lipoprotein-releasing system ATP-binding protein LolD
PNAHNJBD_00840	0	0	0	0	0	0	0	0	0	0	0				arCOG02313	ABC-type transport system, involved in lipoprotein release, permease component	Cell wall/membrane/envelope biogenesis	CELLULAR PROCESSES AND SIGNALING	ABC-type transport system, involved in lipoprotein release, permease component (ABC.LPT.P, lolC, lolE)
PNAHNJBD_00841	0	0	0	0	0	0	0	0	0	0	0				NA	NA	NA	NA	hypothetical protein
PNAHNJBD_00842	0	0	0	0	0	0	0	0	0	0	0				NA	NA	NA	NA	hypothetical protein
PNAHNJBD_00843	0	0	0	0	0	0	0	0	0	0	0				arCOG10856	Uncharacterized membrane protein	Function unknown	POORLY CHARACTERIZED	putative protein
PNAHNJBD_00844	0	0	0	0	0	0	0	0.391297	0	0	0.846954				NA	NA	NA	NA	SnoaL-like domain-containing protein
PNAHNJBD_00845	0	0	0	0	0	0	0	0.177495	0	0	0				NA	NA	NA	NA	Winged helix-turn-helix transcriptional regulator
PNAHNJBD_00846	0	0	0	0	0	0	0	0.0725438	0	0	0				NA	NA	NA	NA	hypothetical protein
PNAHNJBD_00847	0	0	0	0	0	0	0	0	0	0	0				NA	NA	NA	NA	hypothetical protein
PNAHNJBD_00848	0	0	0	0	0	0	0.110636	0.136553	0	0	0				NA	NA	NA	NA	Lipopolysaccharide assembly protein B
PNAHNJBD_00849	0	0	0	0	0	0	0	0.134159	0	0	0				NA	NA	NA	NA	putative protein
PNAHNJBD_00850	0	0	0	0	0	0	0	0	0	0	0				arCOG08812	Predicted S-layer protein with Ig-like domain	Cell wall/membrane/envelope biogenesis	CELLULAR PROCESSES AND SIGNALING	hypothetical protein
PNAHNJBD_00851	0	0	0	0	0	0	0	0	0	0	0				NA	NA	NA	NA	hypothetical protein
PNAHNJBD_00852	0	0	0	0	0	0	0	0	0	0	0				NA	NA	NA	NA	hypothetical protein
PNAHNJBD_00853	0	0	0	0	0	0	0	0	0	0	0				NA	NA	NA	NA	C2H2-type domain-containing protein
PNAHNJBD_00855	0	0	0	0	0	0	0.793325	0.489585	0	0	0	NVIE_015130	CBS and Zinc Finger C2H2 domain-containing membrane protein	265.028	arCOG00606	CBS domain	General function prediction only	POORLY CHARACTERIZED	Hypoxic response protein 1
PNAHNJBD_00856	0	0	0	0.0751065	0	0.45465	0.157917	0.877095	0	0	0	NVIE_015120	putative Uncharacterized membrane-associated protein	288.015	arCOG00374	Predicted membrane-associated or secreted trancriptional regulator	Transcription	INFORMATION STORAGE AND PROCESSING	putative protein
PNAHNJBD_00857	0	0	0	0	0	0.215532	0.149724	0.184798	0	0	0	NVIE_015110	DNA topoisomerase IB	512	arCOG08649	Topoisomerase IB	Replication, recombination and repair	INFORMATION STORAGE AND PROCESSING	DNA topoisomerase IB
PNAHNJBD_00858	0	0	0.03985	0	0	0	0	0	0	0	0	NVIE_015100	DEAD/DEAH box helicase domain-containing protein	89.2636	arCOG00555	Helicase of YprA family	General function prediction only	POORLY CHARACTERIZED	ATP-dependent RNA helicase RhlE protein
PNAHNJBD_00859	0	0	0	0	0	0	0	0	0	0	0	NVIE_1540	putative ubiquinone/menaquinone biosynthesis methyltransferase UbiE	85.0359	arCOG04348	Ubiquinone/menaquinone biosynthesis C-methylase UbiE	Coenzyme transport and metabolism	METABOLISM	Demethylmenaquinone methyltransferase
PNAHNJBD_00860	0	0	0	0	0	0	0	0	0	0	0				NA	NA	NA	NA	hypothetical protein
PNAHNJBD_00861	0	0	0	0	0	0	0	0	0	0	0				NA	NA	NA	NA	hypothetical protein
PNAHNJBD_00862	0	0	0	0	0	0	0	0	0	0	0				NA	NA	NA	NA	hypothetical protein
PNAHNJBD_00863	0	0	0	0	0	0	0	0	0	0	0				NA	NA	NA	NA	hypothetical protein
PNAHNJBD_00864	0	0	0	0	0	0	0	0	0	0	0.542709	NVIE_015080	phosphoribosylglycinamide formyltransferase	174.853	arCOG02825	Folate-dependent phosphoribosylglycinamide formyltransferase PurN	Nucleotide transport and metabolism	METABOLISM	Phosphoribosylglycinamide formyltransferase
PNAHNJBD_00865	0	0.139824	0	0	0.232773	0.517832	0.239816	0.739988	0	0	0	NVIE_015070	putative exonuclease of the beta-lactamase fold	333.144	arCOG00545	Predicted exonuclease of the beta-lactamase fold involved in RNA processing	Translation, ribosomal structure and biogenesis	INFORMATION STORAGE AND PROCESSING	Putative exonuclease of the beta-lactamase fold
PNAHNJBD_00866	0	0.270351	0	0	0	0.500619	0.927377	0.429234	0	0	0	NVIE_015060	luciferase-like monooxygenase family protein	719.076	arCOG02410	Coenzyme F420-dependent N5,N10-methylene tetrahydromethanopterin reductase or related flavin-dependent oxidoreductase	Energy production and conversion	METABOLISM	510-methylenetetrahydromethanopterin reductase protein
PNAHNJBD_00867	0	0	0	0	0	0	0	0	0	0	0				NA	NA	NA	NA	hypothetical protein
PNAHNJBD_00868	0	0	0	0	0.206711	0.30657	0.851865	0.131428	0	0	0	NVIE_015040	citrate synthase	268.727	arCOG04237	Citrate synthase	Energy production and conversion	METABOLISM	Citrate synthase
PNAHNJBD_00869	0	0	0	0	0	0	0	0	0	0	0	NVIE_014650	phosphoribosylformylglycinamidine cyclo-ligase	172.446	arCOG00639	Phosphoribosylaminoimidazole (AIR) synthetase	Nucleotide transport and metabolism	METABOLISM	Phosphoribosylformylglycinamidine cyclo-ligase
PNAHNJBD_00870	0.101201	0	0	0	0	0.554706	0	0.190244	0	0	0	NVIE_014640	histone acetyltransferase, ELP3 family	164.279	arCOG01361	Histone acetyltransferase	Transcription	INFORMATION STORAGE AND PROCESSING	tRNA uridine(34) acetyltransferase
PNAHNJBD_00871	0	0	0	0.0729056	0	0	0	0	0	0	0	NVIE_014630	lysine--tRNA ligase	259.574	arCOG00485	Lysyl-tRNA synthetase, class I	Translation, ribosomal structure and biogenesis	INFORMATION STORAGE AND PROCESSING	Lysine--tRNA ligase
PNAHNJBD_00872	0	0	0	0	0	0	0	0	0	0	0				NA	NA	NA	NA	hypothetical protein
PNAHNJBD_00873	0	0	0	0	0	0	0	0	0	0	0	NVIE_004320	3-oxoacyl-(acyl-carrier-protein) reductase	215.269	arCOG01259	Short-chain alcohol dehydrogenase	Lipid transport and metabolism	METABOLISM	putative protein
PNAHNJBD_00874	0	0	0	0	0	0	0	0	0	0	0				NA	NA	NA	NA	hypothetical protein
PNAHNJBD_00875	0	0	0	0	0	0	0	0	0	0	0				arCOG06790	Zn finger protein, UBP-type	Function unknown	POORLY CHARACTERIZED	UBP-type domain-containing protein
PNAHNJBD_00876	0	0	0	0	0	0	0	0	0	0	0	NVIE_016400	conserved protein of unknown function	10.8528	arCOG03175	CDGSH-type zinc finger	Function unknown	POORLY CHARACTERIZED	putative protein
PNAHNJBD_00877	0	0	0.100507	0	0	0	0	0	0	0	0	NVIE_023400	putative alcohol dehydrogenase protein	179.769	arCOG01458	NADPH:quinone reductase or related Zn-dependent oxidoreductase	Energy production and conversion	METABOLISM	Alcohol dehydrogenase
PNAHNJBD_00878	0	0	0	0	0	0	0	0	0	0	0				arCOG04147	Superoxide dismutase	Inorganic ion transport and metabolism	METABOLISM	Superoxide dismutase
PNAHNJBD_00879	0	0	0	0	0	0	0.973207	0	0	0	0	NVIE_019780	conserved protein of unknown function	43.1115	arCOG11894	Uncharacterized protein	Function unknown	POORLY CHARACTERIZED	putative protein
PNAHNJBD_00880	0	0	0	0	0	0.387403	0.269118	0.498243	0	0	0.718958	NVIE_012290	transcription initiation factor IIB	4124.49	arCOG01981	Transcription initiation factor TFIIB, Brf1 subunit/Transcription initiation factor TFIIB	Transcription	INFORMATION STORAGE AND PROCESSING	Transcription initiation factor IIB
PNAHNJBD_00881	0	0	0.142859	0	0	0.126292	0	0	0	0	0	NVIE_016240	succinate-semialdehyde dehydrogenase	118.603	arCOG01252	Lactaldehyde dehydrogenase, Succinate semialdehyde dehydrogenase, a-ketoglutarate semialdehyde dehydrogenase or other NAD-dependent aldehyde dehydrogenase	Energy production and conversion	METABOLISM	Putative succinate-semialdehyde dehydrogenase [NADP(+)]
PNAHNJBD_00883	0	0	0	0	0	0.270139	0.750635	0	0	0	0	NVIE_011500	TENA/THI-4/PqqC family protein	1217.75	arCOG01128	Transcriptional activator TenA	Transcription	INFORMATION STORAGE AND PROCESSING	Pyrroloquinoline quinone (Coenzyme PQQ) biosynthesis protein C
PNAHNJBD_00884	0	0	0	0	0	0	0	0	0	0	0				NA	NA	NA	NA	hypothetical protein
PNAHNJBD_00885	0	0	0	0	0	0	0	0	0	0	0				NA	NA	NA	NA	Putative translation initiation inhibitor, yjgF family
PNAHNJBD_00886	0	0	0	0	0	0	0	0	0	0	0				NA	NA	NA	NA	hypothetical protein
PNAHNJBD_00887	0	0	0	0	0	0	0.697465	0	0	0	0				arCOG07802	Predicted flavin-nucleotide-binding protein	General function prediction only	POORLY CHARACTERIZED	hypothetical protein
PNAHNJBD_00888	0	0	0	0	0	0	0	0	0	0	0				hypothetical	NA	NA	NA	hypothetical protein
PNAHNJBD_00889	0	0	0	0	0	0	0	0.956503	0	0	0				NA	NA	NA	NA	hypothetical protein
PNAHNJBD_00890	0	0	0	0	0	0	0	0	0	0	0				NA	NA	NA	NA	hypothetical protein
PNAHNJBD_00891	0	0	0	0	0	0	0	0	0	0	0				NA	NA	NA	NA	hypothetical protein
PNAHNJBD_00892	0	0	0	0	0.277261	0	0	0	0	0	0				arCOG04291	Sugar isomerase related protein	General function prediction only	POORLY CHARACTERIZED	Sugar isomerase related protein
PNAHNJBD_00893	0	0	0	0	0	0	0	0.178724	0	0	0	NVIE_011570	geranylgeranyl pyrophosphate synthase	508.463	arCOG01727	Geranylgeranyl pyrophosphate synthase	Coenzyme transport and metabolism	METABOLISM	Octaprenyl-diphosphate synthase
PNAHNJBD_00894	0	0	0	0	0	0	0	0	0	0	0				NA	NA	NA	NA	hypothetical protein
PNAHNJBD_00895	0	0	0	0	0	0	0	0	0	0	0	NVIE_016120	putative pseudouridylate synthase-like protein	182.278	arCOG01015	tRNA U54 and U55 pseudouridine synthase Pus10	Translation, ribosomal structure and biogenesis	INFORMATION STORAGE AND PROCESSING	THUMP domain-containing protein
PNAHNJBD_00896	0	0	0	0	0	0	0	0	0	0	0	NVIE_016080	protein of unknown function	398.932	arCOG08681	Zn-dependent protease	General function prediction only	POORLY CHARACTERIZED	putative protein
PNAHNJBD_00897	0	0	0	0	0	0	0.153009	0	0	0	0	NVIE_016070	hypothetical protein	177.294	arCOG01186	tRNA A-37 threonylcarbamoyl transferase component Bud32	Translation, ribosomal structure and biogenesis	INFORMATION STORAGE AND PROCESSING	NTP_transf_2 domain-containing protein
PNAHNJBD_00898	0	0	0	0	0	0	0	0	0	0	0				NA	NA	NA	NA	hypothetical protein
PNAHNJBD_00899	0	0	0	0	0	0	0	0	0	0	0				arCOG04182	Ribosomal protein S24E	Translation, ribosomal structure and biogenesis	INFORMATION STORAGE AND PROCESSING	30S ribosomal protein S24e
PNAHNJBD_00900	0	0	0	0	0	0	0	0.754032	0	0	0	NVIE_016030	hypothetical protein	448.822	arCOG08684	Roadblock/LC7 domain superfamily protein	General function prediction only	POORLY CHARACTERIZED	putative protein
PNAHNJBD_00901	0	0	0.0647753	0	0	0	0.477352	0.490981	0	0	0				NA	NA	NA	NA	putative protein
PNAHNJBD_00902	0	0	0	0	0.812376	1.20482	5.8587	3.61558	1.86852	0	2.23596				hypothetical	NA	NA	NA	putative protein
PNAHNJBD_00903	0	0	0	0	0	0	0.165734	0.10228	0	0	0.221382	NVIE_016020	putative 3-octaprenyl-4-hydroxybenzoate carboxy-lyase	328.557	arCOG01671	3-polyprenyl-4-hydroxybenzoate decarboxylase or trans-anhydromevalonate decarboxylase	Coenzyme transport and metabolism	METABOLISM	Putative 3-octaprenyl-4-hydroxybenzoate carboxy-lyase
PNAHNJBD_00904	0	0.128756	0	0.10503	0.428694	1.58947	2.87083	1.49911	0.246506	0	0.294981	NVIE_016000	FO synthase subunit 2	382.681	arCOG00656	FO synthase or thiamine biosynthesis enzyme ThiH	Coenzyme transport and metabolism	METABOLISM	Cyclic dehypoxanthine futalosine synthase
PNAHNJBD_00905	0	0.131888	0	0	0.439122	0.325628	0.45241	0.558391	0	0.265999	0	NVIE_015990	FO synthase subunit 2	321.795	arCOG00656	FO synthase or thiamine biosynthesis enzyme ThiH	Coenzyme transport and metabolism	METABOLISM	Radical_SAM domain-containing protein
PNAHNJBD_00906	0	0	0	0	0	0	0	0	0	0	0				NA	NA	NA	NA	hypothetical protein
PNAHNJBD_00907	0	0	0	0	0	0.825221	0.382173	0.70755	0.426602	0.449404	0				NA	NA	NA	NA	hypothetical protein
PNAHNJBD_00908	0	0	0	0	0	0	0	0	0	0	0				NA	NA	NA	NA	hypothetical protein
PNAHNJBD_00909	0	0	0	0	0	0	0	0	0	0	0				arCOG00654	Predicted periplasmic solute-binding protein	General function prediction only	POORLY CHARACTERIZED	1,4-dihydroxy-6-naphtoate synthase
PNAHNJBD_00910	0	0	0	0.0542322	0.110678	0.656579	0.114027	0.351847	0	0	0	NVIE_015800	translation elongation factor 2	1269.46	arCOG01559	Translation elongation factor G, EF-G (GTPase)	Translation, ribosomal structure and biogenesis	INFORMATION STORAGE AND PROCESSING	Elongation factor 2
PNAHNJBD_00911	0	0	0	0	0	0	0	0	0	0	0				arCOG03727	Holliday junction resolvase, archaeal type	Replication, recombination and repair	INFORMATION STORAGE AND PROCESSING	putative protein
PNAHNJBD_00912	0	0	0	0	0	0	0	0	0	0	0				NA	NA	NA	NA	hypothetical protein
PNAHNJBD_00913	0	0	0	0	0	0	0	0	0	0	0				NA	NA	NA	NA	hypothetical protein
PNAHNJBD_00914	0	0	0	0	0	0	0	0	0	0	0				NA	NA	NA	NA	hypothetical protein
PNAHNJBD_00915	0	0	0	0	0	0	0	0	0	0	0	NVIE_015580	conserved protein of unknown function	43.7133	hypothetical	NA	NA	NA	putative protein
PNAHNJBD_00916	0	0.0985827	0	0	0	0.121699	0	0	0	0	0	NVIE_010850	exported protein of unknown function	71.0124	arCOG02527	Secreted protein, with PKD repeat domain	Function unknown	POORLY CHARACTERIZED	putative protein
PNAHNJBD_00917	0	0	0	0	0	0	0	0	0	0	0				NA	NA	NA	NA	hypothetical protein
PNAHNJBD_00918	0	0	0	0	0	0	0	0	0	0	0				arCOG02782	Endonuclease, HJR/Mrr/RecB family	Defense mechanisms	CELLULAR PROCESSES AND SIGNALING	Mrr_cat domain-containing protein
PNAHNJBD_00919	0	0	0	0	0	0	0	0	0	0	0	NVIE_011950	conserved protein of unknown function	82.1393	arCOG01490	Dihydrofolate reductase	Coenzyme transport and metabolism	METABOLISM	Dihydrofolate reductase
PNAHNJBD_00920	0	0	0	0	0	0	0	0	0	0	0				NA	NA	NA	NA	hypothetical protein
PNAHNJBD_00921	0	0	0	0	0	0	0.996378	0	0	0	0				hypothetical	NA	NA	NA	putative protein
PNAHNJBD_00922	0	0	0	0	0	0	0	0.241361	0	0	0	NVIE_029140	putative cyclase	81.5719	arCOG02462	Kynurenine formamidase	Amino acid transport and metabolism	METABOLISM	Putative cyclase
PNAHNJBD_00923	0	0	0	0	0	0	0	0	0	0	0	NVIE_029150	putative transcriptional regulator, AsnC family	458.253	arCOG01117	Lrp/AsnC family C-terminal domain	Transcription	INFORMATION STORAGE AND PROCESSING	AsnC_trans_reg domain-containing protein
PNAHNJBD_00924	0	0	0	0	0	0	0	0	0	0	0	NVIE_007750	putative phosphosugar isomerase	64.4452	arCOG00059	Phosphosugar isomerase	Cell wall/membrane/envelope biogenesis	CELLULAR PROCESSES AND SIGNALING	Putative phosphosugar isomerase
PNAHNJBD_00925	0	0	0	0	0	0	0	0	0	0	0	NVIE_007760	putative thiosulfate sulfurtransferase	99.0442	arCOG02019	Rhodanese-related sulfurtransferase	Inorganic ion transport and metabolism	METABOLISM	Rhodanese-related sulfurtransferase
PNAHNJBD_00926	0	0	0.797001	0	0	1.40915	1.46835	1.51027	0	0.575553	0.653789	NVIE_007770	putative iron (metal) dependent repressor, DtxR family	326.288	arCOG02100	Mn-dependent transcriptional regulator (DtxR family)	Transcription	INFORMATION STORAGE AND PROCESSING	Putative iron (Metal) dependent repressor, DtxR family
PNAHNJBD_00927	0	0	0	0	0	0	0	0.0842597	0	0	0	NVIE_007780	putative PilT domain protein/Type II secretion system protein E	87.4266	arCOG04116	ATPase of PilT family involved in Holliday junction resolution	Replication, recombination and repair	INFORMATION STORAGE AND PROCESSING	ATPase
PNAHNJBD_00928	0	0	0	0	0	0.528431	0	0	0	0	0.980684	NVIE_007790	Nitrogen regulatory protein P-II	390.722	arCOG02305	Nitrogen regulatory protein PII	Amino acid transport and metabolism	METABOLISM	Putative nitrogen regulatory protein P-II
PNAHNJBD_00929	0	0	0	0	0	0	0	0	0	0	0	NVIE_007800	putative secreted metalloprotease	136.239	arCOG04994	Zn-dependent protease	Amino acid transport and metabolism	METABOLISM	Peptidase_M10 domain-containing protein
PNAHNJBD_00930	0	0.163753	0	0	0	0	0	0.519978	0.31351	0	0	NVIE_007810	methionine aminopeptidase	415.873	arCOG01001	Methionine aminopeptidase	Translation, ribosomal structure and biogenesis	INFORMATION STORAGE AND PROCESSING	Methionine aminopeptidase
PNAHNJBD_00931	0	0	0	0	0	0	0	0	0	0	0	NVIE_007820	hypothetical protein	276.282	arCOG03770	Zn finger protein	Function unknown	POORLY CHARACTERIZED	putative protein
PNAHNJBD_00932	0	0	0	0	0	0	0.216828	0.133811	0	0	0.289632				arCOG04181	Predicted aspartic protease of GPR/HybD family	General function prediction only	POORLY CHARACTERIZED	putative protein
PNAHNJBD_00933	0	0	0	0.915091	0	0	0	0	0	0	0	NVIE_007850	hypothetical protein	608.874	arCOG08688	Uncharacterized protein	Function unknown	POORLY CHARACTERIZED	putative protein
PNAHNJBD_00934	0	0	0	0	0	2.00197	0.758572	3.12092	0.282254	0	0.337758	NVIE_007860	hypothetical protein	1937.53	arCOG01159	Uncharacterized archaeal coiled-coil protein	Function unknown	POORLY CHARACTERIZED	hypothetical protein
PNAHNJBD_00935	0.416304	0.369685	0.25812	0	0	1.82549	3.17029	1.95648	0.707772	0	0	NVIE_007870	hypothetical protein	580.037	arCOG08652	Uncharacterized protein	Function unknown	POORLY CHARACTERIZED	putative protein
PNAHNJBD_00936	0	0	0	0	0	0	0	0	0	0	0	NVIE_007880	putative Mn2+-dependent serine/threonine protein kinase	155.417	arCOG01185	tRNA A-37 threonylcarbamoyl transferase component Bud32	Translation, ribosomal structure and biogenesis	INFORMATION STORAGE AND PROCESSING	putative protein
PNAHNJBD_00937	0	0	0	0	0	0	0.375317	0	0	0	0	NVIE_007890	putative menaquinone biosynthesis methyltransferase UbiE	60.5477	arCOG04348	Ubiquinone/menaquinone biosynthesis C-methylase UbiE	Coenzyme transport and metabolism	METABOLISM	Methylase involved in ubiquinone/menaquinone biosynthesis
PNAHNJBD_00938	0	0	0	0	0	0	0	0	0	0	0	NVIE_007900	hypothetical protein	29.6508	hypothetical	NA	NA	NA	hypothetical protein
PNAHNJBD_00939	0	0	0	0	0	0	0	0	0	0	0	NVIE_007910	putative enzyme	18.507	arCOG01031	4-hydroxybenzoate synthetase (chorismate lyase)	Coenzyme transport and metabolism	METABOLISM	putative protein
PNAHNJBD_00940	0	0	0.146861	0	0	0.25966	0.360758	0.890537	0	0	0				arCOG02926	Plastocyanin/azurin/halocyanin family protein	Energy production and conversion	METABOLISM	Putative blue (Type 1) copper domain-containing protein
PNAHNJBD_00941	0	0	0	0	0	0	0	0	0	0	0				NA	NA	NA	NA	hypothetical protein
PNAHNJBD_00942	0	0	0	0	0	0	0	0	0	0	0				NA	NA	NA	NA	hypothetical protein
PNAHNJBD_00943	0	0	0	0	0	0	0	0	0	0	0				NA	NA	NA	NA	hypothetical protein
PNAHNJBD_00944	0	0	0	0	0	0.697773	0.646299	0.199425	0.360718	0	0	NVIE_029610	putative FeS assembly ATPase SufC	484.382	arCOG04236	Cysteine desulfurase activator ATPase	Posttranslational modification, protein turnover, chaperones	CELLULAR PROCESSES AND SIGNALING	ABC transporter protein
PNAHNJBD_00945	0	0	0	0	0	0	0	0	0	0	0	NVIE_029620	putative chlorite dismutase	292.036	arCOG03031	Chlorite dismutase	General function prediction only	POORLY CHARACTERIZED	Chlorite dismutase
PNAHNJBD_00946	0	0	0	0	0	0.325628	0.904819	0	0	0	0				arCOG09740	Uncharacterized protein	Function unknown	POORLY CHARACTERIZED	putative protein
PNAHNJBD_00947	0	0	0	0	0	0	0	0.313989	0	0	0	NVIE_029640	voltage-gated potassium channel beta subunit family protein	975.501	arCOG01617	Aryl-alcohol dehydrogenase related enzyme	Energy production and conversion	METABOLISM	L-glyceraldehyde 3-phosphate reductase protein
PNAHNJBD_00948	0	0	0	0	0	0.360725	0.501172	0.463933	0	0.294669	0.669449	NVIE_029650	putative transcriptional regulator, AsnC family	1144.1	arCOG01628	DNA-binding transcriptional regulator, Lrp family	Transcription	INFORMATION STORAGE AND PROCESSING	Siroheme decarboxylase
PNAHNJBD_00949	0	0	0	0	0	0	0	0	0	0	0				NA	NA	NA	NA	hypothetical protein
PNAHNJBD_00950	0	0	0	0	0	0.352287	0	0	0	0	0	NVIE_006360	nitroreductase-like protein	100.427	arCOG00288	Nitroreductase	Energy production and conversion	METABOLISM	Nitroreductase-like protein
PNAHNJBD_00951	0	0	0	0	0	0.301205	0.418479	0.774768	0	0	0	NVIE_029580	blue (Type 1) copper domain-containing protein	1897.65	NA	NA	NA	NA	putative protein
PNAHNJBD_00952	0	0	0	0	0	0	0	0	0	0	0				hypothetical	NA	NA	NA	putative protein
PNAHNJBD_00953	0	0	0	0	0	0	0	0.622303	0	0	0	NVIE_029540	putative transcriptional regulator, AsnC family	1845.76	arCOG01117	Lrp/AsnC family C-terminal domain	Transcription	INFORMATION STORAGE AND PROCESSING	DNA-binding transcriptional regulator AsnC
PNAHNJBD_00954	0	0	0	0	0	0	0	0	0	0	0	NVIE_029530	exported protein of unknown function	190.019	hypothetical	NA	NA	NA	putative protein
PNAHNJBD_00955	0	0	0	1.00776	0	0.762546	0	0.653812	0	0	0				NA	NA	NA	NA	hypothetical protein
PNAHNJBD_00956	0	0	0	0	0	0	0	0	0	0	0				NA	NA	NA	NA	hypothetical protein
PNAHNJBD_00957	0	0	0	0	0	0	0	0	0	0	0	NVIE_019510	conserved protein of unknown function	4.34694	arCOG01055	Transcriptional regulator, contains HTH domain	Transcription	INFORMATION STORAGE AND PROCESSING	HTH_45 domain-containing protein
PNAHNJBD_00958	0	0	0	0	0	0.725796	0	0.622303	0	0	0				NA	NA	NA	NA	hypothetical protein
PNAHNJBD_00959	0	0	0	0	0	0	0	0	0	0	0				NA	NA	NA	NA	hypothetical protein
PNAHNJBD_00960	0	0	0	0	0	0	0	0	0	0	0				NA	NA	NA	NA	hypothetical protein
PNAHNJBD_00961	0	0	0	0	0	0	0	0	0	0	0				arCOG02595	REC domain	Signal transduction mechanisms	CELLULAR PROCESSES AND SIGNALING	Putative two component transcriptional regulator, phoB-like protein
PNAHNJBD_00962	0.306995	0	0	0	0	0	0	0.288554	0	0	0	NVIE_025150	putative glyoxalase/bleomycin resistance protein/dioxygenase	867.067	arCOG02708	Lactoylglutathione lyase or related enzyme	Amino acid transport and metabolism	METABOLISM	VOC family protein
PNAHNJBD_00963	0	0	0	0	0	0	0	0	0	0	0				NA	NA	NA	NA	hypothetical protein
PNAHNJBD_00964	0	0	0	0	0	1.22941	0	0.210821	0	0	0				NA	NA	NA	NA	hypothetical protein
PNAHNJBD_00965	0	0.151079	0	0	0.25151	0.186505	0.25912	0.479732	0	0	0	NVIE_029490	2:oxoacid-ferredoxin oxidoreductase, beta subunit	770.686	arCOG01599	Pyruvate:ferredoxin oxidoreductase or related 2-oxoacid:ferredoxin oxidoreductase, beta subunit	Energy production and conversion	METABOLISM	2-oxoacid:ferredoxin oxidoreductase subunit beta
PNAHNJBD_00966	0	0	0	0	0.117395	0	0	0.149281	0	0	0	NVIE_029480	2:oxoacid-ferredoxin oxidoreductase, fused alpha and gamma subunit	230.72	arCOG01606	Pyruvate:ferredoxin oxidoreductase or related 2-oxoacid:ferredoxin oxidoreductase, alpha subunit and gamma	Energy production and conversion	METABOLISM	2-oxoacid oxidoreductase (ferredoxin)
PNAHNJBD_00967	0	0	0	0	0	0	0	0	0	0.611301	0	NVIE_008270	glucosamine-fructose-6-phosphate aminotransferase	461.44	arCOG00057	Glucosamine 6-phosphate synthetase	Cell wall/membrane/envelope biogenesis	CELLULAR PROCESSES AND SIGNALING	Glutamine--fructose-6-phosphate transaminase (isomerizing)
PNAHNJBD_00968	0	0	0	0	0	0	0	0	0	0	0				NA	NA	NA	NA	hypothetical protein
PNAHNJBD_00969	0	0	0.251452	0	0	0	0.308841	0	0	0	0.412539				NA	NA	NA	NA	hypothetical protein
PNAHNJBD_00970	0	0	0	0	0	0.725796	0	0.207434	0.375205	0	0	NVIE_004170	hypothetical protein	17.5087	NA	NA	NA	NA	putative protein
PNAHNJBD_00971	0	0	0	1.13733	0	0	0	0	0	0	0	NVIE_004130	UspA domain protein (modular protein)	25.8125	arCOG02053	Nucleotide-binding protein, UspA family	Signal transduction mechanisms	CELLULAR PROCESSES AND SIGNALING	UspA domain protein
PNAHNJBD_00972	0	0	0	0	0	0	0	0	0	0	0				NA	NA	NA	NA	hypothetical protein
PNAHNJBD_00973	0	0	0.321432	0.125178	0.510928	2.65212	3.15833	3.2485	0.587584	0.309495	0.351566				NA	NA	NA	NA	Plastocyanin
PNAHNJBD_00974	0	0	0	0	0	0	0	0	0	0	0				NA	NA	NA	NA	putative protein
PNAHNJBD_00975	0	0	0	0	0	0	1.33913	0	0	0	0	NVIE_018080	protein of unknown function	315.173	NA	NA	NA	NA	putative protein
PNAHNJBD_00976	0	0	0	0.158591	0	0.240004	0.333449	0.205782	0	0	0				NA	NA	NA	NA	hypothetical protein
PNAHNJBD_00977	0	0	0	0	0	0	0	0	0	0	0				NA	NA	NA	NA	hypothetical protein
PNAHNJBD_00978	0	0	0.266186	0	0	0	0.653873	0	0.72989	0	0				NA	NA	NA	NA	putative protein
PNAHNJBD_00979	0	0	0	0	0	0	0	0	0	0	0				arCOG03300	Uncharacterized membrane protein, DUF1622 family	Function unknown	POORLY CHARACTERIZED	putative protein
PNAHNJBD_00980	0	0.0621636	0	0	0	0.230221	0.426475	0.263191	0.119014	0.125375	0				NA	NA	NA	NA	Cellulase (Glycosyl hydrolase family 5)
PNAHNJBD_00981	0	0	0	0	0	0.2953	0.410273	0.506384	0	0	0	NVIE_024970	membrane protein of unknown function	36.7583	NA	NA	NA	NA	putative protein
PNAHNJBD_00982	0	0	0	0	0	0	0.383926	0	0	0	0				arCOG00833	Acetyltransferase (GNAT) family	General function prediction only	POORLY CHARACTERIZED	GNAT family N-acetyltransferase
PNAHNJBD_00983	0	0	0	0	0	0	0	0	0	0	0				NA	NA	NA	NA	hypothetical protein
PNAHNJBD_00984	0	0	0	0	0	0	0	0	0	0	0				NA	NA	NA	NA	hypothetical protein
PNAHNJBD_00985	0	0	0	0	0	0	0	0	0	0	0				NA	NA	NA	NA	hypothetical protein
PNAHNJBD_00986	0	0	0	0	0	0	0	0	0	0	0				NA	NA	NA	NA	hypothetical protein
PNAHNJBD_00987	0	0	0	0	0	0	0	0	0	0	0				NA	NA	NA	NA	hypothetical protein
PNAHNJBD_00988	0	0	0	0	0	0	0.489449	0	0	0	0	NVIE_015600	exported protein of unknown function	86.8227	NA	NA	NA	NA	putative protein
PNAHNJBD_00989	0	0	0	0	0	0	0	0	0	0	0				NA	NA	NA	NA	hypothetical protein
PNAHNJBD_00990	0	0	0	0.465573	0.475074	1.40915	0.978898	1.20821	0	0.575553	0	NVIE_028690	protein of unknown function	107.635	NA	NA	NA	NA	hypothetical protein
PNAHNJBD_00991	0	0	0	0	0	3.05018	2.11888	1.30762	0	0	0				NA	NA	NA	NA	hypothetical protein
PNAHNJBD_00992	0	0	0	0	0	0	0	0	0	0	0	NVIE_2798	hypothetical protein	8	arCOG11928	Uncharacterized protein	Function unknown	POORLY CHARACTERIZED	putative protein
PNAHNJBD_00993	0	0	2.77328	1.3886	0	2.10143	0.973207	10.2101	0	1.14441	5.19991	NVIE_027300	hypothetical protein	8719.32	hypothetical	NA	NA	NA	putative protein
PNAHNJBD_00994	0	0	0	0	0	2.12616	0	0	0	0	0	NVIE_013040	hypothetical protein	2336.28	arCOG08662	Uncharacterized conserved metal-binding protein	Function unknown	POORLY CHARACTERIZED	putative protein
PNAHNJBD_00995	0	0	0.117895	0	0	0	0	0	0	0	0	NVIE_027320	hypothetical protein	556.408	arCOG08732	Uncharacterized protein	Function unknown	POORLY CHARACTERIZED	putative protein
PNAHNJBD_00996	0	0	0	0	0	0	0	0.112042	0	0	0	NVIE_027330	UDP-glucose/GDP-mannose family dehydrogenase	317.365	arCOG00252	UDP-N-acetyl-D-mannosaminuronate dehydrogenase	Cell wall/membrane/envelope biogenesis	CELLULAR PROCESSES AND SIGNALING	UDP-ManNAc 6-dehydrogenase
PNAHNJBD_00997	0	0	0	0	0	0	0	0.148423	0	0	0	NVIE_027350	Methylthioribose-1-phosphate isomerase	501.463	arCOG01123	Methylthioribose-1-phosphate isomerase (methionine salvage pathway), a paralog of eIF-2B alpha subunit	Amino acid transport and metabolism	METABOLISM	Methylthioribose-1-phosphate isomerase
PNAHNJBD_00998	0	0	0.339023	0.198042	0.404167	0.599414	3.33118	4.36851	0.929611	0	0				arCOG01845	Metal-sulfur cluster biosynthetic enzyme	Posttranslational modification, protein turnover, chaperones	CELLULAR PROCESSES AND SIGNALING	1,2-phenylacetyl-CoA epoxidase, subunit D
PNAHNJBD_00999	0	0	0	0	0	0.320431	0	0	0	0	0	NVIE_027370	putative tRNA (guanine-N(7)-)-methyltransferase	229.126	arCOG01787	SAM-dependent methyltransferase	Secondary metabolites biosynthesis, transport and catabolism	METABOLISM	Putative tRNA (Guanine-N(7)-)-methyltransferase
PNAHNJBD_01000	0	0	0	0	0	0	0	0	0	0	0	NVIE_027450	zinc finger C2H2 domain-containing protein	114.563	hypothetical	NA	NA	NA	C2H2-type domain-containing protein
PNAHNJBD_01001	0	0.0985827	0	0	0	0	0	0	0	0	0	NVIE_027460	glycine--tRNA ligase	249	arCOG00405	Glycyl-tRNA synthetase (class II)	Translation, ribosomal structure and biogenesis	INFORMATION STORAGE AND PROCESSING	Glycine--tRNA ligase
PNAHNJBD_01002	0	0	0.172953	0.202063	0.206187	0	0	0	0	0	0	NVIE_027470	aminotransferase	501.463	arCOG01131	Aspartate/tyrosine/aromatic aminotransferase	Amino acid transport and metabolism	METABOLISM	Aminotransferase
PNAHNJBD_01003	0	0	0	0	0	0	0.996378	0	0	0	0.665464	NVIE_016380	50S ribosomal protein L15e	3444.31	arCOG04209	Ribosomal protein L15E	Translation, ribosomal structure and biogenesis	INFORMATION STORAGE AND PROCESSING	50S ribosomal protein L15e
PNAHNJBD_01004	0	0	0.0987588	0	0	0	0	0	0	0	0	NVIE_016370	2-hydroxyacid dehydrogenase	445.722	arCOG01754	Phosphoglycerate dehydrogenase or related dehydrogenase	Coenzyme transport and metabolism	METABOLISM	D-isomer specific 2-hydroxyacid dehydrogenase (SerA, PHGDH)
PNAHNJBD_01005	0	0	0	0	0	0	0	0	0	0	0	NVIE_016360	protein of unknown function	35.0174	hypothetical	NA	NA	NA	putative protein
PNAHNJBD_01006	0	0	0	0	0	0	0	0.448166	0	0	0	NVIE_016290	putative fumarate hydratase	216.767	arCOG01750	Aspartate ammonia-lyase	Amino acid transport and metabolism	METABOLISM	Putative fumarate hydratase
PNAHNJBD_01007	0	0	0	0	0	0	0	0	0	0	0	NVIE_016280	hypothetical protein	179.769	hypothetical	NA	NA	NA	putative protein
PNAHNJBD_01008	0	0	0	0.340226	0	0.514881	0.715349	1.03008	0	0.841192	0.637025	NVIE_016260	NAD-dependent alcohol dehydrogenase	643.591	arCOG01455	Zn-dependent alcohol dehydrogenase	General function prediction only	POORLY CHARACTERIZED	Alcohol dehydrogenase
PNAHNJBD_01009	0	0.288748	0	0.235541	1.44209	1.06937	1.48572	4.58442	3.3169	0.582364	2.64611				hypothetical	NA	NA	NA	putative protein
PNAHNJBD_01010	0	0.105169	0	0.257369	0	0	0.180379	0.333952	0	0	0	NVIE_016240	succinate-semialdehyde dehydrogenase	118.603	arCOG01252	Lactaldehyde dehydrogenase, Succinate semialdehyde dehydrogenase, a-ketoglutarate semialdehyde dehydrogenase or other NAD-dependent aldehyde dehydrogenase	Energy production and conversion	METABOLISM	Succinate-semialdehyde dehydrogenase
PNAHNJBD_01011	0	0	0	0.182598	0	0	0.383926	0	0	0	0	NVIE_012250	putative translin family protein	80.4489	NA	NA	NA	NA	hypothetical protein
PNAHNJBD_01012	0	0	0	0	0	0	0	0	0	0	0				NA	NA	NA	NA	hypothetical protein
PNAHNJBD_01013	0	0	0	0	0	0	0	0	0	0	0				NA	NA	NA	NA	hypothetical protein
PNAHNJBD_01014	0	0	0	0	0	0	0	0	0	0	0				NA	NA	NA	NA	hypothetical protein
PNAHNJBD_01015	0	0.246457	0	0	0	0	1.69082	1.04346	0.471848	0	0				hypothetical	NA	NA	NA	putative protein
PNAHNJBD_01016	0	0	0	0	0	0	0.613156	0.378397	0	0	0				NA	NA	NA	NA	hypothetical protein
PNAHNJBD_01017	0	0	0	0	0	0	0	0	0	0	0				NA	NA	NA	NA	hypothetical protein
PNAHNJBD_01018	0	0	0	0	0	0	0.172214	0	0	0	0				hypothetical	NA	NA	NA	putative protein
PNAHNJBD_01019	0	0.188411	0	0.153693	0.313659	0.232591	1.2926	1.19655	0.360718	0	0				NA	NA	NA	NA	putative protein
PNAHNJBD_01020	0	0	0	0	0	0	0.176202	0	0	0.207199	0				NA	NA	NA	NA	Putative Phosphoribosyltransferase
PNAHNJBD_01021	0	0	0	0	0	0	0	0	0	0	0				NA	NA	NA	NA	hypothetical protein
PNAHNJBD_01022	0	0	0	0	0	0	0	0	0	0	0				NA	NA	NA	NA	hypothetical protein
PNAHNJBD_01023	0	0	0	0	0	0	0	0	0	0	0				NA	NA	NA	NA	hypothetical protein
PNAHNJBD_01024	0	0	0	0	0	0.905881	0	0	0	0	0				NA	NA	NA	NA	hypothetical protein
PNAHNJBD_01025	0	0	0	0	0	0	0	0	0	0	0				hypothetical	NA	NA	NA	putative protein
PNAHNJBD_01026	0	0	0	0	0	0	0	0	0	0	0	NVIE_012500	hypothetical protein	404.501	arCOG08761	Uncharacterized protein	Function unknown	POORLY CHARACTERIZED	putative protein
PNAHNJBD_01027	0	0.190619	0.0665465	0.077747	0	0.235317	0.98081	0.100881	0	0	0	NVIE_012510	putative digeranylgeranylglycerophospholipid reductase	1209.34	arCOG00570	Geranylgeranyl reductase, flavoprotein	Lipid transport and metabolism	METABOLISM	2,3-di-O-geranylgeranylglyceryl phosphate reductase
PNAHNJBD_01028	0	0	0	0	0	0	0	0	0	0	0	NVIE_012520	phosphatase of the haloacid dehalogenase (HAD)-like hydrolase family	74.028	arCOG02291	HAD superfamily hydrolase	General function prediction only	POORLY CHARACTERIZED	Phosphatase of the haloacid dehalogenase (HAD)-like hydrolase family
PNAHNJBD_01029	0	0	0	0	0	0	0	0.506384	0	0	0	NVIE_012530	protein of unknown function	157.586	NA	NA	NA	NA	putative protein
PNAHNJBD_01030	0	0	0	0	0.560259	0	0	0	1.28863	0	0	NVIE_012540	putiative histidine triad (HIT) protein	108.383	arCOG00419	HIT family hydrolase	Nucleotide transport and metabolism	METABOLISM	Putiative histidine triad (HIT) protein
PNAHNJBD_01031	0	0	0.0873636	0	0	0	0	0.264878	0	0	0	NVIE_012550	hypothetical protein	172.446	arCOG00643	Selenophosphate synthase	Amino acid transport and metabolism	METABOLISM	Selenophosphate synthase
PNAHNJBD_01032	0	0	0	0	0	0	0	0	0	0.191478	0	NVIE_004350	putative Glycosyl transferase, family 39	60.9688	arCOG04615	Glycosyltransferase of PMT family	Cell wall/membrane/envelope biogenesis	CELLULAR PROCESSES AND SIGNALING	Glycosyltransferase
PNAHNJBD_01033	0	0	0	0	0	0.152316	0	0	0	0	0	NVIE_019750	putative SAM-dependent methyltransferase	119.428	arCOG00050	Spermidine synthase	Amino acid transport and metabolism	METABOLISM	Putative SAM-dependent methyltransferase
PNAHNJBD_01034	0	0	0.0862577	0	0	0.305018	0	0.261525	0	0	0.283033	NVIE_004330	cobalt-precorrin-6A synthase [deacetylating]	138.141	arCOG04383	Cobalamin biosynthesis protein CbiD	Coenzyme transport and metabolism	METABOLISM	Cobalt-precorrin-5B C(1)-methyltransferase
PNAHNJBD_01035	0	0	0	0	0	0	0	0	0	0	0	NVIE_004320	3-oxoacyl-(acyl-carrier-protein) reductase	215.269	arCOG01259	Short-chain alcohol dehydrogenase	Lipid transport and metabolism	METABOLISM	3-oxoacyl-(Acyl-carrier-protein) reductase
PNAHNJBD_01036	0	0	0	0	0	0	0	0	0	0	0	NVIE_023200	conserved protein of unknown function	54.9482	arCOG03744	Predicted aspartyl protease	Amino acid transport and metabolism	METABOLISM	putative protein
PNAHNJBD_01037	0	0	0.873636	2.5517	0	3.86161	2.14605	2.64878	4.79107	2.52358	2.86661	NVIE_023210	hypothetical protein	266.871	arCOG08782	Uncharacterized protein	Function unknown	POORLY CHARACTERIZED	putative protein
PNAHNJBD_01038	0	0	0.0927123	0.0541584	0.331582	0.819607	1.59421	0.843284	0.635551	0.133904	0	NVIE_008010	AAA family ATPase, CDC48 subfamily protein	200.854	arCOG01308	ATPase of the AAA+ class , CDC48 family	Posttranslational modification, protein turnover, chaperones	CELLULAR PROCESSES AND SIGNALING	AAA family ATPase, CDC48 subfamily protein (VCP, CDC48)
PNAHNJBD_01039	0	0	0	0	0	0.158947	0	0.136283	0	0.259682	0	NVIE_004310	methionine adenosyltransferase	1370.04	arCOG07444	S-adenosylmethionine synthetase	Coenzyme transport and metabolism	METABOLISM	S-adenosylmethionine synthase
PNAHNJBD_01040	0	0	0	0	0	0	0	0	0	0	0	NVIE_004300	putative snRNP Sm-like protein	1698.45	arCOG00998	Small nuclear ribonucleoprotein (snRNP) homolog	Transcription	INFORMATION STORAGE AND PROCESSING	Putative snRNP Sm-like protein
PNAHNJBD_01041	0	0	0	0	0	0.258545	0	0.221679	0	0	0	NVIE_004290	putative DNA repair and recombination protein RadA	43.7133	arCOG00417	RecA/RadA recombinase	Replication, recombination and repair	INFORMATION STORAGE AND PROCESSING	RECA_2 domain-containing protein
PNAHNJBD_01042	0	0	0	0.721879	0	0.93639	0.650485	0.535245	0	0	0	NVIE_004280	dolichol-phosphate mannosyltransferase	843.357	arCOG00894	Glycosyl transferase family 2	Cell wall/membrane/envelope biogenesis	CELLULAR PROCESSES AND SIGNALING	Dolichol-phosphate mannosyltransferase
PNAHNJBD_01043	0	0	0	0	0	0	0	0	0	0	0	NVIE_004260	DUTPase superfamily protein	298.172	arCOG08766	Dimeric dUTPase, all-alpha-NTP-PPase (MazG) superfamily	Nucleotide transport and metabolism	METABOLISM	dUTP pyrophosphatase protein
PNAHNJBD_01044	0	0	0	0	0	0	0	0	0	0	0	NVIE_004250	putative tetrahydromethanopterin S-methyltransferase, subunit A	215.269	arCOG03220	Tetrahydromethanopterin S-methyltransferase, subunit A	Coenzyme transport and metabolism	METABOLISM	Tetrahydromethanopterin S-methyltransferase subunit A
PNAHNJBD_01045	0	0	0	0	0	0	0	0	0	0	0	NVIE_004240	Pyridoxamine 5'-phosphate oxidase-related FMN-binding protein	202.251	arCOG00516	Nitroimidazol reductase NimA or a related FMN-containing flavoprotein, pyridoxamine 5'-phosphate oxidase superfamily	Defense mechanisms	CELLULAR PROCESSES AND SIGNALING	Putative pyridoxamine 5'-phosphate oxidase FMN-binding protein
PNAHNJBD_01046	0	0	0	0	0	0	0	0	0	0	0				NA	NA	NA	NA	hypothetical protein
PNAHNJBD_01047	0	0	0	0	0	0	0	0	0	0	0				NA	NA	NA	NA	hypothetical protein
PNAHNJBD_01048	0.552282	0	0	0	0	0	0	0	0	0	0	NVIE_0426	hypothetical protein	250.732	arCOG08639	Uncharacterized protein	Function unknown	POORLY CHARACTERIZED	putative protein
PNAHNJBD_01049	0	0	0	0	0	0	0	0	0	0	0				NA	NA	NA	NA	hypothetical protein
PNAHNJBD_01050	0	0	0	0	0	0	0.820547	1.01277	0	0	0	NVIE_002620	putative Rieske 2Fe-2S domain cytochrome b6-f complex iron-sulfur subunit	1052.79	arCOG01720	Rieske Fe-S protein	Energy production and conversion	METABOLISM	Rieske (2Fe-2S) domain-containing protein (UQCRFS1, RIP1, petA)
PNAHNJBD_01051	0	0	0	0	0	0	0	0	0	0.575553	0.653789	NVIE_002630	pentapeptide repeat protein	263.197	arCOG03124	Pentapeptide repeats containing protein	Function unknown	POORLY CHARACTERIZED	Putative low-complexity protein
PNAHNJBD_01052	0	0	0	0	0	0	0	0	0	0	0	NVIE_002640	putative diphthine synthase	166.572	arCOG01224	Uncharacterized protein, DUF357 family	Function unknown	POORLY CHARACTERIZED	hypothetical protein
PNAHNJBD_01053	0	0	0	0	0	0	0	0.136643	0	0	0	NVIE_002650	acetyl-lysine deacetylase	377.413	arCOG01107	Acetylornithine deacetylase/Succinyl-diaminopimelate desuccinylase or related deacylase	Amino acid transport and metabolism	METABOLISM	Putative [LysW]-lysine/[LysW]-ornithine hydrolase
PNAHNJBD_01054	0	0	0	0	0	0.186505	0	0	0	0	0	NVIE_002660	alpha-aminoadipate lysW ligase LysX	657.114	arCOG01589	Glutathione synthase/glutaminyl transferase/alpha-L-glutamate ligase	Coenzyme transport and metabolism	METABOLISM	Alpha-aminoadipate lysW ligase LysX
PNAHNJBD_01055	0	0	0	0	0	0	0	0	0	0	0	NVIE_002670	alpha-aminoadipate carrier protein LysW	377.413	arCOG01588	Lysine biosynthesis protein LysW	Amino acid transport and metabolism	METABOLISM	Alpha-aminoadipate carrier protein LysW
PNAHNJBD_01056	0	0	0	0	0.199601	0.59205	0	0.126907	0	0	0	NVIE_002680	putative 2-isopropylmalate synthase	312.996	arCOG02092	Isopropylmalate/homocitrate/citramalate synthase	Amino acid transport and metabolism	METABOLISM	Putative homocitrate synthase AksA
PNAHNJBD_01057	0	0	0	0.0807433	0	0	0	0	0	0	0	NVIE_002690	argininosuccinate lyase	129.787	arCOG01748	Argininosuccinate lyase	Amino acid transport and metabolism	METABOLISM	Argininosuccinate lyase
PNAHNJBD_01058	0	0	0	0	0	0	0	0.930652	0	0	1.00719				arCOG01845	Metal-sulfur cluster biosynthetic enzyme	Posttranslational modification, protein turnover, chaperones	CELLULAR PROCESSES AND SIGNALING	FeS_assembly_P domain-containing protein
PNAHNJBD_01059	0	0	0	0	0	0	0	0.18187	0	0	0	NVIE_002730	FeS-center protein of succinate dehydrogenase/fumarate reductase	670.921	arCOG00962	Succinate dehydrogenase/fumarate reductase, Fe-S protein subunit	Energy production and conversion	METABOLISM	FeS-center protein of succinate dehydrogenase/fumarate reductase
PNAHNJBD_01060	0	0	0	0	0	0	0	0	0	0	0	NVIE_002740	putative succinate dehydrogenase/fumarate reductase	613.109	arCOG04162	Succinate dehydrogenase, hydrophobic anchor subunit	Energy production and conversion	METABOLISM	Putative succinate dehydrogenase/fumarate reductase
PNAHNJBD_01061	0	0	0	0	0	0	0.561717	0.693304	0	0	0	NVIE_002750	putative succinate dehydrogenase/fumarate reductase	497.999	arCOG02244	Succinate dehydrogenase/fumarate reductase, cytochrome b subunit	Energy production and conversion	METABOLISM	Putative succinate dehydrogenase/fumarate reductase
PNAHNJBD_01062	0	0	0	0	0	0	0.438198	0.270425	0	0	0	NVIE_002760	succinate dehydrogenase flavoprotein subunit/fumarate reductase	512	arCOG00571	Succinate dehydrogenase/fumarate reductase, flavoprotein subunit	Energy production and conversion	METABOLISM	Succinate dehydrogenase/fumarate reductase, catalytic flavoprotein subunit
PNAHNJBD_01063	0	0	0	0	0	0	0	0	0	0	0				NA	NA	NA	NA	hypothetical protein
PNAHNJBD_01064	0	1.02734	0	0	0	0	0	0	0	0	0	NVIE_002800	hypothetical protein	266.871	hypothetical	NA	NA	NA	putative protein
PNAHNJBD_01065	0	0	0	0	0	0.278894	0.581221	0.239126	0	0	0	NVIE_002810	histidine--tRNA ligase	130.69	arCOG00404	Histidyl-tRNA synthetase	Translation, ribosomal structure and biogenesis	INFORMATION STORAGE AND PROCESSING	Histidine--tRNA ligase
PNAHNJBD_01066	0	0	0	0	0	0	0	0	0	0	0				arCOG04055	Archease, SHS2 domain containing protein involved in activation of tRNA ligase RtcB	Translation, ribosomal structure and biogenesis	INFORMATION STORAGE AND PROCESSING	hypothetical protein
PNAHNJBD_01067	0	0	0	0	0	0	0	0	0	0	0				NA	NA	NA	NA	hypothetical protein
PNAHNJBD_01068	0	0	0	0	0	0	0	0	0	0	0				NA	NA	NA	NA	hypothetical protein
PNAHNJBD_01069	0	0	0	0	0	0	0	0	0	0	0	NVIE_013640	GTP cyclohydrolase I	1009.9	arCOG04542	GTP cyclohydrolase I	Coenzyme transport and metabolism	METABOLISM	GTP cyclohydrolase I FolE
PNAHNJBD_01070	0	0	0	0	1.1283	0.836682	0	1.43475	0	0	0				NA	NA	NA	NA	hypothetical protein
PNAHNJBD_01071	0	0	0	0	0	0	0	0	0	0	0	NVIE_007410	putative signal transduction response regulator, receiver domain	25.8125	NA	NA	NA	NA	Sensor histidine kinase RcsC
PNAHNJBD_01072	0	0	0	0	0	0	0	0	0	0	0				NA	NA	NA	NA	hypothetical protein
PNAHNJBD_01073	0	0	0	0	0	0	0	0	0	0	0				NA	NA	NA	NA	hypothetical protein
PNAHNJBD_01074	0	0	0	0	0	0	0	0	0	0	0				NA	NA	NA	NA	hypothetical protein
PNAHNJBD_01075	0	0	0	0	0	0	0.475544	0	0	0	0.635216				arCOG10529	Uncharacterized membrane protein	Function unknown	POORLY CHARACTERIZED	putative protein
PNAHNJBD_01076	0	0	0	0	0	0	0	0	0	0	0				NA	NA	NA	NA	hypothetical protein
PNAHNJBD_01077	0	0	0	0	0	0	0	0	0	0	0				NA	NA	NA	NA	putative protein
PNAHNJBD_01078	0	0	0	0	0	0	0	0	0	0	0				NA	NA	NA	NA	hypothetical protein
PNAHNJBD_01079	0	0	0.147497	0	0	1.5647	1.44928	1.11799	0	0	0				NA	NA	NA	NA	hypothetical protein
PNAHNJBD_01080	0	0	0	0.109059	0	0.165044	0.917214	0.42453	0	0	0				arCOG03962	Uncharacterized protein with SCP/PR1 domains	Function unknown	POORLY CHARACTERIZED	putative protein with SCP/PR1 domains
PNAHNJBD_01081	0	0	0	0	0	0	0	0.40993	0	0	0				arCOG00919	Holliday junction resolvase, archaeal type	Replication, recombination and repair	INFORMATION STORAGE AND PROCESSING	Restriction endonuclease
PNAHNJBD_01082	0	0	0	0	0	0	0	0	0	0	0	NVIE_024450	oligoendopeptidase, pepF/M3 family	188.706	arCOG04758	Oligoendopeptidase F	Amino acid transport and metabolism	METABOLISM	Oligoendopeptidase, pepF/M3 family
PNAHNJBD_01083	0	0	0	0	0	0	0	0	0	0	0	NVIE_024440	putative arsenical resistance-3 family protein	48.1679	arCOG02191	Predicted Na+-dependent transporter	General function prediction only	POORLY CHARACTERIZED	Arsenical resistance-3 family protein
PNAHNJBD_01084	0	0	0	0	0	0	0	0	0	0	0				NA	NA	NA	NA	hypothetical protein
PNAHNJBD_01085	0	0	0	0	0	0	0	0	0	0	0				NA	NA	NA	NA	hypothetical protein
PNAHNJBD_01086	0	0	0	0	0	0	0	0	0	0	0				NA	NA	NA	NA	hypothetical protein
PNAHNJBD_01087	0	0	0	0	0	0	0	0	0	0	0	NVIE_019510	conserved protein of unknown function	4.34694	arCOG01055	Transcriptional regulator, contains HTH domain	Transcription	INFORMATION STORAGE AND PROCESSING	HTH_45 domain-containing protein
PNAHNJBD_01088	0	0	0	0	0	1.4693	1.02068	1.88968	1.13934	0.800159	1.81785				NA	NA	NA	NA	hypothetical protein
PNAHNJBD_01089	0	0	0	0	0	0	0	0	0	0	0	NVIE_024430	putative citrate/ citryl-CoA lyase	340.144	arCOG00760	Beta-methylmalyl-CoA lyase, Citrate lyase beta subunit family	Carbohydrate transport and metabolism	METABOLISM	Putative citrate/ citryl-CoA lyase
PNAHNJBD_01090	0	0	0.096248	0	0	0.68069	0.472858	0.729536	0	0	0.315813	NVIE_024420	putative NAD-dependent alcohol dehydrogenase	1562.89	arCOG01458	NADPH:quinone reductase or related Zn-dependent oxidoreductase	Energy production and conversion	METABOLISM	Putative NAD-dependent alcohol dehydrogenase
PNAHNJBD_01091	0	0	0	0	0	0	0	0	0	0	0				NA	NA	NA	NA	hypothetical protein
PNAHNJBD_01092	0	0	0.277006	0.970889	0	3.42836	0	0.839856	0	0	0	NVIE_014570	Nitrogen regulatory protein P-II	533.742	arCOG02305	Nitrogen regulatory protein PII	Amino acid transport and metabolism	METABOLISM	Nitrogen regulatory protein PII
PNAHNJBD_01093	0	0	0	0	0	0	0	0	0	0	0				NA	NA	NA	NA	hypothetical protein
PNAHNJBD_01094	0	0	0	0	0	0.263062	0.365484	0.451102	0.407973	0	0				NA	NA	NA	NA	hypothetical protein
PNAHNJBD_01095	0	0	0	0	0	0	0.515051	0.47678	0	0	0				arCOG02265	Mg2+ and Co2+ transporter	Inorganic ion transport and metabolism	METABOLISM	Magnesium transport protein CorA
PNAHNJBD_01096	0	0	0	0	0	0	0	0	0	0	0				NA	NA	NA	NA	hypothetical protein
PNAHNJBD_01097	0	0	0	0	0	0	0.48101	0	0	0	0	NVIE_007990	hypothetical protein	137.187	hypothetical	NA	NA	NA	putative protein
PNAHNJBD_01098	0	0	0	0	0	0	0	0	0	0	0				arCOG01057	DNA-binding transcriptional regulator, HxlR family	Transcription	INFORMATION STORAGE AND PROCESSING	HTH hxlR-type domain-containing protein
PNAHNJBD_01099	0	0.105169	0	0	0	0.12983	0	0	0	0	0	NVIE_024570	Six-hairpin glycosidase-like protein	64.4452	arCOG03287	Glycogen debranching enzyme	Carbohydrate transport and metabolism	METABOLISM	hypothetical protein
PNAHNJBD_01100	0	0	0	0	0	0	0	0	0	0	0				NA	NA	NA	NA	hypothetical protein
PNAHNJBD_01101	0	0	0	0	0	0	0	0	0	0	0				NA	NA	NA	NA	hypothetical protein
PNAHNJBD_01102	0	0	0	0	0	0	0	0	0	0	0				NA	NA	NA	NA	putative protein
PNAHNJBD_01103	0	0	0	0	0	0	0	0	0	0	0				NA	NA	NA	NA	hypothetical protein
PNAHNJBD_01104	0	0	0	0	0	0	3.04348	0	0	0	2.03269				NA	NA	NA	NA	hypothetical protein
PNAHNJBD_01105	0	0	0	0	0	0	0	0	0	0	0				NA	NA	NA	NA	hypothetical protein
PNAHNJBD_01106	0	0	0	0	0	0	0	0	0	0	0				NA	NA	NA	NA	hypothetical protein
PNAHNJBD_01107	0	0	0	0	0	0	0	0	0	0	0				NA	NA	NA	NA	hypothetical protein
PNAHNJBD_01108	0	0	0	0	0	0	0	0	0	0	0				NA	NA	NA	NA	hypothetical protein
PNAHNJBD_01109	0	0	0	0	0	0	0	0	0	0	0				NA	NA	NA	NA	putative protein
PNAHNJBD_01110	0	0	0	0	0	0	0	0	0	0	0				NA	NA	NA	NA	hypothetical protein
PNAHNJBD_01111	0	0	0	0	0	0	0.597827	0.737874	0	0	0	NVIE_004130	UspA domain protein (modular protein)	25.8125	arCOG02053	Nucleotide-binding protein, UspA family	Signal transduction mechanisms	CELLULAR PROCESSES AND SIGNALING	Universal stress protein
PNAHNJBD_01112	0	0	0	0	0	0	0	0.304427	0	0	0	NVIE_001780	putative Patatin-like phospholipase	60.1295	hypothetical	NA	NA	NA	PNPLA domain-containing protein
PNAHNJBD_01113	0	0	0	0	0	0	0	1.50806	0	0	0				arCOG03444	Cupin domain containing protein	Function unknown	POORLY CHARACTERIZED	Cupin_2 domain-containing protein
PNAHNJBD_01114	0	0	0	0.358617	0	0	0	0.930652	1.68335	0	0	NVIE_002930	hypothetical protein	1468.37	arCOG08750	Membrane associated Zn finger protein	Function unknown	POORLY CHARACTERIZED	putative protein
PNAHNJBD_01115	0	0	0	0	0	0	0	0	0	0	0				NA	NA	NA	NA	hypothetical protein
PNAHNJBD_01116	0	0	0	0	0	0	0	0	0	0	0				NA	NA	NA	NA	hypothetical protein
PNAHNJBD_01117	0	1.45667	0	1.18825	1.2125	1.79824	0	2.31274	0	1.46895	5.00588				NA	NA	NA	NA	hypothetical protein
PNAHNJBD_01118	0	0	0	0.485445	0.495351	0	5.1034	0.944839	0.56967	1.80036	0.681695				arCOG11393	Uncharacterized protein, DUF1326 family	Function unknown	POORLY CHARACTERIZED	putative protein
PNAHNJBD_01119	0	0	0	0	0	0	0	0	0	0	0				NA	NA	NA	NA	hypothetical protein
PNAHNJBD_01120	0	0	0	0	0	0	0.175463	0.108283	0	0	0				NA	NA	NA	NA	hypothetical protein
PNAHNJBD_01121	0	0	0	0	0	0	0.203639	0	0	0	0	NVIE_018960	monovalent cation/proton antiporter-2 family protein	177.294	arCOG01955	Potassium-efflux system protein KefB	Inorganic ion transport and metabolism	METABOLISM	Inner membrane protein YbaL
PNAHNJBD_01122	0	0	0.268282	0.313437	0.639666	0	0.659022	0	0	0	0				NA	NA	NA	NA	hypothetical protein
PNAHNJBD_01123	0	0	0	0	0	0	0	0	0	0	0				NA	NA	NA	NA	hypothetical protein
PNAHNJBD_01124	0	0	0	0	0	0	0	0	0	0	0	NVIE_022840	conserved protein of unknown function	119.428	arCOG08701	Uncharacterized membrane protein	Function unknown	POORLY CHARACTERIZED	putative protein
PNAHNJBD_01125	0	0	0	0	0	0	0	0	0	0	0				NA	NA	NA	NA	hypothetical protein
PNAHNJBD_01126	0	0	0	0	0	0	0	0	0	0	0	NVIE_022790	aspartate carbamoyltransferase regulatory subunit	367.093	arCOG04229	Aspartate carbamoyltransferase, regulatory subunit	Nucleotide transport and metabolism	METABOLISM	Aspartate carbamoyltransferase regulatory chain
PNAHNJBD_01127	0	0	0	0	0	0	0	0	0	0	0	NVIE_022770	thiol-disulfide isomerase	30.4844	arCOG03562	Thiol-disulfide isomerase or thioredoxin	Posttranslational modification, protein turnover, chaperones	CELLULAR PROCESSES AND SIGNALING	Thiol-disulfide isomerase
PNAHNJBD_01128	0	0	0	1.02068	0	0	0	0	0	0	0				NA	NA	NA	NA	hypothetical protein
PNAHNJBD_01129	0	0	0	0	0	0	0	0	0	0	0	NVIE_014300	Copper resistance protein CopC/CopD	259.574	NA	NA	NA	NA	Copper resistance protein CopC/CopD
PNAHNJBD_01130	0	0	0	0	0	0	0	0.21432	0	0	0	NVIE_1457	exported protein of unknown function	666.287	NA	NA	NA	NA	putative protein
PNAHNJBD_01131	0	0	0	0	0	0.582978	1.07995	0.49985	0.301374	0	0				NA	NA	NA	NA	hypothetical protein
PNAHNJBD_01132	0	0	0	0	0	0	0	0	0	0	0				NA	NA	NA	NA	hypothetical protein
PNAHNJBD_01133	0	0	0	0	0	0	0	0	0	0	0	NVIE_014290	hypothetical protein	942.272	arCOG07573	Uncharacterized membrane protein	Function unknown	POORLY CHARACTERIZED	putative protein
PNAHNJBD_01134	0	0	0	0	0	0.342279	0	0.880418	0	0	0	NVIE_014280	transcriptional regulator, ArsR family	929.3	arCOG02611	Transcriptional regulator, implicated in bacteriocin system regulation, contains HTH domain	Transcription	INFORMATION STORAGE AND PROCESSING	HTH arsR-type domain-containing protein
PNAHNJBD_01135	0	0	0	0	0	0	0	0	0	0	0	NVIE_014210	protein of unknown function	53.4456	NA	NA	NA	NA	Carboxypeptidase regulatory-like domain
PNAHNJBD_01136	0	0	0	0	0	0	0	0	0	0	0				NA	NA	NA	NA	hypothetical protein
PNAHNJBD_01137	0	0	0	0	0	0	0	0	0	0	0				hypothetical	NA	NA	NA	hypothetical protein
PNAHNJBD_01138	0	0	0	0	0	0	0	0	0	0	0				NA	NA	NA	NA	hypothetical protein
PNAHNJBD_01139	0	0	0	0	0	0	0	0	0	0	0				arCOG02508	Secreted protein, with PKD repeat domain	Function unknown	POORLY CHARACTERIZED	PKD domain-containing protein
PNAHNJBD_01140	0	0	0	0	0	0	0	0	0	0	0	NVIE_024530	phosphate ABC transporter, periplasmic phosphate-binding protein	74.028	arCOG00213	ABC-type phosphate transport system, periplasmic component	Inorganic ion transport and metabolism	METABOLISM	Phosphate-binding protein
PNAHNJBD_01141	0	0	0	0	0	0	0	0	0	0	0	NVIE_024520	hypothetical protein	23.9176	hypothetical	NA	NA	NA	putative protein
PNAHNJBD_01142	0	0	0	0	0	0	0	0	0	0	0				NA	NA	NA	NA	hypothetical protein
PNAHNJBD_01143	0	0	0	0	0	0	0	0	0	0	0				NA	NA	NA	NA	hypothetical protein
PNAHNJBD_01144	0	0	0	0	0	0	0	0	0	0	0				arCOG07820	Uncharacterized inner membrane protein YnfA, drug/metabolite transporter superfamily	General function prediction only	POORLY CHARACTERIZED	hypothetical protein
PNAHNJBD_01145	0	0	0	0	0	0	0	0	0	0	0				arCOG07820	Uncharacterized inner membrane protein YnfA, drug/metabolite transporter superfamily	General function prediction only	POORLY CHARACTERIZED	hypothetical protein
PNAHNJBD_01146	0	0	0	0	0	0	0	0	0	0	0	NVIE_023820	protein of unknown function	184.823	arCOG10531	Zn finger C2H2-type domain-containing protein	Function unknown	POORLY CHARACTERIZED	C2H2-type domain-containing protein
PNAHNJBD_01147	0	0	0	0	0	0	0	0	0	0	0				NA	NA	NA	NA	hypothetical protein
PNAHNJBD_01148	0	0	0	0	0	0.31213	0.216828	0.401434	0	0.254973	0	NVIE_0556	putative cell division control protein 6	167.73	arCOG00467	Cdc6-related protein, AAA superfamily ATPase	Replication, recombination and repair	INFORMATION STORAGE AND PROCESSING	ORC1-type DNA replication protein
PNAHNJBD_01149	0	0	0	0	0	0	0.881008	0.543697	0	0	0	NVIE_005490	hypothetical protein	75.0614	arCOG04056	Transcriptional regulator containing HTH domain, ArsR family	Transcription	INFORMATION STORAGE AND PROCESSING	putative protein
PNAHNJBD_01150	0	0	0	0.313437	0	0	0	1.22011	0	0	0	NVIE_005510	protein of unknown function	873.098	hypothetical	NA	NA	NA	putative protein
PNAHNJBD_01151	0.202775	0	0	0	0	0	0	0.571784	0	0	0	NVIE_005520	CTP synthase	955.426	arCOG00063	CTP synthase (UTP-ammonia lyase)	Nucleotide transport and metabolism	METABOLISM	CTP synthase
PNAHNJBD_01152	0	0	0	0	0	0	0	0	0	0	0	NVIE_005530	putative inorganic polyphosphate/ATP-NAD kinase	232.325	arCOG00394	Transcriptional regulator containing HTH domain, ArsR family	Transcription	INFORMATION STORAGE AND PROCESSING	NAD kinase
PNAHNJBD_01153	0	0	0	0	0	0	0	0.169905	0	0	0	NVIE_005540	PfkB family carbohydrate kinase	362.039	arCOG00016	Sugar kinase, ribokinase family	Carbohydrate transport and metabolism	METABOLISM	PfkB family carbohydrate kinase
PNAHNJBD_01154	0	0	0	0	0.846225	0	0.871831	2.15213	0	0	0	NVIE_005550	30S ribosomal protein S26e	989.119	arCOG04305	Ribosomal protein S26	Translation, ribosomal structure and biogenesis	INFORMATION STORAGE AND PROCESSING	30S ribosomal protein S26e
PNAHNJBD_01155	0	0	0	0	0	0	0	0.250734	0	0	0	NVIE_005560	CDP-diacylglycerol--glycerol-3-phosphate 3-phosphatidyltransferase	177.294	arCOG00670	Phosphatidylglycerophosphate synthase	Lipid transport and metabolism	METABOLISM	Archaetidylinositol phosphate synthase
PNAHNJBD_01156	0	0.151548	0	0	0	0	0.259925	0.320815	0	0	0				arCOG01850	Acetyltransferase (isoleucine patch superfamily)	General function prediction only	POORLY CHARACTERIZED	LpxD domain-containing protein
PNAHNJBD_01157	0	0.205901	0	0	0.342775	1.27091	0	0.217937	0	0	0				arCOG03460	a-N-acetylglucosaminidase or N-acetylglucosaminyl deacetylase, LmbE family	Carbohydrate transport and metabolism	METABOLISM	putative protein
PNAHNJBD_01158	0	0	0.207755	0	0	0	0	0	0	0	0.681695				NA	NA	NA	NA	putative protein
PNAHNJBD_01159	0	0	0	0	0	1.18637	0.366283	0	0	0	0				NA	NA	NA	NA	Glycosyl transferase, family 2
PNAHNJBD_01160	0	0	0	0	0	0.171139	0	0	0	0	0	NVIE_008910	UDP-N-acetylglucosamine 2-epimerase	91.7731	arCOG01392	UDP-N-acetylglucosamine 2-epimerase	Cell wall/membrane/envelope biogenesis	CELLULAR PROCESSES AND SIGNALING	UDP-N-acetylglucosamine 2-epimerase
PNAHNJBD_01161	0	0	0	0	0	0	0.233461	0.0720379	0	0	0				NA	NA	NA	NA	putative protein
PNAHNJBD_01162	0	0	0	0	0	0.63635	0	0.545611	0	0	0	NVIE_005600	putative quinoprotein glucose/ sorbosone dehydrogenase	139.102	arCOG02796	Glucose/sorbosone dehydrogenase	Carbohydrate transport and metabolism	METABOLISM	Glucose/sorbosone dehydrogenase
PNAHNJBD_01163	0	0	0	0	0	0	0	0	0	0	0				NA	NA	NA	NA	hypothetical protein
PNAHNJBD_01164	0	0	0	0	0	0	0	0	0	0	0				NA	NA	NA	NA	hypothetical protein
PNAHNJBD_01165	0	0	0	0	0	0.557788	0	0.956503	0	0	0	NVIE_005620	archaeal A1A0-type ATP synthase, subunit F	657.114	arCOG04102	Archaeal/vacuolar-type H+-ATPase subunit F	Energy production and conversion	METABOLISM	Archaeal/vacuolar-type H+-ATPase subunit F
PNAHNJBD_01166	0	0	0	0	0	0	0	0	0	0	0				NA	NA	NA	NA	hypothetical protein
PNAHNJBD_01167	0	0	0	0	0	0.427242	0	0	0	0	0	NVIE_005670	putative chaperone protein DnaJ	191.341	arCOG02846	DnaJ-class molecular chaperone	Posttranslational modification, protein turnover, chaperones	CELLULAR PROCESSES AND SIGNALING	J domain-containing protein
PNAHNJBD_01168	0	0	0	0	0	0	0	0	0	0	0	NVIE_005690	putative polyketide cyclase/dehydrase	205.074	arCOG05264	Uncharacterized protein	Function unknown	POORLY CHARACTERIZED	putative protein
PNAHNJBD_01169	0	0	0	0	0	0	0	0	0	0	0	NVIE_005700	hypothetical protein	190.019	arCOG08673	Uncharacterized protein	Function unknown	POORLY CHARACTERIZED	putative protein
PNAHNJBD_01170	0	0	0	0	0	0	0	0	0	0	0				NA	NA	NA	NA	hypothetical protein
PNAHNJBD_01171	0	0	0	0	0	0	0	0	0	0	0				hypothetical	NA	NA	NA	putative protein
PNAHNJBD_01172	0	0	0	0	0	0.220663	0	0	0	0	0				hypothetical	NA	NA	NA	putative protein
PNAHNJBD_01173	0	0	0	0	0	0	0	0	0	0	0				NA	NA	NA	NA	hypothetical protein
PNAHNJBD_01174	0.0983043	0.174592	0.0609513	0	0.145327	0.862127	0.898345	0.739194	0	0	0.199996				NA	NA	NA	NA	hypothetical protein
PNAHNJBD_01175	0	0	0	0	0	0	0	0.555389	0	0	0	NVIE_019760	Transcriptional regulator, AsnC family	116.162	arCOG01117	Lrp/AsnC family C-terminal domain	Transcription	INFORMATION STORAGE AND PROCESSING	AsnC_trans_reg domain-containing protein
PNAHNJBD_01176	0	0	0	0	0	0	0	0	0	0	0	NVIE_005730	zinc finger C2H2 domain-containing protein	49.5221	hypothetical	NA	NA	NA	Zinc finger C2H2 domain-containing protein
PNAHNJBD_01177	0	0	0	0	0	0	0	0	0	0	0	NVIE_0582	putative prephenate dehydrogenase	114.563	arCOG00245	Prephenate dehydrogenase	Amino acid transport and metabolism	METABOLISM	Putative prephenate dehydrogenase
PNAHNJBD_01178	0	0	0	0	0	0.515984	0	0	0	0	0	NVIE_005740	putative chorismate mutase	183.546	arCOG01130	Aspartate/tyrosine/aromatic aminotransferase	Amino acid transport and metabolism	METABOLISM	Aminotransferase
PNAHNJBD_01179	0	0	0	0	0	0	0.225595	0	0	0	0	NVIE_005750	chorismate synthase	292.036	arCOG04133	Chorismate synthase	Amino acid transport and metabolism	METABOLISM	Chorismate synthase
PNAHNJBD_01180	0	0	0	0	0	0.138804	0	0.59506	0	0.226773	0	NVIE_005760	3-phosphoshikimate 1-carboxyvinyltransferase	210.839	arCOG04134	5-enolpyruvylshikimate-3-phosphate synthase	Amino acid transport and metabolism	METABOLISM	3-phosphoshikimate 1-carboxyvinyltransferase
PNAHNJBD_01181	0	0	0	0	0	0	0	0	0	0	0	NVIE_005770	shikimate kinase	153.277	arCOG01025	Archaeal shikimate kinase	Amino acid transport and metabolism	METABOLISM	Shikimate kinase
PNAHNJBD_01182	0	0	0	0	0	0	0	0	0	0	0	NVIE_0587	shikimate 5-dehydrogenase	139.102	arCOG01033	Shikimate 5-dehydrogenase	Amino acid transport and metabolism	METABOLISM	Shikimate dehydrogenase (NADP(+))
PNAHNJBD_01183	0	0	0	0	0	0	0	0	0	0	0	NVIE_023710	protein of unknown function	33.3589	arCOG00516	Nitroimidazol reductase NimA or a related FMN-containing flavoprotein, pyridoxamine 5'-phosphate oxidase superfamily	Defense mechanisms	CELLULAR PROCESSES AND SIGNALING	Putative_PNPOx domain-containing protein
PNAHNJBD_01184	0	0	0	0	0	0	0.267399	0.330039	0	0	0	NVIE_023720	luciferase-like monooxygenase family protein	149.086	arCOG02410	Coenzyme F420-dependent N5,N10-methylene tetrahydromethanopterin reductase or related flavin-dependent oxidoreductase	Energy production and conversion	METABOLISM	F420-dependent glucose-6-phosphate dehydrogenase
PNAHNJBD_01185	0	0	0	0	0	0	0	0	0	0.218225	0	NVIE_006780	Thiamine biosynthesis bifunctional protein : putative hydroxymethylpyrimidine/phosphomethylpyrimidine kinase ; Thiamine-phosphate synthase ThiN	143.013	arCOG00020	Hydroxymethylpyrimidine/phosphomethylpyrimidine kinase	Coenzyme transport and metabolism	METABOLISM	Putative phosphomethylpyrimidine kinase
PNAHNJBD_01186	0	0	0	0	0	0	0	0	0	0	0.943443	NVIE_006800	nucleotidyl-transferase	238.856	arCOG00663	Nucleoside-diphosphate-sugar pyrophosphorylase involved in lipopolysaccharide biosynthesis/translation initiation factor 2B, gamma/epsilon subunit	Cell wall/membrane/envelope biogenesis	CELLULAR PROCESSES AND SIGNALING	D-glycero-alpha-D-manno-heptose 1-phosphate guanylyltransferase
PNAHNJBD_01187	0	0	0	0	0	0	0	0.243638	0	0	0	NVIE_006810	putative glucosamine-1-phosphate N-acetyltransferase	81.0084	arCOG05599	Nucleoside-diphosphate-sugar pyrophosphorylase involved in lipopolysaccharide biosynthesis/translation initiation factor 2B, gamma/epsilon subunit	Cell wall/membrane/envelope biogenesis	CELLULAR PROCESSES AND SIGNALING	Putative glucosamine-1-phosphate N-acetyltransferase
PNAHNJBD_01188	0	0	0	0.0814038	0	0	0.171157	0.422504	0	0	0	NVIE_006890	putative UDP-N-acetylglucosamine 2-epimerase	127.116	arCOG01392	UDP-N-acetylglucosamine 2-epimerase	Cell wall/membrane/envelope biogenesis	CELLULAR PROCESSES AND SIGNALING	Putative UDP-N-acetylglucosamine 2-epimerase
PNAHNJBD_01189	0	0	0	0	0	0.393733	0	0	0	0	0	NVIE_0699	hypothetical protein	315.173	arCOG08683	Uncharacterized membrane protein	Function unknown	POORLY CHARACTERIZED	putative protein
PNAHNJBD_01190	0	0.141856	0	0	0	0.175119	0	0.150149	0	0	0.324994	NVIE_006900	putative UDP-glucose-hexose-1-phosphate uridylyltransferase	326.288	arCOG00422	Galactose-1-phosphate uridylyltransferase	Carbohydrate transport and metabolism	METABOLISM	Galactose-1-phosphate uridylyltransferase
PNAHNJBD_01191	0	0	0	0	0	0	0	0	0	0	0				NA	NA	NA	NA	hypothetical protein
PNAHNJBD_01192	0	0	0	0	0	0	0	0	0	0	0	NVIE_0702	protein of unknown function	32.8996	NA	NA	NA	NA	putative protein
PNAHNJBD_01193	0	0	0	0	0	0	0	0	0	0	0	NVIE_006920	2,3-bisphosphoglycerate-independent phosphoglycerate mutase	504.951	arCOG01696	2,3-bisphosphoglycerate-independent phosphoglycerate mutase	Carbohydrate transport and metabolism	METABOLISM	2,3-bisphosphoglycerate-independent phosphoglycerate mutase
PNAHNJBD_01194	0	0	0	0	0	0	0	0	0	0	0				hypothetical	NA	NA	NA	putative protein
PNAHNJBD_01195	0	0	0	0	0	0	0	0	0	0	0	NVIE_006960	Putative H/ACA RNA-protein complex component Gar1	568.1	arCOG02466	RNA-binding protein involved in rRNA processing	Translation, ribosomal structure and biogenesis	INFORMATION STORAGE AND PROCESSING	Cyclic nucleotide-binding domain-containing protein
PNAHNJBD_01196	0	0	0	0.751065	0.766393	0.568312	0	0	0	0.928486	0	NVIE_006970	signal recognition particle 19 kDa protein	268.727	arCOG01217	Signal recognition particle 19 kDa protein	Intracellular trafficking, secretion, and vesicular transport	CELLULAR PROCESSES AND SIGNALING	Signal recognition particle 19 kDa protein
PNAHNJBD_01197	0	0	0	0	0	1.4481	0	0	0	0	0				NA	NA	NA	NA	hypothetical protein
PNAHNJBD_01198	0	0	0	0	0	0	1.17881	0	0	0	0	NVIE_006980	30S ribosomal protein S8e	1924.14	arCOG04154	Ribosomal protein S8E	Translation, ribosomal structure and biogenesis	INFORMATION STORAGE AND PROCESSING	30S ribosomal protein S8e
PNAHNJBD_01199	0	0	0	0	0	0	0.370335	0.228545	0	0	0				arCOG02613	Chromosome segregation and condensation protein B	Transcription	INFORMATION STORAGE AND PROCESSING	SMC-Scp complex subunit ScpB
PNAHNJBD_01200	0	0	0	0	0	0	0	0	0.364945	0	0	NVIE_007000	putative chromosome segregation and condensation protein ScpA	326.288	arCOG02610	Chromatin segregation and condensation protein Rec8/ScpA/Scc1, kleisin family	Replication, recombination and repair	INFORMATION STORAGE AND PROCESSING	Putative chromosome segregation and condensation protein ScpA
PNAHNJBD_01201	0	0	0	0	0	0	1.54992	0	0	0	0				NA	NA	NA	NA	hypothetical protein
PNAHNJBD_01202	0	0	0	0	0	0	0	0	0	0	0	NVIE_007020	protein of unknown function	455.087	arCOG08689	Uncharacterized protein	Function unknown	POORLY CHARACTERIZED	putative protein
PNAHNJBD_01204	0	0	0	0	0	0	0	0	0	0	0	NVIE_003020	putative poly(3-hydroxyalkanoate) synthase component	407.315	arCOG06343	Poly(R)-hydroxyalkanoic acid synthase, class III, PhaE subunit	Secondary metabolites biosynthesis, transport and catabolism	METABOLISM	Poly(3-hydroxyalkanoate) polymerase subunit PhaE
PNAHNJBD_01205	0	0	0	0	0	0	0.221417	0.136643	0	0	0	NVIE_003010	poly(R)-hydroxyalkanoic acid synthase	401.707	arCOG06344	Poly(3-hydroxyalkanoate) synthetase	Lipid transport and metabolism	METABOLISM	PHB synthase subunit PhaC
PNAHNJBD_01206	0	0	0	0	0	0	0	0	0	0	0	NVIE_003490	putative DNA repair helicase XPD	278.204	arCOG00770	Rad3-related DNA helicase	Transcription	INFORMATION STORAGE AND PROCESSING	HELICc2 domain-containing protein
PNAHNJBD_01207	0	0	0	0.193235	0	0	0	0	0	0	0	NVIE_010200	putative Sua5/YciO/YrdC/YwlC family protein	209.383	arCOG01952	tRNA A37 threonylcarbamoyladenosine synthetase subunit TsaC/SUA5/YrdC	Translation, ribosomal structure and biogenesis	INFORMATION STORAGE AND PROCESSING	Putative Sua5/YciO/YrdC/YwlC family protein
PNAHNJBD_01208	0	0	0	0	0	0	0	0	0	0	0	NVIE_010190	putative THUMP domain protein	116.162	arCOG00084	tRNA(Ser,Leu) C12 N-acetylase TAN1, contains THUMP domain	Translation, ribosomal structure and biogenesis	INFORMATION STORAGE AND PROCESSING	RNA methyltransferase
PNAHNJBD_01209	0	0	0	0	0	0	0.328219	0	0	0	0	NVIE_010180	hypothetical protein	261.379	arCOG00536	Molybdopterin converting factor, small subunit	Coenzyme transport and metabolism	METABOLISM	putative protein
PNAHNJBD_01210	0	0	0	0	0	0	0	0	0	0	0	NVIE_010170	30S ribosomal protein S17e	1243.34	NA	NA	NA	NA	30S ribosomal protein S17e
PNAHNJBD_01211	0	0	0	0	0	0	0.333449	0.205782	0	0	0	NVIE_010160	putative TatD-like deoxyribonuclease	133.436	arCOG00891	Mg-dependent DNase	Replication, recombination and repair	INFORMATION STORAGE AND PROCESSING	Mg-dependent DNase
PNAHNJBD_01212	0	0	0	0	0	0	0	0	0	0	0	NVIE_010150	archaeal histone	328.557	arCOG02144	Histones H3 and H4	Replication, recombination and repair	INFORMATION STORAGE AND PROCESSING	CBFD_NFYB_HMF domain-containing protein
PNAHNJBD_01213	0	0	0	0	0	0	0	0	0	0	0				NA	NA	NA	NA	hypothetical protein
PNAHNJBD_01214	0	0	0	0	0	0	0	0	0	0	0				NA	NA	NA	NA	hypothetical protein
PNAHNJBD_01215	0	0	0	0	0	0	0	0	0	0	0				NA	NA	NA	NA	hypothetical protein
PNAHNJBD_01216	0	0	0	0	0	0	0	0	0	0	0				NA	NA	NA	NA	hypothetical protein
PNAHNJBD_01217	0	0	0	0	0	0	0	0	0	0	0	NVIE_007410	putative signal transduction response regulator, receiver domain	25.8125	arCOG02391	Rec domain	Signal transduction mechanisms	CELLULAR PROCESSES AND SIGNALING	Putative signal transduction response regulator, receiver domain protein
PNAHNJBD_01218	0	0	0	0	0	1.09529	0	0	0	0	0				NA	NA	NA	NA	C2H2-type domain-containing protein
PNAHNJBD_01219	0	0	0.191954	0	0.228838	0	0.707288	0.581985	0	0	0				NA	NA	NA	NA	hypothetical protein
PNAHNJBD_01220	0	0	0	0	0	0	0	0	0	0	0				NA	NA	NA	NA	hypothetical protein
PNAHNJBD_01221	0	0	0	0	0	0	0	0.445269	0	0	0	NVIE_012240	TatA subunit of twin-arginine targeting system	164.279	arCOG02694	Sec-independent protein secretion pathway component	Intracellular trafficking, secretion, and vesicular transport	CELLULAR PROCESSES AND SIGNALING	TatA subunit of twin-arginine targeting system
PNAHNJBD_01222	0	0	0	0.280987	0	1.13395	0.196931	0.607661	0	0	0.526108	NVIE_012230	glutamate dehydrogenase	1060.11	arCOG01352	Glutamate dehydrogenase/leucine dehydrogenase	Amino acid transport and metabolism	METABOLISM	Glutamate dehydrogenase
PNAHNJBD_01223	0	0	0	0	0	0	0	0	0	0	0				NA	NA	NA	NA	hypothetical protein
PNAHNJBD_01224	0	0	0	0	0	0	0	0	0	0	0				NA	NA	NA	NA	hypothetical protein
PNAHNJBD_01225	0	0	0	0	0	0	0	0	0	0	0				NA	NA	NA	NA	hypothetical protein
PNAHNJBD_01226	0	0	0	0	0	0	0	0	0	0	0	NVIE_012580	protein of unknown function	224.411	arCOG08684	Roadblock/LC7 domain superfamily protein	General function prediction only	POORLY CHARACTERIZED	putative protein
PNAHNJBD_01227	0	0	0	0	0	0	0	0.521729	0	0	0				NA	NA	NA	NA	hypothetical protein
PNAHNJBD_01228	0	0	0	0	0	0	0	0	0	0	0				NA	NA	NA	NA	hypothetical protein
PNAHNJBD_01229	0	0	0	0	0	0	0	0	0	0	0	NVIE_007170	putative FkbM family methyltransferase	9.31787	arCOG01402	SAM-dependent methyltransferase	Secondary metabolites biosynthesis, transport and catabolism	METABOLISM	Putative methyltransferase FkbM family
PNAHNJBD_01230	0	0	0	0	0	0.459856	1.2778	0	0	0	0				NA	NA	NA	NA	VOC domain-containing protein
PNAHNJBD_01231	0	0	0	0	0	0	0	0	0	0	0				NA	NA	NA	NA	hypothetical protein
PNAHNJBD_01232	0	0	0.234978	0	0	0.415456	1.73164	1.06864	0	0.678755	0	NVIE_023020	hypothetical protein	188.706	hypothetical	NA	NA	NA	putative protein
PNAHNJBD_01233	0	0	0	0	0	0	0	0	0	0	0	NVIE_023010	hypothetical protein	1152.06	arCOG10411	Uncharacterized membrane protein	Function unknown	POORLY CHARACTERIZED	putative protein
PNAHNJBD_01234	0	0.138239	0	0	0	0	0.237099	0.731603	0	0.278809	0	NVIE_022990	archaeal A1A0-type ATP synthase, subunit C	1910.85	arCOG02459	Archaeal/vacuolar-type H+-ATPase subunit C	Energy production and conversion	METABOLISM	Archaeal A1A0-type ATP synthase, subunit C
PNAHNJBD_01235	0	0	0	0	0	2.40964	1.43478	1.47575	0	1.12479	0.638845				NA	NA	NA	NA	hypothetical protein
PNAHNJBD_01236	0	0	0	0	0	0	0	0	0	0	0				NA	NA	NA	NA	hypothetical protein
PNAHNJBD_01237	0	0.198637	0	0.0540115	0.110227	0.899121	1.70344	1.12133	0	0.267081	0	NVIE_022970	archaeal A1A0-type ATP synthase, subunit I	1314.23	arCOG04138	Archaeal/vacuolar-type H+-ATPase subunit I	Energy production and conversion	METABOLISM	V-type ATP synthase subunit I
PNAHNJBD_01238	0	0	0	0	0	0	0	0.860853	0	0	0	NVIE_022940	archaeal A1A0-type ATP synthase, subunit K	4011.71	NA	NA	NA	NA	ATPase
PNAHNJBD_01239	0	0	0	0	0	0	0	0	0	0	0				NA	NA	NA	NA	hypothetical protein
PNAHNJBD_01240	0	0	0.147497	0	0	0.782352	0	0.223598	0.808882	0	0	NVIE_022920	archaeal A1A0-type ATP synthase, subunit D	1964.57	arCOG04101	Archaeal/vacuolar-type H+-ATPase subunit D	Energy production and conversion	METABOLISM	V-type ATP synthase subunit D
PNAHNJBD_01241	0	0.422497	0	0	0	0.391176	0.543479	0.335397	0.202221	0.213029	0.483974	NVIE_022910	archaeal A1A0-type ATP synthase, subunit B	2503.97	arCOG00865	Archaeal/vacuolar-type H+-ATPase subunit B	Energy production and conversion	METABOLISM	V-type ATP synthase beta chain
PNAHNJBD_01242	0	0.0802606	0.0560391	0.130942	0	1.18897	1.23892	0.849526	0.460983	0.323748	0.183878	NVIE_022900	archaeal A1A0-type ATP synthase, subunit A	2210.26	arCOG00868	Archaeal/vacuolar-type H+-ATPase subunit A	Energy production and conversion	METABOLISM	V-type ATP synthase alpha chain
PNAHNJBD_01243	0	0	0	0	0	1.72117	0	0.491916	0	0	0	NVIE_022890	archaeal A1A0-type ATP synthase, subunit E	1520.15	arCOG00869	Archaeal/vacuolar-type H+-ATPase subunit E	Energy production and conversion	METABOLISM	V-type proton ATPase subunit E
PNAHNJBD_01244	0	0	0	0	0	0	0	0	0	0	0	NVIE_022880	hypothetical protein	109.896	arCOG04290	PIN-domain and Zn ribbon	General function prediction only	POORLY CHARACTERIZED	Mut7-C domain-containing protein
PNAHNJBD_01245	0	0	0	0	0	0	0.832794	0.256971	0	0	0	NVIE_022870	putative signal-transduction protein	390.722	arCOG00606	CBS domain	General function prediction only	POORLY CHARACTERIZED	CBS domain-containing protein
PNAHNJBD_01246	0	0	0	0	0	0	0.244724	0	0	0	0	NVIE_022860	conserved protein of unknown function	270.597	arCOG01695	Predicted component of the ribosome quality control (RQC) complex, YloA/Tae2 family, contains fibronectin-binding (FbpA) and DUF814 domains	Translation, ribosomal structure and biogenesis	INFORMATION STORAGE AND PROCESSING	NFACT-R_1 domain-containing protein
PNAHNJBD_01247	0	0	0	0	0	0.418341	0	0	0	0	0				NA	NA	NA	NA	hypothetical protein
PNAHNJBD_01248	0	0	0	0	0	0.848466	0	0	0	0	0				NA	NA	NA	NA	hypothetical protein
PNAHNJBD_01249	0	0	0	0	0	0	0	0	0	0	0	NVIE_2950	putative activator of Hsp90 ATPase 1 family protein	99.0442	NA	NA	NA	NA	Activator of Hsp90 ATPase 1 family protein
PNAHNJBD_01250	0	0	0	0	0	0	0	0	0	0	0	NVIE_019610	protein of unknown function	171.255	NA	NA	NA	NA	putative protein
PNAHNJBD_01251	0	0	0	0	0	0	0	1.18738	0	0	0				arCOG06790	Zn finger protein, UBP-type	Function unknown	POORLY CHARACTERIZED	UBP-type domain-containing protein
PNAHNJBD_01252	0	0	0	0	0	0	0	0	0	0	0				NA	NA	NA	NA	SnoaL-like domain-containing protein
PNAHNJBD_01253	0	0	0.154171	0	0	0	0	0	0	0	0				NA	NA	NA	NA	hypothetical protein
PNAHNJBD_01254	0	0	0	0	0	0.229054	0	0	0	0	0	NVIE_008490	putative transcriptional regulator, ArsR family	312.996	arCOG04362	Transcriptional regulator, contains HTH domain	Transcription	INFORMATION STORAGE AND PROCESSING	HTH arsR-type domain-containing protein
PNAHNJBD_01255	0	0	0	0	0	0	0	0	0	0	0	NVIE_014490	protein of unknown function	1820.35	NA	NA	NA	NA	putative protein
PNAHNJBD_01256	0	0	0	0	0	0	0	0	0	0	0				NA	NA	NA	NA	hypothetical protein
PNAHNJBD_01257	0	0	0	0	0	0	0	0	0	0	0	NVIE_008810	hypothetical protein	57.68	arCOG01055	Transcriptional regulator, contains HTH domain	Transcription	INFORMATION STORAGE AND PROCESSING	HTH_45 domain-containing protein
PNAHNJBD_01258	0	0	0	0	0	0	0	0	0	0	0				NA	NA	NA	NA	hypothetical protein
PNAHNJBD_01259	0	0	0	0	0	0	0	0	0	0	0				hypothetical	NA	NA	NA	RNA_helicase domain-containing protein
PNAHNJBD_01260	0	0	0	0	0	0	0	0	0	0	0	NVIE_027980	protein of unknown function	13.1775	NA	NA	NA	NA	Guanylate cyclase domain-containing protein
PNAHNJBD_01261	0	0	0	0	0	0	0	0	0	0	0	NVIE_027980	protein of unknown function	13.1775	arCOG07810	Adenylate cyclase, family 3	Signal transduction mechanisms	CELLULAR PROCESSES AND SIGNALING	Adenylyl cyclase class-3/4/guanylyl cyclase
PNAHNJBD_01262	0	0	0	0	0	0	0	0	0	0	0				NA	NA	NA	NA	hypothetical protein
PNAHNJBD_01263	0	0	0	0	0	0	0	0	0	0	0	NVIE_027990	putative adenylate cyclase (modular protein)	17.5087	arCOG07810	Adenylate cyclase, family 3	Signal transduction mechanisms	CELLULAR PROCESSES AND SIGNALING	Putative adenylate cyclase (Modular protein)
PNAHNJBD_01264	0	0	0	0	0	0	0	0	0	0	0				NA	NA	NA	NA	Cupin type-1 domain-containing protein
PNAHNJBD_01265	0	0	0	0	0	0	0	0	0	0	0				NA	NA	NA	NA	Cupin domain-containing protein
PNAHNJBD_01266	0	0	0	0	0	0	0	0	0	0	0				arCOG12413	Uncharacterized protein	Function unknown	POORLY CHARACTERIZED	putative protein
PNAHNJBD_01267	0	0	0	0	0	0	0	0	0	0	0				NA	NA	NA	NA	Carboxy-S-adenosyl-L-methionine synthase
PNAHNJBD_01268	0	0	0	0	0	0.2953	0	0	0	0	0				arCOG01997	Multiple antibiotic transporter	Intracellular trafficking, secretion, and vesicular transport	CELLULAR PROCESSES AND SIGNALING	hypothetical protein
PNAHNJBD_01269	0	0	0	0	0	0	0	0	0	0	0				NA	NA	NA	NA	hypothetical protein
PNAHNJBD_01270	0	0	0	0	0	0	0	0	0	0	0				NA	NA	NA	NA	hypothetical protein
PNAHNJBD_01271	0	0	0	0	0	0	0	0	0	0	0				arCOG01171	KaiC family ATPase implicated in signal transduction	Signal transduction mechanisms	CELLULAR PROCESSES AND SIGNALING	MEDS domain-containing protein
PNAHNJBD_01272	0	0	0	0	0	0	0	0	0	0	0				arCOG02391	Rec domain	Signal transduction mechanisms	CELLULAR PROCESSES AND SIGNALING	hypothetical protein
PNAHNJBD_01273	0	0	0	0	0	0	0	0	0	0	0				NA	NA	NA	NA	hypothetical protein
PNAHNJBD_01274	0	0	0	0	0	0.235317	0	0.403525	0	0	0				NA	NA	NA	NA	hypothetical protein
PNAHNJBD_01275	0	0	0	0	0	0.239052	0	0.204965	0	0	0				hypothetical	NA	NA	NA	putative protein
PNAHNJBD_01276	0	0	0	0	0	0.241932	0	0	0	0	0				hypothetical	NA	NA	NA	putative protein
PNAHNJBD_01277	0	0	0	0	0	0	0	0	0	0	0	NVIE_004340	putative AsnC family transcriptional regulator	130.69	arCOG01585	DNA-binding transcriptional regulator, Lrp family	Transcription	INFORMATION STORAGE AND PROCESSING	Leucine-responsive regulatory protein
PNAHNJBD_01278	0	0	0	0	0	0	0	0	0	0	0				NA	NA	NA	NA	hypothetical protein
PNAHNJBD_01279	0	0	0	0	0	0	0	0	0	0	0				NA	NA	NA	NA	hypothetical protein
PNAHNJBD_01280	0	0	0	0	0	0	0	0	0	0	0				NA	NA	NA	NA	hypothetical protein
PNAHNJBD_01281	0	0	0	0	0	0	0	0	0	0	0				NA	NA	NA	NA	hypothetical protein
PNAHNJBD_01282	0	0	0	0	0	0	0.536511	0	0	0	0				NA	NA	NA	NA	hypothetical protein
PNAHNJBD_01283	0	0	0	0	0	0	0	0	0	0	0				NA	NA	NA	NA	hypothetical protein
PNAHNJBD_01284	0	0	0	0	0	0	0	0	0	0	0				arCOG01245	XerD/XerC family integrase, often contains N-terminal HTH domain	Mobilome: prophages, transposons	CELLULAR PROCESSES AND SIGNALING	Tyr recombinase domain-containing protein
PNAHNJBD_01285	0	0	0	0	0	0.225622	0	0.19345	0	0	0				arCOG01245	XerD/XerC family integrase, often contains N-terminal HTH domain	Mobilome: prophages, transposons	CELLULAR PROCESSES AND SIGNALING	putative protein
PNAHNJBD_01286	0	0	0.516239	0	0	0	0	0	0	0	0				hypothetical	NA	NA	NA	putative protein
PNAHNJBD_01287	0	0	0	0	0	0	0	0	0	0	0				NA	NA	NA	NA	hypothetical protein
PNAHNJBD_01288	0	0	0	0	0	0	0	0	0	0	0	NVIE_017840	xylose isomerase domain-containing protein, TIM barrel	471.136	arCOG01895	Sugar phosphate isomerase/epimerase	Carbohydrate transport and metabolism	METABOLISM	Xylose isomerase domain-containing protein, TIM barrel
PNAHNJBD_01289	0	0	0	0	0	0	0	0	0.583912	0	0				NA	NA	NA	NA	hypothetical protein
PNAHNJBD_01290	0	0	0	0	0	0	0	0	0	0.620943	0	NVIE_000900	putative pyruvate dehydrogenase/ pyruvate oxidase	134.364	arCOG01999	Pyruvate oxidase	Carbohydrate transport and metabolism	METABOLISM	Putative pyruvate dehydrogenase/ pyruvate oxidase
PNAHNJBD_01291	0	0	0	0	0	2.47566	0	0	0	0	0				NA	NA	NA	NA	hypothetical protein
PNAHNJBD_01292	0	0	0	0	0	0	0	0	0	0	0				NA	NA	NA	NA	hypothetical protein
PNAHNJBD_01293	0	0	0	0	0	0	0	0	0	0	0				NA	NA	NA	NA	hypothetical protein
PNAHNJBD_01294	0	0	0	0	0	0	0	0	0	0	0				NA	NA	NA	NA	hypothetical protein
PNAHNJBD_01295	0.0981287	0.0871401	0	0	0	0.64544	0.89674	0.461171	0.333664	0	0	NVIE_008560	acetolactate synthase, large subunit	724.077	arCOG01998	Acetolactate synthase large subunit or other thiamine pyrophosphate-requiring enzyme	Amino acid transport and metabolism	METABOLISM	Acetolactate synthase
PNAHNJBD_01296	0	0	0	0	0	0	0	0	0	0	0	NVIE_008570	acetolactate synthase, small subunit	451.944	arCOG04445	Acetolactate synthase, small subunit	Amino acid transport and metabolism	METABOLISM	Acetolactate synthase small subunit
PNAHNJBD_01297	0	0	0	0	0	0.236704	0.328864	0.304427	0	0.193359	0.219642	NVIE_008580	2-isopropylmalate synthase	560.278	arCOG02092	Isopropylmalate/homocitrate/citramalate synthase	Amino acid transport and metabolism	METABOLISM	Putative 2-isopropylmalate synthase
PNAHNJBD_01298	0	0	0	0	0	0	0.488022	0.150587	0	0	0	NVIE_008590	3-isopropylmalate dehydrogenase	326.288	arCOG01163	Isocitrate/isopropylmalate dehydrogenase	Energy production and conversion	METABOLISM	Isocitrate/isopropylmalate dehydrogenase family protein
PNAHNJBD_01299	0	0	0	0	0.541584	0	0	0.344341	0	0	0				arCOG02777	Endonuclease, HJR/Mrr/RecB family	Defense mechanisms	CELLULAR PROCESSES AND SIGNALING	hypothetical protein
PNAHNJBD_01300	0	0	0	0	0	0.564319	0.784035	0.604815	0	0	0	NVIE_008620	carbamoyl-phosphate synthase small chain (glutamine-hydrolyzing)	1002.93	arCOG00064	Carbamoylphosphate synthase small subunit	Amino acid transport and metabolism	METABOLISM	Carbamoyl-phosphate synthase small chain
PNAHNJBD_01301	0	0.048604	0	0	0	0.0600011	0.250087	0.257227	0	0	0	NVIE_008630	carbamoyl-phosphate synthase large chain	344.892	arCOG01594	Carbamoylphosphate synthase large subunit	Amino acid transport and metabolism	METABOLISM	Carbamoyl-phosphate synthetase ammonia chain
PNAHNJBD_01302	0	0	0	0	0	0.557788	0.774961	1.91301	1.29758	0	1.03517				NA	NA	NA	NA	hypothetical protein
PNAHNJBD_01303	0	0	0	0	0	0	0	0	0	0	0	NVIE_008660	putative phosphoesterase	117.784	arCOG01150	Phosphohydrolase, Icc/MPP superfamily	General function prediction only	POORLY CHARACTERIZED	Metallophos domain-containing protein
PNAHNJBD_01304	0	0	0	0	0	0.676866	0	0	0	0	0	NVIE_0887	hypothetical protein	31.3414	arCOG01120	SWIM zinc finger	Function unknown	POORLY CHARACTERIZED	SWIM-type domain-containing protein
PNAHNJBD_01305	0	0	0.198092	0.231433	0	0.350239	0.973207	1.80179	1.08635	1.14441	0.649988				arCOG11115	Uncharacterized protein	Function unknown	POORLY CHARACTERIZED	Putative general stress protein GsiB
PNAHNJBD_01306	0	0	0	0	0	0	0	0	0	0	1.07498	NVIE_002490	hypothetical protein	675.588	arCOG03937	AbrB family transcriptional regulator	Transcription	INFORMATION STORAGE AND PROCESSING	putative protein
PNAHNJBD_01307	0	0	0	0	0	0	0	0.191301	0	0	0	NVIE_002500	putative alpha/beta hydrolase fold protein	335.461	arCOG01653	Alpha/beta superfamily hydrolase	General function prediction only	POORLY CHARACTERIZED	Putative hydrolase or acyltransferase of alpha/beta superfamily
PNAHNJBD_01308	0	0	0.264122	0	0	1.40096	0	1.60159	0	2.28883	0.866651				NA	NA	NA	NA	hypothetical protein
PNAHNJBD_01309	0	0	0	0	0	0	0	0	0	1.72666	0				NA	NA	NA	NA	hypothetical protein
PNAHNJBD_01310	0	0	0	0	0	0	0	0	0	0	0				NA	NA	NA	NA	hypothetical protein
PNAHNJBD_01311	0	0	0	0	0	0	0	0	0	0	0				NA	NA	NA	NA	hypothetical protein
PNAHNJBD_01312	0	0.169439	0	0.0691084	0	0.418341	0.581221	1.34508	0.324396	0.683469	0.388187	NVIE_028400	radical SAM domain protein	729.114	arCOG01357	Radical SAM superfamily enzyme	Energy production and conversion	METABOLISM	Putative threonylcarbamoyladenosine tRNA methylthiotransferase protein
PNAHNJBD_01313	0	0	0	0	0	0	0.21351	0.263526	0	0	0	NVIE_028390	putative dihydroorotate dehydrogenase	254.232	arCOG00603	Dihydroorotate dehydrogenase	Nucleotide transport and metabolism	METABOLISM	DHO_dh domain-containing protein
PNAHNJBD_01314	0	0	0	0	0	0	0	0	0	0	0	NVIE_011080	mannose-6-phosphate isomerase, type II	749.612	arCOG02427	Mannose-1-phosphate guanylyltransferase fused to cupin domain	Cell wall/membrane/envelope biogenesis	CELLULAR PROCESSES AND SIGNALING	Mannose-1-phosphate guanylyltransferase fused to cupin domain
PNAHNJBD_01315	0	0	0	0	0	0	0	0	0	0	0				NA	NA	NA	NA	hypothetical protein
PNAHNJBD_01316	0.163548	0	0	0	0	1.34467	0.498189	0.230586	0	0	0	NVIE_028340	putative topoisomerase IIB, subunitB	576.03	arCOG01165	DNA topoisomerase VI, subunit B	Replication, recombination and repair	INFORMATION STORAGE AND PROCESSING	Type 2 DNA topoisomerase 6 subunit B
PNAHNJBD_01317	0	0	0.0925864	0	0	0	0.682303	0.982495	0	0	0	NVIE_028330	Topoisomerase IIB, subunitA	474.413	arCOG04143	DNA topoisomerase VI, subunit A	Replication, recombination and repair	INFORMATION STORAGE AND PROCESSING	Topoisomerase IIB, subunitA
PNAHNJBD_01318	0	0	0	0	0	0.317058	0.440504	0.271848	0	0	0	NVIE_006130	hypothetical protein	146.018	hypothetical	NA	NA	NA	putative protein
PNAHNJBD_01319	0	0	0	0	0	0	0	0	0	0	0				arCOG02625	Predicted metal-dependent hydrolase	General function prediction only	POORLY CHARACTERIZED	Putative metal-dependent hydrolase
PNAHNJBD_01320	0	0	0	0	0	0.327397	0	0.421069	0	0.267444	0				hypothetical	NA	NA	NA	putative protein
PNAHNJBD_01321	0	0	0	0	0	0	0	0	0	0	0				NA	NA	NA	NA	hypothetical protein
PNAHNJBD_01322	0	0	0	0	0	0	0	0	0	0	0				NA	NA	NA	NA	hypothetical protein
PNAHNJBD_01323	0.262929	0	0.652092	0.571384	1.16609	2.59411	1.60183	0.988539	0.447014	0.470907	1.60476	NVIE_015660	membrane protein of unknown function	35.5062	NA	NA	NA	NA	putative protein
PNAHNJBD_01324	0	0	0	0	0	0	0	0	0	0	0				NA	NA	NA	NA	hypothetical protein
PNAHNJBD_01325	0	0.34856	0	0.284332	0.580269	1.29088	0.597827	0	0.667328	0	0.798557				NA	NA	NA	NA	hypothetical protein
PNAHNJBD_01326	0	0	0	0	0	0	0	0	0	0	0				NA	NA	NA	NA	hypothetical protein
PNAHNJBD_01327	0	0	0	0	0	0	0	0	0	0	0				NA	NA	NA	NA	hypothetical protein
PNAHNJBD_01328	0	0	0	0	0	0	0	0	0	0	0				NA	NA	NA	NA	hypothetical protein
PNAHNJBD_01329	0	0	0	0	0	0.31213	0	0.535245	0	0	0	NVIE_015670	exported protein of unknown function	24.59	NA	NA	NA	NA	putative protein
PNAHNJBD_01330	0	0	0	0	0	0	0	0	0	0	0				NA	NA	NA	NA	hypothetical protein
PNAHNJBD_01331	0	0	0	0	0	0	0	0	0	0	0				NA	NA	NA	NA	hypothetical protein
PNAHNJBD_01332	0	0	0	0	0.45132	0.669346	0.464977	1.1478	0	1.09355	0				NA	NA	NA	NA	CHRD domain-containing protein
PNAHNJBD_01333	0	0	0	0	0	0.717156	0	0.153724	0	0	0	NVIE_014310	Copper resistance protein CopC/CopD	491.143	arCOG03564	Streptogramin lyase	Defense mechanisms	CELLULAR PROCESSES AND SIGNALING	putative protein
PNAHNJBD_01334	0	0	0	0	0	0	0	0	0	0	0				arCOG06728	Sulfite exporter, TauE/SafE family	Inorganic ion transport and metabolism	METABOLISM	putative membrane transporter protein
PNAHNJBD_01335	0	0	0	0.114386	0	0.173107	0	0.148423	0	0.282815	0				arCOG00635	Dioxygenase related to 2-nitropropane dioxygenase	General function prediction only	POORLY CHARACTERIZED	Enoyl-[acyl-carrier-protein] reductase [FMN]
PNAHNJBD_01336	0	0	0.0943817	0	0	0	0	0	0	0	0	NVIE_023180	Beta-lactamase domain protein	33.8246	arCOG00503	Metal-dependent hydrolase of the beta-lactamase superfamily II	General function prediction only	POORLY CHARACTERIZED	Lactamase_B domain-containing protein
PNAHNJBD_01337	0	0	0	0	0	0	0	0	0	0	0				NA	NA	NA	NA	TcA_TcB_BD domain-containing protein
PNAHNJBD_01338	0	0	0.0976269	0	0	0.345221	0	0	0	0	0	NVIE_016170	peptide/opine/nickel ABC uptake transporter, permease protein	225.972	arCOG00751	ABC-type dipeptide/oligopeptide/nickel transport system, permease component	Amino acid transport and metabolism	METABOLISM	ABC transporter permease subunit
PNAHNJBD_01339	0	0	0	0.0923584	0	0.139771	0	0.359521	0.216765	0	0	NVIE_016180	peptide/opine/nickel ABC uptake transporter, permease protein	119.428	arCOG00749	ABC-type dipeptide/oligopeptide/nickel transport system, permease component	Amino acid transport and metabolism	METABOLISM	ABC transmembrane type-1 domain-containing protein
PNAHNJBD_01340	0	0	0	0	0	0	0	0	0	0	0	NVIE_016190	translation initiation factor 5A	1341.84	arCOG04277	Translation elongation factor P (EF-P)/translation initiation factor 5A (eIF-5A)	Translation, ribosomal structure and biogenesis	INFORMATION STORAGE AND PROCESSING	Translation initiation factor 5A
PNAHNJBD_01341	0	0	0	0	0	0.596447	0.828671	0.255699	0	0	0	NVIE_016210	hypothetical protein	388.023	arCOG08739	Uncharacterized protein	Function unknown	POORLY CHARACTERIZED	putative protein
PNAHNJBD_01342	0	0	0.106143	0	0	0	0.260735	0.482721	0	0	0.34828	NVIE_016220	putative CorA ion transporter	388.023	arCOG02265	Mg2+ and Co2+ transporter	Inorganic ion transport and metabolism	METABOLISM	Putative CorA ion transporter
PNAHNJBD_01343	0	0	0	0	0.237537	0	0	0	0	0	0				arCOG01389	Glycosyl transferase family 2	Cell wall/membrane/envelope biogenesis	CELLULAR PROCESSES AND SIGNALING	Glyco_trans_2-like domain-containing protein
PNAHNJBD_01344	0	0	0	0	0	0	0	0	0	0	0				NA	NA	NA	NA	hypothetical protein
PNAHNJBD_01345	0	0	0	0	0.235471	0.349224	0	0	0.5416	0.285274	0				NA	NA	NA	NA	hypothetical protein
PNAHNJBD_01346	0	0.110654	0	0	0	0.273202	0	0.234246	0	0	0				NA	NA	NA	NA	hypothetical protein
PNAHNJBD_01347	0	0	0	0	0	0	0	0	0	0	0				NA	NA	NA	NA	hypothetical protein
PNAHNJBD_01348	0	0	0	0	0	0	0	1.84468	0	0	0				NA	NA	NA	NA	hypothetical protein
PNAHNJBD_01349	0	0	0	0	0	0	1.46835	0	0	0	0				NA	NA	NA	NA	hypothetical protein
PNAHNJBD_01350	0	0	0	0	0	0	0	0	0	0	0				NA	NA	NA	NA	hypothetical protein
PNAHNJBD_01351	0	0	0	0	0	0	0	0	0	0	0				NA	NA	NA	NA	putative protein
PNAHNJBD_01352	0	0	0	0	0	0.282822	0	0.727481	0	0	0				NA	NA	NA	NA	hypothetical protein
PNAHNJBD_01353	0	0	0	0	0	0	0	0	0	0	0				NA	NA	NA	NA	putative protein
PNAHNJBD_01354	0	0	0	0	0	0	0.442835	0	0	0	0				NA	NA	NA	NA	putative protein
PNAHNJBD_01355	0	0	0	0	0	0	0	0.368937	0	0	0				arCOG11949	Uncharacterized protein	Function unknown	POORLY CHARACTERIZED	putative protein
PNAHNJBD_01356	0	0	0	0.444765	0.907683	5.04814	3.74059	4.32831	2.08773	0	4.37199	NVIE_028750	ferritin, Dps family protein	62.6829	arCOG01101	DNA-binding ferritin-like protein (oxidative damage protectant)	Inorganic ion transport and metabolism	METABOLISM	DNA protection during starvation protein
PNAHNJBD_01357	0	0	0	0	0	0	0	0.839856	0	0	0	NVIE_023120	putative Pyridoxamine 5'-phosphate oxidase	256	arCOG00516	Nitroimidazol reductase NimA or a related FMN-containing flavoprotein, pyridoxamine 5'-phosphate oxidase superfamily	Defense mechanisms	CELLULAR PROCESSES AND SIGNALING	Putative_PNPOx domain-containing protein
PNAHNJBD_01358	0	0	0	0	0	0	0	0	0	0	0				NA	NA	NA	NA	hypothetical protein
PNAHNJBD_01359	0	0	0	0	0	0	0	0	0	0	0				NA	NA	NA	NA	hypothetical protein
PNAHNJBD_01360	0	0	0	0	0	0	0	0	0	0	0				NA	NA	NA	NA	hypothetical protein
PNAHNJBD_01361	0	0	0	0	0	0	0	0	0	0	0				NA	NA	NA	NA	hypothetical protein
PNAHNJBD_01362	0	0	0.211626	0	0	0	0.259925	0.320815	0.290143	0	0	NVIE_019650	putative Fe-S oxidoreductase	17.5087	arCOG00938	Radical SAM superfamily enzyme	General function prediction only	POORLY CHARACTERIZED	Sporulation killing factor maturation protein SkfB
PNAHNJBD_01363	0	0	0	0	0	0	0	0	0	0	0	NVIE_002520	protein of unknown function	153.277	NA	NA	NA	NA	hypothetical protein
PNAHNJBD_01364	0	0	0	0.129242	0	0	0	0	0	0	0	NVIE_019580	transcription initiation factor IIB	31.5594	arCOG01981	Transcription initiation factor TFIIB, Brf1 subunit/Transcription initiation factor TFIIB	Transcription	INFORMATION STORAGE AND PROCESSING	Transcription initiation factor IIB
PNAHNJBD_01365	0	0	0	0	0	0	0	0	0	0	0				NA	NA	NA	NA	hypothetical protein
PNAHNJBD_01366	0	0	0	0	0	0	0	0	0	0	0				NA	NA	NA	NA	hypothetical protein
PNAHNJBD_01367	0	0	0	0	0	0	0	0	0	0	0				NA	NA	NA	NA	hypothetical protein
PNAHNJBD_01368	0	0	0	0	0	0	0	0	1.04973	0	0	NVIE_019520	putative transcriptional regulator, AsnC family	101.829	arCOG01117	Lrp/AsnC family C-terminal domain	Transcription	INFORMATION STORAGE AND PROCESSING	Putative transcriptional regulator, AsnC family
PNAHNJBD_01369	0	0	0	0	0	3.61447	0	0	0	0	0				NA	NA	NA	NA	hypothetical protein
PNAHNJBD_01370	0	0	0	0	0	0	0	0	0	1.31226	0				NA	NA	NA	NA	hypothetical protein
PNAHNJBD_01371	0	0	0	0	0	0	0	0	0	0	0	NVIE_002510	protein of unknown function	176.069	arCOG01055	Transcriptional regulator, contains HTH domain	Transcription	INFORMATION STORAGE AND PROCESSING	HTH_45 domain-containing protein
PNAHNJBD_01372	0	0	0	0	0	0	0	0	0	0	0				NA	NA	NA	NA	hypothetical protein
PNAHNJBD_01373	0	0	0	0	0	0	0	0	0	0	0	NVIE_029770	conserved protein of unknown function	8.33973	arCOG01055	Transcriptional regulator, contains HTH domain	Transcription	INFORMATION STORAGE AND PROCESSING	HTH_45 domain-containing protein
PNAHNJBD_01374	0	0	0	0	0	0	0	0	0	0	0				NA	NA	NA	NA	hypothetical protein
PNAHNJBD_01375	0	0	0	0	0	0	0.589407	0.727481	0	1.38619	0				NA	NA	NA	NA	hypothetical protein
PNAHNJBD_01376	0	0	0	0	0	0	0	0.697989	0	0	0	NVIE_014490	protein of unknown function	1820.35	NA	NA	NA	NA	putative protein
PNAHNJBD_01377	0	0	0	0	0	0	0	0	0	0	0	NVIE_014480	putative glyoxalase/bleomycin resistance domain protein	995.999	arCOG04946	Predicted enzyme related to lactoylglutathione lyase	General function prediction only	POORLY CHARACTERIZED	VOC family protein
PNAHNJBD_01378	0	0	0	0	0	1.62814	0	0	0	0	0				NA	NA	NA	NA	hypothetical protein
PNAHNJBD_01379	0	0	0	0	0	0.407034	0	0	0	0	0	NVIE_014280	transcriptional regulator, ArsR family	929.3	arCOG02611	Transcriptional regulator, implicated in bacteriocin system regulation, contains HTH domain	Transcription	INFORMATION STORAGE AND PROCESSING	HTH arsR-type domain-containing protein
PNAHNJBD_01380	0	0	0	0	0	0	0	0	0	0	0				NA	NA	NA	NA	hypothetical protein
PNAHNJBD_01381	0	0	0	0.142675	0	0	0	0	0	0	0				NA	NA	NA	NA	hypothetical protein
PNAHNJBD_01382	0	0	0	0	0	0.146216	0	0.376101	0	0	0				NA	NA	NA	NA	Beta-lactamase domain-containing protein
PNAHNJBD_01383	0	0	0	0	0	0.459856	0	0	0	0	0	NVIE_014210	protein of unknown function	53.4456	hypothetical	NA	NA	NA	putative protein
PNAHNJBD_01384	0	0	0	0	0	0	0	0	0	0	0				NA	NA	NA	NA	Ubiquinone/menaquinone biosynthesis C-methyltransferase UbiE
PNAHNJBD_01385	0	0	0	0	0	0	0	0	0	0	0				NA	NA	NA	NA	putative protein
PNAHNJBD_01386	0	0	0	0	0	0	0	0.330039	0	0	0				NA	NA	NA	NA	Lrp/AsnC family transcriptional regulator
PNAHNJBD_01387	0	0	0	0	0	0	0	0	0	0	0				NA	NA	NA	NA	hypothetical protein
PNAHNJBD_01388	0	0	0	0	0	0.164593	0	0	0	0.537812	0	NVIE_007040	Methyltransferase type 12	58.892	arCOG01792	SAM-dependent methyltransferase	Secondary metabolites biosynthesis, transport and catabolism	METABOLISM	Ubiquinone/menaquinone biosynthesis C-methyltransferase UbiE
PNAHNJBD_01389	0	0	0	0	0	0	0	0	0	0	0				arCOG01792	SAM-dependent methyltransferase	Secondary metabolites biosynthesis, transport and catabolism	METABOLISM	Ubiquinone/menaquinone biosynthesis C-methylase UbiE
PNAHNJBD_01390	0	0	0	0	0	0.873059	0	0	1.354	0	0				NA	NA	NA	NA	hypothetical protein
PNAHNJBD_01391	0	0	0	0	0	0	0	0	0	0	0				NA	NA	NA	NA	hypothetical protein
PNAHNJBD_01392	0	0	0	0	0	0	0	0	0	0	0				NA	NA	NA	NA	hypothetical protein
PNAHNJBD_01393	0	0	0.135205	0	0.644743	0	0	0.40993	0	0	0				NA	NA	NA	NA	hypothetical protein
PNAHNJBD_01394	0	0	0	0	0	0	0	0	0	0	0				NA	NA	NA	NA	hypothetical protein
PNAHNJBD_01395	0	0	0	0	0	0	0	0	0	0	0				NA	NA	NA	NA	putative protein
PNAHNJBD_01396	0	0	0	0	0.390565	0.289621	0	0	0	0	0	NVIE_007660	hypothetical protein	188.706	arCOG00972	Nicotinamide mononucleotide adenylyltransferase	Coenzyme transport and metabolism	METABOLISM	Phosphopantetheine adenylyltransferase
PNAHNJBD_01397	0	0	0	0	0	0.196866	0	0.337589	0.305313	0	0	NVIE_007650	branched-chain amino-acid aminotransferase	445.722	arCOG02297	Branched-chain amino acid aminotransferase/4-amino-4-deoxychorismate lyase	Amino acid transport and metabolism	METABOLISM	Branched-chain-amino-acid aminotransferase
PNAHNJBD_01398	0	0	0	0	0	0	0	0	0	0	0	NVIE_007640	putative oxidoreductase domain protein	187.403	arCOG01622	Predicted dehydrogenase	General function prediction only	POORLY CHARACTERIZED	Rhizopine catabolism protein MocA
PNAHNJBD_01399	0	0	0	0	0	0	0	0	0	0	0				arCOG04124	Trm112 RNA methyltransferase activating protein	Translation, ribosomal structure and biogenesis	INFORMATION STORAGE AND PROCESSING	Trm112 family protein
PNAHNJBD_01400	0	0	0	0	0	0	0	0.307447	0	0	0	NVIE_007620	putative acetyltransferase	286.026	arCOG01848	Acetyltransferase (isoleucine patch superfamily)	General function prediction only	POORLY CHARACTERIZED	dTDP-3-amino-3, 6-dideoxy-alpha-D-galactopyranose 3-N-acetyltransferase
PNAHNJBD_01401	0	0	0	0	0	0	0	0.153724	0	0	0	NVIE_007610	glyoxylate reductase	159.786	arCOG01755	Lactate dehydrogenase or related 2-hydroxyacid dehydrogenase	Energy production and conversion	METABOLISM	Glyoxylate reductase
PNAHNJBD_01402	0	0	0	0	0	0	0	0	0	0	0				NA	NA	NA	NA	hypothetical protein
PNAHNJBD_01403	0	0	0	0	0	0	1.19565	1.47575	0	0	0				NA	NA	NA	NA	hypothetical protein
PNAHNJBD_01404	0	0	0	0.228773	0	0	0.240505	0	0.268465	0	0				arCOG01395	Lipid-A-disaccharide synthase related glycosyltransferase	General function prediction only	POORLY CHARACTERIZED	putative protein
PNAHNJBD_01405	0	0	0	0	0.207239	0	0.21351	0	0	0	0	NVIE_007590	hypothetical protein	312.996	arCOG00250	3-hydroxyacyl-CoA dehydrogenase	Lipid transport and metabolism	METABOLISM	putative protein
PNAHNJBD_01406	0	0	0	0	0	0	0	0	0	0	0	NVIE_007580	putative cutA1 divalent ion tolerance protein	112.986	arCOG04231	Uncharacterized protein involved in tolerance to divalent cations	Inorganic ion transport and metabolism	METABOLISM	Putative cutA1 divalent ion tolerance protein
PNAHNJBD_01407	0	0	0	0	0	0	0	0	0	0.278021	0	NVIE_007570	protein pelota	196.72	arCOG01741	Release factor eRF1	Translation, ribosomal structure and biogenesis	INFORMATION STORAGE AND PROCESSING	Protein pelota
PNAHNJBD_01408	0	0	0	0	0	0.327397	0.909737	0	0	0	0				NA	NA	NA	NA	hypothetical protein
PNAHNJBD_01409	0	0	0	0	0	0.767403	0	0.657977	0	0	0	NVIE_007560	putative iron (metal) dependent repressor, DtxR family	1144.1	arCOG02099	Mn-dependent transcriptional regulator (DtxR family)	Transcription	INFORMATION STORAGE AND PROCESSING	HTH dtxR-type domain-containing protein
PNAHNJBD_01410	0	0	0	0	0	0	0	0.791589	0	0	0	NVIE_007550	Transcription regulator, TrmB	335.461	arCOG02038	Sugar-specific transcriptional regulator TrmB	Transcription	INFORMATION STORAGE AND PROCESSING	putative protein
PNAHNJBD_01411	0	0	0.299401	0.0699586	0.713863	1.27046	3.23604	2.08783	1.31355	0.864846	0.392963	NVIE_007540	radical SAM domain protein	2418.67	arCOG00933	7,8-dihydro-6-hydroxymethylpterin dimethyltransferase, radical SAM superfamily enzyme	Coenzyme transport and metabolism	METABOLISM	Radical_SAM domain-containing protein
PNAHNJBD_01412	0	0	0	0	0	0	0	0	0	0	0				NA	NA	NA	NA	hypothetical protein
PNAHNJBD_01413	0	0	0	0	0	0	0.643814	0	0	0	0				arCOG04269	DNA repair protein NreA	Replication, recombination and repair	INFORMATION STORAGE AND PROCESSING	Nre_C domain-containing protein
PNAHNJBD_01414	0	0	0	0	0	0	0.721515	1.78107	0	0	0	NVIE_003190	hypothetical protein	369.646	arCOG07440	Predicted metal-binding protein	Function unknown	POORLY CHARACTERIZED	putative protein
PNAHNJBD_01415	0	0	0	0	0	0	0.172569	0.319492	0	0	0	NVIE_003210	proline--tRNA ligase	259.574	arCOG00402	Prolyl-tRNA synthetase	Translation, ribosomal structure and biogenesis	INFORMATION STORAGE AND PROCESSING	Proline--tRNA ligase
PNAHNJBD_01416	0	0	0	0	0	0	0	0	0	0	0	NVIE_003220	DedA family protein	162.017	arCOG03119	Membrane protein DedA family	Function unknown	POORLY CHARACTERIZED	DedA family protein
PNAHNJBD_01417	0	0	0	0	0	0	0	0	0	0	0				NA	NA	NA	NA	hypothetical protein
PNAHNJBD_01418	0	0	0	0	0	0	0	0	0	0	0				NA	NA	NA	NA	hypothetical protein
PNAHNJBD_01419	0	0	0	0	0	0	0	0	0	0	0				NA	NA	NA	NA	hypothetical protein
PNAHNJBD_01420	0	0	0	0	0	0	0	0	0	0	0				arCOG10403	Uncharacterized protein	Function unknown	POORLY CHARACTERIZED	hypothetical protein
PNAHNJBD_01421	0	0	0	0	0	0	0.565512	0	0	0	0	NVIE_023060	cation diffusion facilitator family transporter	43.7133	NA	NA	NA	NA	Zinc transporter ZitB
PNAHNJBD_01422	0	0	0	0	0.0690209	0.25591	0.142219	0.394954	0	0	0	NVIE_003250	chromosome segregation protein SMC	290.018	arCOG00371	Chromosome segregation ATPase	Cell cycle control, cell division, chromosome partitioning	CELLULAR PROCESSES AND SIGNALING	SMC hinge domain-containing protein
PNAHNJBD_01423	0	0	0	0	0	0	0	0	0	0	0	NVIE_003260	myo-inositol-1-phosphate synthase	699.413	arCOG04213	Myo-inositol-1-phosphate synthase	Lipid transport and metabolism	METABOLISM	Myo-inositol-1-phosphate synthase
PNAHNJBD_01424	0	0	0	0	0	0	0	0	0	0	0				NA	NA	NA	NA	hypothetical protein
PNAHNJBD_01425	0	0	0	0	0	0	0	0	0	0	0				arCOG01391	Glycosyl transferase family 2	Cell wall/membrane/envelope biogenesis	CELLULAR PROCESSES AND SIGNALING	Putative glycosyl transferase, family 2
PNAHNJBD_01426	0	0	0	0	0	0	0	0	0	0	0				NA	NA	NA	NA	hypothetical protein
PNAHNJBD_01427	0	0	0	0	0	0	0	0	0	0	0				arCOG01391	Glycosyl transferase family 2	Cell wall/membrane/envelope biogenesis	CELLULAR PROCESSES AND SIGNALING	Putative glycosyl transferase, family 2
PNAHNJBD_01428	0	0	0	0	0	0	0	0	0	0	0	NVIE_023040	precorrin-6Y C5,15-methyltransferase	274.374	arCOG00977	Precorrin-6B methylase 2	Coenzyme transport and metabolism	METABOLISM	putative cobalt-precorrin-6B C(15)-methyltransferase (decarboxylating)
PNAHNJBD_01429	0	0	0	0	0	0	0	0	0	0	0				arCOG10415	Uncharacterized membrane protein	Function unknown	POORLY CHARACTERIZED	putative protein
PNAHNJBD_01430	0	0	0	0	0	0	0	0	0	0	0	NVIE_001400	hypothetical protein	172.446	arCOG05906	PD-(D/E)xK superfamily nuclease	Defense mechanisms	CELLULAR PROCESSES AND SIGNALING	putative protein
PNAHNJBD_01431	0	0	0	0	0	0.276971	0	0	0	0	0	NVIE_001410	putative helicase	93.7015	arCOG00874	ssDNA-dependent ATPase, helicase superfamily II	Transcription	INFORMATION STORAGE AND PROCESSING	DNA/RNA helicase, superfamily II
PNAHNJBD_01432	0	0	0	0	0	0	0	0	0	0	0				arCOG04733	Ribosome biogenesis protein Tsr3, contains Fer4-like metal-binding domain ortholog of eukaryotic RNase L inhibitor RLI N-terminal domain	Translation, ribosomal structure and biogenesis	INFORMATION STORAGE AND PROCESSING	16S rRNA aminocarboxypropyltransferase
PNAHNJBD_01433	0	0	0	0	0	0	0	0.268318	0	0	0				NA	NA	NA	NA	hypothetical protein
PNAHNJBD_01434	0	0	0	0	0	0	0	0	0	0	0				NA	NA	NA	NA	hypothetical protein
PNAHNJBD_01435	0	0	0	0	0	0	0	0	0	0	0	NVIE_008070	putative aspartate/glutamate/uridylate kinase	183.546	arCOG00860	Isopentenyl phosphate kinase, enzyme of modified mevalonate pathway	Lipid transport and metabolism	METABOLISM	Isopentenyl phosphate kinase
PNAHNJBD_01436	0	0	0	0	0	0	0	0	0	0	0	NVIE_008060	isopentenyl-diphosphate delta-isomerase	302.334	arCOG00613	FMN-dependent dehydrogenase, includes L-lactate dehydrogenase and type II isopentenyl diphosphate isomerase	Coenzyme transport and metabolism	METABOLISM	Isopentenyl-diphosphate delta-isomerase
PNAHNJBD_01437	0	0	0	0	0	0.357514	0.248355	0	0	0	0	NVIE_0823	geranylgeranyl pyrophosphate synthase	861.078	arCOG01726	Geranylgeranyl pyrophosphate synthase	Coenzyme transport and metabolism	METABOLISM	Farnesyl-diphosphate synthase /geranylgeranyl-diphosphate synthase
PNAHNJBD_01438	0	0	0	0	0	0	0	0	0	0	0	NVIE_008050	glutamate--tRNA ligase	263.197	arCOG04302	Glutamyl- or glutaminyl-tRNA synthetase	Translation, ribosomal structure and biogenesis	INFORMATION STORAGE AND PROCESSING	Glutamate--tRNA ligase
PNAHNJBD_01439	0	0.504811	0	0	0	0	0	0.178107	0	0	0	NVIE_008040	putative fumarylacetoacetate hydrolase	451.944	arCOG00235	2-keto-4-pentenoate hydratase/2-oxohepta-3-ene-1,7-dioic acid hydratase (catechol pathway)	Secondary metabolites biosynthesis, transport and catabolism	METABOLISM	5-carboxymethyl-2-hydroxymuconate Delta-isomerase
PNAHNJBD_01440	0	0	0	0	0	0	0	0	0	0	0	NVIE_007980	hypothetical protein	464.65	hypothetical	NA	NA	NA	putative protein
PNAHNJBD_01441	0	0	0	0.14166	0	1.28629	0.893549	1.4705	0.99743	0	0	NVIE_007970	putative FAD/NAD(P)-binding oxidoreductase	1160.07	arCOG02200	Flavodoxin reductase (ferredoxin-NADPH reductase) family 1	Energy production and conversion	METABOLISM	Ferredoxin--NADP reductase
PNAHNJBD_01442	0	0	1.56293	0.730394	0	0	0	0.947728	0	0	0	NVIE_007960	hypothetical protein	548.748	arCOG06055	Uncharacterized protein	Function unknown	POORLY CHARACTERIZED	putative protein
PNAHNJBD_01443	0	0	0	0.226173	0	0.342279	1.42663	0.782594	0	0.186401	0.211739	NVIE_007950	putative radical SAM domain protein	897.644	arCOG01357	Radical SAM superfamily enzyme	Energy production and conversion	METABOLISM	Ribosomal protein S12 methylthiotransferase RimO
PNAHNJBD_01444	0	0	0	0	0	0	0	0	0	0	0				NA	NA	NA	NA	hypothetical protein
PNAHNJBD_01445	0	0	0	0	0	0	0	0	0	0	0	NVIE_018680	protein of unknown function	40.2244	arCOG08684	Roadblock/LC7 domain superfamily protein	General function prediction only	POORLY CHARACTERIZED	putative protein
PNAHNJBD_01446	0	0	0	0	0	0	0	0	0	0	0	NVIE_015450	putative cob(II)yrinic acid a,c-diamide reductase	89.8845	arCOG00288	Nitroreductase	Energy production and conversion	METABOLISM	Cob(II)yrinic acid a,c-diamide reductase
PNAHNJBD_01447	0	0	0	0	0	0	0	0	0	0	0				NA	NA	NA	NA	hypothetical protein
PNAHNJBD_01448	0	0	0	0	0	0.418341	0	0.119563	0	0	0				NA	NA	NA	NA	hypothetical protein
PNAHNJBD_01449	0	0	0	0	0	0	0	0	0	0	0				NA	NA	NA	NA	hypothetical protein
PNAHNJBD_01450	0	0	0	0	0	0	0	0	0	0	0				NA	NA	NA	NA	hypothetical protein
PNAHNJBD_01451	0	0	0	0	0	0	0	0	0	0	0				NA	NA	NA	NA	hypothetical protein
PNAHNJBD_01452	0	0	0	0	0	0	0	0.426869	0	0	0				NA	NA	NA	NA	hypothetical protein
PNAHNJBD_01453	0	0	0	0	0	0	0	0.196392	0	0	0				NA	NA	NA	NA	hypothetical protein
PNAHNJBD_01454	0	0	0	0	0	1.16973	0	0	0	0	0				NA	NA	NA	NA	hypothetical protein
PNAHNJBD_01455	0	0	0	0	0	0	0	0	0	0	0	NVIE_011950	conserved protein of unknown function	82.1393	arCOG01490	Dihydrofolate reductase	Coenzyme transport and metabolism	METABOLISM	RibD_C domain-containing protein
PNAHNJBD_01456	0	0	0	0	0	0	0	0	0	0	0				NA	NA	NA	NA	hypothetical protein
PNAHNJBD_01457	0	0	0	0	0	0	0	0	0.451333	0	0				NA	NA	NA	NA	hypothetical protein
PNAHNJBD_01458	0	0	0	0	0	0	0	0	0	0	0				NA	NA	NA	NA	hypothetical protein
PNAHNJBD_01459	0	0	0	0	0	0.099244	0	0	0	0	0				NA	NA	NA	NA	Photosystem I assembly protein Ycf3
PNAHNJBD_01460	0	0	0	0	0	0	0	0	0	0	0				NA	NA	NA	NA	hypothetical protein
PNAHNJBD_01461	0	0	0	0	0	0	0	0	0	0	0				NA	NA	NA	NA	hypothetical protein
PNAHNJBD_01462	0	0	0	0	0	0	0	0.15147	0	0	0				arCOG02410	Coenzyme F420-dependent N5,N10-methylene tetrahydromethanopterin reductase or related flavin-dependent oxidoreductase	Energy production and conversion	METABOLISM	TIGR03560 family F420-dependent LLM class oxidoreductase
PNAHNJBD_01463	0	0	0	0	0.820582	3.04248	6.7633	8.86939	0.943696	0	2.25854				NA	NA	NA	NA	hypothetical protein
PNAHNJBD_01464	0	0	0	0	0	0	0	0	0	0	0				NA	NA	NA	NA	hypothetical protein
PNAHNJBD_01465	0	0	0	0	0	0	0	0	0	0	0				NA	NA	NA	NA	hypothetical protein
PNAHNJBD_01466	0	0	0	0	0	0	0	0	0	0	0				NA	NA	NA	NA	hypothetical protein
PNAHNJBD_01467	0	0	0	0	0	0	0	0	0	0	0				NA	NA	NA	NA	hypothetical protein
PNAHNJBD_01468	0	0	0	0	0	0	0	0	0	0	0				NA	NA	NA	NA	hypothetical protein
PNAHNJBD_01469	0	0	0	0	0	0	0	0	0	0	0				NA	NA	NA	NA	hypothetical protein
PNAHNJBD_01470	0	0	0	0	0	0	0	0	0	0	0				NA	NA	NA	NA	hypothetical protein
PNAHNJBD_01471	0	0	0	0	0	0	0	0	0	0	0	NVIE_011950	conserved protein of unknown function	82.1393	arCOG01490	Dihydrofolate reductase	Coenzyme transport and metabolism	METABOLISM	Dihydrofolate reductase
PNAHNJBD_01472	0	0	0	0	0.644743	0	0	0	0	0	0	NVIE_018500	putative oxidoreductase, short chain dehydrogenase/reductase family	522.758	arCOG01259	Short-chain alcohol dehydrogenase	Lipid transport and metabolism	METABOLISM	SDR family oxidoreductase
PNAHNJBD_01473	0.40111	0	0	0	0	0	0	0	0	0	0	NVIE_014590	3-oxoacyl-(acyl-carrier-protein) reductase	182.278	arCOG01259	Short-chain alcohol dehydrogenase	Lipid transport and metabolism	METABOLISM	3-ketoacyl-ACP reductase
PNAHNJBD_01474	0	0	0	0	0	0	0	0	0.62702	0	0	NVIE_004130	UspA domain protein (modular protein)	25.8125	arCOG02053	Nucleotide-binding protein, UspA family	Signal transduction mechanisms	CELLULAR PROCESSES AND SIGNALING	Universal stress protein YxiE
PNAHNJBD_01475	0	0	0	0	0	0	0	0	0	0	0				NA	NA	NA	NA	hypothetical protein
PNAHNJBD_01476	0	0	0	0	0	0	1.66559	0.256971	0	0	0				arCOG06357	Uncharacterized membrane protein	Function unknown	POORLY CHARACTERIZED	putative protein
PNAHNJBD_01477	0	0	0	0	0	0	0.315833	0.19491	0	0	0	NVIE_007180	Beta-lactamase domain-containing protein	141.044	NA	NA	NA	NA	Flavo-diiron protein FprA1
PNAHNJBD_01478	0	0	0	0	0	0	0	0	0	0	0				NA	NA	NA	NA	hypothetical protein
PNAHNJBD_01479	0	0	0	0	0	0	0	0	0	0	0	NVIE_024070	putative FMN-dependent luciferase-like monooxygenase family protein	23.9176	arCOG02410	Coenzyme F420-dependent N5,N10-methylene tetrahydromethanopterin reductase or related flavin-dependent oxidoreductase	Energy production and conversion	METABOLISM	Limonene 1,2-monooxygenase
PNAHNJBD_01480	0	0	0	0	0	0	0	0	0	0	0	NVIE_001520	2-phospho-L-lactate guanylyltransferase	369.646	arCOG04472	2-phospho-L-lactate guanylyltransferase, coenzyme F420 biosynthesis enzyme, CobY/MobA/RfbA family	Coenzyme transport and metabolism	METABOLISM	2-phospho-L-lactate guanylyltransferase
PNAHNJBD_01481	0	0	0	0	0	0.182549	0	0.156519	0	0	0	NVIE_001510	LPPG:FO 2-phospho-L-lactate transferase	63.5579	arCOG04395	LPPG:FO 2-phospho-L-lactate transferase, F420 biosynthesis enzyme	Coenzyme transport and metabolism	METABOLISM	LPPG:FO 2-phospho-L-lactate transferase
PNAHNJBD_01482	0	0	0	0	0	0	0	0	0	0	0				NA	NA	NA	NA	hypothetical protein
PNAHNJBD_01483	0	0	0	0.113087	0.230789	0.855697	0.713316	1.17389	0	0	0	NVIE_001500	protein of unknown function	1663.49	arCOG08742	Uncharacterized protein, containing cysteine-rich C-terminal cluster	Function unknown	POORLY CHARACTERIZED	putative protein
PNAHNJBD_01484	0	0	0	0	0	0.338433	0	0	0	0	0	NVIE_001480	PUA domain-containing protein	576.03	arCOG00993	Protein involved in ribosomal biogenesis, contains PUA domain	Translation, ribosomal structure and biogenesis	INFORMATION STORAGE AND PROCESSING	PUA domain-containing protein
PNAHNJBD_01485	0	0	0	0	0	0	0	0	0	0	0	NVIE_001470	putative NOL1/NOP2/sun family putative RNA methylase	198.088	arCOG00973	16S rRNA C967 or C1407 C5-methylase, RsmB/RsmF family	Translation, ribosomal structure and biogenesis	INFORMATION STORAGE AND PROCESSING	Putative NOL1/NOP2/sun family putative RNA methylase
PNAHNJBD_01486	0	0	0	0	0	0	0	0	0	0	0				NA	NA	NA	NA	C2H2-type domain-containing protein
PNAHNJBD_01487	0	0	0	0	0	0	0	0.249523	0	0	0				NA	NA	NA	NA	hypothetical protein
PNAHNJBD_01488	0	0.148549	0.0518596	0.0605882	0.494597	2.01721	2.16564	1.02202	0.284402	0.449404	1.19115				NA	NA	NA	NA	hypothetical protein
PNAHNJBD_01489	0	0	0	0	0	0	0	0	0	0	0				NA	NA	NA	NA	hypothetical protein
PNAHNJBD_01490	0	0	0	0	0	0	0	0	0	0	0				NA	NA	NA	NA	putative protein
PNAHNJBD_01491	0	0	0	0	0	0	0	0	0	0	0				arCOG07807	Uncharacterized protein	Function unknown	POORLY CHARACTERIZED	putative protein
PNAHNJBD_01492	0	0	0	0	0	0	0	0	0	0	0				NA	NA	NA	NA	hypothetical protein
PNAHNJBD_01493	0	0	0	0	0	0	0	0	0	0	0				arCOG01414	Glycosyltransferase	Cell wall/membrane/envelope biogenesis	CELLULAR PROCESSES AND SIGNALING	Putative glycosyl transferase
PNAHNJBD_01494	0	0	0	0	0	0	0	0	0	0	0				arCOG11431	Uncharacterized membrane protein	Function unknown	POORLY CHARACTERIZED	putative protein
PNAHNJBD_01495	0	0.587933	0	0	0	0	0	0	0	0	0				NA	NA	NA	NA	hypothetical protein
PNAHNJBD_01496	0	0	0.0858231	0	0	0.606963	1.89739	0.130104	0	0.743724	0.281607	NVIE_001000	putative surface-associated Ca2+-binding protein, Haemolysin-type	219.793	NA	NA	NA	NA	putative protein
PNAHNJBD_01497	0	0	0	0	0	0	0	0	0	0	0				NA	NA	NA	NA	hypothetical protein
PNAHNJBD_01498	0	0	0	0	0	0	0	0	0	0	0				NA	NA	NA	NA	hypothetical protein
PNAHNJBD_01499	0	0	0	0	0	0	0	0	0	0	0				arCOG01247	Site-specific recombinase XerD	Replication, recombination and repair	INFORMATION STORAGE AND PROCESSING	Phage_integr_3 domain-containing protein
PNAHNJBD_01500	0	0	0	0	0	0	0	0	0	0	0				NA	NA	NA	NA	Phage_integr_3 domain-containing protein
PNAHNJBD_01501	0	0	0	0	0	0	0	0	0	0	0				NA	NA	NA	NA	hypothetical protein
PNAHNJBD_01502	0	0	0	0	0	0	0	0	0	0	0				NA	NA	NA	NA	hypothetical protein
PNAHNJBD_01503	0	0	0	0	0	0	3.80435	1.17389	2.12332	0	0				NA	NA	NA	NA	hypothetical protein
PNAHNJBD_01504	0	0	0	0	0	0	0	0	0	0.734474	0				NA	NA	NA	NA	hypothetical protein
PNAHNJBD_01505	0	0	0	0	0	0	0	0.435263	0	0	0	NVIE_026080	NAD-dependent alcohol dehydrogenase	249	arCOG01455	Zn-dependent alcohol dehydrogenase	General function prediction only	POORLY CHARACTERIZED	NADP-dependent alcohol dehydrogenase C 2
PNAHNJBD_01506	0	0	0	0	0	0	0	0	0	0	0				NA	NA	NA	NA	hypothetical protein
PNAHNJBD_01507	0	0	0	0	0	0	0	0	0	0	0	NVIE_001920	protein of unknown function	270.597	arCOG08764	Periplasmic protein of plastocyanin/azurin/halocyanin family protein	Energy production and conversion	METABOLISM	hypothetical protein
PNAHNJBD_01508	0	0	0	0	0	0	0	0	0	0	0				NA	NA	NA	NA	hypothetical protein
PNAHNJBD_01509	0	0	0	0	0	0	0	0	0	0	0				NA	NA	NA	NA	hypothetical protein
PNAHNJBD_01510	0	0	0	0	0	0	0	0	0	0	0				NA	NA	NA	NA	hypothetical protein
PNAHNJBD_01511	0	0	0	0	0	0	0	0	0	0	0				NA	NA	NA	NA	hypothetical protein
PNAHNJBD_01512	0	0	0	0	0	0	0	0	0	0	0				NA	NA	NA	NA	Antibiotic biosynthesis monooxygenase
PNAHNJBD_01513	0	0	0	0	0	0.64429	0.447571	0.276209	0	0	0				NA	NA	NA	NA	hypothetical protein
PNAHNJBD_01514	0	0	0	0	0	0	0	0	0	0	0				NA	NA	NA	NA	putative protein
PNAHNJBD_01515	0	0	0	0	0	0	0	0	0	0	0	NVIE_004180	protein of unknown function	16.4498	NA	NA	NA	NA	Flavodoxin-like domain-containing protein
PNAHNJBD_01516	0	0	0	0	0	0	0	0.425113	0	0	0				NA	NA	NA	NA	hypothetical protein
PNAHNJBD_01517	0	0	0	0	0	0	0	0	0	0	0				NA	NA	NA	NA	hypothetical protein
PNAHNJBD_01518	0	0	0	0	0	0	0	0	0	0	0				NA	NA	NA	NA	hypothetical protein
PNAHNJBD_01519	0	0	0	0	0	0	0	0	0	0.212569	0				arCOG00151	ABC-type sugar transport system, periplasmic component	Carbohydrate transport and metabolism	METABOLISM	ABC-type sugar transport system, periplasmic component
PNAHNJBD_01520	0	0	0	0	0	0	0	0	0	0	0				NA	NA	NA	NA	hypothetical protein
PNAHNJBD_01521	0	0	0	0	0	0	0	0	0	0	0				NA	NA	NA	NA	hypothetical protein
PNAHNJBD_01522	0	0	0	0	0	0	0	0.1321	0	0	0				arCOG02791	Arylsulfatase A or related enzyme	Inorganic ion transport and metabolism	METABOLISM	Sulfatase
PNAHNJBD_01523	0	0	0	0	0	0	0.298913	0	0	0	0	NVIE_020120	putative small-conductance mechanosensitive ion channel protein	19.1597	NA	NA	NA	NA	Putative small-conductance mechanosensitive ion channel protein
PNAHNJBD_01524	0	0.141856	0	0	0	0.350239	0.729905	1.20119	0	0	0	NVIE_023400	putative alcohol dehydrogenase protein	179.769	arCOG01458	NADPH:quinone reductase or related Zn-dependent oxidoreductase	Energy production and conversion	METABOLISM	Quinone oxidoreductase QorA
PNAHNJBD_01525	0	0	0	0	0	0	0	0	0	0	0				NA	NA	NA	NA	hypothetical protein
PNAHNJBD_01526	0	0	0	0	0	0	0	0	0	0	0	NVIE_001780	putative Patatin-like phospholipase	60.1295	hypothetical	NA	NA	NA	hypothetical protein
PNAHNJBD_01527	0	0	0	0	0	0	0	0	0	0	0				NA	NA	NA	NA	hypothetical protein
PNAHNJBD_01528	0	0	0	0	0	0	0	0.890537	1.61079	0	0				NA	NA	NA	NA	hypothetical protein
PNAHNJBD_01529	0	0	0	0	0	0	0	0	0	0	0				NA	NA	NA	NA	hypothetical protein
PNAHNJBD_01530	0	0	0	0	0	0	0	0	0	0	0	NVIE_025000	protein of unknown function	245.572	hypothetical	NA	NA	NA	putative protein
PNAHNJBD_01531	0	0	0.188242	0.219925	0	0.332824	0	0	0.516165	0	0	NVIE_019310	putative 4Fe-4S ferredoxin iron-sulfur binding domain protein	21.259	arCOG04548	Ferredoxin	Energy production and conversion	METABOLISM	4Fe-4S dicluster domain
PNAHNJBD_01532	0	0	0	0	0	0	0	0	0	0	0	NVIE_028850	Acetyltransferase-like protein	85.6274	NA	NA	NA	NA	Acetyltransferase-like protein
PNAHNJBD_01533	0	0	0	0	0	0	0.29785	0.183812	0	0	0				arCOG01259	Short-chain alcohol dehydrogenase	Lipid transport and metabolism	METABOLISM	SDR family oxidoreductase
PNAHNJBD_01534	0	0	0	0	0	0	0	0	0	0	0				NA	NA	NA	NA	hypothetical protein
PNAHNJBD_01535	0	0	0	0	0	0	0	0	0	0	0				NA	NA	NA	NA	Dihydrofolate reductase
PNAHNJBD_01536	0	0	0	0	0	0	0	0	0	0	0				NA	NA	NA	NA	ABM domain-containing protein
PNAHNJBD_01537	0	0	0	0	0	0	0	0	0	0	0				NA	NA	NA	NA	hypothetical protein
PNAHNJBD_01538	0	0	0	0	0	0	0	0	0	0	0	NVIE_014370	putative Copper binding protein, plastocyanin/azurin family	5634.22	arCOG01144	3',5'-cyclic AMP phosphodiesterase CpdA	Signal transduction mechanisms	CELLULAR PROCESSES AND SIGNALING	Putative blue (Type1) copper domain-containing protein
PNAHNJBD_01539	0	0	0	0	0	0	0	0	0	0	0				NA	NA	NA	NA	hypothetical protein
PNAHNJBD_01540	0	0	0	0	0	0.255259	0.177322	0.218861	0	0	0				arCOG00151	ABC-type sugar transport system, periplasmic component	Carbohydrate transport and metabolism	METABOLISM	ABC-type sugar transport system, periplasmic component
PNAHNJBD_01541	0	0	0	0	0	0	0	0	0	0	0				NA	NA	NA	NA	AXE1 domain-containing protein
PNAHNJBD_01542	0	0	0	0	0	0	0	0	0	0	0	NVIE_002170	putative peptidyl-prolyl cis-trans isomerase	680.287	arCOG04767	Peptidyl-prolyl cis-trans isomerase (rotamase) - cyclophilin family	Posttranslational modification, protein turnover, chaperones	CELLULAR PROCESSES AND SIGNALING	Peptidylprolyl isomerase
PNAHNJBD_01543	0	0	0	0	0	0	0	0	0	0	0				NA	NA	NA	NA	hypothetical protein
PNAHNJBD_01544	0	0	0	0	0	0	0	0	0	0	0				NA	NA	NA	NA	hypothetical protein
PNAHNJBD_01545	0	0	0	0	0	0	0	0	0	0	0				arCOG03402	Methanogenic corrinoid protein MtbC1	Coenzyme transport and metabolism	METABOLISM	cobalamin-dependent protein
PNAHNJBD_01546	0	0	0	0	0	0	0	0	0	0	0				NA	NA	NA	NA	hypothetical protein
PNAHNJBD_01547	0	0	0	0	0	0.602411	0	0	0	0	0				arCOG04247	Zn-dependent carboxypeptidase, M32 family	Amino acid transport and metabolism	METABOLISM	Metal-dependent carboxypeptidase
PNAHNJBD_01548	0	0	0	0	0	0	0	0	0	0	0	NVIE_011750	glucose/ribitol dehydrogenase family protein	36.5044	arCOG01259	Short-chain alcohol dehydrogenase	Lipid transport and metabolism	METABOLISM	Glucose/ribitol dehydrogenase family protein
PNAHNJBD_01549	0	0	0	0	0	0	0	0	0	0	0				arCOG10856	Uncharacterized membrane protein	Function unknown	POORLY CHARACTERIZED	putative protein
PNAHNJBD_01550	0	0	0	0	0	0	0	0	0	0	0				arCOG10856	Uncharacterized membrane protein	Function unknown	POORLY CHARACTERIZED	putative protein
PNAHNJBD_01551	0	0	0	0	0	0	0	0	0	0	0				NA	NA	NA	NA	hypothetical protein
PNAHNJBD_01552	0	0	0	0	0	0	0	0	0.660254	0	0				NA	NA	NA	NA	putative protein
PNAHNJBD_01553	0	0	0	0	0	0.803215	0	0.344341	0	0	0	NVIE_006410	hypothetical protein	61.3929	hypothetical	NA	NA	NA	putative protein
PNAHNJBD_01554	0	0	0	0	0	0	0	0	0	0	0				NA	NA	NA	NA	hypothetical protein
PNAHNJBD_01555	0	0.0985827	0	0	0	0.365098	0.169082	0.417383	0	0	0				NA	NA	NA	NA	DNA helicase
PNAHNJBD_01556	0	0	0	0	0	0	0	0	0	0	0				NA	NA	NA	NA	hypothetical protein
PNAHNJBD_01557	0	0	0.11589	0	0	0	0	0	0	0	0	NVIE_014590	3-oxoacyl-(acyl-carrier-protein) reductase	182.278	arCOG01259	Short-chain alcohol dehydrogenase	Lipid transport and metabolism	METABOLISM	General stress protein 39
PNAHNJBD_01558	0	0	0	0	0	0	0	0	0	0	0				NA	NA	NA	NA	hypothetical protein
PNAHNJBD_01559	0	0	0	0	0	0	0	0	0	0	0				NA	NA	NA	NA	hypothetical protein
PNAHNJBD_01560	0	0	0	0	0	0	0	0	0	0	0				NA	NA	NA	NA	putative protein
PNAHNJBD_01561	0	0	0	0	0	0	0	0.110366	0	0.210298	0				NA	NA	NA	NA	hypothetical protein
PNAHNJBD_01562	0	0	0	0.134028	0	0.202832	0	0	0	0	0				NA	NA	NA	NA	Ubiquinone/menaquinone biosynthesis C-methyltransferase UbiE
PNAHNJBD_01563	0	0	0	0	0	0	0	0	0	0	0				arCOG01661	alpha/beta superfamily hydrolase	General function prediction only	POORLY CHARACTERIZED	Alpha/beta hydrolase family protein
PNAHNJBD_01564	0	0	0	0	0	0	0	0	0	0	0				NA	NA	NA	NA	hypothetical protein
PNAHNJBD_01565	0	0	0	0	0	0	0	0	0	0	0				arCOG08684	Roadblock/LC7 domain superfamily protein	General function prediction only	POORLY CHARACTERIZED	putative protein
PNAHNJBD_01566	0	0	0	0	0	0	0	0.107831	0	0	0				arCOG01178	GvpD gas vesicle protein, contains RecA/KaiC family ATPase domain	Signal transduction mechanisms	CELLULAR PROCESSES AND SIGNALING	hypothetical protein
PNAHNJBD_01567	0	0	0	0	0	0	0.280858	0	0	0	0				NA	NA	NA	NA	Putative Adenylate cyclase
PNAHNJBD_01568	0	0	0	0	0	0	0	0	0	0	0	NVIE_027760	glutamate-1-semialdehyde 2,1-aminomutase	442.643	arCOG00918	Glutamate-1-semialdehyde aminotransferase	Coenzyme transport and metabolism	METABOLISM	Aminotransferase class III-fold pyridoxal phosphate-dependent enzyme
PNAHNJBD_01569	0	0.154425	0	0	0	0	0	0	0	0	0	NVIE_2841	porphobilinogen deaminase	278.204	arCOG04299	Porphobilinogen deaminase	Coenzyme transport and metabolism	METABOLISM	putative porphobilinogen deaminase
PNAHNJBD_01570	0	0	0	0	0	0	0	0	0	0	0	NVIE_027750	uroporphyrinogen-III C-methyltransferase	170.072	arCOG00644	Uroporphyrinogen-III methylase	Coenzyme transport and metabolism	METABOLISM	Uroporphyrinogen-III C-methyltransferase
PNAHNJBD_01571	0	0	0	0	0	0	0	0	0	0	0	NVIE_027740	uroporphyrinogen-III synthase	154.343	arCOG02048	Uroporphyrinogen-III synthase	Coenzyme transport and metabolism	METABOLISM	Uroporphyrinogen-III synthase
PNAHNJBD_01572	0	0	0	0	0	0	0	0	0	0	0				NA	NA	NA	NA	hypothetical protein
PNAHNJBD_01573	0	0	0	0	0	0	0	0	0	0	0				arCOG04373	Uncharacterized protein YqgV, UPF0045/DUF77 family	Function unknown	POORLY CHARACTERIZED	Thiamine_BP domain-containing protein
PNAHNJBD_01574	0	0	0	0	0	0	0	0.377016	0	0	0				arCOG00347	20S proteasome assembly factor, ATP-grasp superfamily enzyme	Posttranslational modification, protein turnover, chaperones	CELLULAR PROCESSES AND SIGNALING	putative protein
PNAHNJBD_01575	0	0	0	0	0	0	0	0	0	0	0				NA	NA	NA	NA	hypothetical protein
PNAHNJBD_01576	0	0.295748	0	0	0	0.547646	1.01449	1.40867	0.283109	0	0.338782	NVIE_016970	putative small-conductance mechanosensitive ion channel	14.6213	arCOG01570	Small-conductance mechanosensitive channel	Cell wall/membrane/envelope biogenesis	CELLULAR PROCESSES AND SIGNALING	Putative small-conductance mechanosensitive ion channel
PNAHNJBD_01577	0	0	0	0	0	0	0	0	0	0	0				NA	NA	NA	NA	hypothetical protein
PNAHNJBD_01578	0	0	0	0	0	0	0	0	0	0	0				NA	NA	NA	NA	hypothetical protein
PNAHNJBD_01579	0	0	0	0	0	0	0	0	0	0	0	NVIE_004340	putative AsnC family transcriptional regulator	130.69	arCOG01585	DNA-binding transcriptional regulator, Lrp family	Transcription	INFORMATION STORAGE AND PROCESSING	HTH-type transcriptional regulator Ptr1
PNAHNJBD_01580	0	0	0	0	0	1.72117	0	0	0	0	0				arCOG01055	Transcriptional regulator, contains HTH domain	Transcription	INFORMATION STORAGE AND PROCESSING	HTH_45 domain-containing protein
PNAHNJBD_01581	0	0	0	0	0	0	0	0	0	0	0				NA	NA	NA	NA	hypothetical protein
PNAHNJBD_01582	0	0	0	0	0	0	0	0	2.031	0	0				hypothetical	NA	NA	NA	putative protein
PNAHNJBD_01583	0	0	0	0	0	0	0	1.1478	0	0	0				NA	NA	NA	NA	hypothetical protein
PNAHNJBD_01584	0.0729775	0	0.0452481	0	0	0.240004	0.11115	0	0	0	0	NVIE_011940	Cell division cycle protein 48 homolog	68.1197	arCOG01308	ATPase of the AAA+ class , CDC48 family	Posttranslational modification, protein turnover, chaperones	CELLULAR PROCESSES AND SIGNALING	Cell division cycle protein 48
PNAHNJBD_01585	0	0	0	0	0	0	0	0	0	0	0	NVIE_003580	hypothetical protein	280.139	hypothetical	NA	NA	NA	putative protein
PNAHNJBD_01586	0	0	0	0	0	0.879432	0	0	0	0	0	NVIE_006340	putative signal transduction protein with CBS domains	272.479	arCOG00606	CBS domain	General function prediction only	POORLY CHARACTERIZED	CBS domain-containing protein
PNAHNJBD_01587	0	0	0	0	0	0	0	0	0	0	0				NA	NA	NA	NA	hypothetical protein
PNAHNJBD_01588	0	0	0	0	0	0	0.309984	0.765203	0	0	0	NVIE_004060	protein of unknown function	12.5533	arCOG00600	CBS domain	General function prediction only	POORLY CHARACTERIZED	CBS domain-containing protein
PNAHNJBD_01589	0	0	0	0	0	0	0	0	0	0	0	NVIE_004050	protein of unknown function	2.56685	hypothetical	NA	NA	NA	putative protein
PNAHNJBD_01590	0	0	0	0	0	0	0	0.115551	0	0	0				arCOG01229	Cyclic 2, 3-diphosphoglycerate synthetase	Secondary metabolites biosynthesis, transport and catabolism	METABOLISM	Tetraacyldisaccharide 4'-kinase
PNAHNJBD_01591	0	0	0	0	0	0.194326	0	0.166617	0	0	0				arCOG00863	Carbamate kinase	Amino acid transport and metabolism	METABOLISM	Carbamate kinase
PNAHNJBD_01592	0	0	0	0	0	0	0	0	0.50229	0	0				NA	NA	NA	NA	hypothetical protein
PNAHNJBD_01593	0	0	0	0	0	0	0	0	0	0	0				arCOG02008	Uncharacterized membrane protein, a putative transporter component	General function prediction only	POORLY CHARACTERIZED	hypothetical protein
PNAHNJBD_01594	0	0	0	0	0	0	0	0	0	0	0				NA	NA	NA	NA	hypothetical protein
PNAHNJBD_01595	0	0	0	0	0	0	0	0	0	0	0	NVIE_002510	protein of unknown function	176.069	NA	NA	NA	NA	putative protein
PNAHNJBD_01596	0	0	0	0	0	1.79824	0	0	0	0	0				NA	NA	NA	NA	hypothetical protein
PNAHNJBD_01597	0	0	0	0	0	0.540279	1.12595	0.694859	0	0	0	NVIE_004110	putative signal transduction protein with CBS domains	60.9688	arCOG00600	CBS domain	General function prediction only	POORLY CHARACTERIZED	Putative signal transduction protein with CBS domains
PNAHNJBD_01598	0	0	0	0	0	0	0.449977	0	0	0	0				arCOG04434	Tryptophan-rich sensory protein	Signal transduction mechanisms	CELLULAR PROCESSES AND SIGNALING	TspO protein
PNAHNJBD_01599	0	0	0	0	0	0.885899	0	0.379788	0	0	0	NVIE_025000	protein of unknown function	245.572	hypothetical	NA	NA	NA	putative protein
PNAHNJBD_01600	0	0.269605	0.188242	0	0	0	0	0.856097	0	0	0	NVIE_019310	putative 4Fe-4S ferredoxin iron-sulfur binding domain protein	21.259	arCOG04548	Ferredoxin	Energy production and conversion	METABOLISM	4Fe-4S dicluster domain
PNAHNJBD_01601	0	0	0	0	0	0	0	0	0	0	0	NVIE_017720	Hemerythrin HHE cation binding domain protein	238.856	arCOG01471	Hemerythrin HHE cation binding domain containing protein	General function prediction only	POORLY CHARACTERIZED	Hemerythrin domain-containing protein
PNAHNJBD_01602	0	0	0.139353	0	0	0	0	0.105626	0	0.201267	0	NVIE_024570	Six-hairpin glycosidase-like protein	64.4452	arCOG03287	Glycogen debranching enzyme	Carbohydrate transport and metabolism	METABOLISM	putative protein
PNAHNJBD_01603	0	0	0	0	0	0	0	0	0	0	0				NA	NA	NA	NA	hypothetical protein
PNAHNJBD_01604	0	0	0	0	0	0	0	0	0	0	0				NA	NA	NA	NA	Pyr_redox_2 domain-containing protein
PNAHNJBD_01605	0	0	0	0	0	0	0	0	0	0	0				hypothetical	NA	NA	NA	putative protein
PNAHNJBD_01606	0	0	0	0	0	0	0	0	0	0	0				arCOG01997	Multiple antibiotic transporter	Intracellular trafficking, secretion, and vesicular transport	CELLULAR PROCESSES AND SIGNALING	hypothetical protein
PNAHNJBD_01607	0	0	0	0	0	0	0	0	0	0	0	NVIE_004010	CBS domain-containing protein (modular protein)	16.3362	NA	NA	NA	NA	hypothetical protein
PNAHNJBD_01608	0	0	0	0	0	0	0	0	0	0	0	NVIE_004010	CBS domain-containing protein (modular protein)	16.3362	arCOG00601	Protein containing two CBS domains (some fused to C-terminal double-stranded RNA-binding domain of RaiA family)	General function prediction only	POORLY CHARACTERIZED	CBS domain-containing protein
PNAHNJBD_01609	0	0	0	0	0	0.222292	0.308841	0	0	0	0	NVIE_002500	putative alpha/beta hydrolase fold protein	335.461	arCOG01648	Alpha/beta superfamily hydrolase	General function prediction only	POORLY CHARACTERIZED	Putative hydrolase or acyltransferase of alpha/beta superfamily
PNAHNJBD_01610	0	0	0	0	0	0.14309	0	0.122687	0	0	0	NVIE_029160	putative cysteine desulfurase	203.657	arCOG00065	Selenocysteine lyase/Cysteine desulfurase	Posttranslational modification, protein turnover, chaperones	CELLULAR PROCESSES AND SIGNALING	Aminotran_5 domain-containing protein
PNAHNJBD_01611	0	0	0	0	0	0	0	0	0	0	0	NVIE_017170	putative alpha/beta hydrolase fold, putative lipase	41.3553	arCOG01648	Alpha/beta superfamily hydrolase	General function prediction only	POORLY CHARACTERIZED	Putative hydrolase or acyltransferase of alpha/beta superfamily
PNAHNJBD_01612	0	0	0	0	0	0	0	0	0	0	0	NVIE_014610	putative HAD-superfamily hydrolase	143.013	arCOG02293	HAD superfamily hydrolase	General function prediction only	POORLY CHARACTERIZED	Phosphorylated carbohydrates phosphatase
PNAHNJBD_01613	0	0	0	0	0	0	0	0	0	0	0				NA	NA	NA	NA	hypothetical protein
PNAHNJBD_01614	0	0	0	0	0	0	0	0	0	0	0	NVIE_012410	putative NUDIX hydrolase	93.7015	arCOG01075	NUDIX family hydrolase	Nucleotide transport and metabolism	METABOLISM	Putative NUDIX hydrolase
PNAHNJBD_01615	0	0	0	0	0	0.23624	0	0.202554	0	0	0	NVIE_015220	putative SAM-dependent methyltransferase	404.501	NA	NA	NA	NA	Methylase involved in ubiquinone/menaquinone biosynthesis
PNAHNJBD_01616	0	0	0	0	0	0	0	0	0	0	0	NVIE_000130	putative CorA ion transporter	196.72	arCOG02265	Mg2+ and Co2+ transporter	Inorganic ion transport and metabolism	METABOLISM	Putative CorA ion transporter
PNAHNJBD_01617	0	0	0	0	0	0	0	0	0	0	0	NVIE_021430	Cell division control protein 6 family protein	22.3159	NA	NA	NA	NA	hypothetical protein
PNAHNJBD_01618	0	0	0	0	0	0.414028	0	0.532486	0	0	0				arCOG01619	Aldo/keto reductase, related to diketogulonate reductase	General function prediction only	POORLY CHARACTERIZED	Aldo_ket_red domain-containing protein
PNAHNJBD_01619	0	0	0	0	0	0	0	0	0	0	0				NA	NA	NA	NA	hypothetical protein
PNAHNJBD_01620	0.139119	0	0	0	0	0	0	0	0	0	0	NVIE_025490	transcriptional regulator, TrmB	225.972	arCOG02038	Sugar-specific transcriptional regulator TrmB	Transcription	INFORMATION STORAGE AND PROCESSING	TrmB domain-containing protein
PNAHNJBD_01621	0	0	0	0	0	0	0	0.230586	0	0	0	NVIE_025500	SNF7-domain-containing protein	537.455	arCOG00452	Archaeal division protein CdvB, Snf7/Vps24/ESCRT-III family	Cell cycle control, cell division, chromosome partitioning	CELLULAR PROCESSES AND SIGNALING	SNF7-domain-containing protein
PNAHNJBD_01622	0	0	0	0	0	1.72117	0	0	0	0	0				NA	NA	NA	NA	hypothetical protein
PNAHNJBD_01623	0	0	0	0	0	0	0	0	0	0	0				NA	NA	NA	NA	hypothetical protein
PNAHNJBD_01624	0	0	0	0	0	0	0.585285	0	0.653328	0	0				NA	NA	NA	NA	hypothetical protein
PNAHNJBD_01625	0	0	0	0	0	0	0	0	0	0	0				NA	NA	NA	NA	hypothetical protein
PNAHNJBD_01626	0	0.206773	0	0	0	0	0.354643	0.218861	0	0	0				NA	NA	NA	NA	hypothetical protein
PNAHNJBD_01627	0	0	0.0612802	0	0	0.216695	0.150532	0.743182	0	0	0				NA	NA	NA	NA	hypothetical protein
PNAHNJBD_01628	0	0	0	0	0	0	0.643814	0	0	0	0				NA	NA	NA	NA	hypothetical protein
PNAHNJBD_01629	0	0	0	0	0	0	0	0	0	0	0	NVIE_029750	hypothetical protein	288.015	arCOG08664	Uncharacterized protein	Function unknown	POORLY CHARACTERIZED	putative protein
PNAHNJBD_01630	0	0	0	0	0	0	0	0	0	0	0	NVIE_029740	hypothetical protein	209.383	arCOG08663	Uncharacterized protein	Function unknown	POORLY CHARACTERIZED	putative protein
PNAHNJBD_01631	0	0	0	0.21517	0	0	0	0.558391	0	0	0	NVIE_029730	hypothetical protein	522.758	arCOG04033	Uncharacterized protein	Function unknown	POORLY CHARACTERIZED	putative protein
PNAHNJBD_01632	0	0	0	0	0	0	0	0	0	0	0	NVIE_3035	F420-0:gamma-L-glutamate ligase	81.0084	arCOG02714	F(420)-0:gamma-glutamyl ligase, F420 coenzyme biosynthesis enzyme	Coenzyme transport and metabolism	METABOLISM	F420-0:gamma-L-glutamate ligase
PNAHNJBD_01633	0	0	0.239942	0.0934424	0	0.424233	0.392938	1.09122	0	0.231032	0.262437	NVIE_029720	3-isopropylmalate dehydratase large subunit	576.03	arCOG01698	Homoaconitate hydratase/3-isopropylmalate dehydratase large subunit family protein	Amino acid transport and metabolism	METABOLISM	3-isopropylmalate dehydratase large subunit
PNAHNJBD_01634	0	0	0	0	0	0	0	0.597123	0	0	0	NVIE_029710	3-isopropylmalate dehydratase small subunit	484.382	arCOG02230	3-isopropylmalate dehydratase small subunit	Amino acid transport and metabolism	METABOLISM	3-isopropylmalate dehydratase small subunit
PNAHNJBD_01635	0	0	0	0	0	0	0	0	0	0	0	NVIE_029700	hypothetical protein	328.557	arCOG11513	Uncharacterized protein	Function unknown	POORLY CHARACTERIZED	putative protein
PNAHNJBD_01636	0	0	0	0	0	0.44956	0	0	0	0	0	NVIE_000370	phosphopantetheine adenylyltransferase	186.108	arCOG01223	Phosphopantetheine adenylyltransferase	Coenzyme transport and metabolism	METABOLISM	Phosphopantetheine adenylyltransferase
PNAHNJBD_01637	0	0	0	0	0	0	0	0	0	0	0				arCOG04624	Multimeric flavodoxin WrbA	General function prediction only	POORLY CHARACTERIZED	NADPH-dependent FMN reductase
PNAHNJBD_01638	0	0	0	0	0	0	0	0.181232	0	0	0	NVIE_023050	DNA methylase N-4/N-6 domain protein (modular protein)	113.772	arCOG00115	DNA modification methylase	Replication, recombination and repair	INFORMATION STORAGE AND PROCESSING	Modification methylase MjaV
PNAHNJBD_01639	0	0	0.0946438	0	0	0	0.232488	0.573902	0	0	0	NVIE_023070	putative uncharacterised transporter	335.461	arCOG10517	Uncharacterized membrane protein	Function unknown	POORLY CHARACTERIZED	putative protein
PNAHNJBD_01640	0	0	0	0	0	0	0	0	0	0	0	NVIE_023080	conserved protein of unknown function	195.361	arCOG14080	Uncharacterized protein	Function unknown	POORLY CHARACTERIZED	putative protein
PNAHNJBD_01641	0	0	0	0	0	0	0	0	0	0	0				NA	NA	NA	NA	hypothetical protein
PNAHNJBD_01642	0	0	0	0	0	0	0	0	0	0	0	NVIE_008430	DNA ligase	187.403	arCOG01347	ATP-dependent DNA ligase	Replication, recombination and repair	INFORMATION STORAGE AND PROCESSING	DNA ligase
PNAHNJBD_01643	0	0	0.149438	0	0	0.792646	0.367087	0	0	0	0.490342				hypothetical	NA	NA	NA	putative protein
PNAHNJBD_01644	0	0	0	0	0	0	0	0	0	0	0				NA	NA	NA	NA	hypothetical protein
PNAHNJBD_01645	0	0	0	0	0	0	0	0	0	0	0	NVIE_009720	protein of unknown function	96.3358	NA	NA	NA	NA	putative protein
PNAHNJBD_01646	0	0	0	0	0	0	0	0	0	0	0				arCOG01018	tRNA C32,U32 (ribose-2'-O)-methylase TrmJ or a related methyltransferase	Translation, ribosomal structure and biogenesis	INFORMATION STORAGE AND PROCESSING	tRNA (cytidine-2'-O-)-methyltransferase TrmJ
PNAHNJBD_01647	0	0	0	0	0	0	0.249838	0.308365	0	0	0	NVIE_028260	Oxidoreductase, aldo/keto reductase family	352.139	arCOG01617	Aryl-alcohol dehydrogenase related enzyme	Energy production and conversion	METABOLISM	General stress protein 69
PNAHNJBD_01648	0	0.536247	0	0	0	0	0.919734	0	0	0	0.614275				NA	NA	NA	NA	hypothetical protein
PNAHNJBD_01649	0	0	0.222691	0	0	0	1.09406	1.68795	0	0.643265	0				arCOG03748	Transcriptional regulator, MarR family	Transcription	INFORMATION STORAGE AND PROCESSING	DprA_WH domain-containing protein
PNAHNJBD_01650	0	0	0	0	0	0	0.391102	0.12068	0	0	0.26121				arCOG02852	Ferredoxin subunit of nitrite reductase or ring-hydroxylating dioxygenase	Inorganic ion transport and metabolism	METABOLISM	Rieske (2Fe-2S) protein
PNAHNJBD_01651	0	0	0	0	0	0	0	0	0	0	0				arCOG00458	Archaemetzincin family protease	Amino acid transport and metabolism	METABOLISM	Archaemetzincin family Zn-dependent metalloprotease
PNAHNJBD_01652	0	0	0	0	0	0	0	0	0	0	0				NA	NA	NA	NA	Endonuclease/exonuclease/phosphatase
PNAHNJBD_01653	0	0	0	0	0	0	0	0	0	0	0				NA	NA	NA	NA	hypothetical protein
PNAHNJBD_01654	0	0	0	0	0	0	0	0	0	0	0				NA	NA	NA	NA	hypothetical protein
PNAHNJBD_01655	0	0	0.740691	0	0	0	0	0	0	0	0	NVIE_022270	protein of unknown function	45.8866	NA	NA	NA	NA	hypothetical protein
PNAHNJBD_01656	1.88192	1.00271	0	0	0	0.825221	2.29304	3.89153	0	0	2.29722				NA	NA	NA	NA	putative protein
PNAHNJBD_01657	0	0	0	0	0	0	0	0	0	0	0				NA	NA	NA	NA	hypothetical protein
PNAHNJBD_01658	0	0	0	0	0	0	0	0	0	0	0				NA	NA	NA	NA	hypothetical protein
PNAHNJBD_01659	0	0	0	0	0	0	0	0	0	0	0				NA	NA	NA	NA	hypothetical protein
PNAHNJBD_01660	0	0	0	0	0	0	0	0	0	0	0				NA	NA	NA	NA	hypothetical protein
PNAHNJBD_01661	0	0.0593655	0	0	0	0.146572	0	0.062836	0	0	0	NVIE_026360	putative amino acid transporter	139.102	arCOG00009	Amino acid transporter	Amino acid transport and metabolism	METABOLISM	Usp domain-containing protein
PNAHNJBD_01662	0	0	0	0	0	0	0	0	0	0	0				NA	NA	NA	NA	hypothetical protein
PNAHNJBD_01663	0	0	0	0	0	0	0	0	0	0	0				NA	NA	NA	NA	hypothetical protein
PNAHNJBD_01664	0	0	0	0	0	0	0	0	0	0	0				NA	NA	NA	NA	hypothetical protein
PNAHNJBD_01665	0	0	0	0	0	0	0	0	0	0	0	NVIE_029770	conserved protein of unknown function	8.33973	arCOG01055	Transcriptional regulator, contains HTH domain	Transcription	INFORMATION STORAGE AND PROCESSING	HTH_45 domain-containing protein
PNAHNJBD_01666	0	0	0	0	0	0	0	0	0	0	0				arCOG02708	Lactoylglutathione lyase or related enzyme	Amino acid transport and metabolism	METABOLISM	VOC domain-containing protein
PNAHNJBD_01667	0	0	0.126192	0	0	0	0	0.191301	0	0	0				NA	NA	NA	NA	hypothetical protein
PNAHNJBD_01668	0	0	0.122121	0	0	0	0.899955	0	0.33486	0.352758	0.40071				NA	NA	NA	NA	putative protein
PNAHNJBD_01669	0	0	0	0	0	0.593508	0	0	0	0	0				NA	NA	NA	NA	hypothetical protein
PNAHNJBD_01670	0	0	0	0	0	0	0	0	0	0	0				NA	NA	NA	NA	hypothetical protein
PNAHNJBD_01671	0	0	0	0	0	0	0	0	0	0	0				NA	NA	NA	NA	hypothetical protein
PNAHNJBD_01672	0	0	0	0	0	0	0	0	0	0	0	NVIE_015600	exported protein of unknown function	86.8227	NA	NA	NA	NA	hypothetical protein
PNAHNJBD_01673	0	0	0	0	0	0	0	0	0	0	0				NA	NA	NA	NA	hypothetical protein
PNAHNJBD_01674	0	0	0	0	0	0	0	0.16141	0	0	0				arCOG00014	Sugar kinase, ribokinase family	Carbohydrate transport and metabolism	METABOLISM	Putative ribokinase
PNAHNJBD_01675	0	0	0	0	0	0	0	0	0	0	0				arCOG04558	Inosine-uridine nucleoside N-ribohydrolase	Nucleotide transport and metabolism	METABOLISM	Putative inosine-uridine preferring nucleoside hydrolase
PNAHNJBD_01676	0	0	0	0	0	0	0	0.207434	0	0.790518	0				NA	NA	NA	NA	Gluconolactonase
PNAHNJBD_01677	0	0	0	0	0	0	0	0	0	0	0				NA	NA	NA	NA	Ycf48-like protein
PNAHNJBD_01678	0	0	0	0	0	0	0	0	0	0	0				NA	NA	NA	NA	hypothetical protein
PNAHNJBD_01679	0	0	0.12435	0.145279	0	0	0	0.188508	0	0	0	NVIE_1402	putative ATP-utilizing enzyme of the PP-loop superfamily	203.657	arCOG00043	ATP-utilizing enzyme of the PP-loop superfamily	General function prediction only	POORLY CHARACTERIZED	GMP synthase [glutamine-hydrolyzing] subunit B
PNAHNJBD_01680	0	0	0	0	0	0.14481	0	0	0	0	0	NVIE_013770	conserved hypothetical protein	439.586	arCOG02701	Uncharacterized protein	Function unknown	POORLY CHARACTERIZED	Nickel pincer cofactor biosynthesis protein LarC
PNAHNJBD_01681	0	0	0	0	0	0	0	0.271848	0	0	0	NVIE_013950	hypothetical protein	1144.1	arCOG08673	Uncharacterized protein	Function unknown	POORLY CHARACTERIZED	putative protein
PNAHNJBD_01682	0	0	0	0	0	0.393733	0	0	0	0	0	NVIE_013940	malate dehydrogenase	572.051	arCOG00246	Malate/lactate dehydrogenase	Energy production and conversion	METABOLISM	Malate dehydrogenase
PNAHNJBD_01683	0	0.186967	0	0	0	0.461618	0	0	0	0	0	NVIE_013930	putative 1-(5-phosphoribosyl)-5-amino-4-imidazole-carboxylate (AIR) carboxylase	152.219	arCOG02465	NCAIR mutase (PurE)-related protein	General function prediction only	POORLY CHARACTERIZED	N5-carboxyaminoimidazole ribonucleotide mutase
PNAHNJBD_01684	0	0.429942	0	0	0.357875	1.3269	0.737408	0.682615	0	0.433566	0	NVIE_013920	50S ribosomal protein L18p	1758.34	NA	NA	NA	NA	hypothetical protein
PNAHNJBD_01685	0	0	0	0	0	0.288235	0	0.49427	0	0	0	NVIE_013910	30S ribosomal protein S5p	1332.57	arCOG04087	Ribosomal protein S5	Translation, ribosomal structure and biogenesis	INFORMATION STORAGE AND PROCESSING	S5 DRBM domain-containing protein
PNAHNJBD_01686	0	1.27578	0	0	0	0.393733	0	1.01277	0	0	0	NVIE_013900	50S ribosomal protein L30p	1663.49	arCOG04086	Ribosomal protein L30	Translation, ribosomal structure and biogenesis	INFORMATION STORAGE AND PROCESSING	50S ribosomal protein L30
PNAHNJBD_01687	0	0	0	0.270792	0	0.819607	0	1.75684	0	0	0.76053	NVIE_013890	50S ribosomal protein L15p	2401.97	arCOG00779	Ribosomal protein L15	Translation, ribosomal structure and biogenesis	INFORMATION STORAGE AND PROCESSING	50S ribosomal protein L15
PNAHNJBD_01688	0	0	0	0	0.167156	1.36348	1.20549	0.637669	0	0	0.230037	NVIE_013880	preprotein translocase subunit SecY	1418.35	arCOG04169	Preprotein translocase subunit SecY	Intracellular trafficking, secretion, and vesicular transport	CELLULAR PROCESSES AND SIGNALING	Protein translocase subunit SecY
PNAHNJBD_01689	0	0	0	0	0	0	0	0.529756	0	0	0	NVIE_1414	adenylate kinase	504.951	arCOG01039	Archaeal adenylate kinase	Nucleotide transport and metabolism	METABOLISM	Adenylate kinase
PNAHNJBD_01690	0	0	0	0.193235	0	0.877298	0	0.501468	0	0	0	NVIE_013870	OxaA/SpoJ/YidC translocase/secretase	354.588	arCOG02673	OxaA/SpoJ/YidC translocase/secretase, sec-independent itegration of nascent memrane proteins into membrane	Intracellular trafficking, secretion, and vesicular transport	CELLULAR PROCESSES AND SIGNALING	putative protein
PNAHNJBD_01691	0	0	0	0	0	0	0	0	0	0	0	NVIE_013860	putative cytidylate kinase	272.479	arCOG01037	Cytidylate kinase	Nucleotide transport and metabolism	METABOLISM	Cytidylate kinase
PNAHNJBD_01692	0	0	0	0	0	0	0.2351	0	0	0	0.628078	NVIE_013850	tRNA pseudouridine synthase B	519.147	arCOG00987	Pseudouridine synthase	Translation, ribosomal structure and biogenesis	INFORMATION STORAGE AND PROCESSING	putative tRNA pseudouridine synthase B
PNAHNJBD_01693	0	0	0	0	0	0	0	0.222634	0	0	0				arCOG02002	Acetolactate synthase large subunit or other thiamine pyrophosphate-requiring enzyme	Amino acid transport and metabolism	METABOLISM	2-oxoacid oxidoreductase (ferredoxin)
PNAHNJBD_01694	0	0	0	0	0	0	0	0.29515	0	0	0.319423				NA	NA	NA	NA	hypothetical protein
PNAHNJBD_01695	0	0	0	0	0	0	0	0	0	0	0				NA	NA	NA	NA	hypothetical protein
PNAHNJBD_01696	0	0	0	0	0	0	0	0	0	0	0				NA	NA	NA	NA	hypothetical protein
PNAHNJBD_01697	0	0	0	0	0	0	0	0	0	0	0.192755				arCOG00050	Spermidine synthase	Amino acid transport and metabolism	METABOLISM	Polyamine aminopropyltransferase
PNAHNJBD_01698	0	0	0	0	0	0	0	0	0	0	0				NA	NA	NA	NA	hypothetical protein
PNAHNJBD_01699	0	0	0	0	0	0	0	0	0	0	0				NA	NA	NA	NA	hypothetical protein
PNAHNJBD_01700	0	0	0	0	0	0	0	0	0	0	0				NA	NA	NA	NA	Ubiquinone/menaquinone biosynthesis C-methyltransferase UbiE
PNAHNJBD_01701	0	0	0	0	0	0	0	0	0	0	0				arCOG08661	Antibiotic biosynthesis monooxygenase (ABM) superfamily enzyme	General function prediction only	POORLY CHARACTERIZED	ABM domain-containing protein
PNAHNJBD_01702	0	0	0	0	0	0	0	0	0	0	0				arCOG00769	Putative intracellular protease/amidase	General function prediction only	POORLY CHARACTERIZED	DJ-1_PfpI domain-containing protein
PNAHNJBD_01703	0	0.274149	0	0.223632	0	0.676866	0	0	0	0	0	NVIE_025430	protein of unknown function	173.645	arCOG08805	CopG/RHH family DNA binding protein	Defense mechanisms	CELLULAR PROCESSES AND SIGNALING	hypothetical protein
PNAHNJBD_01704	0	0	0	0	0	0	0	0	0	0	0	NVIE_023590	3-hydroxy-3-methylglutaryl-coenzyme A reductase	168.897	arCOG04260	Hydroxymethylglutaryl-CoA reductase	Lipid transport and metabolism	METABOLISM	3-hydroxy-3-methylglutaryl-CoA reductase
PNAHNJBD_01705	0.337129	0.149688	0.104515	0.122106	0	0.739155	0.770207	0.475318	0.286583	0	0	NVIE_023580	ATP phosphoribosyltransferase	427.565	arCOG02208	ATP phosphoribosyltransferase	Amino acid transport and metabolism	METABOLISM	ATP phosphoribosyltransferase
PNAHNJBD_01706	0	0	0	0	0	0.139771	0	0.11984	0	0.228352	0	NVIE_023570	histidinol dehydrogenase	200.854	arCOG04352	Histidinol dehydrogenase	Amino acid transport and metabolism	METABOLISM	Histidinol dehydrogenase
PNAHNJBD_01707	0	0	0	0	0	0.168271	0	0.144277	0	0	0	NVIE_023560	histidinol-phosphate aminotransferase	210.839	arCOG04273	Histidinol-phosphate/aromatic aminotransferase or cobyric acid decarboxylase	Amino acid transport and metabolism	METABOLISM	Histidinol-phosphate aminotransferase
PNAHNJBD_01708	0	0	0	0	0	0	0	0.151915	0	0	0	NVIE_023550	putative haloacid dehalogenase domain protein hydrolase	93.7015	arCOG04692	HAD superfamily hydrolase	General function prediction only	POORLY CHARACTERIZED	Putative haloacid dehalogenase domain protein hydrolase
PNAHNJBD_01709	0	0	0	0	0	0	0	0	0	0	0	NVIE_023540	imidazoleglycerol-phosphate dehydratase	1428.22	arCOG04398	Imidazoleglycerol-phosphate dehydratase	Amino acid transport and metabolism	METABOLISM	putative protein
PNAHNJBD_01710	0	0	0	0	0	0	0	0	0	0	0	NVIE_023530	imidazole glycerol phosphate synthase subunit hisH	286.026	arCOG00089	Glutamine amidotransferase	Amino acid transport and metabolism	METABOLISM	Imidazole glycerol phosphate synthase subunit HisH
PNAHNJBD_01711	0	0	0	0	0	0	0	0	0	0	0	NVIE_2407	1-(5-phosphoribosyl)-5-[(5- phosphoribosylamino)methylideneamino] imidazole-4-carboxamide isomerase	187.403	arCOG00618	Phosphoribosylformimino-5-aminoimidazole carboxamide ribonucleotide (ProFAR) isomerase	Amino acid transport and metabolism	METABOLISM	1-(5-phosphoribosyl)-5-[(5-phosphoribosylamino)methylideneamino] imidazole-4-carboxamide isomerase
PNAHNJBD_01712	0	0	0	0	0	0	0	0.191301	0	0	0	NVIE_023520	imidazole glycerol phosphate synthase subunit hisF	142.025	arCOG00617	Imidazoleglycerol-phosphate synthase	Amino acid transport and metabolism	METABOLISM	Multifunctional fusion protein
PNAHNJBD_01713	0	0	0	0	0	0	0	0	0	0	0				NA	NA	NA	NA	hypothetical protein
PNAHNJBD_01714	0	0	0	0	0	0	0	0	0	0	0	NVIE_023510	hypothetical protein	123.64	arCOG10515	Uncharacterized protein	Function unknown	POORLY CHARACTERIZED	hypothetical protein
PNAHNJBD_01715	0	0	0	0	0	1.82549	0	0	0	0	0	NVIE_023500	acylphosphatase	259.574	arCOG01674	Acylphosphatase	Energy production and conversion	METABOLISM	Acylphosphatase
PNAHNJBD_01716	0	0	0	0	0.178544	0.66199	1.83947	1.24871	0	0	0	NVIE_023490	diaminopimelate decarboxylase LysA	3743.05	arCOG02268	Diaminopimelate decarboxylase	Amino acid transport and metabolism	METABOLISM	Diaminopimelate decarboxylase LysA
PNAHNJBD_01717	0.0792959	0.281665	0.147497	0.114882	0.117226	5.9111	3.50242	3.57757	0.134814	0.14202	0.322649	NVIE_023470	AAA family ATPase, CDC48 subfamily protein	1584.71	arCOG01308	ATPase of the AAA+ class , CDC48 family	Posttranslational modification, protein turnover, chaperones	CELLULAR PROCESSES AND SIGNALING	AAA family ATPase, CDC48 subfamily protein (VCP, CDC48)
PNAHNJBD_01718	0	0	0	0	0	0	0	0	0	0	0	NVIE_021110	putative aspartokinase	592.224	arCOG00861	Aspartokinase	Amino acid transport and metabolism	METABOLISM	Aspartate kinase
PNAHNJBD_01719	0	0	0	0	0	0	0	0	0	0	0	NVIE_021120	branched-chain amino-acid aminotransferase	442.643	arCOG02297	Branched-chain amino acid aminotransferase/4-amino-4-deoxychorismate lyase	Amino acid transport and metabolism	METABOLISM	Branched-chain-amino-acid aminotransferase
PNAHNJBD_01720	0	0	0	0	0	0	0	0	0	0	0	NVIE_021120	branched-chain amino-acid aminotransferase	442.643	arCOG02297	Branched-chain amino acid aminotransferase/4-amino-4-deoxychorismate lyase	Amino acid transport and metabolism	METABOLISM	Branched-chain-amino-acid aminotransferase
PNAHNJBD_01721	0	0	0	0	0	0	0	0	0	0	0	NVIE_021130	hypothetical protein	89.2636	hypothetical	NA	NA	NA	putative protein
PNAHNJBD_01722	0	0	0	0	0	0	0	0	0	0	0	NVIE_021140	putative molybdopterin binding protein	109.896	arCOG00215	Predicted nucleotide-utilizing enzyme related to molybdopterin-biosynthesis enzyme MoeA	General function prediction only	POORLY CHARACTERIZED	Putative molybdopterin binding protein
PNAHNJBD_01723	0	0	0.153477	0	0	0	0.377008	0.697989	0	0	0	NVIE_021150	translation initiation factor 6	588.134	arCOG04176	Translation initiation factor 6 (eIF-6)	Translation, ribosomal structure and biogenesis	INFORMATION STORAGE AND PROCESSING	Translation initiation factor 6
PNAHNJBD_01724	0	0	0	0	0	0.19308	0	0	0	0	0	NVIE_021220	aspartate carbamoyltransferase	200.854	arCOG00911	Aspartate carbamoyltransferase, catalytic chain	Nucleotide transport and metabolism	METABOLISM	Aspartate carbamoyltransferase
PNAHNJBD_01725	0	0	0	0	0	0.830912	0.577212	0	0	0	0	NVIE_023960	translation initiation factor 2, subunit beta	1200.98	arCOG01640	Translation initiation factor 2, beta subunit (eIF-2beta)/eIF-5 N-terminal domain	Translation, ribosomal structure and biogenesis	INFORMATION STORAGE AND PROCESSING	Translation initiation factor IF-2 subunit beta
PNAHNJBD_01726	0	0	0	0	0	0	0	0	0	0	0				arCOG00108	Adenine specific DNA methylase Mod	Replication, recombination and repair	INFORMATION STORAGE AND PROCESSING	Modification methylase
PNAHNJBD_01727	0	0	0	0	0	0	0	0	0	0	0				NA	NA	NA	NA	hypothetical protein
PNAHNJBD_01728	0	0	0	0	0	0.162814	0.678614	0.139598	0	0	0	NVIE_023850	putative PLP-dependent glutamine-scyllo-inositol transaminase	170.072	arCOG00118	Predicted pyridoxal phosphate-dependent enzyme apparently involved in regulation of cell wall biogenesis	Cell wall/membrane/envelope biogenesis	CELLULAR PROCESSES AND SIGNALING	Glutamine--scyllo-inositol transaminase
PNAHNJBD_01729	0	0	0.16661	0.291979	0.198625	0.589155	0.818541	0.884005	0	0	0	NVIE_023840	ammonium transporter	233.941	arCOG04397	Ammonia permease	Inorganic ion transport and metabolism	METABOLISM	Ammonium transporter
PNAHNJBD_01730	0.196961	0.174905	0	0	0	0.215918	0	0.555389	0.33486	0	0	NVIE_008190	Alpha/beta hydrolase fold protein	27.2843	arCOG01648	Alpha/beta superfamily hydrolase	General function prediction only	POORLY CHARACTERIZED	Alpha/beta hydrolase fold protein
PNAHNJBD_01731	0	0	0	0	0	0	0	0.382601	0	0	0				NA	NA	NA	NA	hypothetical protein
PNAHNJBD_01732	0	0	0	0	0	0	0	0	0	0	0	NVIE_024570	Six-hairpin glycosidase-like protein	64.4452	arCOG03287	Glycogen debranching enzyme	Carbohydrate transport and metabolism	METABOLISM	hypothetical protein
PNAHNJBD_01733	0	0.198368	0	0	0	0.97953	1.19079	0	0	0	0.227232				arCOG00151	ABC-type sugar transport system, periplasmic component	Carbohydrate transport and metabolism	METABOLISM	ABC-type sugar transport system, periplasmic component
PNAHNJBD_01734	0	0	0	0.109059	0	0	0	0	0.511923	1.07857	0.306296	NVIE_026080	NAD-dependent alcohol dehydrogenase	249	arCOG01455	Zn-dependent alcohol dehydrogenase	General function prediction only	POORLY CHARACTERIZED	HTH araC/xylS-type domain-containing protein
PNAHNJBD_01735	0	0	0	0	0	2.04207	0	0	0	0	0				NA	NA	NA	NA	hypothetical protein
PNAHNJBD_01736	0	0	0.0553113	0	0	0	0.407609	0.0838493	0	0	0				NA	NA	NA	NA	N-acetylneuraminate epimerase
PNAHNJBD_01737	0	0	0	0	0	0	0.413312	0	0	0	0	NVIE_027850	Protease Do-like 1, chloroplastic	52.7098	arCOG02833	Serine protease Do (heat-shock protein)	Posttranslational modification, protein turnover, chaperones	CELLULAR PROCESSES AND SIGNALING	Protease Do-like 1, chloroplastic
PNAHNJBD_01738	0	0	0	0	0	0.128446	0	0.11013	0.199202	0	0				NA	NA	NA	NA	putative protein
PNAHNJBD_01739	0	0	0	0	0	0	0	0	0	0	0				arCOG02200	Flavodoxin reductase (ferredoxin-NADPH reductase) family 1	Energy production and conversion	METABOLISM	Flavodoxin reductase family protein
PNAHNJBD_01740	0	0	0	0	0	0	0	0	0	0	0	NVIE_000030	Putative nitroreductase family protein	106.153	arCOG00288	Nitroreductase	Energy production and conversion	METABOLISM	Nitroreductase
PNAHNJBD_01741	0	0	0	0	0	0	0	0	0	0	0				NA	NA	NA	NA	putative protein
PNAHNJBD_01742	0	0	0	0	0	0	0.126238	0	0	0	0				arCOG00606	CBS domain	General function prediction only	POORLY CHARACTERIZED	Trk-type K+ transport system, membrane component
PNAHNJBD_01743	0	0	0	0	0	0	0.202164	0	0	0	0	NVIE_018960	monovalent cation/proton antiporter-2 family protein	177.294	arCOG01955	Potassium-efflux system protein KefB	Inorganic ion transport and metabolism	METABOLISM	Inner membrane protein YbaL
PNAHNJBD_01744	0	0	0	0	0	1.126	0	0	0	0	0	NVIE_019390	protein of unknown function	191.341	arCOG08677	Zn-ribbon domain containing protein	Function unknown	POORLY CHARACTERIZED	putative protein
PNAHNJBD_01745	0	0	0.239942	0	0.190699	0.707055	0.392938	0.848728	0.21931	0	0				NA	NA	NA	NA	putative protein
PNAHNJBD_01746	0	0	0	0	0	0	0	0	0	0	0				arCOG01964	Kef-type K+ transport system, predicted NAD-binding component	Inorganic ion transport and metabolism	METABOLISM	ion transporter
PNAHNJBD_01747	0	0	0	0	0	0	0	0	0	0	0				arCOG04214	Thiamine monophosphate synthetase YjbQ, ThiE analog	Coenzyme transport and metabolism	METABOLISM	putative protein
PNAHNJBD_01748	0	0	0	0	0	0	0	0	0	0	0				NA	NA	NA	NA	hypothetical protein
PNAHNJBD_01749	0	0	0	0	0	0	0.727789	0	0	0	0	NVIE_015390	protein of unknown function	19.2929	arCOG09752	Uncharacterized membrane protein, DUF2068	Function unknown	POORLY CHARACTERIZED	putative protein
PNAHNJBD_01750	0	0	0	0	0	0	0	0	0	0	0				arCOG05356	Enterochelin esterase or related enzyme	Inorganic ion transport and metabolism	METABOLISM	Esterase
PNAHNJBD_01751	0.373824	0.165981	0.231781	0	0	0	0.28468	0.527053	0.317775	0	0				arCOG01721	Cytochrome b subunit of the bc complex	Energy production and conversion	METABOLISM	Cytochrome B
PNAHNJBD_01752	0	0	0	0	0	1.16596	0.539973	1.66617	0	0.634965	0	NVIE_002600	putative blue (type1) copper domain-containing protein	1640.59	arCOG02926	Plastocyanin/azurin/halocyanin family protein	Energy production and conversion	METABOLISM	Copper-bind domain-containing protein
PNAHNJBD_01753	0	0	0	0	0	0	0	0	0	0	0	NVIE_002540	hypothetical protein	227.544	arCOG08633	Uncharacterized protein	Function unknown	POORLY CHARACTERIZED	putative protein
PNAHNJBD_01754	0	0	0	0	0	0	0	0	0	0	0				hypothetical	NA	NA	NA	putative protein
PNAHNJBD_01755	0	0	0	0	0	0	0	0	0	0	1.33093				NA	NA	NA	NA	hypothetical protein
PNAHNJBD_01756	0	0	0.0609513	0	0	0.215532	0.598896	0.739194	0.334261	0	0.399993				arCOG06939	WbqC-like protein family	Function unknown	POORLY CHARACTERIZED	putative protein
PNAHNJBD_01757	0	0	0	0	0	0	0	0	0	0	0				arCOG06897	Predicted ATP-grasp enzyme	General function prediction only	POORLY CHARACTERIZED	ATP-grasp domain-containing protein
PNAHNJBD_01758	0	0	0	0	0	0	0	0.115036	0	0	0				NA	NA	NA	NA	hypothetical protein
PNAHNJBD_01759	0	0.73937	0	0	0	0	0	0	0	0	0				NA	NA	NA	NA	hypothetical protein
PNAHNJBD_01760	0	0	0	0	0	0	0.243302	0.150149	0	0	0	NVIE_018120	protein of unknown function	106.153	NA	NA	NA	NA	TackOD1 domain-containing protein
PNAHNJBD_01761	0	0	0	0	0	0	0	0.211685	0	0	0				arCOG01389	Glycosyl transferase family 2	Cell wall/membrane/envelope biogenesis	CELLULAR PROCESSES AND SIGNALING	Glyco_trans_2-like domain-containing protein
PNAHNJBD_01762	0	0	0	0	0	0	0	0	0	0	0				NA	NA	NA	NA	hypothetical protein
PNAHNJBD_01763	0	0	0	0	0	0.313756	0.871831	0.269017	0	0	0	NVIE_028510	hypothetical protein	129.787	arCOG08673	Uncharacterized protein	Function unknown	POORLY CHARACTERIZED	putative protein
PNAHNJBD_01764	0	0	0	0	0	0	0.243302	0.150149	0	0.572207	0	NVIE_028500	putative isocitrate/isopropylmalate dehydrogenase	739.292	arCOG01163	Isocitrate/isopropylmalate dehydrogenase	Energy production and conversion	METABOLISM	Isocitrate/isopropylmalate dehydrogenase (IDH1, IDH2, icd)
PNAHNJBD_01765	0	0	0	0	0	0	0	0	0	0	0	NVIE_028490	putative N6 adenine-specific DNA methyltransferase	33.3589	arCOG00109	Methylase of polypeptide chain release factors	Translation, ribosomal structure and biogenesis	INFORMATION STORAGE AND PROCESSING	MTS domain-containing protein
PNAHNJBD_01766	0	0	0	0	0	0.252055	0	0	0	0	0	NVIE_028480	putative ribosomal RNA small subunit methyltransferase A	163.144	arCOG04131	16S rRNA A1518 and A1519 N6-dimethyltransferase RsmA/KsgA/DIM1	Translation, ribosomal structure and biogenesis	INFORMATION STORAGE AND PROCESSING	rADc domain-containing protein
PNAHNJBD_01767	0	0	0	0	0	0.2815	0.391102	0	0	0.459904	1.56726				arCOG04130	Predicted RNA-binding protein	Translation, ribosomal structure and biogenesis	INFORMATION STORAGE AND PROCESSING	hypothetical protein
PNAHNJBD_01768	0	0	0	0	0	0	0	0	0	0	0	NVIE_028460	DNA-directed RNA polymerase, subunit F	1251.98	arCOG01016	DNA-directed RNA polymerase, subunit Rpo4/RpoF	Transcription	INFORMATION STORAGE AND PROCESSING	DNA-directed RNA polymerase subunit F (RpoF)
PNAHNJBD_01769	0	0	0	0	0	0	0	1.39598	0	0	1.00719	NVIE_028450	50S ribosomal protein L21e	1305.15	arCOG04129	Ribosomal protein L21E	Translation, ribosomal structure and biogenesis	INFORMATION STORAGE AND PROCESSING	50S ribosomal protein L21e
PNAHNJBD_01770	0	0	0.103877	0	0	0	0.76551	0.157473	0	0	0	NVIE_028440	DNA repair and recombination protein RadA	134.364	arCOG00415	RecA/RadA recombinase, contains N-terminal HHH domain	Replication, recombination and repair	INFORMATION STORAGE AND PROCESSING	DNA repair and recombination protein RadA
PNAHNJBD_01771	0	0.229101	0.319923	0.373769	0.381397	7.6362	8.64463	9.69975	3.07034	0.462063	2.09949	NVIE_028430	ammonia monooxygenase subunit B	26801	arCOG08675	Methane monooxygenase/Ammonia monooxygenase, subunit B	Energy production and conversion	METABOLISM	Ammonia monooxygenase subunit B, ammonia monooxygenase subunit B
PNAHNJBD_01772	0	0	0.128089	0	0	0.22647	0.314646	0	0	0	0	NVIE_026930	precorrin-3B methylase	433.534	arCOG00647	Precorrin-3B methylase	Coenzyme transport and metabolism	METABOLISM	Precorrin-3B methylase
PNAHNJBD_01773	0	0	0	0	0	0	0	0	0	0	0				NA	NA	NA	NA	hypothetical protein
PNAHNJBD_01774	0	0	0.0723392	0	0	0.1279	0.355396	0.438651	0	0.208959	0	NVIE_027070	aspartate kinase	357.054	arCOG00861	Aspartokinase	Amino acid transport and metabolism	METABOLISM	Aspartokinase
PNAHNJBD_01775	0	0	0	0	0	0.238107	1.32325	0.204155	0	0	0	NVIE_027080	DNA polymerase sliding clamp	719.076	arCOG00488	DNA polymerase sliding clamp subunit (PCNA homolog)	Replication, recombination and repair	INFORMATION STORAGE AND PROCESSING	DNA polymerase sliding clamp
PNAHNJBD_01776	0	0	0	0	0	0	0	0	0	0	0	NVIE_027170	putative DNA-directed RNA polymerase subunit M	754.826	arCOG00579	DNA-directed RNA polymerase, subunit M/Transcription elongation factor TFIIS	Transcription	INFORMATION STORAGE AND PROCESSING	Transcription elongation factor IIS/RNA polymerase subunit
PNAHNJBD_01777	0	0	0.366363	0	0	1.94326	0	1.66617	1.00458	0	0	NVIE_027180	putative DNA-directed RNA polymerase subunit L	1226.22	arCOG04111	DNA-directed RNA polymerase, subunit L	Transcription	INFORMATION STORAGE AND PROCESSING	DNA-directed RNA polymerase
PNAHNJBD_01778	0	0	0	0	0	0	0	0	0	0	0				NA	NA	NA	NA	hypothetical protein
PNAHNJBD_01779	0	0	0	0	0	0	0	0	0	0	0				NA	NA	NA	NA	hypothetical protein
PNAHNJBD_01780	0	0	0	0	0	0	0	0	0.200056	0	0				hypothetical	NA	NA	NA	putative protein
PNAHNJBD_01781	0	0	0	0.178504	0	0.270139	0.375317	0.23162	0	0	0				arCOG00734	Transcriptional regulator containing HTH domain, ArsR family	Transcription	INFORMATION STORAGE AND PROCESSING	putative protein
PNAHNJBD_01782	0.261055	0	0.0809306	0	0	1.14472	1.59042	0.368061	0	0	0	NVIE_011280	FO synthase subunit 2	1016.93	arCOG00656	FO synthase or thiamine biosynthesis enzyme ThiH	Coenzyme transport and metabolism	METABOLISM	5-amino-6-(D-ribitylamino)uracil--L-tyrosine 4-hydroxyphenyl transferase
PNAHNJBD_01783	0	0	0	0	0	1.62018	0.613905	1.01029	0.228425	0	0.273345	NVIE_011290	FO synthase subunit 1	179.769	arCOG00657	FO synthase or thiamine biosynthesis enzyme ThiH	Coenzyme transport and metabolism	METABOLISM	7,8-didemethyl-8-hydroxy-5-deazariboflavin synthase
PNAHNJBD_01784	0	0	0	0	0	0	0	0	0	0	0				NA	NA	NA	NA	hypothetical protein
PNAHNJBD_01785	0	0	0	0	0	0	0	0	0	0	0.208968	NVIE_027240	major facilitator superfamily transporter	99.0442	arCOG00144	MFS family permease	Carbohydrate transport and metabolism	METABOLISM	MFS transporter
PNAHNJBD_01786	0	0	0	0	0	0.299707	0.208198	0.385457	0	0	0	NVIE_011300	putative 2-alkenal reductase	792.353	arCOG02833	Serine protease Do (heat-shock protein)	Posttranslational modification, protein turnover, chaperones	CELLULAR PROCESSES AND SIGNALING	Putative 2-alkenal reductase
PNAHNJBD_01787	0	0	0	0	0	0	0	0.993292	0	0	0	NVIE_011310	hypothetical protein	335.461	arCOG01055	Transcriptional regulator, contains HTH domain	Transcription	INFORMATION STORAGE AND PROCESSING	HTH_45 domain-containing protein
PNAHNJBD_01788	0	0	0	0	0	0.229054	0	0.196392	0	0	0	NVIE_011320	putative glycosyltransferase family 2	263.197	arCOG01390	Glycosyl transferase family 2	Cell wall/membrane/envelope biogenesis	CELLULAR PROCESSES AND SIGNALING	Glycosyl transferase
PNAHNJBD_01789	0	0	0	0	0	0	0	0	0	0	0				NA	NA	NA	NA	hypothetical protein
PNAHNJBD_01790	0	0	0	0	0	0	0	0	0	0	0				NA	NA	NA	NA	hypothetical protein
PNAHNJBD_01791	0	0	0	0	0	0	0	0.228041	0	0.217262	0	NVIE_013450	putative acyl transferase/acyl hydrolase/lysophospholipase domain containing protein	181.019	NA	NA	NA	NA	PNPLA domain-containing protein
PNAHNJBD_01792	0	0	0	0	0	0.452941	0	0.388355	0	0	0	NVIE_017150	putative glyoxalase/bleomycin resistance domain protein	467.882	arCOG04946	Predicted enzyme related to lactoylglutathione lyase	General function prediction only	POORLY CHARACTERIZED	Lipolytic protein
PNAHNJBD_01793	0	0	0	0	0	0	0	0	0	0	0				NA	NA	NA	NA	hypothetical protein
PNAHNJBD_01794	0	0	0	0	0	0	0	0	0	0	0				NA	NA	NA	NA	hypothetical protein
PNAHNJBD_01795	0	0	0	0	0	0	0	0	0	0	0				NA	NA	NA	NA	hypothetical protein
PNAHNJBD_01796	0	0	0	0	0	0.200804	0.836958	0.172171	0	0	0				arCOG09469	Glyoxalase superfamily enzyme, possibly 3-demethylubiquinone-9 3-methyltransferase	General function prediction only	POORLY CHARACTERIZED	3-demethylubiquinone-9 3-methyltransferase
PNAHNJBD_01797	0	0	0	0	0	0	0	0	0	0	0	NVIE_014500	conserved protein of unknown function	537.455	arCOG01055	Transcriptional regulator, contains HTH domain	Transcription	INFORMATION STORAGE AND PROCESSING	HTH_45 domain-containing protein
PNAHNJBD_01798	0	0	0	0	0	0	0	0	0	0	0	NVIE_014510	protein of unknown function	238.856	NA	NA	NA	NA	MEDS domain-containing protein
PNAHNJBD_01799	0	0	0	0	0	0	0	0	0	0	0	NVIE_008480	putative dihydrolipoamide dehydrogenase	78.7932	arCOG01068	Pyruvate/2-oxoglutarate dehydrogenase complex, dihydrolipoamide dehydrogenase (E3) component or related enzyme	Energy production and conversion	METABOLISM	Mercuric reductase
PNAHNJBD_01800	0	0	0	0	0	0	0	0	0	0	0	NVIE_016300	GCN5-related N-acetyltransferase	12.4666	arCOG00842	Acetyltransferase, RimL family	Translation, ribosomal structure and biogenesis	INFORMATION STORAGE AND PROCESSING	GCN5-related N-acetyltransferase
PNAHNJBD_01802	0	0	0	0	0	0	0	0	0	0	0				NA	NA	NA	NA	Phage_integr_3 domain-containing protein
PNAHNJBD_01803	0	0	0	0	0	0	0	0	0	0	0				NA	NA	NA	NA	hypothetical protein
PNAHNJBD_01804	0	0	0	0	0	0	0	0	0	0	0	NVIE_018960	monovalent cation/proton antiporter-2 family protein	177.294	arCOG01955	Potassium-efflux system protein KefB	Inorganic ion transport and metabolism	METABOLISM	Inner membrane protein YbaL
PNAHNJBD_01805	0	0	0	0	0	0	0	0	0	0	0				NA	NA	NA	NA	hypothetical protein
PNAHNJBD_01806	0	0	0	0	0	0	0	0	0	0	0				NA	NA	NA	NA	hypothetical protein
PNAHNJBD_01807	0	0	0	0	0	0.27825	0.193293	0	0	0	0	NVIE_018960	monovalent cation/proton antiporter-2 family protein	177.294	arCOG01955	Potassium-efflux system protein KefB	Inorganic ion transport and metabolism	METABOLISM	Inner membrane protein YbaL
PNAHNJBD_01808	0	0	0	0	0	0	0	0	0	0	0	NVIE_019390	protein of unknown function	191.341	NA	NA	NA	NA	hypothetical protein
PNAHNJBD_01809	0	0	0	0	0	0	0	0	0	0	0				NA	NA	NA	NA	hypothetical protein
PNAHNJBD_01810	0	0	0	0	0	0.848466	0	0	0	0	0	NVIE_013690	hypothetical protein	734.185	arCOG08785	Uncharacterized protein	Function unknown	POORLY CHARACTERIZED	putative protein
PNAHNJBD_01811	0	0	0	0	0	0	0	0.344341	2.49136	0.65613	0				NA	NA	NA	NA	hypothetical protein
PNAHNJBD_01812	0	0	0	0	0	0	0	0	0	0	0				NA	NA	NA	NA	hypothetical protein
PNAHNJBD_01813	0	0	0	0	0	0	0	1.22979	0	0	0				NA	NA	NA	NA	hypothetical protein
PNAHNJBD_01814	0	0	0	0	0.514162	0	0	0.326906	0	0	0				NA	NA	NA	NA	hypothetical protein
PNAHNJBD_01815	0	0	0	0	0	0	0	0.430426	0	0	0				NA	NA	NA	NA	hypothetical protein
PNAHNJBD_01816	0	0	0	0	0	0	0	0.163453	0	0	0				NA	NA	NA	NA	polysaccharide deacetylase family protein
PNAHNJBD_01817	0	0	0	0	0	0	0	0	0	0	0				arCOG00304	Histidinol phosphatase or related hydrolase of the PHP family	Amino acid transport and metabolism	METABOLISM	PHP domain-containing protein
PNAHNJBD_01818	0	0	0	0	0	0	0	0	0	0	0	NVIE_028410	hypothetical protein	272.479	arCOG08763	Uncharacterized protein	Function unknown	POORLY CHARACTERIZED	putative protein
PNAHNJBD_01819	0	0	0	0	0	0	0	0	0	0	0	NVIE_028420	putative metal dependent phosphohydrolase	128.89	arCOG01860	Predicted HD superfamily hydrolase	General function prediction only	POORLY CHARACTERIZED	Putative HD superfamily hydrolase ral function prediction only protein
PNAHNJBD_01820	0	0	0	0	0	0	0	0	0	0	0				NA	NA	NA	NA	hypothetical protein
PNAHNJBD_01821	0	0	0	0	0	0	0	0	0	0	0				NA	NA	NA	NA	hypothetical protein
PNAHNJBD_01822	0	0	0	0	0	0	0	0	0	0	0				NA	NA	NA	NA	hypothetical protein
PNAHNJBD_01823	0	0	0	0	0	0	0	0	0	0	0				NA	NA	NA	NA	hypothetical protein
PNAHNJBD_01824	0	0.323883	0	0.176135	0	0	0	0	0	0	0	NVIE_005600	putative quinoprotein glucose/ sorbosone dehydrogenase	139.102	arCOG02796	Glucose/sorbosone dehydrogenase	Carbohydrate transport and metabolism	METABOLISM	PQQ-dependent sugar dehydrogenase
PNAHNJBD_01825	0	0	0	0	0.644743	0	0	0	0	0	0				NA	NA	NA	NA	hypothetical protein
PNAHNJBD_01826	0	0	0.0698192	0	0	0.123445	0	0.105843	0	0	0	NVIE_010470	putative Glycosyl transferase, family 2	34.7755	arCOG01389	Glycosyl transferase family 2	Cell wall/membrane/envelope biogenesis	CELLULAR PROCESSES AND SIGNALING	Poly-beta-1,6-N-acetyl-D-glucosamine synthase
PNAHNJBD_01827	0	0	0	0	0	0.565644	0.392938	0.727481	0	0	0				arCOG03460	a-N-acetylglucosaminidase or N-acetylglucosaminyl deacetylase, LmbE family	Carbohydrate transport and metabolism	METABOLISM	Glucosamine-6-phosphate deaminase-like protein
PNAHNJBD_01828	0	0	0	0	0	0.407034	0.565512	0.697989	0	0	0				NA	NA	NA	NA	UDP-N-acetyl-D-mannosamine dehydrogenase
PNAHNJBD_01829	0	0	0	0	0	0	0.697465	0	0	0	0				NA	NA	NA	NA	hypothetical protein
PNAHNJBD_01830	0	0	0	0	0	0	0	0	0	0	0	NVIE_000150	major facilitator superfamily MFS-1	111.43	arCOG00130	MFS family permease	Carbohydrate transport and metabolism	METABOLISM	MFS domain-containing protein
PNAHNJBD_01831	0	0	0	0	0	0	0	0	0	0	0				NA	NA	NA	NA	Antibiotic biosynthesis monooxygenase
PNAHNJBD_01832	0	0	0	0	0.725336	0	0	1.84468	0	0	0				NA	NA	NA	NA	hypothetical protein
PNAHNJBD_01833	0	0	0	0	0	0	0	0	0	0	0				arCOG02391	Rec domain	Signal transduction mechanisms	CELLULAR PROCESSES AND SIGNALING	Response regulator
PNAHNJBD_01834	0	0	0	0	0	0.647754	0.449977	0	0	0	0	NVIE_019000	conserved protein of unknown function	95.0095	arCOG08805	CopG/RHH family DNA binding protein	Defense mechanisms	CELLULAR PROCESSES AND SIGNALING	putative protein
PNAHNJBD_01835	0	0	0	0	0	0	0	0	1.57018	0	0				NA	NA	NA	NA	hypothetical protein
PNAHNJBD_01836	0	0	0	0	0	0	0	0	0	0	0				NA	NA	NA	NA	hypothetical protein
PNAHNJBD_01837	0	0	0	0	0	0	0	0	0	0	0				NA	NA	NA	NA	hypothetical protein
PNAHNJBD_01838	0	0	0	0	0	0	0	0	0	0	0				NA	NA	NA	NA	hypothetical protein
PNAHNJBD_01839	0	0	0	0	0	0	0	0	0	0	0				NA	NA	NA	NA	hypothetical protein
PNAHNJBD_01840	0	0	0	0	0	0	0	0	0	0	0				hypothetical	NA	NA	NA	hypothetical protein
PNAHNJBD_01841	0	0	0.774359	0	0	0	0	0	0	0	0				NA	NA	NA	NA	hypothetical protein
PNAHNJBD_01842	0	0	0	0	0	0	0	0.776709	0	0	0	NVIE_010580	Endoribonuclease L-PSP	56.493	arCOG01630	YjgF family enzyme shown to be reactive intermediate/imine deaminase	Defense mechanisms	CELLULAR PROCESSES AND SIGNALING	Endoribonuclease L-PSP
PNAHNJBD_01843	0	0	0	0	0	0	0	0	0	0	0				NA	NA	NA	NA	hypothetical protein
PNAHNJBD_01844	0	0	0	0	0	0	0	0.875444	0	0	0				NA	NA	NA	NA	hypothetical protein
PNAHNJBD_01845	0	0	0	0	0	0	0.147093	0.0907754	0	0	0	NVIE_030060	putative signal transduction histidine kinase, with phosphoacceptor and ATP binding domain/putative CopS	71.0124	arCOG02038	Sugar-specific transcriptional regulator TrmB	Transcription	INFORMATION STORAGE AND PROCESSING	Putative signal transduction histidine kinase, with phosphoacceptor and ATP binding domain
PNAHNJBD_01846	0	0	0	0	0	0	0	0	0	0	0				NA	NA	NA	NA	putative protein
PNAHNJBD_01847	0	0	0	0	0	0	0	0	0	0	0				NA	NA	NA	NA	SnoaL-like domain protein
PNAHNJBD_01848	0	0	0	0	0	0	0	0	0	0	0				NA	NA	NA	NA	hypothetical protein
PNAHNJBD_01849	0	0	0	0	0	0	0	0	0	0	0	NVIE_002500	putative alpha/beta hydrolase fold protein	335.461	arCOG01648	Alpha/beta superfamily hydrolase	General function prediction only	POORLY CHARACTERIZED	AB hydrolase-1 domain-containing protein
PNAHNJBD_01851	0.0721156	0	0	0	0	0.158113	0.219674	0.0677837	0	0	0	NVIE_015460	hypothetical protein	104.691	arCOG08801	Metal dependent phosphohydrolase, HD superfamily	General function prediction only	POORLY CHARACTERIZED	HD domain-containing protein
PNAHNJBD_01852	0	0	0	0	0	0	0	0	0	0	0	NVIE_015440	putative DNA methylase N-4/N-6 domain protein	64.8934	arCOG00115	DNA modification methylase	Replication, recombination and repair	INFORMATION STORAGE AND PROCESSING	Modification methylase
PNAHNJBD_01853	0	0	0	0	0	0	0	0	0	0	0	NVIE_003350	peptidyl-tRNA hydrolase	134.364	arCOG04228	Peptidyl-tRNA hydrolase	Translation, ribosomal structure and biogenesis	INFORMATION STORAGE AND PROCESSING	Aminoacyl-tRNA hydrolase
PNAHNJBD_01854	0	0	0.0866967	0	0	0	0	0.262856	0	0	0	NVIE_003360	Geranylgeranyl reductase family protein	210.839	arCOG00570	Geranylgeranyl reductase, flavoprotein	Lipid transport and metabolism	METABOLISM	NAD(P)/FAD-dependent oxidoreductase
PNAHNJBD_01855	0	0.519132	0	0	0	2.56345	0.890381	0.549481	0	0	0	NVIE_003380	translation elongation factor EF-1 beta	1045.52	arCOG01988	Translation elongation factor EF-1beta	Translation, ribosomal structure and biogenesis	INFORMATION STORAGE AND PROCESSING	Elongation factor 1-beta
PNAHNJBD_01856	0	0	0	0.109208	0	0.0826353	0.459236	0.141704	0.384469	0	0	NVIE_003390	AAA family ATPase, CDC48 subfamily	515.561	arCOG01308	ATPase of the AAA+ class , CDC48 family	Posttranslational modification, protein turnover, chaperones	CELLULAR PROCESSES AND SIGNALING	VCP-like ATPase
PNAHNJBD_01857	0	0	0	0	0	0	0	0	0	1.27818	0	NVIE_003400	protein of unknown function	238.856	arCOG07192	Transcriptional regulator, PadR family	Transcription	INFORMATION STORAGE AND PROCESSING	putative protein
PNAHNJBD_01858	0	0	0.109556	0	0	0	0.538237	0.498243	0	0	0	NVIE_003410	protoheme IX farnesyltransferase	522.758	arCOG00479	Polyprenyltransferase (cytochrome oxidase assembly factor)	Posttranslational modification, protein turnover, chaperones	CELLULAR PROCESSES AND SIGNALING	Protoheme IX farnesyltransferase
PNAHNJBD_01859	0	0	0	0	0	0	0	0	0	0	0	NVIE_003420	hypothetical protein	52.7098	NA	NA	NA	NA	putative protein
PNAHNJBD_01860	0	0	0	0.224262	0	0.848466	0.471526	0.727481	0	0.277238	0.314924	NVIE_003430	putative blue (type 1) copper domain protein	1217.75	arCOG02926	Plastocyanin/azurin/halocyanin family protein	Energy production and conversion	METABOLISM	Putative blue (Type 1) copper domain protein
PNAHNJBD_01861	0	0	0	0	0	0	0	0	0	0	0	NVIE_003430	putative blue (type 1) copper domain protein	1217.75	arCOG02926	Plastocyanin/azurin/halocyanin family protein	Energy production and conversion	METABOLISM	Putative blue (Type 1) copper domain protein
PNAHNJBD_01862	0	0	0	0	0	0	0	0	0	0	0				arCOG01138	Proteasome lid subunit RPN8/RPN11, contains Jab1/MPN domain metalloenzyme (JAMM) motif	Posttranslational modification, protein turnover, chaperones	CELLULAR PROCESSES AND SIGNALING	JAB_MPN domain-containing protein
PNAHNJBD_01863	0	0	0	0	0	0.659574	0	0.188508	0	0	0	NVIE_003450	aspartyl-tRNA synthetase	494.559	arCOG00406	Aspartyl/asparaginyl-tRNA synthetase	Translation, ribosomal structure and biogenesis	INFORMATION STORAGE AND PROCESSING	Aspartate--tRNA(Asn) ligase
PNAHNJBD_01864	0	0	0	0	0	0	0.967581	0.298562	0	0	0	NVIE_003460	putative transcription elongation factor NusA	797.865	arCOG01761	Transcription elongation factor	Transcription	INFORMATION STORAGE AND PROCESSING	Putative transcription elongation factor NusA
PNAHNJBD_01865	0	0	0	0	0	0	0	0	0	0	0				NA	NA	NA	NA	hypothetical protein
PNAHNJBD_01866	0	0	0	0	0	0	0	0	0	0	0				NA	NA	NA	NA	hypothetical protein
PNAHNJBD_01867	0	0	0	0	0	0	0	0	0	1.61343	0.916377	NVIE_014570	Nitrogen regulatory protein P-II	533.742	arCOG02305	Nitrogen regulatory protein PII	Amino acid transport and metabolism	METABOLISM	putative protein
PNAHNJBD_01868	0	0	0	0	0	0	0	0	0	0	0				NA	NA	NA	NA	hypothetical protein
PNAHNJBD_01869	0	0	0	0.812377	0	0	0	0	0	0	0	NVIE_001320	hypothetical protein	2592.27	NA	NA	NA	NA	hypothetical protein
PNAHNJBD_01870	0	0	0	0	0	0	0	0	0	0	0	NVIE_005690	putative polyketide cyclase/dehydrase	205.074	arCOG05264	Uncharacterized protein	Function unknown	POORLY CHARACTERIZED	Polyketide cyclase
PNAHNJBD_01871	0	0	0	0	0	0	0	0	0	0	0				NA	NA	NA	NA	hypothetical protein
PNAHNJBD_01872	0	0	0	0	0	0	0	0	0	0	0				NA	NA	NA	NA	hypothetical protein
PNAHNJBD_01873	0	0.728335	0.508534	0.297063	0	3.59648	1.87379	3.08365	0	0	0.834313				NA	NA	NA	NA	hypothetical protein
PNAHNJBD_01874	0	0	0	0	0	0	0	0.156046	0	0	0				arCOG00635	Dioxygenase related to 2-nitropropane dioxygenase	General function prediction only	POORLY CHARACTERIZED	2-nitropropane dioxygenase-like enzyme
PNAHNJBD_01875	0	0.134062	0.0936038	0	0	0.165498	0	0.283798	0	0	0				NA	NA	NA	NA	hypothetical protein
PNAHNJBD_01876	0	0	0	0.379109	0	1.72117	2.39131	0.983832	0	0	1.06474				NA	NA	NA	NA	hypothetical protein
PNAHNJBD_01877	0	0.258193	0.721096	0.421232	0	3.18736	2.21417	3.82601	0.494317	0	0				NA	NA	NA	NA	Cupredoxin_1 domain-containing protein
PNAHNJBD_01878	0	0	0	0	0	0	0	0	0	0	0	NVIE_028240	conserved protein of unknown function	31.5594	arCOG10535	Uncharacterized protein	Function unknown	POORLY CHARACTERIZED	putative protein
PNAHNJBD_01879	0	0	0	0	0	0	0	0	0	0	0				arCOG02926	Plastocyanin/azurin/halocyanin family protein	Energy production and conversion	METABOLISM	Copper-bind domain-containing protein
PNAHNJBD_01880	0	0	0	0	0	0	0	0	0	0	0				arCOG01580	DNA-binding transcriptional regulator, Lrp family	Transcription	INFORMATION STORAGE AND PROCESSING	HTH asnC-type domain-containing protein
PNAHNJBD_01881	0	0	0	0	0	0	0	0	0	0	0				NA	NA	NA	NA	hypothetical protein
PNAHNJBD_01882	0	0	0	0	0	0	0	0	0	0	0	NVIE_013110	protein of unknown function	26.1729	NA	NA	NA	NA	putative protein
PNAHNJBD_01883	0	0	0	0	0	0	0	0	0	0	0	NVIE_013100	transcriptional regulator, HxlR family	38.8542	arCOG01057	DNA-binding transcriptional regulator, HxlR family	Transcription	INFORMATION STORAGE AND PROCESSING	Putative transcriptional regulator
PNAHNJBD_01884	0	0	0	0	0	0	0.38748	0.239126	0	0	0	NVIE_013540	exported protein of unknown function	12.042	NA	NA	NA	NA	putative protein
PNAHNJBD_01885	0	0	0	0	0.275382	0	0	0.175089	0	0	0	NVIE_008020	putative Arginase family hydrolase, arginase/agmainase/formiminoglutamate hydrolase	36.2523	arCOG01700	Arginase family enzyme	Amino acid transport and metabolism	METABOLISM	Arginase/agmatinase/formiminoglutamase
PNAHNJBD_01886	0	0	0	0	0	0	0.363895	0	0	0	0				NA	NA	NA	NA	hypothetical protein
PNAHNJBD_01887	0	0	0	0	0	0	0	0.134159	0	0	0				arCOG02768	Metal-dependent membrane protease, CAAX family	Amino acid transport and metabolism	METABOLISM	putative protein
PNAHNJBD_01888	0	0	0	0	0	0	0	0	0	0	0				NA	NA	NA	NA	ABM domain-containing protein
PNAHNJBD_01889	0	0	0	0	0	0	0	0	0	0	0				arCOG01783	SAM-dependent methyltransferase	Secondary metabolites biosynthesis, transport and catabolism	METABOLISM	Methyltransferase domain-containing protein
PNAHNJBD_01890	0	0	0	0	0	0	0	0	0	0	0				NA	NA	NA	NA	hypothetical protein
PNAHNJBD_01891	0	0	0	0	0	0	0	0	0	0	0	NVIE_005870	protein of unknown function	232.325	NA	NA	NA	NA	putative protein
PNAHNJBD_01892	0	0	0	0	0	0.44623	0	0	0	0	0	NVIE_014570	Nitrogen regulatory protein P-II	533.742	arCOG02305	Nitrogen regulatory protein PII	Amino acid transport and metabolism	METABOLISM	Nitrogen regulatory protein P-II
PNAHNJBD_01893	0	0	0	0	0	0.481929	0	0	0	0	0	NVIE_003970	hypothetical protein	131.599	arCOG03106	Ketosteroid isomerase-related protein	General function prediction only	POORLY CHARACTERIZED	putative protein
PNAHNJBD_01894	0	0	0	0	0	0	0	0	0	0	0	NVIE_003980	hypothetical protein	164.279	arCOG08805	CopG/RHH family DNA binding protein	Defense mechanisms	CELLULAR PROCESSES AND SIGNALING	putative protein
PNAHNJBD_01895	0	0.260954	0	0	0	0.64429	0.447571	1.10484	0	0	0	NVIE_004000	CBS and zinc finger C2H2 domain-containing protein	15.1369	arCOG00606	CBS domain	General function prediction only	POORLY CHARACTERIZED	CBS and zinc finger C2H2 domain-containing protein
PNAHNJBD_01896	0	0	0	0	0	2.80191	0.486603	0.600595	0	0	0	NVIE_004010	CBS domain-containing protein (modular protein)	16.3362	NA	NA	NA	NA	Putative signal-transduction protein containing cAMP-binding and CBS domains
PNAHNJBD_01897	0.101763	0.271102	0	0	0.15044	1.45025	1.85991	1.53041	0	0	0	NVIE_017730	multicopper oxidase type 3	504.951	NA	NA	NA	NA	AIF82397.1 putative multicopper oxidase [Candidatus Nitrososphaera evergladensis SR1]
PNAHNJBD_01898	0	0	0	0	0	0	0	0	0	0	0				NA	NA	NA	NA	putative protein
PNAHNJBD_01899	0	0	0	0	0	0	0	0.144277	0	0	0	NVIE_013150	F420-dependent oxidoreductase, G6PDH family	30.0647	arCOG02410	Coenzyme F420-dependent N5,N10-methylene tetrahydromethanopterin reductase or related flavin-dependent oxidoreductase	Energy production and conversion	METABOLISM	F420-dependent glucose-6-phosphate dehydrogenase
PNAHNJBD_01900	0	0	0	0	0	0	0.435916	0	0	0	0	NVIE_029140	putative cyclase	81.5719	arCOG02462	Kynurenine formamidase	Amino acid transport and metabolism	METABOLISM	Putative cyclase family protein
PNAHNJBD_01901	0	0	0	0	0	0	0.629292	0	0	1.47999	0.840586				arCOG03003	Cupin domain containing protein	Carbohydrate transport and metabolism	METABOLISM	hypothetical protein
PNAHNJBD_01902	0	0	0	0	0	0	0	0	0	0	0				NA	NA	NA	NA	hypothetical protein
PNAHNJBD_01903	0	0	0	0	0	0	0	0.169071	0	0	0	NVIE_022070	putative XPB associated nuclease Bax1	38.0546	arCOG04356	Nuclease of restriction endonuclease-like fold, implicated in nucleotide excision repair	Replication, recombination and repair	INFORMATION STORAGE AND PROCESSING	putative protein
PNAHNJBD_01904	0	0	0	0	0	0	0	0	0	0	0				NA	NA	NA	NA	hypothetical protein
PNAHNJBD_01905	0	0	0	0	0	0	0	0	0	0	0	NVIE_022080	putative DNA repair helicase XPB	26.3549	arCOG00874	ssDNA-dependent ATPase, helicase superfamily II	Transcription	INFORMATION STORAGE AND PROCESSING	DNA helicase
PNAHNJBD_01906	0	0	0	0	0	0	0	0.416542	0	0	0	NVIE_022220	putative transcriptional regulator, HxlR family	205.074	arCOG01057	DNA-binding transcriptional regulator, HxlR family	Transcription	INFORMATION STORAGE AND PROCESSING	Transcriptional regulator, HxlR family
PNAHNJBD_01907	0	0	0	0	0	0	0	0	0	0	0	NVIE_022230	proteasome, subunit alpha	167.73	arCOG00971	20S proteasome, alpha subunit	Posttranslational modification, protein turnover, chaperones	CELLULAR PROCESSES AND SIGNALING	Proteasome, subunit alpha
PNAHNJBD_01908	0	0	0	0	0	0	0	0	0	0	0	NVIE_022240	proteasome, subunit beta	37.2715	arCOG00970	20S proteasome, beta subunit	Posttranslational modification, protein turnover, chaperones	CELLULAR PROCESSES AND SIGNALING	Proteasome subunit beta
PNAHNJBD_01909	0	0	0	0	0	0	0	0	0	0	0				NA	NA	NA	NA	hypothetical protein
PNAHNJBD_01910	0	0	0	0	0	0	0	0	0	0	0				NA	NA	NA	NA	hypothetical protein
PNAHNJBD_01911	0	0	0	0	0	0.309723	0.215156	0.398338	0	0.253006	0				NA	NA	NA	NA	Tol-Pal system protein TolB
PNAHNJBD_01912	0	0	0	0	0	0.24689	0	0	0	0	0	NVIE_011940	Cell division cycle protein 48 homolog	68.1197	arCOG01308	ATPase of the AAA+ class , CDC48 family	Posttranslational modification, protein turnover, chaperones	CELLULAR PROCESSES AND SIGNALING	Cell division cycle protein 48
PNAHNJBD_01913	0	0	0	0	0	0	0	0	0	0	0				NA	NA	NA	NA	putative protein
PNAHNJBD_01914	0	0	0	0	0	0	0	0	0	0	0				NA	NA	NA	NA	hypothetical protein
PNAHNJBD_01915	0	0	0	0	0	0	1.94641	0	0	0	0	NVIE_022820	hypothetical protein	97.0059	NA	NA	NA	NA	putative protein
PNAHNJBD_01916	0	0	0	0	0	0.743717	0	0.318834	1.15341	0	0	NVIE_014060	methionine sulfoxide reductase B	100.427	arCOG02815	Conserved domain frequently associated with peptide methionine sulfoxide reductase	Posttranslational modification, protein turnover, chaperones	CELLULAR PROCESSES AND SIGNALING	Peptide methionine sulfoxide reductase MsrB
PNAHNJBD_01917	0	0	0	0	0	0	0	0	0	0	0	NVIE_0219	hypothetical protein	57.2816	NA	NA	NA	NA	DM13 domain-containing protein
PNAHNJBD_01918	0	0	0	0	0	0	0	0	0	0	0				NA	NA	NA	NA	hypothetical protein
PNAHNJBD_01919	0	0	0	0	0	0	0	0	0	0	0				NA	NA	NA	NA	hypothetical protein
PNAHNJBD_01920	0	0	0	0	0	0	0	0	0	0	0				arCOG02816	Peptide methionine sulfoxide reductase	Posttranslational modification, protein turnover, chaperones	CELLULAR PROCESSES AND SIGNALING	Peptide methionine sulfoxide reductase MsrA
PNAHNJBD_01921	0	0	0	0	0	0	0	0	0	0	0	NVIE_018160	peptide methionine sulfoxide reductase	126.238	arCOG02816	Peptide methionine sulfoxide reductase	Posttranslational modification, protein turnover, chaperones	CELLULAR PROCESSES AND SIGNALING	Peptide methionine sulfoxide reductase MsrA
PNAHNJBD_01922	0	0	0	0	0	0	0	0	0	0	0				arCOG01128	Transcriptional activator TenA	Transcription	INFORMATION STORAGE AND PROCESSING	hypothetical protein
PNAHNJBD_01923	0	0	0	0	0	0	0	0	0	0	0				NA	NA	NA	NA	Flavodoxin
PNAHNJBD_01924	0	0	0	0	0	0	0	0	0	0	0				NA	NA	NA	NA	Flavodoxin
PNAHNJBD_01925	0	0	0	0	0	0	0	0	0	0	0				NA	NA	NA	NA	SnoaL-like domain
PNAHNJBD_01926	0	0	0	0.168671	0	0.510518	1.06393	0.437722	0.395873	0	0.47372	NVIE_011820	30S ribosomal protein S2p	2836.7	arCOG04245	Ribosomal protein S2	Translation, ribosomal structure and biogenesis	INFORMATION STORAGE AND PROCESSING	30S ribosomal protein S2
PNAHNJBD_01927	0	0	0	0	0	0	0	0	0	0	0	NVIE_0148	hypothetical protein	164.279	arCOG10549	Uncharacterized protein	Function unknown	POORLY CHARACTERIZED	putative protein
PNAHNJBD_01928	0	0	0	0	0	0	0	0	0	0	0				NA	NA	NA	NA	hypothetical protein
PNAHNJBD_01929	0	0	0	0	0	0	0	0.561426	0	0	0	NVIE_001920	protein of unknown function	270.597	NA	NA	NA	NA	hypothetical protein
PNAHNJBD_01930	0	0	0	0	0	0	0	0	0	0	0				NA	NA	NA	NA	putative protein
PNAHNJBD_01931	0	0	0	0	0	0	0.377859	0	0	0	0	NVIE_028560	ABC efflux transporter, FtsX-domain permease protein	694.581	arCOG02312	ABC-type antimicrobial peptide transport system, permease component	Defense mechanisms	CELLULAR PROCESSES AND SIGNALING	ABC efflux transporter, FtsX-domain permease protein
PNAHNJBD_01932	0	0	0	0	0	0	0	0	0	0	0	NVIE_028580	ABC efflux transporter, ATP-binding protein	2164.77	arCOG00922	ABC-type antimicrobial peptide transport system, ATPase component	Defense mechanisms	CELLULAR PROCESSES AND SIGNALING	putative ABC transporter ATP-binding protein
PNAHNJBD_01933	0	0	0	0	0	0	0	0	0	0	0				NA	NA	NA	NA	hypothetical protein
PNAHNJBD_01934	0	0	0.144372	0	0	0.255259	0.709286	0.437722	0	0.208516	0				NA	NA	NA	NA	hypothetical protein
PNAHNJBD_01935	0	0	0	0	0	0	0	0	0	0	0	NVIE_029770	conserved protein of unknown function	8.33973	arCOG01055	Transcriptional regulator, contains HTH domain	Transcription	INFORMATION STORAGE AND PROCESSING	HTH_45 domain-containing protein
PNAHNJBD_01936	0	0	0	0	0	0	0	0	0	0.311454	0	NVIE_023180	Beta-lactamase domain protein	33.8246	arCOG00503	Metal-dependent hydrolase of the beta-lactamase superfamily II	General function prediction only	POORLY CHARACTERIZED	Lactamase_B domain-containing protein
PNAHNJBD_01937	0	0	0	0	0.136994	0	0	0	0	0	0				NA	NA	NA	NA	ABC transporter substrate-binding protein
PNAHNJBD_01938	0	0	0	0	0	0	0	0	0	0	0				NA	NA	NA	NA	hypothetical protein
PNAHNJBD_01939	0	0	0	0.0819063	0	0.123953	0.344427	0	0	0	0	NVIE_029320	phosphoglucosamine mutase	65.3448	arCOG00767	Phosphomannomutase	Carbohydrate transport and metabolism	METABOLISM	Phosphoglucosamine mutase
PNAHNJBD_01940	0	0	0	0.306203	0	0	0	0	0	0	0.859984	NVIE_029310	50S ribosomal protein L7ae	2521.38	arCOG01751	Ribosomal protein L7AE	Translation, ribosomal structure and biogenesis	INFORMATION STORAGE AND PROCESSING	50S ribosomal protein L7Ae
PNAHNJBD_01941	0	0	0	0	0	0	1.13102	0	0	1.32999	0	NVIE_029300	30S ribosomal protein S28e	3019.3	arCOG04314	Ribosomal protein S28E/S33	Translation, ribosomal structure and biogenesis	INFORMATION STORAGE AND PROCESSING	30S ribosomal protein S28e
PNAHNJBD_01942	0	0	0	0	0.60176	0	0	0.382601	0	0	0	NVIE_029280	putative nucleoside diphosphate kinase	897.644	arCOG04313	Nucleoside diphosphate kinase	Nucleotide transport and metabolism	METABOLISM	Nucleoside diphosphate kinase
PNAHNJBD_01943	0	0	0	0	0	0.100235	0.278522	0.171884	0	0	0	NVIE_029270	translation initiation factor IF-2	455.087	arCOG01560	Translation initiation factor 2 (IF-2; GTPase)	Translation, ribosomal structure and biogenesis	INFORMATION STORAGE AND PROCESSING	putative translation initiation factor IF-2
PNAHNJBD_01944	0	0	0	0	0	0	0	0.430426	0	0	0	NVIE_029260	putative thioredoxin	1499.22	arCOG01972	Thiol-disulfide isomerase or thioredoxin	Posttranslational modification, protein turnover, chaperones	CELLULAR PROCESSES AND SIGNALING	Thioredoxin
PNAHNJBD_01945	0	0	0	0	0	0.362898	0	0.622303	0	1.18578	0.673482	NVIE_029240	50S ribosomal protein L11p	2418.67	arCOG04372	Ribosomal protein L11	Translation, ribosomal structure and biogenesis	INFORMATION STORAGE AND PROCESSING	50S ribosomal protein L11
PNAHNJBD_01946	0	0	0	0	0	0.222292	0	0	1.03424	0.363172	0	NVIE_029230	putative transcriptional regulator, ArsR family	252.476	arCOG04362	Transcriptional regulator, contains HTH domain	Transcription	INFORMATION STORAGE AND PROCESSING	HTH arsR-type domain-containing protein
PNAHNJBD_01947	0	0	0	0	0	0	0	0	0	0	0	NVIE_029220	putative transcriptional regulator, AsnC family	809.002	arCOG01117	Lrp/AsnC family C-terminal domain	Transcription	INFORMATION STORAGE AND PROCESSING	Lrp/AsnC family transcriptional regulator
PNAHNJBD_01948	0	0	0	0	0	0	0	0	0	0	0	NVIE_029210	zinc finger C2H2 domain-containing protein	797.865	arCOG08679	Zn-finger protein	Function unknown	POORLY CHARACTERIZED	C2H2-type domain-containing protein
PNAHNJBD_01949	0	0	0	0	0	0	0	0.151915	0	0	0	NVIE_029200	putative rhomboid family protein	263.197	arCOG01768	Membrane associated serine protease	Amino acid transport and metabolism	METABOLISM	Rhomboid domain-containing protein
PNAHNJBD_01950	0	0	0	0	0	0	0	0.218244	0	0.138619	0.157462	NVIE_000880	putative glycosyl transferase family 2	445.722	arCOG01389	Glycosyl transferase family 2	Cell wall/membrane/envelope biogenesis	CELLULAR PROCESSES AND SIGNALING	Cellulose synthase catalytic subunit UDP-forming protein
PNAHNJBD_01951	0	0	0.100211	0	0	0.708719	1.72315	1.82298	0	0	0.986453	NVIE_000360	4Fe-4S ferredoxin iron-sulfur binding domain protein	1251.98	arCOG04548	Ferredoxin	Energy production and conversion	METABOLISM	4Fe-4S ferredoxin iron-sulfur binding domain protein
PNAHNJBD_01952	0	0	0	0	0	0	0	0	0	0	0	NVIE_000350	protein of unknown function	254.232	arCOG08760	Uncharacterized protein	Function unknown	POORLY CHARACTERIZED	putative protein
PNAHNJBD_01953	0	0.170624	0.119132	0	0.568095	0.210633	1.46321	0.361197	0	0	0	NVIE_000340	thiosulfate sulfurtransferase	312.996	arCOG02019	Rhodanese-related sulfurtransferase	Inorganic ion transport and metabolism	METABOLISM	Sulfurtransferase
PNAHNJBD_01954	0	0	0	0	0.292222	0.650084	0.602128	0.371591	0	0	0	NVIE_000330	putative inorganic polyphosphate/ATP-NAD kinase	310.834	arCOG01348	NAD kinase	Coenzyme transport and metabolism	METABOLISM	NAD kinase
PNAHNJBD_01955	0	0	0	0	0	0	0	0	0	0	0	NVIE_000320	putative nucleotide binding protein	164.279	arCOG00721	Endonuclease Nob1, consists of a PIN domain and a Zn-ribbon module	Translation, ribosomal structure and biogenesis	INFORMATION STORAGE AND PROCESSING	PINc domain-containing protein
PNAHNJBD_01956	0	0	0	0	0	0	0	0	0	0	0	NVIE_000300	putative DNA repair nuclease XPF	240.518	arCOG04206	ERCC4-type nuclease	Replication, recombination and repair	INFORMATION STORAGE AND PROCESSING	Putative DNA repair nuclease XPF
PNAHNJBD_01957	0	0	0	0	0	0.879432	0.610918	0	0	0	0				arCOG01342	Prefoldin, chaperonin cofactor	Posttranslational modification, protein turnover, chaperones	CELLULAR PROCESSES AND SIGNALING	Prefoldin subunit beta
PNAHNJBD_01958	0	0	0	0	0	0	0	0	0	0	0	NVIE_0030	protein of unknown function	1234.75	arCOG04414	Subunit of KEOPS complex (Cgi121BUD32KAE1)	Translation, ribosomal structure and biogenesis	INFORMATION STORAGE AND PROCESSING	putative protein
PNAHNJBD_01959	0	0	0	0	0	0.762546	0	0.653812	0	0	0	NVIE_000270	50S ribosomal protein L37ae	1379.57	arCOG04208	Ribosomal protein L37AE/L43A	Translation, ribosomal structure and biogenesis	INFORMATION STORAGE AND PROCESSING	50S ribosomal protein L37Ae
PNAHNJBD_01960	0	0	0	0	0	0.219059	0.608697	0.375645	0	0	0	NVIE_000260	putative exosome complex exonuclease	1686.71	arCOG01574	Exosome complex RNA-binding protein Rrp42, RNase PH superfamily	Translation, ribosomal structure and biogenesis	INFORMATION STORAGE AND PROCESSING	Exosome complex component Rrp42
PNAHNJBD_01961	0	0	0	0	0.327571	0	0.674966	0.624813	0	0	0	NVIE_000250	putative exosome complex exonuclease	1243.34	arCOG01575	Ribonuclease PH	Translation, ribosomal structure and biogenesis	INFORMATION STORAGE AND PROCESSING	Exosome complex component Rrp41
PNAHNJBD_01962	0	0	0	0	0	0	1.23082	1.51915	0	0	0				arCOG00678	Exosome complex RNA-binding protein Rrp4, contains S1 and KH domains	Translation, ribosomal structure and biogenesis	INFORMATION STORAGE AND PROCESSING	Exosome complex component Rrp4
PNAHNJBD_01963	0	0	0	0	0	0	0	0	0	0	0				arCOG08661	Antibiotic biosynthesis monooxygenase (ABM) superfamily enzyme	General function prediction only	POORLY CHARACTERIZED	ABM domain-containing protein
PNAHNJBD_01964	0	0	0	0	0	0	0	0	0	0	0				NA	NA	NA	NA	hypothetical protein
PNAHNJBD_01965	0	0	0	0	0	0	0	0	0	0	0	NVIE_013440	pirin domain protein	53.0765	arCOG02935	Pirin-related protein	General function prediction only	POORLY CHARACTERIZED	hypothetical protein
PNAHNJBD_01966	0	0	0	0	0	0	0	0	0	0	0				NA	NA	NA	NA	hypothetical protein
PNAHNJBD_01968	0	0	0	0.414651	0	1.25502	0.871831	1.07607	0.973187	0	0				NA	NA	NA	NA	hypothetical protein
PNAHNJBD_01969	0	0	0	0	0	0	0	0	0	0	0				NA	NA	NA	NA	putative protein
PNAHNJBD_01970	0	0	0	0	0	0	0	0.109663	0	0	0				arCOG03015	Uncharacterized protein YbjT, contains NAD(P)-binding and DUF2867 domains	General function prediction only	POORLY CHARACTERIZED	3-beta hydroxysteroid dehydrogenase/isomerase family protein
PNAHNJBD_01971	0	0	0	0	0	0	0.168402	0.311778	0	0	0				NA	NA	NA	NA	hypothetical protein
PNAHNJBD_01972	0	0	0	0	0	0	0	0	0	0	0				arCOG00476	4-hydroxybenzoate polyprenyltransferase or related prenyltransferase	Coenzyme transport and metabolism	METABOLISM	Putative UbiA prenyltransferase
PNAHNJBD_01973	0	0	0	0	0	0	0	0	0	0	0				arCOG01900	Sugar phosphate isomerase/epimerase	Carbohydrate transport and metabolism	METABOLISM	AP endonuclease, family 2
PNAHNJBD_01974	0	0	0	0	0	0	0	0.833083	0	0	0				NA	NA	NA	NA	hypothetical protein
PNAHNJBD_01975	0	0	0	0	0	0	0	0	0	0	0				NA	NA	NA	NA	Methyltransf_11 domain-containing protein
PNAHNJBD_01976	0	0.271858	0	0	0	0	0	0	0	0	0	NVIE_025230	deoxyhypusine synthase	181.019	arCOG04142	Deoxyhypusine synthase	Posttranslational modification, protein turnover, chaperones	CELLULAR PROCESSES AND SIGNALING	Putative deoxyhypusine synthase (Dys1)
PNAHNJBD_01977	0	0	0	0	0	0	0	0	0	0	0				NA	NA	NA	NA	hypothetical protein
PNAHNJBD_01978	0	0	0	0	0	0	0	0	0	0	0				NA	NA	NA	NA	hypothetical protein
PNAHNJBD_01979	0.298653	0	0	0	0	0	0.454868	0	0	0	0	NVIE_2576	putative 2'-5' RNA ligase	87.4266	arCOG01736	2'-5' RNA ligase	Translation, ribosomal structure and biogenesis	INFORMATION STORAGE AND PROCESSING	RNA 2',3'-cyclic phosphodiesterase
PNAHNJBD_01980	0	0	0	0	0	0	0	0	0	0	0	NVIE_025210	CCA-adding enzyme	129.787	arCOG04249	tRNA nucleotidyltransferase (CCA-adding enzyme)	Translation, ribosomal structure and biogenesis	INFORMATION STORAGE AND PROCESSING	CCA-adding enzyme
PNAHNJBD_01981	0	0	0	0	0	0.214381	0	0.367624	0	0	0	NVIE_025200	putative Ser/Thr protein kinase	225.972	arCOG01182	Predicted Ser/Thr protein kinase	Signal transduction mechanisms	CELLULAR PROCESSES AND SIGNALING	Serine/threonine protein kinase
PNAHNJBD_01982	0	0	2.19175	1.39672	0.475074	4.57973	0.978898	6.34313	3.2781	3.45332	5.23031				NA	NA	NA	NA	hypothetical protein
PNAHNJBD_01983	0	0	0	0	0	0	0	0	0	0	0				NA	NA	NA	NA	hypothetical protein
PNAHNJBD_01984	0	0	0	0	0	0	0	0.906161	0	0	0	NVIE_025170	hypothetical protein	861.078	arCOG08684	Roadblock/LC7 domain superfamily protein	General function prediction only	POORLY CHARACTERIZED	putative protein
PNAHNJBD_01985	0	0	0.273669	0	0	2.17739	0.672255	2.28178	0.375205	0	0.448988	NVIE_025160	50S ribosomal protein L2p	1845.76	arCOG04067	Ribosomal protein L2	Translation, ribosomal structure and biogenesis	INFORMATION STORAGE AND PROCESSING	50S ribosomal protein L2
PNAHNJBD_01986	0	0	0	0	0	0	0	0	0	0	0				NA	NA	NA	NA	hypothetical protein
PNAHNJBD_01987	0	0	0	0	0	0.956208	0	0	0	0	0	NVIE_028840	Rieske (2Fe-2S) domain protein	75.5835	arCOG02200	Flavodoxin reductase (ferredoxin-NADPH reductase) family 1	Energy production and conversion	METABOLISM	Ferredoxin subunit of nitrite reductase and ring-hydroxylating dioxygenase
PNAHNJBD_01988	0	0	0	0	0	0	0	0.97455	1.76275	0	0				NA	NA	NA	NA	PPOX class F420-dependent oxidoreductase
PNAHNJBD_01989	0	0	0	0	0	0	0	0	0	0	0				NA	NA	NA	NA	VOC domain-containing protein
PNAHNJBD_01990	0	0	0	0	0	0	0	0	0	0	0	NVIE_002760	succinate dehydrogenase flavoprotein subunit/fumarate reductase	512	arCOG00571	Succinate dehydrogenase/fumarate reductase, flavoprotein subunit	Energy production and conversion	METABOLISM	Succinate dehydrogenase/fumarate reductase flavoprotein subunit
PNAHNJBD_01991	0	0	0	0	0	0	0	0	0	0	0				NA	NA	NA	NA	hypothetical protein
PNAHNJBD_01992	0	0	0	0	0	0	0	0.688682	0	0	0				NA	NA	NA	NA	putative protein
PNAHNJBD_01993	0	0	0	0	0	0	0	0	0	0	0				NA	NA	NA	NA	hypothetical protein
PNAHNJBD_01994	0	0	0.0970706	0	0	0	0.476899	0	0	0.280397	0.318513	NVIE_018980	putative NAD-dependent alcohol dehydrogenase	156.498	arCOG01458	NADPH:quinone reductase or related Zn-dependent oxidoreductase	Energy production and conversion	METABOLISM	Putative NAD-dependent alcohol dehydrogenase
PNAHNJBD_01995	0	0	0	0	0	0	0	0	0	0	0				NA	NA	NA	NA	hypothetical protein
PNAHNJBD_01996	0	0	0	0	0	0	0	0	0	0	0				NA	NA	NA	NA	putative protein
PNAHNJBD_01997	0	0	0	0	0	0	0	0	0	0	0	NVIE_005650	protein of unknown function	45.5696	arCOG06513	Predicted ester cyclase	General function prediction only	POORLY CHARACTERIZED	Putative SnoaL-like polyketide cyclase
PNAHNJBD_01998	0	0	0	0	0	0	0	0	0	0	0				NA	NA	NA	NA	hypothetical protein
PNAHNJBD_01999	0	0	0	0	0	1.78228	1.48572	1.22251	0.552816	0	0.661526	NVIE_019190	protein of unknown function	304.437	arCOG12009	Uncharacterized protein	Function unknown	POORLY CHARACTERIZED	putative protein
PNAHNJBD_02000	0	0	0	0	0	0	0	0	0	0	0				NA	NA	NA	NA	hypothetical protein
PNAHNJBD_02001	0	0	0	0	0	0	0.589407	0	0.657929	0	0	NVIE_014490	protein of unknown function	1820.35	NA	NA	NA	NA	hypothetical protein
PNAHNJBD_02002	0	0	0	0	0	0	0	0	0	0	0	NVIE_029770	conserved protein of unknown function	8.33973	arCOG01055	Transcriptional regulator, contains HTH domain	Transcription	INFORMATION STORAGE AND PROCESSING	HTH_45 domain-containing protein
PNAHNJBD_02003	0	0	0	0	0	0	0	0	0	0	0				arCOG06513	Predicted ester cyclase	General function prediction only	POORLY CHARACTERIZED	putative protein
PNAHNJBD_02004	0	0	0	0	0	0	0	0.326906	0	0	0.707582				NA	NA	NA	NA	hypothetical protein
PNAHNJBD_02005	0	0	0	0	0	0	0	0	0	0	0				NA	NA	NA	NA	hypothetical protein
PNAHNJBD_02006	0	0	0	0	0	0	0	0	0	0	0	NVIE_019070	protein of unknown function	199.466	arCOG13015	Uncharacterized protein, DUF4242 family	Function unknown	POORLY CHARACTERIZED	hypothetical protein
PNAHNJBD_02007	0	0	0.136287	0	0	0.481929	0.334783	1.23963	0	0	0	NVIE_000050	putative hydroxymethylglutaryl-CoA synthase	1478.58	arCOG01767	3-hydroxy-3-methylglutaryl CoA synthase	Lipid transport and metabolism	METABOLISM	HMG_CoA_synt_C domain-containing protein
PNAHNJBD_02008	0	0	0.0813169	0	0	0.143774	0.199751	0.123272	0	0	0	NVIE_000060	threonine ammonia-lyase	556.408	arCOG01431	Threonine dehydratase	Amino acid transport and metabolism	METABOLISM	Threonine ammonia-lyase
PNAHNJBD_02009	0	0	0	0	0	0	0	0	0	0	0				arCOG08720	Uncharacterized metal-binding protein, DUF2024 family	Function unknown	POORLY CHARACTERIZED	hypothetical protein
PNAHNJBD_02010	0	0	0	0	0	0	0	0	0	0	0	NVIE_001690	hypothetical protein	13.737	NA	NA	NA	NA	putative protein
PNAHNJBD_02011	0	0	0	0.194178	0	0	0.408272	0	0	0	0	NVIE_000110	nitroreductase-like protein	127.116	arCOG00288	Nitroreductase	Energy production and conversion	METABOLISM	FMN reductase (NAD(P)H)
[truncated: 885 more rows]

## Sheet: Table S17
Table S17. Gene expressions of the genome bin "EAA AOA bin (IMG3300043331_689)" affiliated to Nitrososphaeraceae AOA lineage. The expression is estimated by reads per kilobase of transcript per million reads mapped (RPKM), and transcript abundance relative to rpoB transcript abundance. Protein annotaion is based on arCOGs and UniRef databases. Expressions of homologous genes in Nitrososphaera vie…
	RPKM (IMG3300043331_689)											RPKM relative to rpoB (IMG3300043331_689)											EN76				arCOGs				UniRef50-annotation	Fold-change
gene ID	EAA2017_July_plot3_rep2	EAA2017_July_plot3_rep3	EAA2017_Dec_plot3_rep1	EAA2017_Dec_plot3_rep2	EAA2017_Dec_plot3_rep3	EAA2017_July_plot5_rep1	EAA2017_July_plot5_rep2	EAA2017_July_plot5_rep3	EAA2017_Dec_plot5_rep1	EAA2017_Dec_plot5_rep2	EAA2017_Dec_plot5_rep3	EAA2017_July_plot3_rep2	EAA2017_July_plot3_rep3	EAA2017_Dec_plot3_rep1	EAA2017_Dec_plot3_rep2	EAA2017_Dec_plot3_rep3	EAA2017_July_plot5_rep1	EAA2017_July_plot5_rep2	EAA2017_July_plot5_rep3	EAA2017_Dec_plot5_rep1	EAA2017_Dec_plot5_rep2	EAA2017_Dec_plot5_rep3	EN76-Locus Tag	Protein Product	RPKM	RPKM relative to rpoB	arCOG-ID	arCOG-annotation	arCOG-category1	arCOG-category2	UniRef50-annotation	IMG3300043331_689 relative to EN76
JBIDCFAB_00001	0	0	0	0	0	0	0	0	0	0	0	0	0	0	0	#DIV/0!	#DIV/0!	0	#DIV/0!	#DIV/0!	#DIV/0!	#DIV/0!	NVIE_022760	Disulfide Bond oxidoreductase D family protein	12.8171	0.0104526	arCOG02398	Cytochrome c biogenesis protein	Energy production and conversion	METABOLISM	DsbD domain-containing protein	0
JBIDCFAB_00002	0	0	0	0	0	0	0	0	0	0	0	0	0	0	0	#DIV/0!	#DIV/0!	0	#DIV/0!	#DIV/0!	#DIV/0!	#DIV/0!	NVIE_022770	thiol-disulfide isomerase	30.4844	0.0248605	arCOG03562	Thiol-disulfide isomerase or thioredoxin	Posttranslational modification, protein turnover, chaperones	CELLULAR PROCESSES AND SIGNALING	Thiol-disulfide isomerase	0
JBIDCFAB_00003	0	0	0	0	0	0	0	0	0	0	0	0	0	0	0	#DIV/0!	#DIV/0!	0	#DIV/0!	#DIV/0!	#DIV/0!	#DIV/0!	NVIE_022780	conserved protein of unknown function	560.278	0.456916	hypothetical	NA	NA	NA	putative protein	0
JBIDCFAB_00004	0	0	0	0	0	0	0	0	0	0	0	0	0	0	0	#DIV/0!	#DIV/0!	0	#DIV/0!	#DIV/0!	#DIV/0!	#DIV/0!	NVIE_022790	aspartate carbamoyltransferase regulatory subunit	367.093	0.29937	arCOG04229	Aspartate carbamoyltransferase, regulatory subunit	Nucleotide transport and metabolism	METABOLISM	Aspartate carbamoyltransferase regulatory chain	0
JBIDCFAB_00005	0	0	0	0	0	0	0	0	0	0	0	0	0	0	0	#DIV/0!	#DIV/0!	0	#DIV/0!	#DIV/0!	#DIV/0!	#DIV/0!	NVIE_022820	hypothetical protein	97.0059	0.0791098	NA	NA	NA	NA	putative protein	0
JBIDCFAB_00006	0	0	0.161096	0.564631	0	0	0	0	0	0	0	0	0	5.28605	15.8582	#DIV/0!	#DIV/0!	0	#DIV/0!	#DIV/0!	#DIV/0!	#DIV/0!	NVIE_024540	putative Glycosyl transferase, group 1	98.36	0.0802141	arCOG04796	Glycosyltransferase	Cell wall/membrane/envelope biogenesis	CELLULAR PROCESSES AND SIGNALING	Glycos_transf_1 domain-containing protein	52.7194
JBIDCFAB_00007	0	0	0	0	0	3.76507	0	0	0	0	0	0	0	0	0	#DIV/0!	#DIV/0!	0	#DIV/0!	#DIV/0!	#DIV/0!	#DIV/0!					NA	NA	NA	NA	hypothetical protein
JBIDCFAB_00008	0	0.112698	0.314751	0	0	0	0	0	0	0	0	0	0.368855	10.3279	0	#DIV/0!	#DIV/0!	0	#DIV/0!	#DIV/0!	#DIV/0!	#DIV/0!	NVIE_024570	Six-hairpin glycosidase-like protein	64.4452	0.052556	arCOG03287	Glycogen debranching enzyme	Carbohydrate transport and metabolism	METABOLISM	hypothetical protein	40.7063
JBIDCFAB_00009	0	0	0	0	0	0	0	0	0	0	0	0	0	0	0	#DIV/0!	#DIV/0!	0	#DIV/0!	#DIV/0!	#DIV/0!	#DIV/0!	NVIE_022840	conserved protein of unknown function	119.428	0.0973956	arCOG08701	Uncharacterized membrane protein	Function unknown	POORLY CHARACTERIZED	putative protein	0
JBIDCFAB_00010	0	0	0	0	0	0	0	0	0	0	0	0	0	0	0	#DIV/0!	#DIV/0!	0	#DIV/0!	#DIV/0!	#DIV/0!	#DIV/0!	NVIE_022860	conserved protein of unknown function	270.597	0.220676	arCOG01695	Predicted component of the ribosome quality control (RQC) complex, YloA/Tae2 family, contains fibronectin-binding (FbpA) and DUF814 domains	Translation, ribosomal structure and biogenesis	INFORMATION STORAGE AND PROCESSING	NFACT-R_1 domain-containing protein	0
JBIDCFAB_00011	0	0	0	0.201043	0	0	0	0	0	0	0	0	0	0	5.64646	#DIV/0!	#DIV/0!	0	#DIV/0!	#DIV/0!	#DIV/0!	#DIV/0!	NVIE_022870	putative signal-transduction protein	390.722	0.31864	arCOG00606	CBS domain	General function prediction only	POORLY CHARACTERIZED	CBS domain-containing protein	3.5441
JBIDCFAB_00012	0	0	0.211626	0	0	0	0	0	0	0	0	0	0	6.9441	0	#DIV/0!	#DIV/0!	0	#DIV/0!	#DIV/0!	#DIV/0!	#DIV/0!	NVIE_022880	hypothetical protein	109.896	0.0896222	arCOG04290	PIN-domain and Zn ribbon	General function prediction only	POORLY CHARACTERIZED	Mut7-C domain-containing protein	15.4964
JBIDCFAB_00013	0	0	0	0	0	0	0	0	0	0	0	0	0	0	0	#DIV/0!	#DIV/0!	0	#DIV/0!	#DIV/0!	#DIV/0!	#DIV/0!	NVIE_022890	archaeal A1A0-type ATP synthase, subunit E	1520.15	1.23971	arCOG00869	Archaeal/vacuolar-type H+-ATPase subunit E	Energy production and conversion	METABOLISM	V-type proton ATPase subunit E	0
JBIDCFAB_00014	0	0.162933	0	0.0664548	0.135622	0	0.419178	0	0	0	0	0	0.53327	0	1.86644	#DIV/0!	#DIV/0!	5.59933	#DIV/0!	#DIV/0!	#DIV/0!	#DIV/0!	NVIE_022900	archaeal A1A0-type ATP synthase, subunit A	2210.26	1.8025	arCOG00868	Archaeal/vacuolar-type H+-ATPase subunit A	Energy production and conversion	METABOLISM	V-type ATP synthase alpha chain	0.88755
JBIDCFAB_00015	0	0.329719	0.153477	0.0896542	0	0.271356	0.188504	0	0	0	0	0	1.07915	5.03604	2.51802	#DIV/0!	#DIV/0!	2.51802	#DIV/0!	#DIV/0!	#DIV/0!	#DIV/0!	NVIE_022910	archaeal A1A0-type ATP synthase, subunit B	2503.97	2.04202	arCOG00865	Archaeal/vacuolar-type H+-ATPase subunit B	Energy production and conversion	METABOLISM	V-type ATP synthase beta chain	1.09217
JBIDCFAB_00016	0.250923	0	0	0.181765	0	0	0	0	0	0	0	1.70167	0	0	5.10502	#DIV/0!	#DIV/0!	0	#DIV/0!	#DIV/0!	#DIV/0!	#DIV/0!	NVIE_022920	archaeal A1A0-type ATP synthase, subunit D	1964.57	1.60214	arCOG04101	Archaeal/vacuolar-type H+-ATPase subunit D	Energy production and conversion	METABOLISM	V-ATPase subunit D	0.849701
JBIDCFAB_00017	0	0	0	0	0	0	0	0	0	0	0	0	0	0	0	#DIV/0!	#DIV/0!	0	#DIV/0!	#DIV/0!	#DIV/0!	#DIV/0!	NVIE_022930	protein of unknown function	2418.67	1.97247	NA	NA	NA	NA	putative protein	0
JBIDCFAB_00018	0	0.863689	0	0.352269	0	0	0	0	0	0	0	0	2.8268	0	9.89381	#DIV/0!	#DIV/0!	0	#DIV/0!	#DIV/0!	#DIV/0!	#DIV/0!	NVIE_022940	archaeal A1A0-type ATP synthase, subunit K	4011.71	3.27161	NA	NA	NA	NA	ATPase	0.777636
JBIDCFAB_00019	0.078168	0.0694146	0.290798	0	0	0	0	0.0734725	0	0	0	0.530109	0.22719	9.54196	0	#DIV/0!	#DIV/0!	0	#DIV/0!	#DIV/0!	#DIV/0!	#DIV/0!	NVIE_022970	archaeal A1A0-type ATP synthase, subunit I	1314.23	1.07177	arCOG04138	Archaeal/vacuolar-type H+-ATPase subunit I	Energy production and conversion	METABOLISM	V-type ATP synthase subunit I	1.92191
JBIDCFAB_00020	0	0	0	0	0	0	0	0	0	0	0	0	0	0	0	#DIV/0!	#DIV/0!	0	#DIV/0!	#DIV/0!	#DIV/0!	#DIV/0!					arCOG01641	Cold shock responsive RNA-binding protein, contains TRAM domain	Posttranslational modification, protein turnover, chaperones	CELLULAR PROCESSES AND SIGNALING	hypothetical protein
JBIDCFAB_00021	0	0.275697	0.096248	0	0	0	0	0	0	0	0	0	0.902341	3.15819	0	#DIV/0!	#DIV/0!	0	#DIV/0!	#DIV/0!	#DIV/0!	#DIV/0!	NVIE_022990	archaeal A1A0-type ATP synthase, subunit C	1910.85	1.55833	arCOG02459	Archaeal/vacuolar-type H+-ATPase subunit C	Energy production and conversion	METABOLISM	Archaeal A1A0-type ATP synthase, subunit C	0.521139
JBIDCFAB_00022	0	0	0	0	0	0	0	0	0	0	0	0	0	0	0	#DIV/0!	#DIV/0!	0	#DIV/0!	#DIV/0!	#DIV/0!	#DIV/0!	NVIE_023000	hypothetical protein	415.873	0.339151	hypothetical	NA	NA	NA	putative protein	0
JBIDCFAB_00023	0	0	0	0	0	0	0	0	0	0	0	0	0	0	0	#DIV/0!	#DIV/0!	0	#DIV/0!	#DIV/0!	#DIV/0!	#DIV/0!	NVIE_023010	hypothetical protein	1152.06	0.939523	arCOG10411	Uncharacterized membrane protein	Function unknown	POORLY CHARACTERIZED	putative protein	0
JBIDCFAB_00024	0.350013	0.310818	0.651053	0	0	0	0.533094	1.97393	0	0	0	2.37367	1.01729	21.3631	0	#DIV/0!	#DIV/0!	7.12102	#DIV/0!	#DIV/0!	#DIV/0!	#DIV/0!	NVIE_023020	hypothetical protein	188.706	0.153893	hypothetical	NA	NA	NA	putative protein	41.4249
JBIDCFAB_00025	0	0	0	0	0	0	0	0	0	0	0	0	0	0	0	#DIV/0!	#DIV/0!	0	#DIV/0!	#DIV/0!	#DIV/0!	#DIV/0!					arCOG10415	Uncharacterized membrane protein	Function unknown	POORLY CHARACTERIZED	putative protein
JBIDCFAB_00026	0	0	0	0	0	0	0	0	0	0	0	0	0	0	0	#DIV/0!	#DIV/0!	0	#DIV/0!	#DIV/0!	#DIV/0!	#DIV/0!	NVIE_023040	precorrin-6Y C5,15-methyltransferase	274.374	0.223756	arCOG00977	Precorrin-6B methylase 2	Coenzyme transport and metabolism	METABOLISM	putative cobalt-precorrin-6B C(15)-methyltransferase (decarboxylating)	0
JBIDCFAB_00027	0	0	0.12256	0	0	0	0	0	0	0	0	0	0	4.02158	0	#DIV/0!	#DIV/0!	0	#DIV/0!	#DIV/0!	#DIV/0!	#DIV/0!	NVIE_023050	DNA methylase N-4/N-6 domain protein (modular protein)	113.772	0.0927827	arCOG00115	DNA modification methylase	Replication, recombination and repair	INFORMATION STORAGE AND PROCESSING	Modification methylase MjaV	8.66882
JBIDCFAB_00028	0	0	0	0	0	0	0	0	0	0	0	0	0	0	0	#DIV/0!	#DIV/0!	0	#DIV/0!	#DIV/0!	#DIV/0!	#DIV/0!	NVIE_2359	protein of unknown function	14.42	0.0117597	NA	NA	NA	NA	hypothetical protein	0
JBIDCFAB_00029	0	0.137074	0	0	0.228196	0.50765	0	0	0	0	0	0	0.448636	0	0	#DIV/0!	#DIV/0!	0	#DIV/0!	#DIV/0!	#DIV/0!	#DIV/0!	NVIE_023070	putative uncharacterised transporter	335.461	0.273573	arCOG10517	Uncharacterized membrane protein	Function unknown	POORLY CHARACTERIZED	putative transporter	0.327982
JBIDCFAB_00030	0	0	0	0.609282	0	0	0	0	0	0	0	0	0	0	17.1122	#DIV/0!	#DIV/0!	0	#DIV/0!	#DIV/0!	#DIV/0!	#DIV/0!	NVIE_023080	conserved protein of unknown function	195.361	0.15932	arCOG14080	Uncharacterized protein	Function unknown	POORLY CHARACTERIZED	putative protein	21.4816
JBIDCFAB_00031	0	0	0	0	0	0	0	0	0	0	0	0	0	0	0	#DIV/0!	#DIV/0!	0	#DIV/0!	#DIV/0!	#DIV/0!	#DIV/0!	NVIE_023090	conserved protein of unknown function	26.3549	0.0214928	arCOG10546	Uncharacterized protein	Function unknown	POORLY CHARACTERIZED	putative protein	0
JBIDCFAB_00032	0	0	0.362466	0	0	0	0	0	0	0	0	0	0	11.8936	0	#DIV/0!	#DIV/0!	0	#DIV/0!	#DIV/0!	#DIV/0!	#DIV/0!	NVIE_023100	protein of unknown function	116.97	0.0953912	NA	NA	NA	NA	putative protein	24.9365
JBIDCFAB_00033	0	0	0	0	0	0	0	0	0	0	0	0	0	0	0	#DIV/0!	#DIV/0!	0	#DIV/0!	#DIV/0!	#DIV/0!	#DIV/0!	NVIE_023110	protein of unknown function	146.018	0.11908	NA	NA	NA	NA	C2H2-type domain-containing protein	0
JBIDCFAB_00034	0	0	0	0	0	0	0	0	0	0	0	0	0	0	0	#DIV/0!	#DIV/0!	0	#DIV/0!	#DIV/0!	#DIV/0!	#DIV/0!	NVIE_023130	conserved protein of unknown function	188.706	0.153893	arCOG14179	Uncharacterized protein	Function unknown	POORLY CHARACTERIZED	putative protein	0
JBIDCFAB_00035	0	0	0	0	0	0	0	0	0	1.60032	0	0	0	0	0	#DIV/0!	#DIV/0!	0	#DIV/0!	#DIV/0!	#DIV/0!	#DIV/0!	NVIE_020360	conserved protein of unknown function	88.647	0.072293	NA	NA	NA	NA	bPH_3 domain-containing protein	0
JBIDCFAB_00036	0	0	0	0	0	0.926786	0	0	0	0	0	0	0	0	0	#DIV/0!	#DIV/0!	0	#DIV/0!	#DIV/0!	#DIV/0!	#DIV/0!	NVIE_029890	hypothetical protein	127.116	0.103665	arCOG06880	DnaJ type Zn finger domain	Posttranslational modification, protein turnover, chaperones	CELLULAR PROCESSES AND SIGNALING	putative protein	0
JBIDCFAB_00037	0	0	0	0	1.14419	0	0	0	0	0	0	0	0	0	0	#DIV/0!	#DIV/0!	0	#DIV/0!	#DIV/0!	#DIV/0!	#DIV/0!					hypothetical	NA	NA	NA	putative protein
JBIDCFAB_00038	0	0	0	0	0	0	0	0	0	0	0	0	0	0	0	#DIV/0!	#DIV/0!	0	#DIV/0!	#DIV/0!	#DIV/0!	#DIV/0!					hypothetical	NA	NA	NA	putative protein
JBIDCFAB_00039	0	0	0	0	0	0	0	0	0	0	0	0	0	0	0	#DIV/0!	#DIV/0!	0	#DIV/0!	#DIV/0!	#DIV/0!	#DIV/0!					NA	NA	NA	NA	putative protein
JBIDCFAB_00040	0	0	0	0	0	0	0	0	0	0	0	0	0	0	0	#DIV/0!	#DIV/0!	0	#DIV/0!	#DIV/0!	#DIV/0!	#DIV/0!	NVIE_009920	putative transcriptional regulator, TrmB	68.1197	0.0555527	arCOG02037	Sugar-specific transcriptional regulator TrmB	Transcription	INFORMATION STORAGE AND PROCESSING	Transcriptional regulator, TrmB-like protein	0
JBIDCFAB_00041	0	0	0	0	0	0	0	0	0	0	0	0	0	0	0	#DIV/0!	#DIV/0!	0	#DIV/0!	#DIV/0!	#DIV/0!	#DIV/0!	NVIE_005580	putative CheY-like signal transduction response regulator, receiver domain	131.599	0.107321	arCOG02391	Rec domain	Signal transduction mechanisms	CELLULAR PROCESSES AND SIGNALING	Putative response regulator receiver protein	0
JBIDCFAB_00042	0.135684	0	0.841279	0.884588	0.200587	0.148743	0	0	0	0.486022	0	0.920165	0	27.6049	24.8444	#DIV/0!	#DIV/0!	0	#DIV/0!	#DIV/0!	#DIV/0!	#DIV/0!					NA	NA	NA	NA	hypothetical protein
JBIDCFAB_00043	0	0	0	0	0.688454	0	0	0	0	0	0	0	0	0	0	#DIV/0!	#DIV/0!	0	#DIV/0!	#DIV/0!	#DIV/0!	#DIV/0!	NVIE_013220	protein of unknown function	62.6829	0.0511189	hypothetical	NA	NA	NA	putative protein	0
JBIDCFAB_00044	0	0	0.367681	0	0	0	0	0	0	0	0	0	0	12.0647	0	#DIV/0!	#DIV/0!	0	#DIV/0!	#DIV/0!	#DIV/0!	#DIV/0!					arCOG04715	Uncharacterized secereted protein, contains kinase-interacting SIMPL domain	Function unknown	POORLY CHARACTERIZED	putative protein
JBIDCFAB_00045	0	0	0	0	0.157437	0.116746	0	0	0	0	0	0	0	0	0	#DIV/0!	#DIV/0!	0	#DIV/0!	#DIV/0!	#DIV/0!	#DIV/0!	NVIE_023300	GMP synthase	592.224	0.482968	arCOG00085	GMP synthase, PP-ATPase domain/subunit	Nucleotide transport and metabolism	METABOLISM	GMP synthase [glutamine-hydrolyzing]	0
JBIDCFAB_00046	0	0	0	0	0	0	0	0	0	0	0	0	0	0	0	#DIV/0!	#DIV/0!	0	#DIV/0!	#DIV/0!	#DIV/0!	#DIV/0!	NVIE_023310	hypothetical protein	1082.39	0.882703	arCOG05463	Uncharacterized protein	Function unknown	POORLY CHARACTERIZED	putative protein	0
JBIDCFAB_00047	0	0	0	0	0	0	0	0	0	0	0	0	0	0	0	#DIV/0!	#DIV/0!	0	#DIV/0!	#DIV/0!	#DIV/0!	#DIV/0!	NVIE_2386	exported protein of unknown function	349.706	0.285191	NA	NA	NA	NA	putative protein	0
JBIDCFAB_00048	0	0	0	0	0	0	1.06393	0	0	0	0	0	0	0	0	#DIV/0!	#DIV/0!	14.2119	#DIV/0!	#DIV/0!	#DIV/0!	#DIV/0!	NVIE_023320	hypothetical protein	639.145	0.521233	arCOG04303	7,8-Dihydro-6-hydroxymethylpterin-pyrophosphokinase, HPPK, Rossmann fold enzyme	Coenzyme transport and metabolism	METABOLISM	6-hydroxymethyl-7,8-dihydropterin pyrophosphokinase	5.45317
JBIDCFAB_00049	0	0	0	0	0	0	0	0	0	0	0	0	0	0	0	#DIV/0!	#DIV/0!	0	#DIV/0!	#DIV/0!	#DIV/0!	#DIV/0!	NVIE_023390	valine--tRNA ligase	195.361	0.15932	arCOG00808	Valyl-tRNA synthetase	Translation, ribosomal structure and biogenesis	INFORMATION STORAGE AND PROCESSING	Valyl-tRNA synthetase	0
JBIDCFAB_00050	0	0	0	0.11812	0	0	0	0	0	0	0	0	0	0	3.31751	#DIV/0!	#DIV/0!	0	#DIV/0!	#DIV/0!	#DIV/0!	#DIV/0!	NVIE_023400	putative alcohol dehydrogenase protein	179.769	0.146604	arCOG01458	NADPH:quinone reductase or related Zn-dependent oxidoreductase	Energy production and conversion	METABOLISM	Putative alcohol dehydrogenase protein	4.5258
JBIDCFAB_00051	0	0	0	0	0	0	0	0	0	0	0	0	0	0	0	#DIV/0!	#DIV/0!	0	#DIV/0!	#DIV/0!	#DIV/0!	#DIV/0!	NVIE_023410	conserved protein of unknown function	145.009	0.118257	arCOG08684	Roadblock/LC7 domain superfamily protein	General function prediction only	POORLY CHARACTERIZED	putative protein	0
JBIDCFAB_00052	0	0	0	0.141158	0	0	0	0	0	0	0	0	0	0	3.96454	#DIV/0!	#DIV/0!	0	#DIV/0!	#DIV/0!	#DIV/0!	#DIV/0!	NVIE_023420	putative dihydropteroate synthase	186.108	0.151774	arCOG02817	Folylpolyglutamate synthase and Dihydropteroate synthase	Coenzyme transport and metabolism	METABOLISM	Dihydropteroate synthase	5.22425
JBIDCFAB_00053	0	0	0.0712799	0.166554	0	0	0	0	0	0	0	0	0	2.33891	4.67782	#DIV/0!	#DIV/0!	0	#DIV/0!	#DIV/0!	#DIV/0!	#DIV/0!	NVIE_023430	inosine-5'-monophosphate dehydrogenase	910.175	0.742262	arCOG00612	IMP dehydrogenase/GMP reductase	Nucleotide transport and metabolism	METABOLISM	Inosine-5'-monophosphate dehydrogenase	1.89064
JBIDCFAB_00054	0	0.327506	0	0	0	0	0	0	0	0	0	0	1.07191	0	0	#DIV/0!	#DIV/0!	0	#DIV/0!	#DIV/0!	#DIV/0!	#DIV/0!	NVIE_023440	hypothetical protein	263.197	0.214641	arCOG08827	Uncharacterized membrane protein	Function unknown	POORLY CHARACTERIZED	putative protein	0.99879
JBIDCFAB_00055	0	0	0	0	0	0	0	0	0	0	0	0	0	0	0	#DIV/0!	#DIV/0!	0	#DIV/0!	#DIV/0!	#DIV/0!	#DIV/0!	NVIE_023460	putative prephenate dehydratase	154.343	0.125869	arCOG00255	Prephenate dehydratase	Amino acid transport and metabolism	METABOLISM	Prephenate dehydratase	0
JBIDCFAB_00056	0	0	0	0	0	0.621042	0	0	0	0	0	0	0	0	0	#DIV/0!	#DIV/0!	0	#DIV/0!	#DIV/0!	#DIV/0!	#DIV/0!	NVIE_2401	putative RNA-binding protein	436.549	0.356013	arCOG00676	Exosome complex RNA-binding protein Csl4, contains S1 and Zn-ribbon domains	Translation, ribosomal structure and biogenesis	INFORMATION STORAGE AND PROCESSING	Exosome complex component Csl4	0
JBIDCFAB_00057	0.0760057	0.472461	0.141377	0.385401	0.337086	0	0.115762	0.0714401	0	0	0	0.515445	1.54633	4.639	10.8243	#DIV/0!	#DIV/0!	1.54633	#DIV/0!	#DIV/0!	#DIV/0!	#DIV/0!	NVIE_023470	AAA family ATPase, CDC48 subfamily protein	1584.71	1.29235	arCOG01308	ATPase of the AAA+ class , CDC48 family	Posttranslational modification, protein turnover, chaperones	CELLULAR PROCESSES AND SIGNALING	AAA family ATPase, CDC48 subfamily protein (VCP, CDC48)	2.95143
JBIDCFAB_00058	0	0.326775	0.152106	0.0888537	0.181334	0.4034	0.373642	0.115293	0	0	0	0	1.06952	4.99107	2.49554	#DIV/0!	#DIV/0!	4.99107	#DIV/0!	#DIV/0!	#DIV/0!	#DIV/0!	NVIE_023490	diaminopimelate decarboxylase LysA	3743.05	3.05252	arCOG02268	Diaminopimelate decarboxylase	Amino acid transport and metabolism	METABOLISM	Diaminopimelate decarboxylase LysA	0.887608
JBIDCFAB_00059	0	0	0	0	0	0	0	0	0	0	0	0	0	0	0	#DIV/0!	#DIV/0!	0	#DIV/0!	#DIV/0!	#DIV/0!	#DIV/0!	NVIE_023500	acylphosphatase	259.574	0.211686	arCOG01674	Acylphosphatase	Energy production and conversion	METABOLISM	Acylphosphatase	0
JBIDCFAB_00060	0	0	0	0	0	0	0	0	0	0	0	0	0	0	0	#DIV/0!	#DIV/0!	0	#DIV/0!	#DIV/0!	#DIV/0!	#DIV/0!	NVIE_023510	hypothetical protein	123.64	0.10083	arCOG10515	Uncharacterized protein	Function unknown	POORLY CHARACTERIZED	hypothetical protein	0
JBIDCFAB_00061	0	0	0	0	0	0	0	0	0	0	0	0	0	0	0	#DIV/0!	#DIV/0!	0	#DIV/0!	#DIV/0!	#DIV/0!	#DIV/0!	NVIE_023120	putative Pyridoxamine 5'-phosphate oxidase	256	0.208772	arCOG00516	Nitroimidazol reductase NimA or a related FMN-containing flavoprotein, pyridoxamine 5'-phosphate oxidase superfamily	Defense mechanisms	CELLULAR PROCESSES AND SIGNALING	PPOX class F420-dependent oxidoreductase	0
JBIDCFAB_00062	0	0	0	0	0	0	0	0	0	0	0	0	0	0	0	#DIV/0!	#DIV/0!	0	#DIV/0!	#DIV/0!	#DIV/0!	#DIV/0!	NVIE_023520	imidazole glycerol phosphate synthase subunit hisF	142.025	0.115824	arCOG00617	Imidazoleglycerol-phosphate synthase	Amino acid transport and metabolism	METABOLISM	Multifunctional fusion protein	0
JBIDCFAB_00063	0	0	0	0	0	0	0	0	0	0	0	0	0	0	0	#DIV/0!	#DIV/0!	0	#DIV/0!	#DIV/0!	#DIV/0!	#DIV/0!	NVIE_2407	1-(5-phosphoribosyl)-5-[(5- phosphoribosylamino)methylideneamino] imidazole-4-carboxamide isomerase	187.403	0.15283	arCOG00618	Phosphoribosylformimino-5-aminoimidazole carboxamide ribonucleotide (ProFAR) isomerase	Amino acid transport and metabolism	METABOLISM	1-(5-phosphoribosyl)-5-[(5-phosphoribosylamino)methylideneamino] imidazole-4-carboxamide isomerase	0
JBIDCFAB_00064	0	0	0	0	0	0	0	0	0	0	0	0	0	0	0	#DIV/0!	#DIV/0!	0	#DIV/0!	#DIV/0!	#DIV/0!	#DIV/0!	NVIE_023530	imidazole glycerol phosphate synthase subunit hisH	286.026	0.233258	arCOG00089	Glutamine amidotransferase	Amino acid transport and metabolism	METABOLISM	Imidazole glycerol phosphate synthase subunit HisH	0
JBIDCFAB_00065	0	0.492914	0	0	0	0	0	0	0	0	0	0	1.61328	0	0	#DIV/0!	#DIV/0!	0	#DIV/0!	#DIV/0!	#DIV/0!	#DIV/0!	NVIE_023540	imidazoleglycerol-phosphate dehydratase	1428.22	1.16473	arCOG04398	Imidazoleglycerol-phosphate dehydratase	Amino acid transport and metabolism	METABOLISM	putative protein	0.277021
JBIDCFAB_00066	0	0	0	0	0	0	0	0	0	0	0	0	0	0	0	#DIV/0!	#DIV/0!	0	#DIV/0!	#DIV/0!	#DIV/0!	#DIV/0!	NVIE_023550	putative haloacid dehalogenase domain protein hydrolase	93.7015	0.076415	arCOG04692	HAD superfamily hydrolase	General function prediction only	POORLY CHARACTERIZED	Putative haloacid dehalogenase domain protein hydrolase	0
JBIDCFAB_00067	0	0	0	0	0	0	0	0	0	0	0	0	0	0	0	#DIV/0!	#DIV/0!	0	#DIV/0!	#DIV/0!	#DIV/0!	#DIV/0!	NVIE_023560	histidinol-phosphate aminotransferase	210.839	0.171943	arCOG04273	Histidinol-phosphate/aromatic aminotransferase or cobyric acid decarboxylase	Amino acid transport and metabolism	METABOLISM	Histidinol-phosphate aminotransferase	0
JBIDCFAB_00068	0	0	0	0	0	0	0	0	0	0	0	0	0	0	0	#DIV/0!	#DIV/0!	0	#DIV/0!	#DIV/0!	#DIV/0!	#DIV/0!	NVIE_023570	histidinol dehydrogenase	200.854	0.163799	arCOG04352	Histidinol dehydrogenase	Amino acid transport and metabolism	METABOLISM	Histidinol dehydrogenase	0
JBIDCFAB_00069	0	0	0	0.122106	0	0	0	0	0	0	0	0	0	0	3.42945	#DIV/0!	#DIV/0!	0	#DIV/0!	#DIV/0!	#DIV/0!	#DIV/0!	NVIE_023580	ATP phosphoribosyltransferase	427.565	0.348686	arCOG02208	ATP phosphoribosyltransferase	Amino acid transport and metabolism	METABOLISM	ATP phosphoribosyltransferase	1.96707
JBIDCFAB_00070	0	0	0.082299	0	0	0	0	0	0	0	0	0	0	2.70048	0	#DIV/0!	#DIV/0!	0	#DIV/0!	#DIV/0!	#DIV/0!	#DIV/0!	NVIE_023590	3-hydroxy-3-methylglutaryl-coenzyme A reductase	168.897	0.137738	arCOG04260	Hydroxymethylglutaryl-CoA reductase	Lipid transport and metabolism	METABOLISM	3-hydroxy-3-methylglutaryl coenzyme A reductase	3.92118
JBIDCFAB_00071	0.148519	0.131888	0	0	0	0	0	0	0	0	0	1.00721	0.43166	0	0	#DIV/0!	#DIV/0!	0	#DIV/0!	#DIV/0!	#DIV/0!	#DIV/0!	NVIE_023630	putative PQQ dependent glucose 1-dehydrogenase	1038.29	0.846745	arCOG02796	Glucose/sorbosone dehydrogenase	Carbohydrate transport and metabolism	METABOLISM	hypothetical protein	0.339858
JBIDCFAB_00072	0.150142	0	0	0.217522	0	0	0	0	0	0	0	1.01821	0	0	6.10929	#DIV/0!	#DIV/0!	0	#DIV/0!	#DIV/0!	#DIV/0!	#DIV/0!	NVIE_023640	putative inosine-5'-monophosphate dehydrogenase	652.575	0.532185	arCOG00601	Protein containing two CBS domains (some fused to C-terminal double-stranded RNA-binding domain of RaiA family)	General function prediction only	POORLY CHARACTERIZED	hypothetical protein	2.67858
JBIDCFAB_00073	0	0	0	0	0	0	0	0	0	0	0	0	0	0	0	#DIV/0!	#DIV/0!	0	#DIV/0!	#DIV/0!	#DIV/0!	#DIV/0!					NA	NA	NA	NA	putative protein
JBIDCFAB_00074	0	0	0	0	0	0	0	0	0	0	0	0	0	0	0	#DIV/0!	#DIV/0!	0	#DIV/0!	#DIV/0!	#DIV/0!	#DIV/0!	NVIE_024130	protein of unknown function	19.8353	0.016176	NA	NA	NA	NA	putative protein	0
JBIDCFAB_00075	0	0	0	0	0	0	0	0	0	0	0	0	0	0	0	#DIV/0!	#DIV/0!	0	#DIV/0!	#DIV/0!	#DIV/0!	#DIV/0!	NVIE_024140	phosphosulfolactate synthase	37.2715	0.0303955	arCOG00394	Transcriptional regulator containing HTH domain, ArsR family	Transcription	INFORMATION STORAGE AND PROCESSING	Phosphosulfolactate synthase	0
JBIDCFAB_00076	0	0	0	0	0	0	0	0	0	0	0	0	0	0	0	#DIV/0!	#DIV/0!	0	#DIV/0!	#DIV/0!	#DIV/0!	#DIV/0!	NVIE_024150	ABC uptake transporter, substrate-binding protein	21.5557	0.017579	arCOG01803	ABC-type nitrate/sulfonate/bicarbonate transport system, periplasmic component	Inorganic ion transport and metabolism	METABOLISM	ABC uptake transporter, substrate-binding protein	0
JBIDCFAB_00077	0	0	0	0	0	0	0	0	0	0	0	0	0	0	0	#DIV/0!	#DIV/0!	0	#DIV/0!	#DIV/0!	#DIV/0!	#DIV/0!	NVIE_024160	ABC uptake transporter, ATP-binding protein	17.1484	0.0139848	arCOG00193	ABC-type nitrate/sulfonate/bicarbonate transport system, ATPase component	Inorganic ion transport and metabolism	METABOLISM	Aliphatic sulfonates import ATP-binding protein SsuB	0
JBIDCFAB_00078	0	0	0	0	0	0	0	0	0	0	0	0	0	0	0	#DIV/0!	#DIV/0!	0	#DIV/0!	#DIV/0!	#DIV/0!	#DIV/0!	NVIE_024170	ABC uptake transporter, permease protein	13.8326	0.0112807	arCOG00169	ABC-type nitrate/sulfonate/bicarbonate transport system, permease component	Inorganic ion transport and metabolism	METABOLISM	ABC transporter permease subunit	0
JBIDCFAB_00079	0.123766	0.109906	0.153477	0.179308	0	0	0	0	0	0	0	0.839339	0.359717	5.03604	5.03604	#DIV/0!	#DIV/0!	0	#DIV/0!	#DIV/0!	#DIV/0!	#DIV/0!					NA	NA	NA	NA	hypothetical protein
JBIDCFAB_00080	0	0	0	0	0	0	0	0	0	0	0	0	0	0	0	#DIV/0!	#DIV/0!	0	#DIV/0!	#DIV/0!	#DIV/0!	#DIV/0!	NVIE_023780	hypothetical protein	625.992	0.510506	hypothetical	NA	NA	NA	putative protein	0
JBIDCFAB_00081	0	0.265209	0	0	0	0	0	0	0	0	0	0	0.868012	0	0	#DIV/0!	#DIV/0!	0	#DIV/0!	#DIV/0!	#DIV/0!	#DIV/0!	NVIE_023790	hypothetical protein	433.534	0.353553	hypothetical	NA	NA	NA	putative protein	0.491022
JBIDCFAB_00082	0	0	0	0	0	0	0	0	0	0	0	0	0	0	0	#DIV/0!	#DIV/0!	0	#DIV/0!	#DIV/0!	#DIV/0!	#DIV/0!	NVIE_023800	hypothetical protein	118.603	0.0967228	hypothetical	NA	NA	NA	putative protein	0
JBIDCFAB_00083	0.306995	1.90832	0.190345	0.222382	0.453841	1.34617	0	0	0	0.54983	0	2.08194	6.24581	6.24581	6.24581	#DIV/0!	#DIV/0!	0	#DIV/0!	#DIV/0!	#DIV/0!	#DIV/0!	NVIE_023810	putative 4Fe-4S ferredoxin iron-sulfur binding domain protein	6165.49	5.02805	arCOG04548	Ferredoxin	Energy production and conversion	METABOLISM	4Fe-4S dicluster domain	0.828128
JBIDCFAB_00084	0	0	0	0	0	0	0	0	0	0	0	0	0	0	0	#DIV/0!	#DIV/0!	0	#DIV/0!	#DIV/0!	#DIV/0!	#DIV/0!	NVIE_023830	putative arsenical pump-driving ATPase ArsA	243.875	0.198884	arCOG01833	Molecular chaperone (HSP20 family)	Posttranslational modification, protein turnover, chaperones	CELLULAR PROCESSES AND SIGNALING	Putative arsenical pump-driving ATPase ArsA	0
JBIDCFAB_00085	0	0.119312	0	0	0	0	0	0	0	0	0	0	0.390499	0	0	#DIV/0!	#DIV/0!	0	#DIV/0!	#DIV/0!	#DIV/0!	#DIV/0!	NVIE_023840	ammonium transporter	233.941	0.190782	arCOG04397	Ammonia permease	Inorganic ion transport and metabolism	METABOLISM	Ammonium transporter	0.409366
JBIDCFAB_00086	0	0	0	0	0	0	0	0	0	0	0	0	0	0	0	#DIV/0!	#DIV/0!	0	#DIV/0!	#DIV/0!	#DIV/0!	#DIV/0!	NVIE_023850	putative PLP-dependent glutamine-scyllo-inositol transaminase	170.072	0.138696	arCOG00118	Predicted pyridoxal phosphate-dependent enzyme apparently involved in regulation of cell wall biogenesis	Cell wall/membrane/envelope biogenesis	CELLULAR PROCESSES AND SIGNALING	DegT/DnrJ/EryC1/StrS family aminotransferase	0
JBIDCFAB_00087	0.19214	0	0	0.139183	0	0	0	0	0	0	0	1.30303	0	0	3.90909	#DIV/0!	#DIV/0!	0	#DIV/0!	#DIV/0!	#DIV/0!	#DIV/0!	NVIE_023860	putative putative UDP-glucose/GDP-mannose dehydrogenase	30.4844	0.0248605	arCOG00252	UDP-N-acetyl-D-mannosaminuronate dehydrogenase	Cell wall/membrane/envelope biogenesis	CELLULAR PROCESSES AND SIGNALING	UDPG_MGDP_dh domain-containing protein	41.9309
JBIDCFAB_00088	0.223382	0.198368	0	0	0	0	0	0	0	0	0	1.51491	0.649245	0	0	#DIV/0!	#DIV/0!	0	#DIV/0!	#DIV/0!	#DIV/0!	#DIV/0!	NVIE_023870	putative exported polysaccharide deacetylase family protein	12.3805	0.0100965	arCOG02876	Peptidoglycan/xylan/chitin deacetylase, PgdA/CDA1 family	Carbohydrate transport and metabolism	METABOLISM	Putative xylanase/chitin deacetylase	42.8693
JBIDCFAB_00089	0	0	0	0	0	0	0	0	0	0	0	0	0	0	0	#DIV/0!	#DIV/0!	0	#DIV/0!	#DIV/0!	#DIV/0!	#DIV/0!	NVIE_023880	putative glycosyl transferase family 2	5.61778	0.00458139	arCOG01389	Glycosyl transferase family 2	Cell wall/membrane/envelope biogenesis	CELLULAR PROCESSES AND SIGNALING	Glycosyl transferase	0
JBIDCFAB_00090	0	0	0	0	0	0	0	0	0	0	0	0	0	0	0	#DIV/0!	#DIV/0!	0	#DIV/0!	#DIV/0!	#DIV/0!	#DIV/0!	NVIE_023890	protein of unknown function	11.5514	0.00942037	NA	NA	NA	NA	hypothetical protein	0
JBIDCFAB_00091	0	0	0	0	0	0	0	0	0	0	0	0	0	0	0	#DIV/0!	#DIV/0!	0	#DIV/0!	#DIV/0!	#DIV/0!	#DIV/0!					hypothetical	NA	NA	NA	hypothetical protein
JBIDCFAB_00092	0	0	0	0.276434	0	0	0	0	0	0	0	0	0	0	7.76389	#DIV/0!	#DIV/0!	0	#DIV/0!	#DIV/0!	#DIV/0!	#DIV/0!	NVIE_023960	translation initiation factor 2, subunit beta	1200.98	0.97942	arCOG01640	Translation initiation factor 2, beta subunit (eIF-2beta)/eIF-5 N-terminal domain	Translation, ribosomal structure and biogenesis	INFORMATION STORAGE AND PROCESSING	Translation initiation factor IF-2 subunit beta	1.5854
JBIDCFAB_00093	0	0	0	0	0	0	0	0	0	0	0	0	0	0	0	#DIV/0!	#DIV/0!	0	#DIV/0!	#DIV/0!	#DIV/0!	#DIV/0!	NVIE_023970	conserved protein of unknown function	315.173	0.257028	hypothetical	NA	NA	NA	putative protein	0
JBIDCFAB_00094	0	0	0	0	0	0	0	0	0	0	0	0	0	0	0	#DIV/0!	#DIV/0!	0	#DIV/0!	#DIV/0!	#DIV/0!	#DIV/0!	NVIE_023980	conserved protein of unknown function	120.259	0.098073	hypothetical	NA	NA	NA	putative protein	0
JBIDCFAB_00095	0	0	0.48674	0	1.16054	0	0	0	0	0	0	0	0	15.9714	0	#DIV/0!	#DIV/0!	0	#DIV/0!	#DIV/0!	#DIV/0!	#DIV/0!	NVIE_023990	hypothetical protein	6793.79	5.54044	hypothetical	NA	NA	NA	putative protein	0.57654
JBIDCFAB_00096	0	0	0	0	0	0	0	0	0	0	0	0	0	0	0	#DIV/0!	#DIV/0!	0	#DIV/0!	#DIV/0!	#DIV/0!	#DIV/0!	NVIE_024000	putative thioredoxin (modular protein)	401.707	0.327598	arCOG01972	Thiol-disulfide isomerase or thioredoxin	Posttranslational modification, protein turnover, chaperones	CELLULAR PROCESSES AND SIGNALING	Putative thioredoxin (Modular protein)	0
JBIDCFAB_00097	0	0	0	0	0	0	0	0.282247	0	0	0	0	0	0	0	#DIV/0!	#DIV/0!	0	#DIV/0!	#DIV/0!	#DIV/0!	#DIV/0!	NVIE_2456	molecular chaperone GrpE	652.575	0.532185	arCOG04772	Molecular chaperone GrpE (heat shock protein)	Posttranslational modification, protein turnover, chaperones	CELLULAR PROCESSES AND SIGNALING	Protein GrpE	0
JBIDCFAB_00098	0	0	0.0564102	0	0	0	0	0	0	0	0	0	0	1.85099	0	#DIV/0!	#DIV/0!	0	#DIV/0!	#DIV/0!	#DIV/0!	#DIV/0!	NVIE_024010	chaperone protein dnaK	1278.29	1.04247	arCOG03060	Chaperone DnaK (HSP70)	Posttranslational modification, protein turnover, chaperones	CELLULAR PROCESSES AND SIGNALING	Chaperone protein DnaK	0.355118
JBIDCFAB_00099	0	0	0	0	0	0	0	0	0	0	0	0	0	0	0	#DIV/0!	#DIV/0!	0	#DIV/0!	#DIV/0!	#DIV/0!	#DIV/0!	NVIE_024020	chaperone protein DnaJ	433.534	0.353553	arCOG02846	DnaJ-class molecular chaperone	Posttranslational modification, protein turnover, chaperones	CELLULAR PROCESSES AND SIGNALING	Molecular chaperone DnaJ	0
JBIDCFAB_00100	0.566516	0.251538	0	0.205188	0	0.621042	0.862843	0	0	0	0.576278	3.84192	0.82327	0	5.76289	#DIV/0!	#DIV/0!	11.5258	#DIV/0!	#DIV/0!	#DIV/0!	#DIV/0!	NVIE_024030	heat shock protein Hsp20	1722.16	1.40444	arCOG01833	Molecular chaperone (HSP20 family)	Posttranslational modification, protein turnover, chaperones	CELLULAR PROCESSES AND SIGNALING	Hsp20/alpha crystallin family protein	3.12634
JBIDCFAB_00101	0	0	0.396184	0.694299	0	0	1.45981	0	0	0	0	0	0	13	19.5	#DIV/0!	#DIV/0!	19.5	#DIV/0!	#DIV/0!	#DIV/0!	#DIV/0!					NA	NA	NA	NA	hypothetical protein
JBIDCFAB_00102	0.224294	0	0	0	0	0	0	0	0	0	0	1.52109	0	0	0	#DIV/0!	#DIV/0!	0	#DIV/0!	#DIV/0!	#DIV/0!	#DIV/0!					NA	NA	NA	NA	putative protein
JBIDCFAB_00103	0	0	0	0	0	0	0	0	0	0	0	0	0	0	0	#DIV/0!	#DIV/0!	0	#DIV/0!	#DIV/0!	#DIV/0!	#DIV/0!					arCOG02611	Transcriptional regulator, implicated in bacteriocin system regulation, contains HTH domain	Transcription	INFORMATION STORAGE AND PROCESSING	HTH arsR-type domain-containing protein
JBIDCFAB_00104	0	0	0	0	0	0	0	0	0	0	0	0	0	0	0	#DIV/0!	#DIV/0!	0	#DIV/0!	#DIV/0!	#DIV/0!	#DIV/0!					NA	NA	NA	NA	putative protein
JBIDCFAB_00105	0	0	0	0	0	0	0	0	0	0	0	0	0	0	0	#DIV/0!	#DIV/0!	0	#DIV/0!	#DIV/0!	#DIV/0!	#DIV/0!					arCOG03009	Metal-dependent hydrolase of the beta-lactamase superfamily II	General function prediction only	POORLY CHARACTERIZED	Putative metallo-beta-lactamase family protein
JBIDCFAB_00106	0	0.0647194	0	0	0	0	0	0	0	0	0	0	0.211823	0	0	#DIV/0!	#DIV/0!	0	#DIV/0!	#DIV/0!	#DIV/0!	#DIV/0!					arCOG02510	Secreted protein, with PKD repeat domain	Function unknown	POORLY CHARACTERIZED	Serine/threonine-protein kinase PknD
JBIDCFAB_00107	0	0	0	0	0	0	0	0	0	0	0	0	0	0	0	#DIV/0!	#DIV/0!	0	#DIV/0!	#DIV/0!	#DIV/0!	#DIV/0!	NVIE_022220	putative transcriptional regulator, HxlR family	205.074	0.167241	NA	NA	NA	NA	hypothetical protein	0
JBIDCFAB_00108	0	0	0	0	0	0	0	0	0	0	0	0	0	0	0	#DIV/0!	#DIV/0!	0	#DIV/0!	#DIV/0!	#DIV/0!	#DIV/0!	NVIE_023690	hypothetical protein	30.0647	0.0245183	hypothetical	NA	NA	NA	putative protein	0
JBIDCFAB_00109	0	0	0	0	0	0	0	0.419928	0	0	0	0	0	0	0	#DIV/0!	#DIV/0!	0	#DIV/0!	#DIV/0!	#DIV/0!	#DIV/0!	NVIE_008820	protein of unknown function	3.605	0.00293994	NA	NA	NA	NA	putative protein	0
JBIDCFAB_00110	0	0	0	0	0	0	0	0	0	0	0	0	0	0	0	#DIV/0!	#DIV/0!	0	#DIV/0!	#DIV/0!	#DIV/0!	#DIV/0!	NVIE_008810	hypothetical protein	57.68	0.047039	arCOG01055	Transcriptional regulator, contains HTH domain	Transcription	INFORMATION STORAGE AND PROCESSING	HTH_45 domain-containing protein	0
JBIDCFAB_00111	0	0	0	0	0	0	0	0	0	0	0	0	0	0	0	#DIV/0!	#DIV/0!	0	#DIV/0!	#DIV/0!	#DIV/0!	#DIV/0!	NVIE_027010	protein of unknown function	192.672	0.157127	hypothetical	NA	NA	NA	putative protein	0
JBIDCFAB_00112	0	0	0.125264	0.146347	0	0.221475	0	0	0	0	0	0	0	4.11029	4.11029	#DIV/0!	#DIV/0!	0	#DIV/0!	#DIV/0!	#DIV/0!	#DIV/0!					arCOG02926	Plastocyanin/azurin/halocyanin family protein	Energy production and conversion	METABOLISM	Copper-bind domain-containing protein
JBIDCFAB_00113	0	0	0	0	0	0	0	0	0	0	0	0	0	0	0	#DIV/0!	#DIV/0!	0	#DIV/0!	#DIV/0!	#DIV/0!	#DIV/0!	NVIE_024200	hypothetical protein	144.007	0.11744	arCOG01084	Predicted pyrophosphatase	General function prediction only	POORLY CHARACTERIZED	putative protein	0
JBIDCFAB_00114	0	0	0	0	0	0	0	0	0	0	0	0	0	0	0	#DIV/0!	#DIV/0!	0	#DIV/0!	#DIV/0!	#DIV/0!	#DIV/0!	NVIE_024210	conserved protein of unknown function	207.937	0.169576	NA	NA	NA	NA	putative protein	0
JBIDCFAB_00115	0	0	0	0	0	0	0	0	0	0	0	0	0	0	0	#DIV/0!	#DIV/0!	0	#DIV/0!	#DIV/0!	#DIV/0!	#DIV/0!	NVIE_024220	hypothetical protein	151.167	0.123279	arCOG08788	Uncharacterized protein	Function unknown	POORLY CHARACTERIZED	putative protein	0
JBIDCFAB_00116	0	0	0	0	0	0	0	0	0	0	0	0	0	0	0	#DIV/0!	#DIV/0!	0	#DIV/0!	#DIV/0!	#DIV/0!	#DIV/0!					NA	NA	NA	NA	putative protein
JBIDCFAB_00117	0	0	0	0	0	0	0	0	0	0	0	0	0	0	0	#DIV/0!	#DIV/0!	0	#DIV/0!	#DIV/0!	#DIV/0!	#DIV/0!	NVIE_024230	pfkB family carbohydrate kinase	187.403	0.15283	arCOG00014	Sugar kinase, ribokinase family	Carbohydrate transport and metabolism	METABOLISM	PfkB family carbohydrate kinase	0
JBIDCFAB_00118	0	0	0	0	0	0	0	0	0	0	0	0	0	0	0	#DIV/0!	#DIV/0!	0	#DIV/0!	#DIV/0!	#DIV/0!	#DIV/0!					NA	NA	NA	NA	Methyltransf_11 domain-containing protein
JBIDCFAB_00119	0.20203	0.089703	0.062632	0.0731736	0.149334	0	0	0	0	0	0	1.3701	0.293592	2.05515	2.05515	#DIV/0!	#DIV/0!	0	#DIV/0!	#DIV/0!	#DIV/0!	#DIV/0!	NVIE_024240	archaeal thermosome	2005.85	1.6358	arCOG01257	Chaperonin GroEL, HSP60 family	Posttranslational modification, protein turnover, chaperones	CELLULAR PROCESSES AND SIGNALING	Thermosome subunit	0.705951
JBIDCFAB_00120	0	0	0	0	0	0	0	0	0	0	0	0	0	0	0	#DIV/0!	#DIV/0!	0	#DIV/0!	#DIV/0!	#DIV/0!	#DIV/0!	NVIE_024250	putative thioesterase superfamily protein	145.009	0.118257	arCOG04331	Thioesterase-like protein	General function prediction only	POORLY CHARACTERIZED	Fluoroacetyl-CoA thioesterase	0
JBIDCFAB_00121	0	0	0	0	0	0	0	0	0	0	0	0	0	0	0	#DIV/0!	#DIV/0!	0	#DIV/0!	#DIV/0!	#DIV/0!	#DIV/0!	NVIE_024260	zinc finger C2H2 domain-containing protein	455.087	0.371131	arCOG06947	Zn finger protein	Function unknown	POORLY CHARACTERIZED	C2H2-type domain-containing protein	0
JBIDCFAB_00122	0	0	0	0	0	0	0	0	0	0	0	0	0	0	0	#DIV/0!	#DIV/0!	0	#DIV/0!	#DIV/0!	#DIV/0!	#DIV/0!					NA	NA	NA	NA	hypothetical protein
JBIDCFAB_00123	0	0	0	0	0	0	0	0	0	0	0	0	0	0	0	#DIV/0!	#DIV/0!	0	#DIV/0!	#DIV/0!	#DIV/0!	#DIV/0!	NVIE_024270	50S ribosomal protein L44e	2521.38	2.05623	arCOG04109	Ribosomal protein L44E	Translation, ribosomal structure and biogenesis	INFORMATION STORAGE AND PROCESSING	50S ribosomal protein L44e	0
JBIDCFAB_00124	0	0	0	0	0	0	0	0	0	0	0	0	0	0	0	#DIV/0!	#DIV/0!	0	#DIV/0!	#DIV/0!	#DIV/0!	#DIV/0!	NVIE_024280	30S ribosomal protein S27e	670.921	0.547147	arCOG04108	Ribosomal protein S27E	Translation, ribosomal structure and biogenesis	INFORMATION STORAGE AND PROCESSING	30S ribosomal protein S27e	0
JBIDCFAB_00125	0	0	0	0	0	0	0	0	0	0	0	0	0	0	0	#DIV/0!	#DIV/0!	0	#DIV/0!	#DIV/0!	#DIV/0!	#DIV/0!	NVIE_024290	putative nucleotidyltransferase	93.0542	0.0758872	arCOG01871	GTP:adenosylcobinamide-phosphate guanylyltransferase	Coenzyme transport and metabolism	METABOLISM	Putative nucleotidyltransferase	0
JBIDCFAB_00126	0	0.195978	0	0	0	0	0	0	0	0	0	0	0.641423	0	0	#DIV/0!	#DIV/0!	0	#DIV/0!	#DIV/0!	#DIV/0!	#DIV/0!	NVIE_024300	cobalamin-5-phosphate synthase	56.8859	0.0463914	arCOG04338	Cobalamin-5-phosphate synthase	Coenzyme transport and metabolism	METABOLISM	Adenosylcobinamide-GDP ribazoletransferase	2.76527
JBIDCFAB_00127	0	0	0	0	0	0	0	0	0	0	0	0	0	0	0	#DIV/0!	#DIV/0!	0	#DIV/0!	#DIV/0!	#DIV/0!	#DIV/0!	NVIE_024310	cobalamin biosynthesis protein CobD	97.6806	0.07966	arCOG04274	Cobalamin biosynthesis protein CobD/CbiB	Coenzyme transport and metabolism	METABOLISM	putative cobalamin biosynthesis protein CobD	0
JBIDCFAB_00128	0	0	0	0	0	0	0	0	0	0	0	0	0	0	0	#DIV/0!	#DIV/0!	0	#DIV/0!	#DIV/0!	#DIV/0!	#DIV/0!	NVIE_024320	putative cobyric acid synthase	131.599	0.107321	arCOG00105	Cobyric acid synthase	Coenzyme transport and metabolism	METABOLISM	putative cobyric acid synthase	0
JBIDCFAB_00129	0	0	0	0	0	0	0	0	0	0	0	0	0	0	0	#DIV/0!	#DIV/0!	0	#DIV/0!	#DIV/0!	#DIV/0!	#DIV/0!	NVIE_024330	putative aminotransferase class I and II	132.514	0.108067	arCOG04273	Histidinol-phosphate/aromatic aminotransferase or cobyric acid decarboxylase	Amino acid transport and metabolism	METABOLISM	Aminotransferase	0
JBIDCFAB_00130	0	0	0	0	0	0	0	0	0	0	0	0	0	0	0	#DIV/0!	#DIV/0!	0	#DIV/0!	#DIV/0!	#DIV/0!	#DIV/0!					NA	NA	NA	NA	putative protein
JBIDCFAB_00131	0	0	0	0	0	0	0	0	0	0	0	0	0	0	0	#DIV/0!	#DIV/0!	0	#DIV/0!	#DIV/0!	#DIV/0!	#DIV/0!					NA	NA	NA	NA	hypothetical protein
JBIDCFAB_00132	0	0.136309	0	0	0	0	0	0	0	0	0	0	0.446129	0	0	#DIV/0!	#DIV/0!	0	#DIV/0!	#DIV/0!	#DIV/0!	#DIV/0!	NVIE_024340	aspartate-semialdehyde dehydrogenase	1067.48	0.870551	arCOG00494	Aspartate-semialdehyde dehydrogenase	Amino acid transport and metabolism	METABOLISM	Aspartate-semialdehyde dehydrogenase	0.102494
JBIDCFAB_00133	0	0	0	0	0	0	0	0	0	0	0	0	0	0	0	#DIV/0!	#DIV/0!	0	#DIV/0!	#DIV/0!	#DIV/0!	#DIV/0!	NVIE_024360	putative transcriptional regulator, AsnC family	837.532	0.68302	arCOG01580	DNA-binding transcriptional regulator, Lrp family	Transcription	INFORMATION STORAGE AND PROCESSING	HTH asnC-type domain-containing protein	0
JBIDCFAB_00134	0	0	0.113195	0	0	0	0	0	0	0	0	0	0	3.71429	0	#DIV/0!	#DIV/0!	0	#DIV/0!	#DIV/0!	#DIV/0!	#DIV/0!	NVIE_024370	protoheme IX farnesyltransferase	604.668	0.493116	arCOG00479	Polyprenyltransferase (cytochrome oxidase assembly factor)	Posttranslational modification, protein turnover, chaperones	CELLULAR PROCESSES AND SIGNALING	Protoheme IX farnesyltransferase	1.50645
JBIDCFAB_00135	0	0	0	0	0	0	0	0	0	0	0	0	0	0	0	#DIV/0!	#DIV/0!	0	#DIV/0!	#DIV/0!	#DIV/0!	#DIV/0!	NVIE_024380	putative ribosome biogenesis protein	205.074	0.167241	arCOG04122	rRNA pseudouridine-1189 N-methylase Emg1, Nep1/Mra1 family	Translation, ribosomal structure and biogenesis	INFORMATION STORAGE AND PROCESSING	Ribosomal RNA small subunit methyltransferase Nep1	0
JBIDCFAB_00136	0	0	0	0	0	0	0	0	0	0	0	0	0	0	0	#DIV/0!	#DIV/0!	0	#DIV/0!	#DIV/0!	#DIV/0!	#DIV/0!	NVIE_024390	putative ribonuclease P protein component 4	106.891	0.0871715	arCOG04345	RNase P subunit RPR2	Translation, ribosomal structure and biogenesis	INFORMATION STORAGE AND PROCESSING	Ribonuclease P protein component 4	0
JBIDCFAB_00137	0	0	0	0	0	0	0	0	0	0	0	0	0	0	0	#DIV/0!	#DIV/0!	0	#DIV/0!	#DIV/0!	#DIV/0!	#DIV/0!	NVIE_024400	30S ribosomal protein S19e	2385.37	1.94531	arCOG01344	Ribosomal protein S19E (S16A)	Translation, ribosomal structure and biogenesis	INFORMATION STORAGE AND PROCESSING	30S ribosomal protein S19e	0
JBIDCFAB_00138	0	0	0	0	0	0	0	0	0	0	0	0	0	0	0	#DIV/0!	#DIV/0!	0	#DIV/0!	#DIV/0!	#DIV/0!	#DIV/0!	NVIE_024410	hypothetical protein	1978.24	1.61328	arCOG04179	DNA-binding TFAR19-related protein, PDSD5 family	General function prediction only	POORLY CHARACTERIZED	putative protein	0
JBIDCFAB_00139	0	0	0.0703962	0	0	0	0	0	0	0	0	0	0	2.30992	0	#DIV/0!	#DIV/0!	0	#DIV/0!	#DIV/0!	#DIV/0!	#DIV/0!	NVIE_000010	hypothetical protein	608.874	0.496546	arCOG08812	Predicted S-layer protein with Ig-like domain	Cell wall/membrane/envelope biogenesis	CELLULAR PROCESSES AND SIGNALING	putative protein	0.930394
JBIDCFAB_00140	0	0.827092	0	0.224895	0	0	0	0.437722	0	0	0	0	2.70702	0	6.31638	#DIV/0!	#DIV/0!	0	#DIV/0!	#DIV/0!	#DIV/0!	#DIV/0!	NVIE_024420	putative NAD-dependent alcohol dehydrogenase	1562.89	1.27456	arCOG01458	NADPH:quinone reductase or related Zn-dependent oxidoreductase	Energy production and conversion	METABOLISM	Putative NAD-dependent alcohol dehydrogenase	1.41592
JBIDCFAB_00141	0	0	0	0	0.284048	0	0	0	0	0	0	0	0	0	0	#DIV/0!	#DIV/0!	0	#DIV/0!	#DIV/0!	#DIV/0!	#DIV/0!	NVIE_024430	putative citrate/ citryl-CoA lyase	340.144	0.277392	arCOG00760	Beta-methylmalyl-CoA lyase, Citrate lyase beta subunit family	Carbohydrate transport and metabolism	METABOLISM	Putative citrate/ citryl-CoA lyase	0
JBIDCFAB_00142	0	0	0	0	0	0	0	0	0	0	0	0	0	0	0	#DIV/0!	#DIV/0!	0	#DIV/0!	#DIV/0!	#DIV/0!	#DIV/0!	NVIE_022130	exported protein of unknown function	89.8845	0.0733022	NA	NA	NA	NA	putative protein	0
JBIDCFAB_00143	0	0	0	0	0	0	0	0	0	0	0	0	0	0	0	#DIV/0!	#DIV/0!	0	#DIV/0!	#DIV/0!	#DIV/0!	#DIV/0!	NVIE_024440	putative arsenical resistance-3 family protein	48.1679	0.0392817	arCOG02191	Predicted Na+-dependent transporter	General function prediction only	POORLY CHARACTERIZED	Arsenical resistance-3 family protein	0
JBIDCFAB_00144	0	0.0810605	0	0	0	0	0	0	0	0	0	0	0.265306	0	0	#DIV/0!	#DIV/0!	0	#DIV/0!	#DIV/0!	#DIV/0!	#DIV/0!	NVIE_024450	oligoendopeptidase, pepF/M3 family	188.706	0.153893	arCOG04758	Oligoendopeptidase F	Amino acid transport and metabolism	METABOLISM	Oligoendopeptidase, pepF/M3 family	0.344793
JBIDCFAB_00145	0	0	0	0.322755	0.219561	0	0	0	0	0	0	0	0	0	9.06486	#DIV/0!	#DIV/0!	0	#DIV/0!	#DIV/0!	#DIV/0!	#DIV/0!					arCOG03962	Uncharacterized protein with SCP/PR1 domains	Function unknown	POORLY CHARACTERIZED	putative protein with SCP/PR1 domains
JBIDCFAB_00146	0	0	0	0	0	0	0	0	0	0	0	0	0	0	0	#DIV/0!	#DIV/0!	0	#DIV/0!	#DIV/0!	#DIV/0!	#DIV/0!					arCOG04058	Uncharacterized protein YggU, DUF167 family	Function unknown	POORLY CHARACTERIZED	putative protein
JBIDCFAB_00147	0	0	0	0	0	0	0	0	0	0	0	0	0	0	0	#DIV/0!	#DIV/0!	0	#DIV/0!	#DIV/0!	#DIV/0!	#DIV/0!	NVIE_024490	DNA alkylation repair enzyme	74.028	0.060371	NA	NA	NA	NA	putative protein	0
JBIDCFAB_00148	0	0	0	0	0	0	0	0	0	0	0	0	0	0	0	#DIV/0!	#DIV/0!	0	#DIV/0!	#DIV/0!	#DIV/0!	#DIV/0!					NA	NA	NA	NA	putative protein
JBIDCFAB_00149	0	0	0	0	0	0	0	0	0	0	0	0	0	0	0	#DIV/0!	#DIV/0!	0	#DIV/0!	#DIV/0!	#DIV/0!	#DIV/0!	NVIE_024500	conserved protein of unknown function	182.278	0.148651	arCOG08692	Uncharacterized protein	Function unknown	POORLY CHARACTERIZED	putative protein	0
JBIDCFAB_00150	0	0	0.0757151	0	0	0	0	0	0	0	0	0	0	2.48444	0	#DIV/0!	#DIV/0!	0	#DIV/0!	#DIV/0!	#DIV/0!	#DIV/0!	NVIE_024510	putative glycosyl transferase, group 2 family	53.0765	0.0432847	arCOG03664	Glycosyl transferase family 2	Cell wall/membrane/envelope biogenesis	CELLULAR PROCESSES AND SIGNALING	Glyco_trans_2-like domain-containing protein	11.4796
JBIDCFAB_00151	0	0	0	0	0	0	0	0	0	0	0	0	0	0	0	#DIV/0!	#DIV/0!	0	#DIV/0!	#DIV/0!	#DIV/0!	#DIV/0!	NVIE_024520	hypothetical protein	23.9176	0.0195052	hypothetical	NA	NA	NA	putative protein	0
JBIDCFAB_00152	0	0	0.0468019	0	0.11159	0	0	0.283798	0	0	0	0	0	1.53571	0	#DIV/0!	#DIV/0!	0	#DIV/0!	#DIV/0!	#DIV/0!	#DIV/0!					NA	NA	NA	NA	hypothetical protein
JBIDCFAB_00153	0	0	0	0	0	0	0	0	0	0	0	0	0	0	0	#DIV/0!	#DIV/0!	0	#DIV/0!	#DIV/0!	#DIV/0!	#DIV/0!	NVIE_025930	putative 4a-hydroxytetrahydrobiopterin dehydratase	142.025	0.115824	NA	NA	NA	NA	4a-hydroxytetrahydrobiopterin dehydratase	0
JBIDCFAB_00154	0	0	0.466737	2.18118	0	0	0	0	0	0	0	0	0	15.3151	61.2603	#DIV/0!	#DIV/0!	0	#DIV/0!	#DIV/0!	#DIV/0!	#DIV/0!	NVIE_024550	conserved protein of unknown function	294.067	0.239816	arCOG04561	Flavin-binding protein dodecin	General function prediction only	POORLY CHARACTERIZED	putative protein	63.8617
JBIDCFAB_00155	0	0	0	0.205188	0	0	0.862843	0	0	0	0	0	0	0	5.76289	#DIV/0!	#DIV/0!	11.5258	#DIV/0!	#DIV/0!	#DIV/0!	#DIV/0!					arCOG04624	Multimeric flavodoxin WrbA	General function prediction only	POORLY CHARACTERIZED	FMN-dependent NADPH-azoreductase
JBIDCFAB_00156	0	0	0	0	0	0	0	0	0	0	0	0	0	0	0	#DIV/0!	#DIV/0!	0	#DIV/0!	#DIV/0!	#DIV/0!	#DIV/0!					NA	NA	NA	NA	hypothetical protein
JBIDCFAB_00157	0	0	0.113952	0	0	0.201475	0	0	0	0	0	0	0	3.73913	0	#DIV/0!	#DIV/0!	0	#DIV/0!	#DIV/0!	#DIV/0!	#DIV/0!					NA	NA	NA	NA	hypothetical protein
JBIDCFAB_00158	0	0	0	0	0	0	0	0	0	0	0	0	0	0	0	#DIV/0!	#DIV/0!	0	#DIV/0!	#DIV/0!	#DIV/0!	#DIV/0!	NVIE_017810	putative flavin/deazaflavin oxidoreductase superfamily protein	26.1729	0.0213444	arCOG07802	Predicted flavin-nucleotide-binding protein	General function prediction only	POORLY CHARACTERIZED	putative protein	0
JBIDCFAB_00159	0	0	0	0	0	0	0	0	0	0	0	0	0	0	0	#DIV/0!	#DIV/0!	0	#DIV/0!	#DIV/0!	#DIV/0!	#DIV/0!	NVIE_001760	protein of unknown function	31.125	0.0253829	NA	NA	NA	NA	hypothetical protein	0
JBIDCFAB_00161	0	0	0	0	0	0	0	0	0	0	0	0	0	0	0	#DIV/0!	#DIV/0!	0	#DIV/0!	#DIV/0!	#DIV/0!	#DIV/0!					hypothetical	NA	NA	NA	putative protein
JBIDCFAB_00162	0	0	0.532372	0	0	0	0	0	0	0	0	0	0	17.4688	0	#DIV/0!	#DIV/0!	0	#DIV/0!	#DIV/0!	#DIV/0!	#DIV/0!					hypothetical	NA	NA	NA	putative protein
JBIDCFAB_00163	0	0	0	0	0	0	0	0	0	0	0	0	0	0	0	#DIV/0!	#DIV/0!	0	#DIV/0!	#DIV/0!	#DIV/0!	#DIV/0!	NVIE_025080	ABC efflux transporter, permease protein, Drug Exporter-1 (DrugE1) Family	83.8652	0.0683934	arCOG01467	ABC-type multidrug transport system, permease component	Defense mechanisms	CELLULAR PROCESSES AND SIGNALING	Transport permease protein	0
JBIDCFAB_00164	0	0	0	0	0.25627	0	0	0	0	0	0	0	0	0	0	#DIV/0!	#DIV/0!	0	#DIV/0!	#DIV/0!	#DIV/0!	#DIV/0!	NVIE_025090	ABC efflux transporter, ATP-binding protein, Drug Exporter-1 (DrugE1) Family	188.706	0.153893	arCOG00196	ABC-type multidrug transport system, ATPase component	Defense mechanisms	CELLULAR PROCESSES AND SIGNALING	Trehalose/maltose import ATP-binding protein MalK	0
JBIDCFAB_00165	0	0	0	0	0	0	0	0	0	0	0	0	0	0	0	#DIV/0!	#DIV/0!	0	#DIV/0!	#DIV/0!	#DIV/0!	#DIV/0!	NVIE_025100	conserved protein of unknown function	1675.06	1.36604	arCOG07442	Uncharacterized protein	Function unknown	POORLY CHARACTERIZED	hypothetical protein	0
JBIDCFAB_00166	0	0	0	0	0	0	0	0	0	0	0	0	0	0	0	#DIV/0!	#DIV/0!	0	#DIV/0!	#DIV/0!	#DIV/0!	#DIV/0!					arCOG01043	Predicted RNA binding protein with dsRBD fold	General function prediction only	POORLY CHARACTERIZED	hypothetical protein
JBIDCFAB_00167	0	0	0	0	0	0	0	0	0	0	0	0	0	0	0	#DIV/0!	#DIV/0!	0	#DIV/0!	#DIV/0!	#DIV/0!	#DIV/0!	NVIE_025120	putative dephospho-CoA kinase, CoaE	410.148	0.334482	arCOG01045	Dephospho-CoA kinase	Coenzyme transport and metabolism	METABOLISM	Dephospho-CoA kinase	0
JBIDCFAB_00168	0	0.159472	0.334037	0	0	0	0	0	0	0	0	0	0.521942	10.9608	0	#DIV/0!	#DIV/0!	0	#DIV/0!	#DIV/0!	#DIV/0!	#DIV/0!	NVIE_025130	putative rhodanese sulfurtransferase	481.036	0.392292	arCOG02019	Rhodanese-related sulfurtransferase	Inorganic ion transport and metabolism	METABOLISM	Rhodanese domain-containing protein (TST, MPST, sseA)	5.85417
JBIDCFAB_00169	0.178416	0.237655	0	0.0646209	0.131879	0.097794	0.13587	0	0	0	0	1.20996	0.777829	0	1.81494	#DIV/0!	#DIV/0!	1.81494	#DIV/0!	#DIV/0!	#DIV/0!	#DIV/0!	NVIE_025140	putative ferredoxin-dependent sulfite reductase	560.278	0.456916	arCOG02055	Sulfite reductase, beta subunit (hemoprotein)	Inorganic ion transport and metabolism	METABOLISM	Putative ferredoxin-dependent sulfite reductase	2.45895
JBIDCFAB_00170	0	0.554528	0.967948	0	0.461577	0	0	0.293473	0	0	0	0	1.81494	31.7614	0	#DIV/0!	#DIV/0!	0	#DIV/0!	#DIV/0!	#DIV/0!	#DIV/0!	NVIE_025150	putative glyoxalase/bleomycin resistance protein/dioxygenase	867.067	0.707107	arCOG02708	Lactoylglutathione lyase or related enzyme	Amino acid transport and metabolism	METABOLISM	VOC domain-containing protein	9.49681
JBIDCFAB_00171	0	0	0	0	0	0	0	0	0	0	0	0	0	0	0	#DIV/0!	#DIV/0!	0	#DIV/0!	#DIV/0!	#DIV/0!	#DIV/0!	NVIE_025150	putative glyoxalase/bleomycin resistance protein/dioxygenase	867.067	0.707107	arCOG02708	Lactoylglutathione lyase or related enzyme	Amino acid transport and metabolism	METABOLISM	VOC domain-containing protein	0
JBIDCFAB_00172	0	0	0	0	0	0	0	0.209114	0	0	0	0	0	0	0	#DIV/0!	#DIV/0!	0	#DIV/0!	#DIV/0!	#DIV/0!	#DIV/0!	NVIE_025160	50S ribosomal protein L2p	1845.76	1.50525	arCOG04067	Ribosomal protein L2	Translation, ribosomal structure and biogenesis	INFORMATION STORAGE AND PROCESSING	50S ribosomal protein L2	0
JBIDCFAB_00173	0	0	0	0	0	0	0	0	0	0	0	0	0	0	0	#DIV/0!	#DIV/0!	0	#DIV/0!	#DIV/0!	#DIV/0!	#DIV/0!	NVIE_025170	hypothetical protein	861.078	0.702222	arCOG08684	Roadblock/LC7 domain superfamily protein	General function prediction only	POORLY CHARACTERIZED	putative protein	0
JBIDCFAB_00174	0	0	0	0	0	0	0	0	0	0	0	0	0	0	0	#DIV/0!	#DIV/0!	0	#DIV/0!	#DIV/0!	#DIV/0!	#DIV/0!	NVIE_025180	putative DNA-3-methyladenine glycosylase II	232.325	0.189465	arCOG00464	3-methyladenine DNA glycosylase/8-oxoguanine DNA glycosylase	Replication, recombination and repair	INFORMATION STORAGE AND PROCESSING	ENDO3c domain-containing protein	0
JBIDCFAB_00175	0	0	0	0	0	0	0	0	0	0	0	0	0	0	0	#DIV/0!	#DIV/0!	0	#DIV/0!	#DIV/0!	#DIV/0!	#DIV/0!	NVIE_025190	conserved protein of unknown function	183.546	0.149685	arCOG00347	20S proteasome assembly factor, ATP-grasp superfamily enzyme	Posttranslational modification, protein turnover, chaperones	CELLULAR PROCESSES AND SIGNALING	Proteasome assembly chaperone family protein	0
JBIDCFAB_00176	0	0	0	0	0	0	0	0	0	0	0	0	0	0	0	#DIV/0!	#DIV/0!	0	#DIV/0!	#DIV/0!	#DIV/0!	#DIV/0!	NVIE_025200	putative Ser/Thr protein kinase	225.972	0.184284	arCOG01182	Predicted Ser/Thr protein kinase	Signal transduction mechanisms	CELLULAR PROCESSES AND SIGNALING	Serine/threonine protein kinase	0
JBIDCFAB_00177	0	0	0	0	0	0	0	0	0	0	0	0	0	0	0	#DIV/0!	#DIV/0!	0	#DIV/0!	#DIV/0!	#DIV/0!	#DIV/0!	NVIE_025210	CCA-adding enzyme	129.787	0.105843	arCOG04249	tRNA nucleotidyltransferase (CCA-adding enzyme)	Translation, ribosomal structure and biogenesis	INFORMATION STORAGE AND PROCESSING	CCA-adding enzyme	0
JBIDCFAB_00178	0	0	0	0	0	0	0	0	0	0	0	0	0	0	0	#DIV/0!	#DIV/0!	0	#DIV/0!	#DIV/0!	#DIV/0!	#DIV/0!	NVIE_2576	putative 2'-5' RNA ligase	87.4266	0.0712977	arCOG01736	2'-5' RNA ligase	Translation, ribosomal structure and biogenesis	INFORMATION STORAGE AND PROCESSING	RNA 2',3'-cyclic phosphodiesterase	0
JBIDCFAB_00179	0	0	0	0.21517	0	0	0	0	0	0	0	0	0	0	6.04324	#DIV/0!	#DIV/0!	0	#DIV/0!	#DIV/0!	#DIV/0!	#DIV/0!					NA	NA	NA	NA	hypothetical protein
JBIDCFAB_00180	0	0	0	0	0	0	0	0	0	0	0	0	0	0	0	#DIV/0!	#DIV/0!	0	#DIV/0!	#DIV/0!	#DIV/0!	#DIV/0!	NVIE_025220	hypothetical protein	261.379	0.213159	arCOG08654	Uncharacterized protein	Function unknown	POORLY CHARACTERIZED	putative protein	0
JBIDCFAB_00181	0	0.132604	0	0	0	0	0	0.140356	0	0	0	0	0.434006	0	0	#DIV/0!	#DIV/0!	0	#DIV/0!	#DIV/0!	#DIV/0!	#DIV/0!	NVIE_025230	deoxyhypusine synthase	181.019	0.147624	arCOG04142	Deoxyhypusine synthase	Posttranslational modification, protein turnover, chaperones	CELLULAR PROCESSES AND SIGNALING	Putative deoxyhypusine synthase (Dys1)	0.587988
JBIDCFAB_00182	0	0	0	0	0.275382	0	0	0	0	0	0	0	0	0	0	#DIV/0!	#DIV/0!	0	#DIV/0!	#DIV/0!	#DIV/0!	#DIV/0!	NVIE_008020	putative Arginase family hydrolase, arginase/agmainase/formiminoglutamate hydrolase	36.2523	0.0295643	arCOG01700	Arginase family enzyme	Amino acid transport and metabolism	METABOLISM	Putative Arginase family hydrolase, arginase/agmainase/formiminoglutamate hydrolase	0
JBIDCFAB_00183	0	0	0	0	0	0	0	0	0	0	0	0	0	0	0	#DIV/0!	#DIV/0!	0	#DIV/0!	#DIV/0!	#DIV/0!	#DIV/0!	NVIE_024980	Glyoxalase/bleomycin resistance protein/dioxygenase (modular protein)	19.8353	0.016176	arCOG02708	Lactoylglutathione lyase or related enzyme	Amino acid transport and metabolism	METABOLISM	putative protein	0
JBIDCFAB_00184	0.179582	0.159472	1.78153	1.56104	0.530965	0	0.273516	0	0	0	0	1.21786	0.521942	58.4575	43.8431	#DIV/0!	#DIV/0!	3.65359	#DIV/0!	#DIV/0!	#DIV/0!	#DIV/0!					NA	NA	NA	NA	hypothetical protein
JBIDCFAB_00185	0	0	0	0	0	0	0	0	0	0	0	0	0	0	0	#DIV/0!	#DIV/0!	0	#DIV/0!	#DIV/0!	#DIV/0!	#DIV/0!	NVIE_025240	deoxyhypusine synthase	304.437	0.248273	arCOG04142	Deoxyhypusine synthase	Posttranslational modification, protein turnover, chaperones	CELLULAR PROCESSES AND SIGNALING	putative deoxyhypusine synthase	0
JBIDCFAB_00186	0	0	0	0	0	0	0	0	0	0	0	0	0	0	0	#DIV/0!	#DIV/0!	0	#DIV/0!	#DIV/0!	#DIV/0!	#DIV/0!	NVIE_025260	putative Inositol-1-monophosphatase	474.413	0.386891	arCOG01349	Archaeal fructose-1,6-bisphosphatase or related enzyme of inositol monophosphatase family	Carbohydrate transport and metabolism	METABOLISM	Putative Inositol-1-monophosphatase	0
JBIDCFAB_00187	0	0.106663	0.0372369	0	0	0	0.182942	0	0	0	0	0	0.349102	1.22186	0	#DIV/0!	#DIV/0!	2.44372	#DIV/0!	#DIV/0!	#DIV/0!	#DIV/0!	NVIE_025270	oligosaccharyl transferase STT3	617.374	0.503478	arCOG02044	Oligosaccharyltransferase membrane subunit	Cell wall/membrane/envelope biogenesis	CELLULAR PROCESSES AND SIGNALING	Oligosaccharyl transferase	1.59478
JBIDCFAB_00188	0	0.22697	0	0	0	0	0	0	0	0	0	0	0.742857	0	0	#DIV/0!	#DIV/0!	0	#DIV/0!	#DIV/0!	#DIV/0!	#DIV/0!	NVIE_025280	Zn-dependent hydrolase of the beta-lactamase fold	240.518	0.196146	arCOG00497	Zn-dependent hydrolase of the beta-lactamase fold	General function prediction only	POORLY CHARACTERIZED	Putative L-ascorbate-6-phosphate lactonase UlaG	0.757453
JBIDCFAB_00189	0	0	0	0	0	0	0	0	0	0	0	0	0	0	0	#DIV/0!	#DIV/0!	0	#DIV/0!	#DIV/0!	#DIV/0!	#DIV/0!					NA	NA	NA	NA	hypothetical protein
JBIDCFAB_00190	0	0	0	0	0	0	0	0	0	0	0	0	0	0	0	#DIV/0!	#DIV/0!	0	#DIV/0!	#DIV/0!	#DIV/0!	#DIV/0!	NVIE_025290	conserved protein of unknown function	326.288	0.266093	arCOG04312	rRNA-processing protein FCF1, contains PIN domain	Translation, ribosomal structure and biogenesis	INFORMATION STORAGE AND PROCESSING	PINc domain-containing protein	0
JBIDCFAB_00191	0	0	0	0	0	0	0	0	0	0	0	0	0	0	0	#DIV/0!	#DIV/0!	0	#DIV/0!	#DIV/0!	#DIV/0!	#DIV/0!	NVIE_025300	translation initiation factor 2, subunit gamma	704.277	0.574349	arCOG01563	Translation initiation factor 2, gamma subunit eIF-2 gamma, GTPase	Translation, ribosomal structure and biogenesis	INFORMATION STORAGE AND PROCESSING	Translation initiation factor 2 subunit gamma	0
JBIDCFAB_00192	0	0	0	0	0	0	0	0	0	0	0	0	0	0	0	#DIV/0!	#DIV/0!	0	#DIV/0!	#DIV/0!	#DIV/0!	#DIV/0!	NVIE_025310	30S ribosomal protein S6e	1152.06	0.939523	arCOG01946	Ribosomal protein S6E/S10	Translation, ribosomal structure and biogenesis	INFORMATION STORAGE AND PROCESSING	30S ribosomal protein S6e	0
JBIDCFAB_00193	0	0	0	0	0	0	0	0	0	0	0	0	0	0	0	#DIV/0!	#DIV/0!	0	#DIV/0!	#DIV/0!	#DIV/0!	#DIV/0!					NA	NA	NA	NA	hypothetical protein
JBIDCFAB_00194	0	0	0	0	0	0	0	0	0	0	0	0	0	0	0	#DIV/0!	#DIV/0!	0	#DIV/0!	#DIV/0!	#DIV/0!	#DIV/0!	NVIE_025370	putative zinc-domain protein	155.417	0.126745	arCOG08820	Zn finger protein	Function unknown	POORLY CHARACTERIZED	Putative zinc-domain protein	0
JBIDCFAB_00195	0	0	0	0	0	0	0	0	0	0	0	0	0	0	0	#DIV/0!	#DIV/0!	0	#DIV/0!	#DIV/0!	#DIV/0!	#DIV/0!	NVIE_025400	dual specificity protein phosphatase	349.706	0.285191	arCOG03413	Protein-tyrosine phosphatase	Signal transduction mechanisms	CELLULAR PROCESSES AND SIGNALING	Dual specificity protein phosphatase	0
JBIDCFAB_00196	0	0	0	0	0	0	0	0	0	0	0	0	0	0	0	#DIV/0!	#DIV/0!	0	#DIV/0!	#DIV/0!	#DIV/0!	#DIV/0!					arCOG08748	Uncharacterized protein	Function unknown	POORLY CHARACTERIZED	putative protein
JBIDCFAB_00197	0	0.4357	0.304212	0	0	0	0	0	0	0	0	0	1.42602	9.98214	0	#DIV/0!	#DIV/0!	0	#DIV/0!	#DIV/0!	#DIV/0!	#DIV/0!	NVIE_025440	hypothetical protein	515.561	0.420448	arCOG08645	Uncharacterized protein	Function unknown	POORLY CHARACTERIZED	putative protein	5.42667
JBIDCFAB_00198	0	0	0	0	0	0	0	0	0	0	0	0	0	0	0	#DIV/0!	#DIV/0!	0	#DIV/0!	#DIV/0!	#DIV/0!	#DIV/0!	NVIE_025450	isoleucine--tRNA ligase	227.544	0.185565	arCOG00807	Isoleucyl-tRNA synthetase	Translation, ribosomal structure and biogenesis	INFORMATION STORAGE AND PROCESSING	Isoleucine--tRNA ligase	0
JBIDCFAB_00199	0	0	0	0	0	0	0.978898	0	0	0	0	0	0	0	0	#DIV/0!	#DIV/0!	13.076	#DIV/0!	#DIV/0!	#DIV/0!	#DIV/0!					arCOG03116	Uncharacterized membrane protein	Function unknown	POORLY CHARACTERIZED	putative protein
JBIDCFAB_00200	0	0	0	0	0	0	0	0	0	0	0	0	0	0	0	#DIV/0!	#DIV/0!	0	#DIV/0!	#DIV/0!	#DIV/0!	#DIV/0!	NVIE_025490	transcriptional regulator, TrmB	225.972	0.184284	arCOG02038	Sugar-specific transcriptional regulator TrmB	Transcription	INFORMATION STORAGE AND PROCESSING	TrmB domain-containing protein	0
JBIDCFAB_00201	0	0	0	0	0	0	0	0	0	0	0	0	0	0	0	#DIV/0!	#DIV/0!	0	#DIV/0!	#DIV/0!	#DIV/0!	#DIV/0!	NVIE_025500	SNF7-domain-containing protein	537.455	0.438303	arCOG00452	Archaeal division protein CdvB, Snf7/Vps24/ESCRT-III family	Cell cycle control, cell division, chromosome partitioning	CELLULAR PROCESSES AND SIGNALING	SNF7-domain-containing protein	0
JBIDCFAB_00202	0	0	0	0	0	0	0	0	0	0	0	0	0	0	0	#DIV/0!	#DIV/0!	0	#DIV/0!	#DIV/0!	#DIV/0!	#DIV/0!	NVIE_025510	hypothetical protein	259.574	0.211686	NA	NA	NA	NA	putative protein	0
JBIDCFAB_00203	0	0	0.0839207	0	0	0	0	0	0	0	0	0	0	2.75369	0	#DIV/0!	#DIV/0!	0	#DIV/0!	#DIV/0!	#DIV/0!	#DIV/0!	NVIE_025520	AAA-type ATPase domain-containing putative archaeal cell division protein Vps4 (cdvC)	760.076	0.619854	arCOG01307	Cell division ATPase of the AAA+ class, ESCRT system component	Cell cycle control, cell division, chromosome partitioning	CELLULAR PROCESSES AND SIGNALING	Vesicle-fusing ATPase	0.888498
JBIDCFAB_00204	0	0	0	0	0	0	0	0	0	0	0	0	0	0	0	#DIV/0!	#DIV/0!	0	#DIV/0!	#DIV/0!	#DIV/0!	#DIV/0!	NVIE_025540	inorganic pyrophosphatase	544.958	0.444421	arCOG01711	Inorganic pyrophosphatase	Energy production and conversion	METABOLISM	Inorganic pyrophosphatase	0
JBIDCFAB_00205	0	0	0	0	0	0	0	0	0	0	0	0	0	0	0	#DIV/0!	#DIV/0!	0	#DIV/0!	#DIV/0!	#DIV/0!	#DIV/0!	NVIE_025560	phosphoglycolate phosphatase	328.557	0.267943	arCOG01213	HAD superfamily hydrolase	General function prediction only	POORLY CHARACTERIZED	Phosphoglycolate phosphatase	0
JBIDCFAB_00206	0	0	0.216673	0	0	0	0	0	0	0	0	0	0	7.1097	0	#DIV/0!	#DIV/0!	0	#DIV/0!	#DIV/0!	#DIV/0!	#DIV/0!	NVIE_025570	arginine--tRNA ligase	165.421	0.134904	arCOG00487	Arginyl-tRNA synthetase	Translation, ribosomal structure and biogenesis	INFORMATION STORAGE AND PROCESSING	Arginine--tRNA ligase	10.5404
JBIDCFAB_00207	0	0	0	0	0	0	0	0	0	0	0	0	0	0	0	#DIV/0!	#DIV/0!	0	#DIV/0!	#DIV/0!	#DIV/0!	#DIV/0!	NVIE_025580	conserved protein of unknown function	28.84	0.0235195	NA	NA	NA	NA	putative protein	0
JBIDCFAB_00208	0	0	0	0	0	0	0	0	0	0	0	0	0	0	0	#DIV/0!	#DIV/0!	0	#DIV/0!	#DIV/0!	#DIV/0!	#DIV/0!	NVIE_012940	Superfamily II helicase	552.565	0.450625	arCOG00558	Superfamily II DNA and RNA helicase	Replication, recombination and repair	INFORMATION STORAGE AND PROCESSING	DNA/RNA helicase, superfamily II	0
JBIDCFAB_00209	0	0	0	0	0	0	0	0	0	0	0	0	0	0	0	#DIV/0!	#DIV/0!	0	#DIV/0!	#DIV/0!	#DIV/0!	#DIV/0!					hypothetical	NA	NA	NA	hypothetical protein
JBIDCFAB_00210	0	0	0	0	0	0	0	0	0	0	0	0	0	0	0	#DIV/0!	#DIV/0!	0	#DIV/0!	#DIV/0!	#DIV/0!	#DIV/0!					NA	NA	NA	NA	hypothetical protein
JBIDCFAB_00211	0	0	0.501056	0	0	0	0	0	0	0	0	0	0	16.4412	0	#DIV/0!	#DIV/0!	0	#DIV/0!	#DIV/0!	#DIV/0!	#DIV/0!	NVIE_023660	conserved protein of unknown function	52.3457	0.0426888	NA	NA	NA	NA	putative protein	77.0281
JBIDCFAB_00212	0	0	0.783259	0	0	0	0	0	0	0	0	0	0	25.7011	0	#DIV/0!	#DIV/0!	0	#DIV/0!	#DIV/0!	#DIV/0!	#DIV/0!	NVIE_003690	TRAM domain-containing protein	27554.5	22.4711	arCOG01641	Cold shock responsive RNA-binding protein, contains TRAM domain	Posttranslational modification, protein turnover, chaperones	CELLULAR PROCESSES AND SIGNALING	hypothetical protein	0.228748
JBIDCFAB_00213	0	0	0	0	0	0	0	0	0	0	0	0	0	0	0	#DIV/0!	#DIV/0!	0	#DIV/0!	#DIV/0!	#DIV/0!	#DIV/0!	NVIE_025600	putative tRNA methyltransferase complex GCD14 subunit	328.557	0.267943	arCOG00978	tRNA(1-methyladenosine) methyltransferase	Translation, ribosomal structure and biogenesis	INFORMATION STORAGE AND PROCESSING	tRNA (Adenine(58)-N(1))-methyltransferase TrmI	0
JBIDCFAB_00214	0	0	0	0	0	0	0	0	0	0	0	0	0	0	0	#DIV/0!	#DIV/0!	0	#DIV/0!	#DIV/0!	#DIV/0!	#DIV/0!					NA	NA	NA	NA	hypothetical protein
JBIDCFAB_00215	0	0.321042	0.672469	0.523769	0	0.396323	0.55063	0.33981	0	0	0	0	1.05075	22.0658	14.7105	#DIV/0!	#DIV/0!	7.35526	#DIV/0!	#DIV/0!	#DIV/0!	#DIV/0!	NVIE_025610	hypothetical protein	97.6806	0.07966	hypothetical	NA	NA	NA	putative protein	113.438
JBIDCFAB_00216	0	0	0	0.404126	0	0	0	0	0	0	0	0	0	0	11.3503	#DIV/0!	#DIV/0!	0	#DIV/0!	#DIV/0!	#DIV/0!	#DIV/0!					NA	NA	NA	NA	hypothetical protein
JBIDCFAB_00217	0	0	0	0	0	0	0	0	0	0	0	0	0	0	0	#DIV/0!	#DIV/0!	0	#DIV/0!	#DIV/0!	#DIV/0!	#DIV/0!	NVIE_025820	NTP pyrophosphohydrolase (modular protein)	122.786	0.100134	arCOG01072	NUDIX family hydrolase	Replication, recombination and repair	INFORMATION STORAGE AND PROCESSING	NTP pyrophosphohydrolase	0
JBIDCFAB_00218	0	0	0	0	0	0	0	0	0	0	0	0	0	0	0	#DIV/0!	#DIV/0!	0	#DIV/0!	#DIV/0!	#DIV/0!	#DIV/0!					NA	NA	NA	NA	Copper-bind domain-containing protein
JBIDCFAB_00219	0	0	0	0	0	0	0	0	0	0	0	0	0	0	0	#DIV/0!	#DIV/0!	0	#DIV/0!	#DIV/0!	#DIV/0!	#DIV/0!	NVIE_025880	putative 5 10-methylenetetrahydrofolate reductase-like protein	282.088	0.230047	arCOG00475	5,10-methylenetetrahydrofolate reductase	Amino acid transport and metabolism	METABOLISM	Methylenetetrahydrofolate reductase (NAD(P)H)	0
JBIDCFAB_00220	0	0	0	0	0	0.233493	0	0	0	0	0	0	0	0	0	#DIV/0!	#DIV/0!	0	#DIV/0!	#DIV/0!	#DIV/0!	#DIV/0!	NVIE_025900	ABC uptake transporter, ATP-binding protein	324.034	0.264255	arCOG00193	ABC-type nitrate/sulfonate/bicarbonate transport system, ATPase component	Inorganic ion transport and metabolism	METABOLISM	ABC transporter domain-containing protein	0
JBIDCFAB_00221	0	0	0	0	0	0	0	0	0	0	0	0	0	0	0	#DIV/0!	#DIV/0!	0	#DIV/0!	#DIV/0!	#DIV/0!	#DIV/0!	NVIE_025910	exported protein of unknown function	508.463	0.41466	arCOG10518	Uncharacterized membrane protein	Function unknown	POORLY CHARACTERIZED	putative protein	0
JBIDCFAB_00222	0	0.117304	0.0409517	0	0	0	0	0.0620807	0	0	0	0	0.383929	1.34375	0	#DIV/0!	#DIV/0!	0	#DIV/0!	#DIV/0!	#DIV/0!	#DIV/0!	NVIE_025920	putative methionine synthase	165.421	0.134904	arCOG01978	Dihydropteroate synthase or related enzyme	Coenzyme transport and metabolism	METABOLISM	Methionine synthase	2.56135
JBIDCFAB_00223	0	0	0	0	0	0	0	0	0	0	0	0	0	0	0	#DIV/0!	#DIV/0!	0	#DIV/0!	#DIV/0!	#DIV/0!	#DIV/0!	NVIE_020260	glucose/ribitol dehydrogenase family protein	173.645	0.14161	arCOG01264	Short-chain alcohol dehydrogenase	Lipid transport and metabolism	METABOLISM	Glucose/ribitol dehydrogenase family protein	0
JBIDCFAB_00224	0	0	0	0	0	0	0	0	0	0	0	0	0	0	0	#DIV/0!	#DIV/0!	0	#DIV/0!	#DIV/0!	#DIV/0!	#DIV/0!	NVIE_025960	putative methionine synthase	541.193	0.441351	arCOG08715	Methionine synthase I (cobalamin-dependent), methyltransferase domain	Amino acid transport and metabolism	METABOLISM	Hcy-binding domain-containing protein	0
JBIDCFAB_00225	0	0	0	0	0	0	0	0	0	0	0	0	0	0	0	#DIV/0!	#DIV/0!	0	#DIV/0!	#DIV/0!	#DIV/0!	#DIV/0!	NVIE_025970	putative DNA/RNA-binding protein Alba	1144.1	0.933033	NA	NA	NA	NA	hypothetical protein	0
JBIDCFAB_00226	0	0	0	0	0	0	0	0	0	0	0	0	0	0	0	#DIV/0!	#DIV/0!	0	#DIV/0!	#DIV/0!	#DIV/0!	#DIV/0!					hypothetical	NA	NA	NA	putative protein
JBIDCFAB_00227	0	0	0	0	0	0	0	0	0	0	0	0	0	0	0	#DIV/0!	#DIV/0!	0	#DIV/0!	#DIV/0!	#DIV/0!	#DIV/0!	NVIE_026010	asparagine--tRNA ligase	216.767	0.176777	arCOG00407	Aspartyl/asparaginyl-tRNA synthetase	Translation, ribosomal structure and biogenesis	INFORMATION STORAGE AND PROCESSING	Asparagine--tRNA ligase	0
JBIDCFAB_00228	0	0	0	0	0	0	0	0	0	0	0	0	0	0	0	#DIV/0!	#DIV/0!	0	#DIV/0!	#DIV/0!	#DIV/0!	#DIV/0!					NA	NA	NA	NA	putative protein
JBIDCFAB_00229	0	0	0	0	0	0	0	0	0	0	0	0	0	0	0	#DIV/0!	#DIV/0!	0	#DIV/0!	#DIV/0!	#DIV/0!	#DIV/0!	NVIE_026070	ADP-ribose pyrophosphatase (modular protein)	64	0.052193	arCOG01073	NUDIX family hydrolase	Replication, recombination and repair	INFORMATION STORAGE AND PROCESSING	NTP pyrophosphohydrolase	0
JBIDCFAB_00230	0	0	0	0	0	0	0	0	0	0	0	0	0	0	0	#DIV/0!	#DIV/0!	0	#DIV/0!	#DIV/0!	#DIV/0!	#DIV/0!	NVIE_026080	NAD-dependent alcohol dehydrogenase	249	0.203063	arCOG01455	Zn-dependent alcohol dehydrogenase	General function prediction only	POORLY CHARACTERIZED	NAD-dependent alcohol dehydrogenase	0
JBIDCFAB_00231	0	0	0	0	0	0	0	0	0	0	0	0	0	0	0	#DIV/0!	#DIV/0!	0	#DIV/0!	#DIV/0!	#DIV/0!	#DIV/0!	NVIE_026090	putative arsenical pump membrane protein	79.3413	0.0647041	arCOG00238	Na+/H+ antiporter NhaD or related arsenite permease	Inorganic ion transport and metabolism	METABOLISM	CitMHS domain-containing protein	0
JBIDCFAB_00232	0	0	0	0	0	0	0	0	0	0	0	0	0	0	0	#DIV/0!	#DIV/0!	0	#DIV/0!	#DIV/0!	#DIV/0!	#DIV/0!					NA	NA	NA	NA	hypothetical protein
JBIDCFAB_00233	0	0	0.39163	0	0	0	0	0	0	0	1.28503	0	0	12.8506	0	#DIV/0!	#DIV/0!	0	#DIV/0!	#DIV/0!	#DIV/0!	#DIV/0!	NVIE_026100	protein of unknown function	541.193	0.441351	NA	NA	NA	NA	putative protein	5.82328
JBIDCFAB_00234	0	0	0	0	0	0	0	0	0	0	0	0	0	0	0	#DIV/0!	#DIV/0!	0	#DIV/0!	#DIV/0!	#DIV/0!	#DIV/0!					hypothetical	NA	NA	NA	putative protein
JBIDCFAB_00236	0	0	0	0	0	0	0	0	0	0	0	0	0	0	0	#DIV/0!	#DIV/0!	0	#DIV/0!	#DIV/0!	#DIV/0!	#DIV/0!	NVIE_015310	alpha-D-phosphohexomutase	155.417	0.126745	arCOG00767	Phosphomannomutase	Carbohydrate transport and metabolism	METABOLISM	Phosphomannomutase	0
JBIDCFAB_00237	0	0	0	0	0	0	0	0	0	0	0	0	0	0	0	#DIV/0!	#DIV/0!	0	#DIV/0!	#DIV/0!	#DIV/0!	#DIV/0!	NVIE_015300	thiamine-monophosphate kinase	70.5219	0.0575117	arCOG00638	Thiamine monophosphate kinase	Coenzyme transport and metabolism	METABOLISM	Thiamine-monophosphate kinase	0
JBIDCFAB_00238	0	0	0	0	0	0	0	0	0	0	0	0	0	0	0	#DIV/0!	#DIV/0!	0	#DIV/0!	#DIV/0!	#DIV/0!	#DIV/0!	NVIE_015290	protein of unknown function	48.5029	0.0395549	NA	NA	NA	NA	putative protein	0
JBIDCFAB_00239	0	0	0	0	0	0	0	0	0	0	0	0	0	0	0	#DIV/0!	#DIV/0!	0	#DIV/0!	#DIV/0!	#DIV/0!	#DIV/0!	NVIE_011730	putative quinoprotein glucose/ sorbosone dehydrogenase	86.2229	0.0703162	arCOG02796	Glucose/sorbosone dehydrogenase	Carbohydrate transport and metabolism	METABOLISM	Glucose/sorbosone dehydrogenase	0
JBIDCFAB_00240	0	0	0	0	0	0	0	0	0	0	0	0	0	0	0	#DIV/0!	#DIV/0!	0	#DIV/0!	#DIV/0!	#DIV/0!	#DIV/0!	NVIE_015210	30S ribosomal protein S11p	1428.22	1.16473	arCOG04240	Ribosomal protein S11	Translation, ribosomal structure and biogenesis	INFORMATION STORAGE AND PROCESSING	30S ribosomal protein S11	0
JBIDCFAB_00241	0	0	0	0	0	0	0	0	0	0	0	0	0	0	0	#DIV/0!	#DIV/0!	0	#DIV/0!	#DIV/0!	#DIV/0!	#DIV/0!	NVIE_015200	hypothetical protein	568.1	0.463294	arCOG08729	Uncharacterized protein	Function unknown	POORLY CHARACTERIZED	putative protein	0
JBIDCFAB_00242	0	0	0	0.349179	0	0	0	0	0	0	0	0	0	0	9.80702	#DIV/0!	#DIV/0!	0	#DIV/0!	#DIV/0!	#DIV/0!	#DIV/0!	NVIE_015190	hypothetical protein	194.012	0.15822	arCOG05529	DNA-binding TFAR19-related protein, PDSD5 family	General function prediction only	POORLY CHARACTERIZED	Double-stranded DNA-binding protein	12.3967
[truncated: 1,572 more rows]

## Sheet: Table S18
Table S18. Gene expressions of the genome bin "EAA AOA bin (IMG3300043331_743)" affiliated to Nitrososphaeraceae AOA lineage. The expression is estimated by reads per kilobase of transcript per million reads mapped (RPKM). Protein annotaion is based on arCOGs and UniRef databases. Expressions of homologous genes in Nitrososphaera viennensis EN76 are also shown for comparison purpose and annotated…
[truncated: 1,685 more rows]

[truncated: 7 more sheets: Table S19, Table S20, Table S21, Table S22, Table S23, Table S24, Table S25]
